# Supplementary material for: Exploring the Molecular Crosstalk between Pancreatic Bud and Mesenchyme in Embryogenesis: Novel Signals Involved
Source: Int J Mol Sci. 2019 Oct 3;20(19):4900. doi: 10.3390/ijms20194900 (PMC6811752; doi:10.3390/ijms20194900)
Supplement: Supplementary file 1 [file ijms-20-04900-s001.zip]

Archive with 8 entries (7 files):
- ijms-543005-supplementary/
- ijms-543005-supplementary/Supplementary Figure S1.pdf
- ijms-543005-supplementary/Supplementary Figure S2.pdf
- ijms-543005-supplementary/Supplementary table S1.xlsx
- ijms-543005-supplementary/Supplementary Table S2.xlsx
- ijms-543005-supplementary/Supplementary Table S3.xlsx
- ijms-543005-supplementary/Supplementary table S4.docx
- ijms-543005-supplementary/Supplementary table S5.xlsx
