# Supplementary material for: Exploring the Molecular Crosstalk between Pancreatic Bud and Mesenchyme in Embryogenesis: Novel Signals Involved
Source: Int J Mol Sci. 2019 Oct 3;20(19):4900. doi: 10.3390/ijms20194900 (PMC6811752; doi:10.3390/ijms20194900)
Supplement: Supplementary file 1 [file ijms-20-04900-s001.zip › ijms-543005-supplementary/Supplementary table S1.xlsx]

## Sheet: SigDiffExpr
Supplementary table S1
List of differentially expressed genes in DPB vs MeDPB
ensembl gene ID	log2FC	log2CPM	p-value	corrected p-value	geneSymbol	description
ENSMUSG00000043969	-9.01743	1.77176	1.32023e-07	3.62109e-06	Emx2	empty spiracles homeobox 2 [Source:MGI Symbol;Acc:MGI:95388]
ENSMUSG00000042985	-8.51299	1.2994	4.1002e-09	1.51924e-07	Upk3b	uroplakin 3B [Source:MGI Symbol;Acc:MGI:2140882]
ENSMUSG00000019230	-8.42951	1.22446	6.95424e-08	2.01358e-06	Lhx9	LIM homeobox protein 9 [Source:MGI Symbol;Acc:MGI:1316721]
ENSMUSG00000008658	-8.12497	0.947039	7.50647e-08	2.16454e-06	Rbfox1	RNA binding protein, fox-1 homolog (C. elegans) 1 [Source:MGI Symbol;Acc:MGI:1926224]
ENSMUSG00000031698	-8.05733	0.888924	1.49405e-06	3.17412e-05	Mylk3	myosin light chain kinase 3 [Source:MGI Symbol;Acc:MGI:2443063]
ENSMUSG00000105637	-7.84557	0.694407	5.58802e-08	1.64513e-06	Gm42480	predicted gene 42480 [Source:MGI Symbol;Acc:MGI:5662617]
ENSMUSG00000039153	-7.73701	0.601744	2.7061e-07	6.94731e-06	Runx2	runt related transcription factor 2 [Source:MGI Symbol;Acc:MGI:99829]
ENSMUSG00000021943	-7.59149	0.478487	3.38094e-06	6.62182e-05	Gdf10	growth differentiation factor 10 [Source:MGI Symbol;Acc:MGI:95684]
ENSMUSG00000036510	-7.54504	0.432923	6.43071e-07	1.49964e-05	Cdh8	cadherin 8 [Source:MGI Symbol;Acc:MGI:107434]
ENSMUSG00000032503	-7.37257	0.29134	6.48301e-06	0.00011649	Arpp21	cyclic AMP-regulated phosphoprotein, 21 [Source:MGI Symbol;Acc:MGI:107562]
ENSMUSG00000070866	-7.24104	0.176276	3.87498e-06	7.4441e-05	Zfp804a	zinc finger protein 804A [Source:MGI Symbol;Acc:MGI:2442949]
ENSMUSG00000064329	-7.23424	0.173572	5.55817e-06	0.000101237	Scn1a	sodium channel, voltage-gated, type I, alpha [Source:MGI Symbol;Acc:MGI:98246]
ENSMUSG00000087095	-7.19411	0.141273	9.18782e-06	0.00016008	Emx2os	Emx2 opposite strand/antisense transcript (non-protein coding) [Source:MGI Symbol;Acc:MGI:3052329]
ENSMUSG00000051506	-7.07445	0.042699	1.45467e-05	0.000237535	Wdfy4	WD repeat and FYVE domain containing 4 [Source:MGI Symbol;Acc:MGI:3584510]
ENSMUSG00000101414	-6.99393	-0.025124	1.40328e-05	0.000230214	Gm29101	predicted gene 29101 [Source:MGI Symbol;Acc:MGI:5579807]
ENSMUSG00000086386	-6.95331	-0.0598535	2.86432e-05	0.000429739	Gm12108	predicted gene 12108 [Source:MGI Symbol;Acc:MGI:3651176]
ENSMUSG00000105282	-6.94387	-0.0632033	1.91839e-05	0.000303519	Gm42981	predicted gene 42981 [Source:MGI Symbol;Acc:MGI:5663118]
ENSMUSG00000017400	-6.94387	-0.0632033	1.91928e-05	0.000303519	Stac2	SH3 and cysteine rich domain 2 [Source:MGI Symbol;Acc:MGI:2144518]
ENSMUSG00000020875	-6.93792	3.36428	3.09862e-09	1.16659e-07	Hoxb9	homeobox B9 [Source:MGI Symbol;Acc:MGI:96190]
ENSMUSG00000035783	-6.92879	4.0279	2.51764e-08	7.8742e-07	Acta2	actin, alpha 2, smooth muscle, aorta [Source:MGI Symbol;Acc:MGI:87909]
ENSMUSG00000101174	-6.68786	1.78559	5.89946e-09	2.0868e-07	Hoxd4	homeobox D4 [Source:MGI Symbol;Acc:MGI:96208]
ENSMUSG00000034958	-6.24505	1.37775	2.81451e-06	5.64724e-05	Atcay	ataxia, cerebellar, Cayman type [Source:MGI Symbol;Acc:MGI:2448730]
ENSMUSG00000053093	-6.00426	5.13386	0.000125206	0.0015643	Myh7	myosin, heavy polypeptide 7, cardiac muscle, beta [Source:MGI Symbol;Acc:MGI:2155600]
ENSMUSG00000020542	-5.95461	1.1147	5.37636e-06	9.88224e-05	Myocd	myocardin [Source:MGI Symbol;Acc:MGI:2137495]
ENSMUSG00000001661	-5.66302	2.7982	1.00619e-08	3.42131e-07	Hoxc6	homeobox C6 [Source:MGI Symbol;Acc:MGI:96197]
ENSMUSG00000055027	-5.62323	1.60349	1.75029e-07	4.69967e-06	Smyd1	SET and MYND domain containing 1 [Source:MGI Symbol;Acc:MGI:104790]
ENSMUSG00000105750	-5.44166	0.666653	1.29259e-05	0.000214342	Gm43130	predicted gene 43130 [Source:MGI Symbol;Acc:MGI:5663267]
ENSMUSG00000049001	-5.35854	3.4484	1.27187e-16	1.50713e-14	Ndnf	neuron-derived neurotrophic factor [Source:MGI Symbol;Acc:MGI:1915419]
ENSMUSG00000046714	-5.35464	2.22208	1.96841e-06	4.08989e-05	Foxc2	forkhead box C2 [Source:MGI Symbol;Acc:MGI:1347481]
ENSMUSG00000022485	-5.2952	2.90325	7.9224e-19	1.18356e-16	Hoxc5	homeobox C5 [Source:MGI Symbol;Acc:MGI:96196]
ENSMUSG00000027840	-5.29131	0.530919	4.35405e-06	8.22932e-05	Wnt2b	wingless-type MMTV integration site family, member 2B [Source:MGI Symbol;Acc:MGI:1261834]
ENSMUSG00000034336	-5.2388	4.44331	1.33556e-06	2.85903e-05	Ina	internexin neuronal intermediate filament protein, alpha [Source:MGI Symbol;Acc:MGI:96568]
ENSMUSG00000053702	-5.23816	2.65485	2.9544e-06	5.86978e-05	Nebl	nebulette [Source:MGI Symbol;Acc:MGI:1921353]
ENSMUSG00000028360	-5.17934	2.05343	1.77799e-10	8.46385e-09	Slc44a5	solute carrier family 44, member 5 [Source:MGI Symbol;Acc:MGI:3035141]
ENSMUSG00000027358	-5.13086	0.401933	3.30991e-05	0.00048876	Bmp2	bone morphogenetic protein 2 [Source:MGI Symbol;Acc:MGI:88177]
ENSMUSG00000026247	-5.01684	1.5422	2.68666e-09	1.02246e-07	Ecel1	endothelin converting enzyme-like 1 [Source:MGI Symbol;Acc:MGI:1343461]
ENSMUSG00000026586	-5.01525	4.22969	9.46552e-08	2.66381e-06	Prrx1	paired related homeobox 1 [Source:MGI Symbol;Acc:MGI:97712]
ENSMUSG00000035799	-4.98817	3.98142	1.47286e-05	0.000239667	Twist1	twist basic helix-loop-helix transcription factor 1 [Source:MGI Symbol;Acc:MGI:98872]
ENSMUSG00000106214	-4.89479	0.937284	9.12148e-07	2.04295e-05	Gm43426	predicted gene 43426 [Source:MGI Symbol;Acc:MGI:5663563]
ENSMUSG00000043219	-4.85154	2.48096	5.22898e-12	3.03432e-10	Hoxa6	homeobox A6 [Source:MGI Symbol;Acc:MGI:96178]
ENSMUSG00000079277	-4.81142	1.35342	6.38157e-06	0.00011504	Hoxd3	homeobox D3 [Source:MGI Symbol;Acc:MGI:96207]
ENSMUSG00000027500	-4.81074	3.48947	8.24149e-06	0.000145396	Stmn2	stathmin-like 2 [Source:MGI Symbol;Acc:MGI:98241]
ENSMUSG00000051747	-4.73354	8.42766	0.000161152	0.00195091	Ttn	titin [Source:MGI Symbol;Acc:MGI:98864]
ENSMUSG00000038236	-4.57138	3.26606	7.80906e-19	1.17917e-16	Hoxa7	homeobox A7 [Source:MGI Symbol;Acc:MGI:96179]
ENSMUSG00000104871	-4.56597	-0.0613718	0.000157171	0.00190436	Gm42639	predicted gene 42639 [Source:MGI Symbol;Acc:MGI:5662776]
ENSMUSG00000042751	-4.56538	1.78379	1.48845e-05	0.000241646	Nmnat2	nicotinamide nucleotide adenylyltransferase 2 [Source:MGI Symbol;Acc:MGI:2444155]
ENSMUSG00000037990	-4.51968	-0.0979975	0.000220222	0.00255796	Sh3rf3	SH3 domain containing ring finger 3 [Source:MGI Symbol;Acc:MGI:2444637]
ENSMUSG00000105990	-4.51455	-0.098121	0.000200566	0.00235892	Gm43307	predicted gene 43307 [Source:MGI Symbol;Acc:MGI:5663444]
ENSMUSG00000028480	-4.48172	3.00038	3.98098e-08	1.21006e-06	Glipr2	GLI pathogenesis-related 2 [Source:MGI Symbol;Acc:MGI:1917770]
ENSMUSG00000055214	-4.46167	-0.139017	0.000281771	0.0031429	Pld5	phospholipase D family, member 5 [Source:MGI Symbol;Acc:MGI:2442056]
ENSMUSG00000105086	-4.32779	0.458056	3.07961e-05	0.000458124	Gm42534	predicted gene 42534 [Source:MGI Symbol;Acc:MGI:5662671]
ENSMUSG00000052504	-4.32437	3.13305	9.83347e-06	0.000169437	Epha3	Eph receptor A3 [Source:MGI Symbol;Acc:MGI:99612]
ENSMUSG00000067818	-4.26018	3.15685	1.44855e-08	4.79764e-07	Myl9	myosin, light polypeptide 9, regulatory [Source:MGI Symbol;Acc:MGI:2138915]
ENSMUSG00000057098	-4.24805	3.37146	1.68608e-07	4.54465e-06	Ebf1	early B cell factor 1 [Source:MGI Symbol;Acc:MGI:95275]
ENSMUSG00000060534	-4.22667	3.35987	1.98721e-05	0.000313202	Dcc	deleted in colorectal carcinoma [Source:MGI Symbol;Acc:MGI:94869]
ENSMUSG00000015619	-4.21961	1.91137	4.37686e-06	8.25121e-05	Gata3	GATA binding protein 3 [Source:MGI Symbol;Acc:MGI:95663]
ENSMUSG00000053465	-4.21642	0.825228	5.66874e-05	0.000784297	Hs6st3	heparan sulfate 6-O-sulfotransferase 3 [Source:MGI Symbol;Acc:MGI:1354960]
ENSMUSG00000046449	-4.20297	0.833889	0.000102105	0.00131789	C77370	expressed sequence C77370 [Source:MGI Symbol;Acc:MGI:2148050]
ENSMUSG00000050295	-4.20211	3.63695	1.24542e-05	0.000207961	Foxc1	forkhead box C1 [Source:MGI Symbol;Acc:MGI:1347466]
ENSMUSG00000015053	-4.17601	1.43451	5.64959e-06	0.000102768	Gata2	GATA binding protein 2 [Source:MGI Symbol;Acc:MGI:95662]
ENSMUSG00000027750	-4.11396	3.98671	8.61048e-10	3.63114e-08	Postn	periostin, osteoblast specific factor [Source:MGI Symbol;Acc:MGI:1926321]
ENSMUSG00000026418	-4.1024	2.92854	6.4394e-07	1.49964e-05	Tnni1	troponin I, skeletal, slow 1 [Source:MGI Symbol;Acc:MGI:105073]
ENSMUSG00000041552	-4.09596	1.06723	0.000321351	0.00350096	Ptchd1	patched domain containing 1 [Source:MGI Symbol;Acc:MGI:2685233]
ENSMUSG00000024087	-4.09228	1.58703	5.5731e-07	1.32297e-05	Cyp1b1	cytochrome P450, family 1, subfamily b, polypeptide 1 [Source:MGI Symbol;Acc:MGI:88590]
ENSMUSG00000021373	-4.08688	2.11902	3.47039e-06	6.75931e-05	Cap2	CAP, adenylate cyclase-associated protein, 2 (yeast) [Source:MGI Symbol;Acc:MGI:1914502]
ENSMUSG00000039891	-4.06283	1.05124	0.000112387	0.00143478	Txlnb	taxilin beta [Source:MGI Symbol;Acc:MGI:2671945]
ENSMUSG00000028883	-4.01309	4.48357	2.83635e-06	5.68201e-05	Sema3a	sema domain, immunoglobulin domain (Ig), short basic domain, secreted, (semaphorin) 3A [Source:MGI Symbol;Acc:MGI:107558]
ENSMUSG00000085201	-4.00083	0.649967	3.39995e-05	0.000500476	Nr6a1os	nuclear receptor subfamily 6, group A, member 1, opposite strand [Source:MGI Symbol;Acc:MGI:3649430]
ENSMUSG00000004360	-3.98763	1.88181	3.28655e-08	1.01435e-06	9330159F19Rik	RIKEN cDNA 9330159F19 gene [Source:MGI Symbol;Acc:MGI:3036239]
ENSMUSG00000040552	-3.98242	0.177472	0.000253603	0.00287902	C3ar1	complement component 3a receptor 1 [Source:MGI Symbol;Acc:MGI:1097680]
ENSMUSG00000102692	-3.98173	0.98744	5.5269e-06	0.000101192	Dchs2	dachsous 2 (Drosophila) [Source:MGI Symbol;Acc:MGI:2685263]
ENSMUSG00000035513	-3.90265	1.61108	0.000133491	0.00165602	Ntng2	netrin G2 [Source:MGI Symbol;Acc:MGI:2159341]
ENSMUSG00000027581	-3.89024	2.09271	2.9793e-05	0.000444144	Stmn3	stathmin-like 3 [Source:MGI Symbol;Acc:MGI:1277137]
ENSMUSG00000027716	-3.8236	2.37967	2.47201e-09	9.43327e-08	Trpc3	transient receptor potential cation channel, subfamily C, member 3 [Source:MGI Symbol;Acc:MGI:109526]
ENSMUSG00000100158	-3.82294	0.50598	0.000187675	0.00222406	Gm28119	predicted gene 28119 [Source:MGI Symbol;Acc:MGI:5578825]
ENSMUSG00000034780	-3.80624	1.53983	4.0635e-07	9.9457e-06	B3galt1	UDP-Gal:betaGlcNAc beta 1,3-galactosyltransferase, polypeptide 1 [Source:MGI Symbol;Acc:MGI:1349403]
ENSMUSG00000025402	-3.79638	2.35174	9.20001e-07	2.05073e-05	Nab2	Ngfi-A binding protein 2 [Source:MGI Symbol;Acc:MGI:107563]
ENSMUSG00000085399	-3.78368	1.32567	0.000153179	0.0018592	Foxd2os	forkhead box D2, opposite strand [Source:MGI Symbol;Acc:MGI:2444065]
ENSMUSG00000054409	-3.76693	0.4584	0.000145661	0.0017896	Tmem74	transmembrane protein 74 [Source:MGI Symbol;Acc:MGI:2443417]
ENSMUSG00000085696	-3.70959	0.409075	0.000339162	0.0036553	Hoxaas3	Hoxa cluster antisense RNA 3 [Source:MGI Symbol;Acc:MGI:1919878]
ENSMUSG00000040612	-3.70511	3.69131	7.33752e-10	3.11302e-08	Ildr2	immunoglobulin-like domain containing receptor 2 [Source:MGI Symbol;Acc:MGI:1196370]
ENSMUSG00000038700	-3.70464	2.63502	3.59444e-08	1.09732e-06	Hoxb5	homeobox B5 [Source:MGI Symbol;Acc:MGI:96186]
ENSMUSG00000034324	-3.69385	3.96344	1.17157e-08	3.94539e-07	Tmem132c	transmembrane protein 132C [Source:MGI Symbol;Acc:MGI:2443061]
ENSMUSG00000017817	-3.68023	1.00329	2.95378e-05	0.000442217	Jph2	junctophilin 2 [Source:MGI Symbol;Acc:MGI:1891496]
ENSMUSG00000020061	-3.66873	2.13173	4.30274e-07	1.03999e-05	Mybpc1	myosin binding protein C, slow-type [Source:MGI Symbol;Acc:MGI:1336213]
ENSMUSG00000039476	-3.63115	0.96758	4.17152e-05	0.000602063	Prrx2	paired related homeobox 2 [Source:MGI Symbol;Acc:MGI:98218]
ENSMUSG00000016458	-3.62352	3.26515	8.03419e-14	6.23338e-12	Wt1	Wilms tumor 1 homolog [Source:MGI Symbol;Acc:MGI:98968]
ENSMUSG00000039717	-3.62201	1.37241	0.000230435	0.002659	Ralyl	RALY RNA binding protein-like [Source:MGI Symbol;Acc:MGI:1924147]
ENSMUSG00000035864	-3.60455	1.82594	5.25705e-06	9.68829e-05	Syt1	synaptotagmin I [Source:MGI Symbol;Acc:MGI:99667]
ENSMUSG00000056648	-3.59329	3.61727	1.36621e-09	5.45046e-08	Hoxb8	homeobox B8 [Source:MGI Symbol;Acc:MGI:96189]
ENSMUSG00000074971	-3.5922	1.16477	0.000215961	0.00251471	Fibin	fin bud initiation factor homolog (zebrafish) [Source:MGI Symbol;Acc:MGI:1914856]
ENSMUSG00000036790	-3.57932	2.51813	4.94333e-06	9.1946e-05	Slitrk2	SLIT and NTRK-like family, member 2 [Source:MGI Symbol;Acc:MGI:2679449]
ENSMUSG00000020053	-3.57897	5.65008	1.06101e-19	1.71261e-17	Igf1	insulin-like growth factor 1 [Source:MGI Symbol;Acc:MGI:96432]
ENSMUSG00000074637	-3.54701	2.92644	0.000358573	0.00382923	Sox2	SRY (sex determining region Y)-box 2 [Source:MGI Symbol;Acc:MGI:98364]
ENSMUSG00000022371	-3.54089	3.08759	1.11393e-12	7.14288e-11	Col14a1	collagen, type XIV, alpha 1 [Source:MGI Symbol;Acc:MGI:1341272]
ENSMUSG00000028871	-3.53078	1.62307	1.54226e-05	0.000248942	Rspo1	R-spondin 1 [Source:MGI Symbol;Acc:MGI:2183426]
ENSMUSG00000032291	-3.51219	4.56821	4.79752e-05	0.000677101	Crabp1	cellular retinoic acid binding protein I [Source:MGI Symbol;Acc:MGI:88490]
ENSMUSG00000027568	-3.49626	0.580173	0.000148969	0.00181911	Ntsr1	neurotensin receptor 1 [Source:MGI Symbol;Acc:MGI:97386]
ENSMUSG00000053062	-3.49075	2.51987	0.00122417	0.0110839	Jam2	junction adhesion molecule 2 [Source:MGI Symbol;Acc:MGI:1933820]
ENSMUSG00000010830	-3.45318	-0.216695	0.00163709	0.0141814	Kdelr3	KDEL (Lys-Asp-Glu-Leu) endoplasmic reticulum protein retention receptor 3 [Source:MGI Symbol;Acc:MGI:2145953]
ENSMUSG00000078190	-3.45178	5.42199	1.8468e-23	5.29278e-21	Dnm3os	dynamin 3, opposite strand [Source:MGI Symbol;Acc:MGI:3052332]
ENSMUSG00000057777	-3.43082	3.14322	6.72815e-07	1.55656e-05	Mab21l2	mab-21-like 2 (C. elegans) [Source:MGI Symbol;Acc:MGI:1346022]
ENSMUSG00000028364	-3.41976	6.67384	1.60811e-13	1.20121e-11	Tnc	tenascin C [Source:MGI Symbol;Acc:MGI:101922]
ENSMUSG00000001493	-3.41697	3.4702	9.78206e-08	2.73644e-06	Meox1	mesenchyme homeobox 1 [Source:MGI Symbol;Acc:MGI:103220]
ENSMUSG00000044288	-3.41411	1.80269	2.81498e-06	5.64724e-05	Cnr1	cannabinoid receptor 1 (brain) [Source:MGI Symbol;Acc:MGI:104615]
ENSMUSG00000027173	-3.39598	-0.259502	0.00249102	0.0199665	Depdc7	DEP domain containing 7 [Source:MGI Symbol;Acc:MGI:2139258]
ENSMUSG00000048450	-3.38009	3.15646	1.57427e-05	0.000252606	Msx1	msh homeobox 1 [Source:MGI Symbol;Acc:MGI:97168]
ENSMUSG00000024064	-3.37992	1.6331	3.55743e-05	0.000520928	Galnt14	UDP-N-acetyl-alpha-D-galactosamine:polypeptide N-acetylgalactosaminyltransferase 14 [Source:MGI Symbol;Acc:MGI:1918935]
ENSMUSG00000073400	-3.37915	1.35982	0.000203469	0.00238508	Trim10	tripartite motif-containing 10 [Source:MGI Symbol;Acc:MGI:1338757]
ENSMUSG00000038721	-3.37259	1.48429	0.000106285	0.00136807	Hoxb7	homeobox B7 [Source:MGI Symbol;Acc:MGI:96188]
ENSMUSG00000061603	-3.36925	3.93683	0.000269167	0.00302393	Akap6	A kinase (PRKA) anchor protein 6 [Source:MGI Symbol;Acc:MGI:3050566]
ENSMUSG00000052374	-3.35318	2.62397	0.000376898	0.00400664	Actn2	actinin alpha 2 [Source:MGI Symbol;Acc:MGI:109192]
ENSMUSG00000024049	-3.35109	3.02672	3.87852e-05	0.000565587	Myom1	myomesin 1 [Source:MGI Symbol;Acc:MGI:1341430]
ENSMUSG00000069171	-3.31273	4.85873	5.24666e-09	1.87478e-07	Nr2f1	nuclear receptor subfamily 2, group F, member 1 [Source:MGI Symbol;Acc:MGI:1352451]
ENSMUSG00000028023	-3.30461	3.84563	2.9951e-11	1.6177e-09	Pitx2	paired-like homeodomain transcription factor 2 [Source:MGI Symbol;Acc:MGI:109340]
ENSMUSG00000039103	-3.29505	2.10467	6.84514e-05	0.000923404	Nexn	nexilin [Source:MGI Symbol;Acc:MGI:1916060]
ENSMUSG00000031558	-3.28976	6.18588	2.68257e-35	2.21596e-32	Slit2	slit homolog 2 (Drosophila) [Source:MGI Symbol;Acc:MGI:1315205]
ENSMUSG00000040420	-3.28707	0.67718	0.000277059	0.00310267	Cdh18	cadherin 18 [Source:MGI Symbol;Acc:MGI:1344366]
ENSMUSG00000102494	-3.28499	1.09542	2.95777e-05	0.000442342	Gm36988	predicted gene, 36988 [Source:MGI Symbol;Acc:MGI:5610216]
ENSMUSG00000060913	-3.28448	1.79557	0.0012185	0.011061	Trim55	tripartite motif-containing 55 [Source:MGI Symbol;Acc:MGI:3036269]
ENSMUSG00000103197	-3.28183	0.0797784	0.0015735	0.0136991	Gm37642	predicted gene, 37642 [Source:MGI Symbol;Acc:MGI:5610870]
ENSMUSG00000024245	-3.27642	0.403933	0.00114511	0.0104761	Tmem178	transmembrane protein 178 [Source:MGI Symbol;Acc:MGI:1915277]
ENSMUSG00000026786	-3.27401	0.0770057	0.00213158	0.0176081	Apbb1ip	amyloid beta (A4) precursor protein-binding, family B, member 1 interacting protein [Source:MGI Symbol;Acc:MGI:1861354]
ENSMUSG00000025978	-3.26442	1.78475	6.69193e-07	1.55074e-05	Rftn2	raftlin family member 2 [Source:MGI Symbol;Acc:MGI:1921263]
ENSMUSG00000052371	-3.26375	0.0780389	0.00216417	0.0178249	Hoxd3os1	homeobox D3, opposite strand 1 [Source:MGI Symbol;Acc:MGI:1923875]
ENSMUSG00000022220	-3.26013	1.66675	2.95516e-06	5.86978e-05	Adcy4	adenylate cyclase 4 [Source:MGI Symbol;Acc:MGI:99674]
ENSMUSG00000040265	-3.25285	1.77584	5.75558e-07	1.35613e-05	Dnm3	dynamin 3 [Source:MGI Symbol;Acc:MGI:1341299]
ENSMUSG00000050069	-3.22936	1.22841	0.000172432	0.00206786	Grem2	gremlin 2, DAN family BMP antagonist [Source:MGI Symbol;Acc:MGI:1344367]
ENSMUSG00000027452	-3.22606	1.75023	1.08165e-05	0.000184789	Acss1	acyl-CoA synthetase short-chain family member 1 [Source:MGI Symbol;Acc:MGI:1915988]
ENSMUSG00000045930	-3.22115	1.64155	0.000127781	0.00159081	Clec14a	C-type lectin domain family 14, member a [Source:MGI Symbol;Acc:MGI:1914114]
ENSMUSG00000016763	-3.21886	4.12374	0.000122419	0.00153768	Scube1	signal peptide, CUB domain, EGF-like 1 [Source:MGI Symbol;Acc:MGI:1890616]
ENSMUSG00000092559	-3.21724	0.353932	0.00117075	0.0106689	Gm20475	predicted gene 20475 [Source:MGI Symbol;Acc:MGI:5141940]
ENSMUSG00000059588	-3.19894	3.99353	2.52483e-10	1.14745e-08	Calcrl	calcitonin receptor-like [Source:MGI Symbol;Acc:MGI:1926944]
ENSMUSG00000085645	-3.18817	0.0108435	0.00217741	0.0179235	Hoxb5os	homeobox B5 and homeobox B6, opposite strand [Source:MGI Symbol;Acc:MGI:1922645]
ENSMUSG00000036144	-3.16878	1.99199	0.00425498	0.0311374	Meox2	mesenchyme homeobox 2 [Source:MGI Symbol;Acc:MGI:103219]
ENSMUSG00000026890	-3.16082	0.99581	0.000293979	0.00324169	Lhx6	LIM homeobox protein 6 [Source:MGI Symbol;Acc:MGI:1306803]
ENSMUSG00000057182	-3.15799	2.08485	0.000937983	0.0088412	Scn3a	sodium channel, voltage-gated, type III, alpha [Source:MGI Symbol;Acc:MGI:98249]
ENSMUSG00000043110	-3.15117	0.796389	0.000347395	0.00372687	Lrrn4	leucine rich repeat neuronal 4 [Source:MGI Symbol;Acc:MGI:2445154]
ENSMUSG00000062961	-3.14636	1.14866	0.00405026	0.029983	Ccdc177	coiled-coil domain containing 177 [Source:MGI Symbol;Acc:MGI:2686414]
ENSMUSG00000010066	-3.14597	2.22995	3.5421e-08	1.0837e-06	Cacna2d2	calcium channel, voltage-dependent, alpha 2/delta subunit 2 [Source:MGI Symbol;Acc:MGI:1929813]
ENSMUSG00000051839	-3.13704	1.5607	5.77525e-05	0.000798247	Gypa	glycophorin A [Source:MGI Symbol;Acc:MGI:95880]
ENSMUSG00000061080	-3.13702	2.87585	2.0944e-10	9.73895e-09	Lsamp	limbic system-associated membrane protein [Source:MGI Symbol;Acc:MGI:1261760]
ENSMUSG00000081683	-3.13386	2.6729	1.24392e-05	0.000207961	Fzd10	frizzled class receptor 10 [Source:MGI Symbol;Acc:MGI:2136761]
ENSMUSG00000015957	-3.13344	-0.0267915	0.00301602	0.0233099	Wnt11	wingless-type MMTV integration site family, member 11 [Source:MGI Symbol;Acc:MGI:101948]
ENSMUSG00000005089	-3.12873	3.32227	5.01545e-05	0.000702914	Slc1a2	solute carrier family 1 (glial high affinity glutamate transporter), member 2 [Source:MGI Symbol;Acc:MGI:101931]
ENSMUSG00000060044	-3.12274	1.4141	0.000337859	0.00364966	Tmem26	transmembrane protein 26 [Source:MGI Symbol;Acc:MGI:2143537]
ENSMUSG00000032625	-3.09405	3.26458	2.63255e-05	0.00040053	Thsd7a	thrombospondin, type I, domain containing 7A [Source:MGI Symbol;Acc:MGI:2685683]
ENSMUSG00000062209	-3.08237	1.50963	0.00138672	0.0123486	Erbb4	erb-b2 receptor tyrosine kinase 4 [Source:MGI Symbol;Acc:MGI:104771]
ENSMUSG00000035594	-3.07968	-0.0599887	0.00326007	0.0249082	Chrna5	cholinergic receptor, nicotinic, alpha polypeptide 5 [Source:MGI Symbol;Acc:MGI:87889]
ENSMUSG00000032179	-3.07141	2.43252	2.68661e-05	0.000406553	Bmp5	bone morphogenetic protein 5 [Source:MGI Symbol;Acc:MGI:88181]
ENSMUSG00000026389	-3.06799	0.506964	0.000947147	0.0089028	Steap3	STEAP family member 3 [Source:MGI Symbol;Acc:MGI:1915678]
ENSMUSG00000104868	-3.06746	1.49145	0.00107109	0.00988906	Gm9954	predicted gene 9954 [Source:MGI Symbol;Acc:MGI:3642120]
ENSMUSG00000104990	-3.0663	0.917996	0.000101849	0.001317	Gm43504	predicted gene 43504 [Source:MGI Symbol;Acc:MGI:5663641]
ENSMUSG00000103151	-3.06168	0.23715	0.00194515	0.016355	Gm38292	predicted gene, 38292 [Source:MGI Symbol;Acc:MGI:5611520]
ENSMUSG00000019880	-3.05068	2.35022	1.62196e-06	3.42515e-05	Rspo3	R-spondin 3 [Source:MGI Symbol;Acc:MGI:1920030]
ENSMUSG00000024053	-3.04256	2.84538	8.381e-07	1.89524e-05	Emilin2	elastin microfibril interfacer 2 [Source:MGI Symbol;Acc:MGI:2389136]
ENSMUSG00000037492	-3.04074	2.78413	2.12344e-05	0.000332435	Zmat4	zinc finger, matrin type 4 [Source:MGI Symbol;Acc:MGI:2443497]
ENSMUSG00000036295	-3.03015	2.20546	3.55999e-07	8.864e-06	Lrrn3	leucine rich repeat protein 3, neuronal [Source:MGI Symbol;Acc:MGI:106036]
ENSMUSG00000019899	-3.02464	2.52203	0.000141146	0.00174366	Lama2	laminin, alpha 2 [Source:MGI Symbol;Acc:MGI:99912]
ENSMUSG00000103047	-3.02298	0.482976	0.00237035	0.019227	Gm37310	predicted gene, 37310 [Source:MGI Symbol;Acc:MGI:5610538]
ENSMUSG00000032537	-3.02226	2.97569	0.000715106	0.00696894	Ephb1	Eph receptor B1 [Source:MGI Symbol;Acc:MGI:1096337]
ENSMUSG00000024347	-3.02205	1.46525	2.86165e-05	0.000429739	Psd2	pleckstrin and Sec7 domain containing 2 [Source:MGI Symbol;Acc:MGI:1921252]
ENSMUSG00000021994	-3.01514	3.65872	0.000671953	0.00662657	Wnt5a	wingless-type MMTV integration site family, member 5A [Source:MGI Symbol;Acc:MGI:98958]
ENSMUSG00000020902	-3.01379	4.12625	0.000629421	0.00625989	Ntn1	netrin 1 [Source:MGI Symbol;Acc:MGI:105088]
ENSMUSG00000104735	-3.01261	0.205206	0.00204778	0.0170867	C130075A20Rik	RIKEN cDNA C130075A20 gene [Source:MGI Symbol;Acc:MGI:2443940]
ENSMUSG00000030787	-3.00442	0.206653	0.00307034	0.0236516	Lyve1	lymphatic vessel endothelial hyaluronan receptor 1 [Source:MGI Symbol;Acc:MGI:2136348]
ENSMUSG00000054675	-2.97719	2.22769	5.99004e-07	1.40901e-05	Tmem119	transmembrane protein 119 [Source:MGI Symbol;Acc:MGI:2385228]
ENSMUSG00000022429	-2.97554	0.437589	0.0019499	0.0163673	Dmc1	DNA meiotic recombinase 1 [Source:MGI Symbol;Acc:MGI:105393]
ENSMUSG00000057123	-2.96658	1.82338	6.20389e-05	0.000849462	Gja5	gap junction protein, alpha 5 [Source:MGI Symbol;Acc:MGI:95716]
ENSMUSG00000061353	-2.96376	5.51797	5.35915e-09	1.91012e-07	Cxcl12	chemokine (C-X-C motif) ligand 12 [Source:MGI Symbol;Acc:MGI:103556]
ENSMUSG00000068196	-2.96076	3.20418	3.60502e-06	6.98643e-05	Col8a1	collagen, type VIII, alpha 1 [Source:MGI Symbol;Acc:MGI:88463]
ENSMUSG00000052396	-2.95194	1.51817	1.40663e-05	0.000230493	Mogat2	monoacylglycerol O-acyltransferase 2 [Source:MGI Symbol;Acc:MGI:2663253]
ENSMUSG00000073940	-2.9296	1.27231	0.00093363	0.00882299	Hbb-bt	hemoglobin, beta adult t chain [Source:MGI Symbol;Acc:MGI:5474850]
ENSMUSG00000031375	-2.92422	2.74127	0.00011892	0.00150075	Bgn	biglycan [Source:MGI Symbol;Acc:MGI:88158]
ENSMUSG00000040495	-2.91858	-0.174802	0.00614332	0.0419605	Chrm4	cholinergic receptor, muscarinic 4 [Source:MGI Symbol;Acc:MGI:88399]
ENSMUSG00000021359	-2.90076	1.86725	0.000387018	0.00409871	Tfap2a	transcription factor AP-2, alpha [Source:MGI Symbol;Acc:MGI:104671]
ENSMUSG00000028033	-2.9001	1.37624	0.00122828	0.0111067	Kcnq5	potassium voltage-gated channel, subfamily Q, member 5 [Source:MGI Symbol;Acc:MGI:1924937]
ENSMUSG00000074968	-2.89014	0.940919	0.000657417	0.00649691	Ano3	anoctamin 3 [Source:MGI Symbol;Acc:MGI:3613666]
ENSMUSG00000068373	-2.87345	2.14925	4.02867e-05	0.000582043	D430041D05Rik	RIKEN cDNA D430041D05 gene [Source:MGI Symbol;Acc:MGI:2181743]
ENSMUSG00000065501	-2.87181	1.45867	5.07944e-05	0.000711172	Mir335	microRNA 335 [Source:MGI Symbol;Acc:MGI:3619348]
ENSMUSG00000047786	-2.86388	2.3811	5.10981e-06	9.44173e-05	Lix1	limb expression 1 homolog (chicken) [Source:MGI Symbol;Acc:MGI:1913893]
ENSMUSG00000051146	-2.86286	-0.217276	0.00550878	0.0385066	Camk2n2	calcium/calmodulin-dependent protein kinase II inhibitor 2 [Source:MGI Symbol;Acc:MGI:1920297]
ENSMUSG00000034116	-2.86141	-0.216411	0.00547136	0.0383023	Vav1	vav 1 oncogene [Source:MGI Symbol;Acc:MGI:98923]
ENSMUSG00000062184	-2.85643	3.59053	6.79092e-10	2.89863e-08	Hs6st2	heparan sulfate 6-O-sulfotransferase 2 [Source:MGI Symbol;Acc:MGI:1354959]
ENSMUSG00000016087	-2.85442	3.4817	1.7391e-11	9.69137e-10	Fli1	Friend leukemia integration 1 [Source:MGI Symbol;Acc:MGI:95554]
ENSMUSG00000018819	-2.84546	2.76672	3.91783e-08	1.19345e-06	Lsp1	lymphocyte specific 1 [Source:MGI Symbol;Acc:MGI:96832]
ENSMUSG00000102448	-2.84356	0.079119	0.00304209	0.0234726	Gm37101	predicted gene, 37101 [Source:MGI Symbol;Acc:MGI:5610329]
ENSMUSG00000074415	-2.84079	4.57567	2.9046e-14	2.44247e-12	2610203C20Rik	RIKEN cDNA 2610203C20 gene [Source:MGI Symbol;Acc:MGI:1917705]
ENSMUSG00000090061	-2.83454	4.53392	0.000294655	0.00324536	Nwd2	NACHT and WD repeat domain containing 2 [Source:MGI Symbol;Acc:MGI:1920464]
ENSMUSG00000020609	-2.82665	2.35315	0.0036673	0.0275106	Apob	apolipoprotein B [Source:MGI Symbol;Acc:MGI:88052]
ENSMUSG00000038725	-2.82657	2.23072	5.44147e-05	0.000756579	Pkhd1l1	polycystic kidney and hepatic disease 1-like 1 [Source:MGI Symbol;Acc:MGI:2183153]
ENSMUSG00000026208	-2.81338	4.60105	3.37405e-20	5.50952e-18	Des	desmin [Source:MGI Symbol;Acc:MGI:94885]
ENSMUSG00000040260	-2.80558	5.97979	3.65786e-14	2.96921e-12	Daam2	dishevelled associated activator of morphogenesis 2 [Source:MGI Symbol;Acc:MGI:1923691]
ENSMUSG00000052516	-2.79232	4.56963	2.22658e-10	1.02517e-08	Robo2	roundabout homolog 2 (Drosophila) [Source:MGI Symbol;Acc:MGI:1890110]
ENSMUSG00000019929	-2.78876	1.48911	0.000304143	0.00334158	Dcn	decorin [Source:MGI Symbol;Acc:MGI:94872]
ENSMUSG00000105502	-2.78852	0.298371	0.00254318	0.0203035	Gm42536	predicted gene 42536 [Source:MGI Symbol;Acc:MGI:5662673]
ENSMUSG00000052188	-2.78819	0.513855	0.00258635	0.0205547	Gm14964	predicted gene 14964 [Source:MGI Symbol;Acc:MGI:3641621]
ENSMUSG00000032327	-2.788	3.19141	1.11279e-10	5.54147e-09	Stra6	stimulated by retinoic acid gene 6 [Source:MGI Symbol;Acc:MGI:107742]
ENSMUSG00000004791	-2.77902	0.508632	0.00153357	0.0134264	Pgf	placental growth factor [Source:MGI Symbol;Acc:MGI:105095]
ENSMUSG00000055782	-2.77238	2.1296	1.20183e-05	0.000202205	Abcd2	ATP-binding cassette, sub-family D (ALD), member 2 [Source:MGI Symbol;Acc:MGI:1349467]
ENSMUSG00000016918	-2.77169	4.17352	1.23116e-07	3.39004e-06	Sulf1	sulfatase 1 [Source:MGI Symbol;Acc:MGI:2138563]
ENSMUSG00000028332	-2.76628	1.83812	0.00103014	0.00956127	Hemgn	hemogen [Source:MGI Symbol;Acc:MGI:2136910]
ENSMUSG00000032122	-2.75906	0.991851	0.000247164	0.00282033	Slc37a2	solute carrier family 37 (glycerol-3-phosphate transporter), member 2 [Source:MGI Symbol;Acc:MGI:1929693]
ENSMUSG00000048126	-2.75569	1.74743	0.00119267	0.0108351	Col6a3	collagen, type VI, alpha 3 [Source:MGI Symbol;Acc:MGI:88461]
ENSMUSG00000040061	-2.75031	0.26836	0.00221643	0.0181595	Plcb2	phospholipase C, beta 2 [Source:MGI Symbol;Acc:MGI:107465]
ENSMUSG00000021974	-2.74991	3.06432	3.90262e-05	0.00056836	Fgf9	fibroblast growth factor 9 [Source:MGI Symbol;Acc:MGI:104723]
ENSMUSG00000027977	-2.7493	1.11032	0.000833137	0.0079536	Ndst3	N-deacetylase/N-sulfotransferase (heparan glucosaminyl) 3 [Source:MGI Symbol;Acc:MGI:1932544]
ENSMUSG00000023800	-2.74874	1.89174	2.40719e-05	0.000371067	Tiam2	T cell lymphoma invasion and metastasis 2 [Source:MGI Symbol;Acc:MGI:1344338]
ENSMUSG00000004885	-2.74197	4.60856	6.13656e-05	0.000844033	Crabp2	cellular retinoic acid binding protein II [Source:MGI Symbol;Acc:MGI:88491]
ENSMUSG00000025270	-2.73054	3.49927	7.11487e-09	2.47498e-07	Alas2	aminolevulinic acid synthase 2, erythroid [Source:MGI Symbol;Acc:MGI:87990]
ENSMUSG00000027797	-2.7277	3.58774	9.17162e-08	2.58629e-06	Dclk1	doublecortin-like kinase 1 [Source:MGI Symbol;Acc:MGI:1330861]
ENSMUSG00000026950	-2.72072	3.10946	0.00277228	0.021725	Neb	nebulin [Source:MGI Symbol;Acc:MGI:97292]
ENSMUSG00000056073	-2.71058	2.19062	1.08531e-05	0.000185188	Grik2	glutamate receptor, ionotropic, kainate 2 (beta 2) [Source:MGI Symbol;Acc:MGI:95815]
ENSMUSG00000027985	-2.71054	4.09344	1.05588e-06	2.32047e-05	Lef1	lymphoid enhancer binding factor 1 [Source:MGI Symbol;Acc:MGI:96770]
ENSMUSG00000046312	-2.70775	1.0773	0.00107328	0.00990277	AI464131	expressed sequence AI464131 [Source:MGI Symbol;Acc:MGI:2140300]
ENSMUSG00000106490	-2.70154	-0.0236739	0.00579443	0.0401833	Gm43283	predicted gene 43283 [Source:MGI Symbol;Acc:MGI:5663420]
ENSMUSG00000103851	-2.69849	2.54691	2.45604e-07	6.42275e-06	Gm37606	predicted gene, 37606 [Source:MGI Symbol;Acc:MGI:5610834]
ENSMUSG00000019832	-2.69808	0.629321	0.00102278	0.00950552	Rab32	RAB32, member RAS oncogene family [Source:MGI Symbol;Acc:MGI:1915094]
ENSMUSG00000000690	-2.6953	3.61723	4.48315e-05	0.000639156	Hoxb6	homeobox B6 [Source:MGI Symbol;Acc:MGI:96187]
ENSMUSG00000032511	-2.69257	0.798126	0.0016801	0.0144658	Scn5a	sodium channel, voltage-gated, type V, alpha [Source:MGI Symbol;Acc:MGI:98251]
ENSMUSG00000028369	-2.6867	3.16038	1.85624e-07	4.95574e-06	Svep1	sushi, von Willebrand factor type A, EGF and pentraxin domain containing 1 [Source:MGI Symbol;Acc:MGI:1928849]
ENSMUSG00000106560	-2.67883	0.778288	0.00115127	0.0105256	Gm43119	predicted gene 43119 [Source:MGI Symbol;Acc:MGI:5663256]
ENSMUSG00000090958	-2.66887	1.89493	4.79393e-05	0.000677101	Lrrc32	leucine rich repeat containing 32 [Source:MGI Symbol;Acc:MGI:93882]
ENSMUSG00000003410	-2.66731	4.05557	0.000945157	0.00889005	Elavl3	ELAV (embryonic lethal, abnormal vision, Drosophila)-like 3 (Hu antigen C) [Source:MGI Symbol;Acc:MGI:109157]
ENSMUSG00000029309	-2.66327	4.05035	1.4329e-09	5.70034e-08	Sparcl1	SPARC-like 1 [Source:MGI Symbol;Acc:MGI:108110]
ENSMUSG00000038560	-2.66204	0.20747	0.00401099	0.0297341	Sp6	trans-acting transcription factor 6 [Source:MGI Symbol;Acc:MGI:1932575]
ENSMUSG00000027508	-2.66165	4.37961	7.75921e-12	4.48405e-10	Pag1	phosphoprotein associated with glycosphingolipid microdomains 1 [Source:MGI Symbol;Acc:MGI:2443160]
ENSMUSG00000027227	-2.65839	2.21263	9.53845e-06	0.000165164	Sord	sorbitol dehydrogenase [Source:MGI Symbol;Acc:MGI:98266]
ENSMUSG00000051041	-2.65709	1.5694	9.34132e-05	0.00121801	Olfml1	olfactomedin-like 1 [Source:MGI Symbol;Acc:MGI:2679264]
ENSMUSG00000032648	-2.65326	1.16792	0.00134732	0.0120666	Pygm	muscle glycogen phosphorylase [Source:MGI Symbol;Acc:MGI:97830]
ENSMUSG00000005124	-2.65314	1.74944	0.00164513	0.0142257	Wisp1	WNT1 inducible signaling pathway protein 1 [Source:MGI Symbol;Acc:MGI:1197008]
ENSMUSG00000019894	-2.6421	0.404734	0.00350395	0.0265119	Slc6a15	solute carrier family 6 (neurotransmitter transporter), member 15 [Source:MGI Symbol;Acc:MGI:2143484]
ENSMUSG00000059742	-2.64101	1.87687	1.01922e-05	0.000175403	Kcnh7	potassium voltage-gated channel, subfamily H (eag-related), member 7 [Source:MGI Symbol;Acc:MGI:2159566]
ENSMUSG00000084844	-2.63651	2.39867	2.91451e-06	5.80546e-05	Hoxb3os	homeobox B3 and homeobox B2, opposite strand [Source:MGI Symbol;Acc:MGI:103211]
ENSMUSG00000105861	-2.63529	1.36553	0.000123981	0.00155045	Gm43508	predicted gene 43508 [Source:MGI Symbol;Acc:MGI:5663645]
ENSMUSG00000029866	-2.63229	1.80508	0.000115971	0.00147418	Kel	Kell blood group [Source:MGI Symbol;Acc:MGI:1346053]
ENSMUSG00000100005	-2.62898	3.19889	2.39581e-07	6.27694e-06	B130024G19Rik	RIKEN cDNA B130024G19 gene [Source:MGI Symbol;Acc:MGI:3604353]
ENSMUSG00000032131	-2.62885	0.89675	0.00160871	0.0139797	Abcg4	ATP-binding cassette, sub-family G (WHITE), member 4 [Source:MGI Symbol;Acc:MGI:1890594]
ENSMUSG00000032303	-2.62865	1.71931	0.000221994	0.00256793	Chrna3	cholinergic receptor, nicotinic, alpha polypeptide 3 [Source:MGI Symbol;Acc:MGI:87887]
ENSMUSG00000022367	-2.62546	2.44426	0.000162615	0.00196524	Has2	hyaluronan synthase 2 [Source:MGI Symbol;Acc:MGI:107821]
ENSMUSG00000027796	-2.6234	2.43785	8.91394e-07	2.00606e-05	Smad9	SMAD family member 9 [Source:MGI Symbol;Acc:MGI:1859993]
ENSMUSG00000087143	-2.61893	2.11102	0.000214389	0.00250055	A830082K12Rik	RIKEN cDNA A830082K12 gene [Source:MGI Symbol;Acc:MGI:2443527]
ENSMUSG00000027996	-2.6168	4.68493	8.57841e-07	1.93676e-05	Sfrp2	secreted frizzled-related protein 2 [Source:MGI Symbol;Acc:MGI:108078]
ENSMUSG00000036111	-2.61334	0.558111	0.00631762	0.0429006	Lmo1	LIM domain only 1 [Source:MGI Symbol;Acc:MGI:102812]
ENSMUSG00000020865	-2.60722	2.33216	0.000745049	0.00722563	Abcc3	ATP-binding cassette, sub-family C (CFTR/MRP), member 3 [Source:MGI Symbol;Acc:MGI:1923658]
ENSMUSG00000023328	-2.60227	0.555185	0.00520421	0.0367804	Ache	acetylcholinesterase [Source:MGI Symbol;Acc:MGI:87876]
ENSMUSG00000086328	-2.59826	0.865806	0.00196407	0.0164715	2700033N17Rik	RIKEN cDNA 2700033N17 gene [Source:MGI Symbol;Acc:MGI:1919853]
ENSMUSG00000029661	-2.59411	5.74951	1.70609e-13	1.26765e-11	Col1a2	collagen, type I, alpha 2 [Source:MGI Symbol;Acc:MGI:88468]
ENSMUSG00000101603	-2.58195	0.143492	0.00604843	0.0414737	Gm28730	predicted gene 28730 [Source:MGI Symbol;Acc:MGI:5579436]
ENSMUSG00000022658	-2.58085	2.7471	2.23809e-05	0.000347606	Tagln3	transgelin 3 [Source:MGI Symbol;Acc:MGI:1926784]
ENSMUSG00000034041	-2.5792	0.145078	0.00455891	0.0329494	Lyl1	lymphoblastomic leukemia 1 [Source:MGI Symbol;Acc:MGI:96891]
ENSMUSG00000063415	-2.56698	2.39102	0.000695459	0.00680397	Cyp26b1	cytochrome P450, family 26, subfamily b, polypeptide 1 [Source:MGI Symbol;Acc:MGI:2176159]
ENSMUSG00000025927	-2.5667	3.03008	0.0002777	0.00310736	Tfap2b	transcription factor AP-2 beta [Source:MGI Symbol;Acc:MGI:104672]
ENSMUSG00000001506	-2.56534	5.8815	7.35847e-15	6.66677e-13	Col1a1	collagen, type I, alpha 1 [Source:MGI Symbol;Acc:MGI:88467]
ENSMUSG00000028864	-2.55688	1.20294	0.00031845	0.00347744	Hgf	hepatocyte growth factor [Source:MGI Symbol;Acc:MGI:96079]
ENSMUSG00000029544	-2.55514	2.00285	6.26921e-05	0.000856406	Cabp1	calcium binding protein 1 [Source:MGI Symbol;Acc:MGI:1352750]
ENSMUSG00000052957	-2.55283	4.19111	9.64668e-11	4.87296e-09	Gas1	growth arrest specific 1 [Source:MGI Symbol;Acc:MGI:95655]
ENSMUSG00000103160	-2.54408	0.510816	0.00256805	0.0204555	C130012C08Rik	RIKEN cDNA C130012C08 gene [Source:MGI Symbol;Acc:MGI:2145684]
ENSMUSG00000022055	-2.53974	5.21391	4.19238e-21	8.17689e-19	Nefl	neurofilament, light polypeptide [Source:MGI Symbol;Acc:MGI:97313]
ENSMUSG00000019789	-2.53448	1.56199	0.00062821	0.00625961	Hey2	hairy/enhancer-of-split related with YRPW motif 2 [Source:MGI Symbol;Acc:MGI:1341884]
ENSMUSG00000007655	-2.53194	0.95589	0.00257921	0.0205211	Cav1	caveolin 1, caveolae protein [Source:MGI Symbol;Acc:MGI:102709]
ENSMUSG00000049929	-2.53131	2.49417	7.10859e-06	0.000126522	Lpar4	lysophosphatidic acid receptor 4 [Source:MGI Symbol;Acc:MGI:1925384]
ENSMUSG00000075394	-2.52622	3.09094	1.20543e-08	4.04974e-07	Hoxc4	homeobox C4 [Source:MGI Symbol;Acc:MGI:96195]
ENSMUSG00000074743	-2.52514	1.27801	0.000361595	0.00385851	Thbd	thrombomodulin [Source:MGI Symbol;Acc:MGI:98736]
ENSMUSG00000019874	-2.5204	2.10311	0.00639547	0.0433036	Fabp7	fatty acid binding protein 7, brain [Source:MGI Symbol;Acc:MGI:101916]
ENSMUSG00000071068	-2.51757	0.652959	0.00231426	0.018862	Treml2	triggering receptor expressed on myeloid cells-like 2 [Source:MGI Symbol;Acc:MGI:2147038]
ENSMUSG00000052581	-2.51485	1.26381	0.00231821	0.0188723	Lrrtm4	leucine rich repeat transmembrane neuronal 4 [Source:MGI Symbol;Acc:MGI:2389180]
ENSMUSG00000073988	-2.50566	1.15737	0.000687165	0.00674343	Ttpa	tocopherol (alpha) transfer protein [Source:MGI Symbol;Acc:MGI:1354168]
ENSMUSG00000069917	-2.5044	4.30243	5.68169e-07	1.34323e-05	Hba-a2	hemoglobin alpha, adult chain 2 [Source:MGI Symbol;Acc:MGI:96016]
ENSMUSG00000047497	-2.50132	3.84807	1.53549e-12	9.58353e-11	Adamts12	a disintegrin-like and metallopeptidase (reprolysin type) with thrombospondin type 1 motif, 12 [Source:MGI Symbol;Acc:MGI:2146046]
ENSMUSG00000050105	-2.49339	1.6836	6.09635e-05	0.000839324	Grrp1	glycine/arginine rich protein 1 [Source:MGI Symbol;Acc:MGI:1919940]
ENSMUSG00000047793	-2.49193	3.00863	2.56262e-05	0.000391587	Sned1	sushi, nidogen and EGF-like domains 1 [Source:MGI Symbol;Acc:MGI:3045960]
ENSMUSG00000079499	-2.48531	2.46614	0.000429946	0.00450577	6530402F18Rik	RIKEN cDNA 6530402F18 gene [Source:MGI Symbol;Acc:MGI:1923470]
ENSMUSG00000001119	-2.48455	1.89325	0.000186752	0.00221687	Col6a1	collagen, type VI, alpha 1 [Source:MGI Symbol;Acc:MGI:88459]
ENSMUSG00000062991	-2.47945	1.44038	0.00107878	0.00994702	Nrg1	neuregulin 1 [Source:MGI Symbol;Acc:MGI:96083]
ENSMUSG00000032118	-2.47376	3.37169	0.000131455	0.0016322	Fez1	fasciculation and elongation protein zeta 1 (zygin I) [Source:MGI Symbol;Acc:MGI:2670976]
ENSMUSG00000025105	-2.46666	3.55134	2.4317e-05	0.000373615	Bnc1	basonuclin 1 [Source:MGI Symbol;Acc:MGI:1097164]
ENSMUSG00000041596	-2.4558	1.72764	5.30079e-05	0.000739951	Nlrp5-ps	NLR family, pyrin domain containing 5, pseudogene [Source:MGI Symbol;Acc:MGI:5010941]
ENSMUSG00000084899	-2.4537	0.606164	0.00333966	0.025447	Gm15344	predicted gene 15344 [Source:MGI Symbol;Acc:MGI:3708098]
ENSMUSG00000104476	-2.45307	2.20346	0.000157011	0.00190406	Gm38211	predicted gene, 38211 [Source:MGI Symbol;Acc:MGI:5611439]
ENSMUSG00000103634	-2.45148	0.606462	0.0026239	0.0207474	3110062G12Rik	RIKEN cDNA 3110062G12 gene [Source:MGI Symbol;Acc:MGI:1920438]
ENSMUSG00000045092	-2.44998	1.97787	4.77683e-05	0.000675539	S1pr1	sphingosine-1-phosphate receptor 1 [Source:MGI Symbol;Acc:MGI:1096355]
ENSMUSG00000105940	-2.44996	1.31227	0.00116171	0.0106003	Gm42635	predicted gene 42635 [Source:MGI Symbol;Acc:MGI:5662772]
ENSMUSG00000031647	-2.44843	1.79627	0.00012748	0.00158846	Mfap3l	microfibrillar-associated protein 3-like [Source:MGI Symbol;Acc:MGI:1918556]
ENSMUSG00000070720	-2.44567	0.605169	0.00273617	0.0214779	Tmem200b	transmembrane protein 200B [Source:MGI Symbol;Acc:MGI:3646343]
ENSMUSG00000027820	-2.44384	2.19981	0.00146429	0.0129245	Mme	membrane metallo endopeptidase [Source:MGI Symbol;Acc:MGI:97004]
ENSMUSG00000052187	-2.43987	7.12476	6.49641e-09	2.28644e-07	Hbb-y	hemoglobin Y, beta-like embryonic chain [Source:MGI Symbol;Acc:MGI:96027]
ENSMUSG00000025255	-2.4364	7.00865	3.10954e-16	3.49338e-14	Zfhx4	zinc finger homeodomain 4 [Source:MGI Symbol;Acc:MGI:2137668]
ENSMUSG00000038608	-2.4279	2.61839	7.20009e-07	1.65214e-05	Dock10	dedicator of cytokinesis 10 [Source:MGI Symbol;Acc:MGI:2146320]
ENSMUSG00000020704	-2.41921	1.76463	0.000537339	0.00546688	Asic2	acid-sensing (proton-gated) ion channel 2 [Source:MGI Symbol;Acc:MGI:1100867]
ENSMUSG00000033214	-2.41569	3.01802	9.65499e-06	0.000166977	Slitrk5	SLIT and NTRK-like family, member 5 [Source:MGI Symbol;Acc:MGI:2679448]
ENSMUSG00000074505	-2.4139	6.0227	1.17992e-13	8.95654e-12	Fat3	FAT atypical cadherin 3 [Source:MGI Symbol;Acc:MGI:2444314]
ENSMUSG00000022687	-2.40589	3.74711	2.58757e-06	5.23591e-05	Boc	biregional cell adhesion molecule-related/down-regulated by oncogenes (Cdon) binding protein [Source:MGI Symbol;Acc:MGI:2151153]
ENSMUSG00000024617	-2.40331	1.75282	0.000385891	0.004096	Camk2a	calcium/calmodulin-dependent protein kinase II alpha [Source:MGI Symbol;Acc:MGI:88256]
ENSMUSG00000022309	-2.40067	2.99008	2.7113e-06	5.46267e-05	Angpt1	angiopoietin 1 [Source:MGI Symbol;Acc:MGI:108448]
ENSMUSG00000028464	-2.39959	2.89973	7.05495e-05	0.000948972	Tpm2	tropomyosin 2, beta [Source:MGI Symbol;Acc:MGI:98810]
ENSMUSG00000031538	-2.39388	3.21712	4.43599e-09	1.61385e-07	Plat	plasminogen activator, tissue [Source:MGI Symbol;Acc:MGI:97610]
ENSMUSG00000053137	-2.39091	2.14326	0.00112885	0.0103408	Mapk11	mitogen-activated protein kinase 11 [Source:MGI Symbol;Acc:MGI:1338024]
ENSMUSG00000020135	-2.38952	3.43782	0.00013917	0.0017219	Apc2	adenomatosis polyposis coli 2 [Source:MGI Symbol;Acc:MGI:1346052]
ENSMUSG00000031391	-2.38942	3.0035	4.96392e-05	0.000697782	L1cam	L1 cell adhesion molecule [Source:MGI Symbol;Acc:MGI:96721]
ENSMUSG00000022449	-2.38821	3.21004	1.67881e-08	5.48267e-07	Adamts20	a disintegrin-like and metallopeptidase (reprolysin type) with thrombospondin type 1 motif, 20 [Source:MGI Symbol;Acc:MGI:2660628]
ENSMUSG00000042453	-2.38098	3.60458	6.68475e-06	0.000119585	Reln	reelin [Source:MGI Symbol;Acc:MGI:103022]
ENSMUSG00000021221	-2.37903	3.02143	3.89301e-07	9.57436e-06	Dpf3	D4, zinc and double PHD fingers, family 3 [Source:MGI Symbol;Acc:MGI:1917377]
ENSMUSG00000026109	-2.37517	0.698635	0.00280378	0.0218742	Tmeff2	transmembrane protein with EGF-like and two follistatin-like domains 2 [Source:MGI Symbol;Acc:MGI:1861735]
ENSMUSG00000084399	-2.3749	0.824781	0.00264353	0.0208909	Gm15666	predicted gene 15666 [Source:MGI Symbol;Acc:MGI:3783108]
ENSMUSG00000055675	-2.37178	2.7495	0.000717195	0.00698445	Kbtbd11	kelch repeat and BTB (POZ) domain containing 11 [Source:MGI Symbol;Acc:MGI:1922151]
ENSMUSG00000040710	-2.36958	4.55528	3.58689e-07	8.91518e-06	St8sia4	ST8 alpha-N-acetyl-neuraminide alpha-2,8-sialyltransferase 4 [Source:MGI Symbol;Acc:MGI:106018]
ENSMUSG00000026452	-2.36658	1.58342	0.000233675	0.00268535	Syt2	synaptotagmin II [Source:MGI Symbol;Acc:MGI:99666]
ENSMUSG00000074657	-2.36637	3.49726	1.22344e-05	0.000205267	Kif5a	kinesin family member 5A [Source:MGI Symbol;Acc:MGI:109564]
ENSMUSG00000010476	-2.36574	4.35643	0.000899968	0.00854513	Ebf3	early B cell factor 3 [Source:MGI Symbol;Acc:MGI:894289]
ENSMUSG00000100510	-2.36102	1.78859	6.99901e-05	0.00094235	AV026068	expressed sequence AV026068 [Source:MGI Symbol;Acc:MGI:2142734]
ENSMUSG00000046186	-2.35881	2.01994	8.42914e-05	0.00111042	Cd109	CD109 antigen [Source:MGI Symbol;Acc:MGI:2445221]
ENSMUSG00000063594	-2.35855	0.535509	0.00483692	0.0345674	Gng8	guanine nucleotide binding protein (G protein), gamma 8 [Source:MGI Symbol;Acc:MGI:109163]
ENSMUSG00000031673	-2.35828	6.55978	2.24883e-13	1.66212e-11	Cdh11	cadherin 11 [Source:MGI Symbol;Acc:MGI:99217]
ENSMUSG00000069919	-2.35539	5.54898	1.68724e-09	6.59819e-08	Hba-a1	hemoglobin alpha, adult chain 1 [Source:MGI Symbol;Acc:MGI:96015]
ENSMUSG00000004891	-2.3425	6.54781	4.30856e-08	1.30119e-06	Nes	nestin [Source:MGI Symbol;Acc:MGI:101784]
ENSMUSG00000058897	-2.34128	3.20201	5.24458e-08	1.55708e-06	Col25a1	collagen, type XXV, alpha 1 [Source:MGI Symbol;Acc:MGI:1924268]
ENSMUSG00000038692	-2.34054	3.96987	7.12022e-09	2.47498e-07	Hoxb4	homeobox B4 [Source:MGI Symbol;Acc:MGI:96185]
ENSMUSG00000045613	-2.33685	1.69896	0.000488533	0.00504446	Chrm2	cholinergic receptor, muscarinic 2, cardiac [Source:MGI Symbol;Acc:MGI:88397]
ENSMUSG00000041329	-2.33635	1.22943	0.00429979	0.0313673	Atp1b2	ATPase, Na+/K+ transporting, beta 2 polypeptide [Source:MGI Symbol;Acc:MGI:88109]
ENSMUSG00000018566	-2.33187	2.42194	2.96931e-05	0.000443134	Slc2a4	solute carrier family 2 (facilitated glucose transporter), member 4 [Source:MGI Symbol;Acc:MGI:95758]
ENSMUSG00000048402	-2.33176	5.04218	1.71578e-12	1.06613e-10	Gli2	GLI-Kruppel family member GLI2 [Source:MGI Symbol;Acc:MGI:95728]
ENSMUSG00000038916	-2.33003	3.00643	0.000349482	0.00374639	Soga3	SOGA family member 3 [Source:MGI Symbol;Acc:MGI:1914662]
ENSMUSG00000038151	-2.32269	3.68936	1.91606e-05	0.000303519	Prdm1	PR domain containing 1, with ZNF domain [Source:MGI Symbol;Acc:MGI:99655]
ENSMUSG00000094856	-2.32041	1.00946	0.00689592	0.0460263	Gm21962	predicted gene, 21962 [Source:MGI Symbol;Acc:MGI:5439431]
ENSMUSG00000031825	-2.31593	4.09979	1.18848e-05	0.000200841	Crispld2	cysteine-rich secretory protein LCCL domain containing 2 [Source:MGI Symbol;Acc:MGI:1926142]
ENSMUSG00000041741	-2.30738	4.76259	3.71079e-09	1.38592e-07	Pde3a	phosphodiesterase 3A, cGMP inhibited [Source:MGI Symbol;Acc:MGI:1860764]
ENSMUSG00000032744	-2.30389	2.13179	0.000944831	0.00889005	Heyl	hairy/enhancer-of-split related with YRPW motif-like [Source:MGI Symbol;Acc:MGI:1860511]
ENSMUSG00000030268	-2.29135	4.70489	2.37079e-13	1.74309e-11	Bcat1	branched chain aminotransferase 1, cytosolic [Source:MGI Symbol;Acc:MGI:104861]
ENSMUSG00000028546	-2.29006	3.9579	4.32394e-05	0.000620617	Elavl4	ELAV (embryonic lethal, abnormal vision, Drosophila)-like 4 (Hu antigen D) [Source:MGI Symbol;Acc:MGI:107427]
ENSMUSG00000026344	-2.28698	0.48586	0.00512362	0.036394	Lypd1	Ly6/Plaur domain containing 1 [Source:MGI Symbol;Acc:MGI:1919835]
ENSMUSG00000016262	-2.28622	3.17508	0.000147913	0.00181252	Sertad4	SERTA domain containing 4 [Source:MGI Symbol;Acc:MGI:2443496]
ENSMUSG00000055609	-2.28031	6.97302	4.24726e-07	1.03012e-05	Hba-x	hemoglobin X, alpha-like embryonic chain in Hba complex [Source:MGI Symbol;Acc:MGI:96019]
ENSMUSG00000051323	-2.27911	2.49255	0.000174529	0.00209122	Pcdh19	protocadherin 19 [Source:MGI Symbol;Acc:MGI:2685563]
ENSMUSG00000030643	-2.2767	1.50503	0.00688237	0.0459577	Rab30	RAB30, member RAS oncogene family [Source:MGI Symbol;Acc:MGI:1923235]
ENSMUSG00000060548	-2.27491	3.09765	4.39907e-05	0.000630369	Tnfrsf19	tumor necrosis factor receptor superfamily, member 19 [Source:MGI Symbol;Acc:MGI:1352474]
ENSMUSG00000040037	-2.27472	1.58925	0.000579559	0.0058468	Negr1	neuronal growth regulator 1 [Source:MGI Symbol;Acc:MGI:2444846]
ENSMUSG00000040732	-2.27262	2.33293	1.20375e-05	0.000202205	Erg	avian erythroblastosis virus E-26 (v-ets) oncogene related [Source:MGI Symbol;Acc:MGI:95415]
ENSMUSG00000012017	-2.26926	3.61974	1.16867e-09	4.78472e-08	Scarf2	scavenger receptor class F, member 2 [Source:MGI Symbol;Acc:MGI:1858430]
ENSMUSG00000027562	-2.26907	3.22754	0.000338629	0.00365516	Car2	carbonic anhydrase 2 [Source:MGI Symbol;Acc:MGI:88269]
ENSMUSG00000027102	-2.26624	1.77338	0.000774866	0.00747865	Hoxd8	homeobox D8 [Source:MGI Symbol;Acc:MGI:96209]
ENSMUSG00000038253	-2.26179	3.86968	6.61895e-06	0.000118559	Hoxa5	homeobox A5 [Source:MGI Symbol;Acc:MGI:96177]
ENSMUSG00000066113	-2.26096	1.77034	0.00328021	0.0250348	Adamtsl1	ADAMTS-like 1 [Source:MGI Symbol;Acc:MGI:1924989]
ENSMUSG00000063434	-2.25609	1.16029	0.00510545	0.0362833	Sorcs3	sortilin-related VPS10 domain containing receptor 3 [Source:MGI Symbol;Acc:MGI:1913923]
ENSMUSG00000028565	-2.25511	2.97538	2.19155e-05	0.000340819	Nfia	nuclear factor I/A [Source:MGI Symbol;Acc:MGI:108056]
ENSMUSG00000029718	-2.24671	3.05593	0.000391436	0.00413926	Pcolce	procollagen C-endopeptidase enhancer protein [Source:MGI Symbol;Acc:MGI:105099]
ENSMUSG00000036019	-2.24664	3.77831	8.96922e-10	3.75984e-08	Tmtc2	transmembrane and tetratricopeptide repeat containing 2 [Source:MGI Symbol;Acc:MGI:1914057]
ENSMUSG00000026043	-2.242	7.37081	1.66554e-20	2.99861e-18	Col3a1	collagen, type III, alpha 1 [Source:MGI Symbol;Acc:MGI:88453]
ENSMUSG00000037138	-2.23491	5.42846	3.26513e-18	4.49532e-16	Aff3	AF4/FMR2 family, member 3 [Source:MGI Symbol;Acc:MGI:106927]
ENSMUSG00000037892	-2.23329	5.7217	2.1942e-10	1.01694e-08	Pcdh18	protocadherin 18 [Source:MGI Symbol;Acc:MGI:1920423]
ENSMUSG00000022122	-2.23052	3.8613	1.28108e-06	2.76348e-05	Ednrb	endothelin receptor type B [Source:MGI Symbol;Acc:MGI:102720]
ENSMUSG00000030283	-2.22842	3.68945	6.95167e-09	2.43447e-07	St8sia1	ST8 alpha-N-acetyl-neuraminide alpha-2,8-sialyltransferase 1 [Source:MGI Symbol;Acc:MGI:106011]
ENSMUSG00000020020	-2.22138	1.40138	0.00191335	0.016128	Usp44	ubiquitin specific peptidase 44 [Source:MGI Symbol;Acc:MGI:3045318]
ENSMUSG00000026564	-2.22058	1.8048	0.000783097	0.00753222	Dusp27	dual specificity phosphatase 27 (putative) [Source:MGI Symbol;Acc:MGI:2685055]
ENSMUSG00000025932	-2.21678	3.05334	0.00111245	0.0102106	Eya1	EYA transcriptional coactivator and phosphatase 1 [Source:MGI Symbol;Acc:MGI:109344]
ENSMUSG00000006235	-2.2139	0.822308	0.00647597	0.0437011	Epor	erythropoietin receptor [Source:MGI Symbol;Acc:MGI:95408]
ENSMUSG00000013584	-2.21208	4.33988	6.59015e-08	1.92003e-06	Aldh1a2	aldehyde dehydrogenase family 1, subfamily A2 [Source:MGI Symbol;Acc:MGI:107928]
ENSMUSG00000068748	-2.21016	2.78062	0.00321655	0.0246292	Ptprz1	protein tyrosine phosphatase, receptor type Z, polypeptide 1 [Source:MGI Symbol;Acc:MGI:97816]
ENSMUSG00000052229	-2.20879	1.22311	0.00125658	0.0113261	Gpr17	G protein-coupled receptor 17 [Source:MGI Symbol;Acc:MGI:3584514]
ENSMUSG00000043259	-2.20701	2.77217	1.19266e-05	0.000201062	Fam13c	family with sequence similarity 13, member C [Source:MGI Symbol;Acc:MGI:1918971]
ENSMUSG00000032332	-2.20202	3.80036	0.00615378	0.0420115	Col12a1	collagen, type XII, alpha 1 [Source:MGI Symbol;Acc:MGI:88448]
ENSMUSG00000020154	-2.19781	3.58372	2.46972e-08	7.77629e-07	Ptprb	protein tyrosine phosphatase, receptor type, B [Source:MGI Symbol;Acc:MGI:97809]
ENSMUSG00000000794	-2.18778	1.8855	0.00111437	0.0102215	Kcnn3	potassium intermediate/small conductance calcium-activated channel, subfamily N, member 3 [Source:MGI Symbol;Acc:MGI:2153183]
ENSMUSG00000046280	-2.18201	2.45628	1.09747e-05	0.00018681	She	src homology 2 domain-containing transforming protein E [Source:MGI Symbol;Acc:MGI:1099462]
ENSMUSG00000055538	-2.18111	3.91937	1.17467e-09	4.79533e-08	Zcchc24	zinc finger, CCHC domain containing 24 [Source:MGI Symbol;Acc:MGI:1919168]
ENSMUSG00000048332	-2.17563	2.25239	0.000163645	0.00197598	Lhfp	lipoma HMGIC fusion partner [Source:MGI Symbol;Acc:MGI:1920048]
ENSMUSG00000008575	-2.15941	5.56894	4.12933e-16	4.49521e-14	Nfib	nuclear factor I/B [Source:MGI Symbol;Acc:MGI:103188]
ENSMUSG00000024238	-2.15788	5.46013	2.22073e-10	1.02517e-08	Zeb1	zinc finger E-box binding homeobox 1 [Source:MGI Symbol;Acc:MGI:1344313]
ENSMUSG00000022321	-2.15663	1.35128	0.00125043	0.0112779	Cdh10	cadherin 10 [Source:MGI Symbol;Acc:MGI:107436]
ENSMUSG00000019817	-2.15645	6.65987	1.35313e-17	1.75944e-15	Plagl1	pleiomorphic adenoma gene-like 1 [Source:MGI Symbol;Acc:MGI:1100874]
ENSMUSG00000048763	-2.15281	4.65431	1.37412e-13	1.03191e-11	Hoxb3	homeobox B3 [Source:MGI Symbol;Acc:MGI:96184]
ENSMUSG00000023868	-2.15037	3.127	5.33033e-05	0.000742598	Pde10a	phosphodiesterase 10A [Source:MGI Symbol;Acc:MGI:1345143]
ENSMUSG00000026872	-2.14597	5.9693	1.30666e-21	2.82299e-19	Zeb2	zinc finger E-box binding homeobox 2 [Source:MGI Symbol;Acc:MGI:1344407]
ENSMUSG00000098912	-2.1392	2.65856	0.000115999	0.00147418	1500004A13Rik	RIKEN cDNA 1500004A13 gene [Source:MGI Symbol;Acc:MGI:2442808]
ENSMUSG00000029005	-2.13882	3.21187	0.00136455	0.0122053	Draxin	dorsal inhibitory axon guidance protein [Source:MGI Symbol;Acc:MGI:1917683]
ENSMUSG00000030616	-2.13447	4.58801	6.14456e-05	0.000844306	Sytl2	synaptotagmin-like 2 [Source:MGI Symbol;Acc:MGI:1933366]
ENSMUSG00000006574	-2.13177	4.78904	1.43777e-07	3.9358e-06	Slc4a1	solute carrier family 4 (anion exchanger), member 1 [Source:MGI Symbol;Acc:MGI:109393]
ENSMUSG00000026678	-2.12638	3.82077	1.62966e-07	4.40951e-06	Rgs5	regulator of G-protein signaling 5 [Source:MGI Symbol;Acc:MGI:1098434]
ENSMUSG00000097324	-2.12621	2.58265	0.000612472	0.00613915	Mir143hg	Mir143 and Mir145 host gene (non-protein coding) [Source:MGI Symbol;Acc:MGI:4439832]
ENSMUSG00000027966	-2.12542	5.11106	2.20139e-18	3.0608e-16	Col11a1	collagen, type XI, alpha 1 [Source:MGI Symbol;Acc:MGI:88446]
ENSMUSG00000043635	-2.12496	3.40546	0.000220654	0.00255845	Adamts3	a disintegrin-like and metallopeptidase (reprolysin type) with thrombospondin type 1 motif, 3 [Source:MGI Symbol;Acc:MGI:3045353]
ENSMUSG00000049288	-2.12142	4.1979	1.3596e-09	5.43958e-08	Lix1l	Lix1-like [Source:MGI Symbol;Acc:MGI:3036267]
ENSMUSG00000037860	-2.12007	1.23656	0.00223996	0.0183309	Aim2	absent in melanoma 2 [Source:MGI Symbol;Acc:MGI:2686159]
ENSMUSG00000060568	-2.1187	2.03652	0.000518686	0.00529739	Fam78b	family with sequence similarity 78, member B [Source:MGI Symbol;Acc:MGI:2443050]
ENSMUSG00000097767	-2.11777	4.77915	0.00742711	0.0489437	Miat	myocardial infarction associated transcript (non-protein coding) [Source:MGI Symbol;Acc:MGI:2444886]
ENSMUSG00000052217	-2.11461	5.75843	5.08345e-07	1.21406e-05	Hbb-bh1	hemoglobin Z, beta-like embryonic chain [Source:MGI Symbol;Acc:MGI:96024]
ENSMUSG00000086308	-2.11225	2.39622	0.000330793	0.00358907	G630016G05Rik	RIKEN cDNA G630016G05 gene [Source:MGI Symbol;Acc:MGI:3603178]
ENSMUSG00000021613	-2.10627	4.36664	1.4806e-05	0.00024065	Hapln1	hyaluronan and proteoglycan link protein 1 [Source:MGI Symbol;Acc:MGI:1337006]
ENSMUSG00000008496	-2.10464	2.59065	0.000648013	0.00641752	Pou2f2	POU domain, class 2, transcription factor 2 [Source:MGI Symbol;Acc:MGI:101897]
ENSMUSG00000102854	-2.1003	1.64916	0.00053432	0.00544518	C130023A14Rik	RIKEN cDNA C130023A14 gene [Source:MGI Symbol;Acc:MGI:2442654]
ENSMUSG00000027339	-2.10006	3.28229	2.53056e-07	6.5687e-06	Rassf2	Ras association (RalGDS/AF-6) domain family member 2 [Source:MGI Symbol;Acc:MGI:2442060]
ENSMUSG00000028717	-2.0989	2.43264	0.000304342	0.00334158	Tal1	T cell acute lymphocytic leukemia 1 [Source:MGI Symbol;Acc:MGI:98480]
ENSMUSG00000032024	-2.08952	4.2975	1.60228e-06	3.38868e-05	Clmp	CXADR-like membrane protein [Source:MGI Symbol;Acc:MGI:1918816]
ENSMUSG00000027955	-2.0885	5.44602	3.61187e-06	6.98643e-05	Fam198b	family with sequence similarity 198, member B [Source:MGI Symbol;Acc:MGI:1915909]
ENSMUSG00000032698	-2.08577	2.42508	0.000580209	0.00584916	Lmo2	LIM domain only 2 [Source:MGI Symbol;Acc:MGI:102811]
ENSMUSG00000033768	-2.08146	2.60722	0.000329475	0.00358388	Nrxn2	neurexin II [Source:MGI Symbol;Acc:MGI:1096362]
ENSMUSG00000035279	-2.07969	1.86339	0.00262382	0.0207474	Ssc5d	scavenger receptor cysteine rich family, 5 domains [Source:MGI Symbol;Acc:MGI:3606211]
ENSMUSG00000020682	-2.07095	1.56034	0.001192	0.0108351	Mmp28	matrix metallopeptidase 28 (epilysin) [Source:MGI Symbol;Acc:MGI:2153062]
ENSMUSG00000087365	-2.06793	3.40803	1.09688e-07	3.04416e-06	C430049B03Rik	RIKEN cDNA C430049B03 gene [Source:MGI Symbol;Acc:MGI:1924903]
ENSMUSG00000024502	-2.06643	2.82413	2.85145e-05	0.000428725	Jakmip2	janus kinase and microtubule interacting protein 2 [Source:MGI Symbol;Acc:MGI:1923467]
ENSMUSG00000038175	-2.06638	2.12887	0.000317842	0.00347351	Mylip	myosin regulatory light chain interacting protein [Source:MGI Symbol;Acc:MGI:2388271]
ENSMUSG00000021614	-2.06541	8.63164	8.13552e-16	8.65508e-14	Vcan	versican [Source:MGI Symbol;Acc:MGI:102889]
ENSMUSG00000055022	-2.06504	1.35518	0.00255573	0.0203747	Cntn1	contactin 1 [Source:MGI Symbol;Acc:MGI:105980]
ENSMUSG00000029108	-2.06416	5.10275	9.51954e-16	9.97634e-14	Pcdh7	protocadherin 7 [Source:MGI Symbol;Acc:MGI:1860487]
ENSMUSG00000025666	-2.06216	4.22555	3.3271e-08	1.02461e-06	Tmem47	transmembrane protein 47 [Source:MGI Symbol;Acc:MGI:2177570]
ENSMUSG00000028226	-2.06132	4.30227	1.46578e-09	5.79829e-08	Mmp16	matrix metallopeptidase 16 [Source:MGI Symbol;Acc:MGI:1276107]
ENSMUSG00000022803	-2.06009	1.99391	0.00104952	0.00970273	Popdc2	popeye domain containing 2 [Source:MGI Symbol;Acc:MGI:1930150]
ENSMUSG00000027931	-2.0598	2.43762	0.00021853	0.00254041	Npr1	natriuretic peptide receptor 1 [Source:MGI Symbol;Acc:MGI:97371]
ENSMUSG00000026880	-2.05973	2.56201	1.80574e-05	0.00028653	Stom	stomatin [Source:MGI Symbol;Acc:MGI:95403]
ENSMUSG00000055322	-2.05227	4.59633	0.000243415	0.00278135	Tns1	tensin 1 [Source:MGI Symbol;Acc:MGI:104552]
ENSMUSG00000029778	-2.05155	2.16015	0.000428236	0.00449283	Adcyap1r1	adenylate cyclase activating polypeptide 1 receptor 1 [Source:MGI Symbol;Acc:MGI:108449]
ENSMUSG00000029484	-2.04574	2.03376	0.00187775	0.0158694	Anxa3	annexin A3 [Source:MGI Symbol;Acc:MGI:1201378]
ENSMUSG00000069833	-2.0409	6.46027	5.33325e-11	2.76365e-09	Ahnak	AHNAK nucleoprotein (desmoyokin) [Source:MGI Symbol;Acc:MGI:1316648]
ENSMUSG00000022221	-2.04084	1.53631	0.0018381	0.0155966	Ripk3	receptor-interacting serine-threonine kinase 3 [Source:MGI Symbol;Acc:MGI:2154952]
ENSMUSG00000018604	-2.03911	4.38887	4.04051e-11	2.12513e-09	Tbx3	T-box 3 [Source:MGI Symbol;Acc:MGI:98495]
ENSMUSG00000102319	-2.03878	1.97581	0.000701076	0.0068417	Gm37626	predicted gene, 37626 [Source:MGI Symbol;Acc:MGI:5610854]
ENSMUSG00000028444	-2.03662	3.69793	4.53873e-08	1.36483e-06	Cntfr	ciliary neurotrophic factor receptor [Source:MGI Symbol;Acc:MGI:99605]
ENSMUSG00000022206	-2.03166	3.01853	1.06578e-05	0.000182521	Npr3	natriuretic peptide receptor 3 [Source:MGI Symbol;Acc:MGI:97373]
ENSMUSG00000019966	-2.03156	4.6654	9.11181e-11	4.65299e-09	Kitl	kit ligand [Source:MGI Symbol;Acc:MGI:96974]
ENSMUSG00000031028	-2.0285	3.2437	5.51156e-05	0.000764811	Tub	tubby candidate gene [Source:MGI Symbol;Acc:MGI:2651573]
ENSMUSG00000056481	-2.01657	3.72081	1.53299e-07	4.16398e-06	Cd248	CD248 antigen, endosialin [Source:MGI Symbol;Acc:MGI:1917695]
ENSMUSG00000041078	-2.01535	1.57475	0.0066241	0.0444869	Grid1	glutamate receptor, ionotropic, delta 1 [Source:MGI Symbol;Acc:MGI:95812]
ENSMUSG00000047261	-2.01514	2.59539	0.00111868	0.0102543	Gap43	growth associated protein 43 [Source:MGI Symbol;Acc:MGI:95639]
ENSMUSG00000033910	-2.01369	2.90813	1.76113e-05	0.000279768	Gucy1a3	guanylate cyclase 1, soluble, alpha 3 [Source:MGI Symbol;Acc:MGI:1926562]
ENSMUSG00000031486	-2.00663	5.88936	1.10061e-10	5.5003e-09	Adgra2	adhesion G protein-coupled receptor A2 [Source:MGI Symbol;Acc:MGI:1925810]
ENSMUSG00000069806	-1.99925	2.63813	2.27191e-05	0.000352146	Cacng7	calcium channel, voltage-dependent, gamma subunit 7 [Source:MGI Symbol;Acc:MGI:1932374]
ENSMUSG00000028195	-1.99628	2.1985	0.000682867	0.00670594	Cyr61	cysteine rich protein 61 [Source:MGI Symbol;Acc:MGI:88613]
ENSMUSG00000055435	-1.99274	3.56896	4.97012e-06	9.2322e-05	Maf	avian musculoaponeurotic fibrosarcoma (v-maf) AS42 oncogene homolog [Source:MGI Symbol;Acc:MGI:96909]
ENSMUSG00000028487	-1.99085	4.83879	1.80067e-10	8.54284e-09	Bnc2	basonuclin 2 [Source:MGI Symbol;Acc:MGI:2443805]
ENSMUSG00000051236	-1.98993	3.35875	3.66232e-06	7.06456e-05	Msrb3	methionine sulfoxide reductase B3 [Source:MGI Symbol;Acc:MGI:2443538]
ENSMUSG00000020695	-1.98544	5.12025	8.73762e-15	7.81544e-13	Mrc2	mannose receptor, C type 2 [Source:MGI Symbol;Acc:MGI:107818]
ENSMUSG00000024620	-1.98265	4.1454	2.561e-05	0.000391587	Pdgfrb	platelet derived growth factor receptor, beta polypeptide [Source:MGI Symbol;Acc:MGI:97531]
ENSMUSG00000062380	-1.97938	4.92385	0.0073001	0.0483791	Tubb3	tubulin, beta 3 class III [Source:MGI Symbol;Acc:MGI:107813]
ENSMUSG00000020866	-1.97834	3.79305	1.92102e-06	4.00845e-05	Cacna1g	calcium channel, voltage-dependent, T type, alpha 1G subunit [Source:MGI Symbol;Acc:MGI:1201678]
ENSMUSG00000021061	-1.97727	5.69065	3.20767e-13	2.25226e-11	Sptb	spectrin beta, erythrocytic [Source:MGI Symbol;Acc:MGI:98387]
ENSMUSG00000028644	-1.97635	2.59101	0.000358021	0.00382917	Ermap	erythroblast membrane-associated protein [Source:MGI Symbol;Acc:MGI:1349816]
ENSMUSG00000106024	-1.97557	1.36235	0.00401451	0.0297341	A530083M17Rik	RIKEN cDNA A530083M17 gene [Source:MGI Symbol;Acc:MGI:2444172]
ENSMUSG00000030519	-1.97025	3.13575	0.00302429	0.0233609	Apba2	amyloid beta (A4) precursor protein-binding, family A, member 2 [Source:MGI Symbol;Acc:MGI:1261791]
ENSMUSG00000056900	-1.96945	3.49926	9.83536e-07	2.18196e-05	Usp13	ubiquitin specific peptidase 13 (isopeptidase T-3) [Source:MGI Symbol;Acc:MGI:1919857]
ENSMUSG00000031343	-1.96799	1.34889	0.00500347	0.0355946	Gabra3	gamma-aminobutyric acid (GABA) A receptor, subunit alpha 3 [Source:MGI Symbol;Acc:MGI:95615]
ENSMUSG00000027669	-1.96697	4.06855	9.53394e-08	2.67236e-06	Gnb4	guanine nucleotide binding protein (G protein), beta 4 [Source:MGI Symbol;Acc:MGI:104581]
ENSMUSG00000017144	-1.9645	4.8663	0.000361985	0.00385851	Rnd3	Rho family GTPase 3 [Source:MGI Symbol;Acc:MGI:1921444]
ENSMUSG00000031543	-1.96361	3.81433	1.71989e-05	0.00027446	Ank1	ankyrin 1, erythroid [Source:MGI Symbol;Acc:MGI:88024]
ENSMUSG00000005583	-1.9628	4.7785	2.8302e-12	1.69848e-10	Mef2c	myocyte enhancer factor 2C [Source:MGI Symbol;Acc:MGI:99458]
ENSMUSG00000021314	-1.96234	4.1436	1.50153e-05	0.000243487	Amph	amphiphysin [Source:MGI Symbol;Acc:MGI:103574]
ENSMUSG00000030077	-1.96088	3.79646	0.00370062	0.0276825	Chl1	cell adhesion molecule with homology to L1CAM [Source:MGI Symbol;Acc:MGI:1098266]
ENSMUSG00000033083	-1.96085	3.53302	5.70477e-07	1.34642e-05	Tbc1d4	TBC1 domain family, member 4 [Source:MGI Symbol;Acc:MGI:2429660]
ENSMUSG00000025592	-1.95861	3.62521	0.000848747	0.00809711	Dach2	dachshund 2 (Drosophila) [Source:MGI Symbol;Acc:MGI:1890446]
ENSMUSG00000022150	-1.95845	4.47729	4.62606e-09	1.67865e-07	Dab2	disabled 2, mitogen-responsive phosphoprotein [Source:MGI Symbol;Acc:MGI:109175]
ENSMUSG00000033191	-1.9567	3.45795	1.63738e-06	3.44733e-05	Tie1	tyrosine kinase with immunoglobulin-like and EGF-like domains 1 [Source:MGI Symbol;Acc:MGI:99906]
ENSMUSG00000030707	-1.95453	1.70713	0.000964192	0.00903279	Coro1a	coronin, actin binding protein 1A [Source:MGI Symbol;Acc:MGI:1345961]
ENSMUSG00000026532	-1.95414	3.15232	0.0001796	0.00214284	Spta1	spectrin alpha, erythrocytic 1 [Source:MGI Symbol;Acc:MGI:98385]
ENSMUSG00000024593	-1.95244	3.28255	2.42519e-05	0.000373023	Megf10	multiple EGF-like-domains 10 [Source:MGI Symbol;Acc:MGI:2685177]
ENSMUSG00000042106	-1.95238	2.66627	0.000656234	0.00648979	Fam212a	family with sequence similarity 212, member A [Source:MGI Symbol;Acc:MGI:1915426]
ENSMUSG00000032262	-1.95072	1.99611	0.000566031	0.00571854	Elovl4	elongation of very long chain fatty acids (FEN1/Elo2, SUR4/Elo3, yeast)-like 4 [Source:MGI Symbol;Acc:MGI:1933331]
ENSMUSG00000071713	-1.94614	1.53211	0.00163799	0.0141814	Csf2rb	colony stimulating factor 2 receptor, beta, low-affinity (granulocyte-macrophage) [Source:MGI Symbol;Acc:MGI:1339759]
ENSMUSG00000059022	-1.94586	3.5204	8.94044e-05	0.001169	Kcp	kielin/chordin-like protein [Source:MGI Symbol;Acc:MGI:2141640]
ENSMUSG00000056445	-1.94539	2.43901	0.000150854	0.00183892	Hoxaas2	Hoxa cluster antisense RNA 2 [Source:MGI Symbol;Acc:MGI:1913890]
ENSMUSG00000021806	-1.94416	4.97036	1.65539e-08	5.4188e-07	Nid2	nidogen 2 [Source:MGI Symbol;Acc:MGI:1298229]
ENSMUSG00000079330	-1.93574	1.52314	0.0017765	0.0151656	Lemd1	LEM domain containing 1 [Source:MGI Symbol;Acc:MGI:1922403]
ENSMUSG00000023861	-1.92877	1.7407	0.00126144	0.0113626	Mpc1	mitochondrial pyruvate carrier 1 [Source:MGI Symbol;Acc:MGI:1915240]
ENSMUSG00000028532	-1.9264	5.35201	1.97735e-17	2.47929e-15	Cachd1	cache domain containing 1 [Source:MGI Symbol;Acc:MGI:2444177]
ENSMUSG00000022952	-1.91958	1.63396	0.00729475	0.0483665	Runx1	runt related transcription factor 1 [Source:MGI Symbol;Acc:MGI:99852]
ENSMUSG00000091542	-1.91889	2.97848	0.000230664	0.00265946	Gm17167	predicted gene 17167 [Source:MGI Symbol;Acc:MGI:4937994]
ENSMUSG00000048120	-1.90841	1.31085	0.00343994	0.026126	Entpd1	ectonucleoside triphosphate diphosphohydrolase 1 [Source:MGI Symbol;Acc:MGI:102805]
ENSMUSG00000000861	-1.90611	5.30672	1.12464e-10	5.58009e-09	Bcl11a	B cell CLL/lymphoma 11A (zinc finger protein) [Source:MGI Symbol;Acc:MGI:106190]
ENSMUSG00000049100	-1.9061	2.49435	0.00433611	0.0315994	Pcdh10	protocadherin 10 [Source:MGI Symbol;Acc:MGI:1338042]
ENSMUSG00000000416	-1.90058	3.22309	4.40995e-06	8.30146e-05	Cttnbp2	cortactin binding protein 2 [Source:MGI Symbol;Acc:MGI:1353467]
ENSMUSG00000030525	-1.89528	1.4939	0.00289653	0.0224978	Chrna7	cholinergic receptor, nicotinic, alpha polypeptide 7 [Source:MGI Symbol;Acc:MGI:99779]
ENSMUSG00000021835	-1.8934	2.91922	0.000695756	0.00680397	Bmp4	bone morphogenetic protein 4 [Source:MGI Symbol;Acc:MGI:88180]
ENSMUSG00000030551	-1.87944	7.47039	4.12464e-09	1.52427e-07	Nr2f2	nuclear receptor subfamily 2, group F, member 2 [Source:MGI Symbol;Acc:MGI:1352452]
ENSMUSG00000036103	-1.8779	3.64199	0.00620313	0.0422457	Colec12	collectin sub-family member 12 [Source:MGI Symbol;Acc:MGI:2152907]
ENSMUSG00000059493	-1.87182	4.23283	1.78677e-08	5.79482e-07	Nhs	Nance-Horan syndrome (human) [Source:MGI Symbol;Acc:MGI:2684894]
ENSMUSG00000052854	-1.8655	4.72475	4.57635e-08	1.37234e-06	Nrk	Nik related kinase [Source:MGI Symbol;Acc:MGI:1351326]
ENSMUSG00000000120	-1.86426	4.61047	1.40234e-11	7.84581e-10	Ngfr	nerve growth factor receptor (TNFR superfamily, member 16) [Source:MGI Symbol;Acc:MGI:97323]
ENSMUSG00000029163	-1.85033	5.63779	9.94626e-13	6.46645e-11	Emilin1	elastin microfibril interfacer 1 [Source:MGI Symbol;Acc:MGI:1926189]
ENSMUSG00000015579	-1.85021	2.65887	0.00288557	0.022425	Nkx2-5	NK2 homeobox 5 [Source:MGI Symbol;Acc:MGI:97350]
ENSMUSG00000032387	-1.84572	2.75973	0.000116959	0.00148315	Rbpms2	RNA binding protein with multiple splicing 2 [Source:MGI Symbol;Acc:MGI:1919223]
ENSMUSG00000022054	-1.84386	6.52794	1.96656e-18	2.76165e-16	Nefm	neurofilament, medium polypeptide [Source:MGI Symbol;Acc:MGI:97314]
ENSMUSG00000025092	-1.83909	3.6839	0.000486506	0.00502723	Hspa12a	heat shock protein 12A [Source:MGI Symbol;Acc:MGI:1920692]
ENSMUSG00000071856	-1.81584	5.11776	8.31897e-14	6.41886e-12	Mcc	mutated in colorectal cancers [Source:MGI Symbol;Acc:MGI:96930]
ENSMUSG00000067878	-1.81485	1.8938	0.00282195	0.0219793	Mtap7d3	MAP7 domain containing 3 [Source:MGI Symbol;Acc:MGI:2445051]
ENSMUSG00000039497	-1.81373	4.50079	2.7269e-10	1.23131e-08	Dse	dermatan sulfate epimerase [Source:MGI Symbol;Acc:MGI:2443455]
ENSMUSG00000022186	-1.81129	5.69832	3.66762e-18	5.00042e-16	Oxct1	3-oxoacid CoA transferase 1 [Source:MGI Symbol;Acc:MGI:1914291]
ENSMUSG00000044647	-1.80361	4.07913	8.01525e-08	2.2785e-06	Csrnp3	cysteine-serine-rich nuclear protein 3 [Source:MGI Symbol;Acc:MGI:1925021]
ENSMUSG00000035493	-1.80227	5.16174	8.14431e-12	4.66819e-10	Tgfbi	transforming growth factor, beta induced [Source:MGI Symbol;Acc:MGI:99959]
ENSMUSG00000024598	-1.80163	8.01325	2.90026e-12	1.73312e-10	Fbn2	fibrillin 2 [Source:MGI Symbol;Acc:MGI:95490]
ENSMUSG00000055761	-1.79975	1.54477	0.00526357	0.0371066	Nkain3	Na+/K+ transporting ATPase interacting 3 [Source:MGI Symbol;Acc:MGI:2444830]
ENSMUSG00000031740	-1.79705	5.17492	3.06176e-14	2.5593e-12	Mmp2	matrix metallopeptidase 2 [Source:MGI Symbol;Acc:MGI:97009]
ENSMUSG00000017491	-1.79565	3.14018	0.000643535	0.00638218	Rarb	retinoic acid receptor, beta [Source:MGI Symbol;Acc:MGI:97857]
ENSMUSG00000030249	-1.79465	2.7434	7.87727e-05	0.00104261	Abcc9	ATP-binding cassette, sub-family C (CFTR/MRP), member 9 [Source:MGI Symbol;Acc:MGI:1352630]
ENSMUSG00000025104	-1.78898	5.90684	2.95973e-11	1.60477e-09	Hdgfrp3	hepatoma-derived growth factor, related protein 3 [Source:MGI Symbol;Acc:MGI:1352760]
ENSMUSG00000040152	-1.7852	4.98713	3.16489e-07	7.97928e-06	Thbs1	thrombospondin 1 [Source:MGI Symbol;Acc:MGI:98737]
ENSMUSG00000068699	-1.78326	5.84152	6.9577e-14	5.48916e-12	Flnc	filamin C, gamma [Source:MGI Symbol;Acc:MGI:95557]
ENSMUSG00000025215	-1.7826	2.86906	0.00461063	0.033221	Tlx1	T cell leukemia, homeobox 1 [Source:MGI Symbol;Acc:MGI:98769]
ENSMUSG00000039542	-1.77978	6.14537	6.99998e-07	1.60885e-05	Ncam1	neural cell adhesion molecule 1 [Source:MGI Symbol;Acc:MGI:97281]
ENSMUSG00000045871	-1.77513	3.65723	0.00188523	0.01591	Slitrk6	SLIT and NTRK-like family, member 6 [Source:MGI Symbol;Acc:MGI:2443198]
ENSMUSG00000024642	-1.77453	5.9729	2.48032e-07	6.47419e-06	Tle4	transducin-like enhancer of split 4, homolog of Drosophila E(spl) [Source:MGI Symbol;Acc:MGI:104633]
ENSMUSG00000002602	-1.76969	4.11074	9.03447e-08	2.55274e-06	Axl	AXL receptor tyrosine kinase [Source:MGI Symbol;Acc:MGI:1347244]
ENSMUSG00000036273	-1.76322	2.36778	0.000747965	0.00723393	Lrrk2	leucine-rich repeat kinase 2 [Source:MGI Symbol;Acc:MGI:1913975]
ENSMUSG00000102153	-1.76299	1.76823	0.00251309	0.020109	Gm37474	predicted gene, 37474 [Source:MGI Symbol;Acc:MGI:5610702]
ENSMUSG00000043099	-1.76106	2.29821	0.00215815	0.0178066	Hic1	hypermethylated in cancer 1 [Source:MGI Symbol;Acc:MGI:1338010]
ENSMUSG00000028005	-1.75305	3.21493	0.000297379	0.00327024	Gucy1b3	guanylate cyclase 1, soluble, beta 3 [Source:MGI Symbol;Acc:MGI:1860604]
ENSMUSG00000053024	-1.75297	4.28986	0.00696423	0.0464161	Cntn2	contactin 2 [Source:MGI Symbol;Acc:MGI:104518]
ENSMUSG00000031661	-1.75188	3.39097	1.02779e-05	0.000176446	Nkd1	naked cuticle 1 homolog (Drosophila) [Source:MGI Symbol;Acc:MGI:2135954]
ENSMUSG00000041907	-1.7516	1.55883	0.00346544	0.0263055	Gpr45	G protein-coupled receptor 45 [Source:MGI Symbol;Acc:MGI:2135882]
ENSMUSG00000058806	-1.74958	1.55848	0.00348396	0.0264033	Col13a1	collagen, type XIII, alpha 1 [Source:MGI Symbol;Acc:MGI:1277201]
ENSMUSG00000022799	-1.74807	4.94084	3.24324e-11	1.73835e-09	Arhgap31	Rho GTPase activating protein 31 [Source:MGI Symbol;Acc:MGI:1333857]
ENSMUSG00000059049	-1.74512	6.31695	3.60921e-06	6.98643e-05	Frem1	Fras1 related extracellular matrix protein 1 [Source:MGI Symbol;Acc:MGI:2670972]
ENSMUSG00000014704	-1.74154	2.07828	0.00184594	0.0156442	Hoxa2	homeobox A2 [Source:MGI Symbol;Acc:MGI:96174]
ENSMUSG00000042436	-1.74087	3.44032	3.32935e-06	6.53903e-05	Mfap4	microfibrillar-associated protein 4 [Source:MGI Symbol;Acc:MGI:1342276]
ENSMUSG00000045680	-1.73993	4.35585	6.60209e-05	0.000895779	Tcf21	transcription factor 21 [Source:MGI Symbol;Acc:MGI:1202715]
ENSMUSG00000031239	-1.73944	3.77581	4.23082e-06	8.02883e-05	Itm2a	integral membrane protein 2A [Source:MGI Symbol;Acc:MGI:107706]
ENSMUSG00000026825	-1.73764	3.45417	6.74103e-05	0.00091111	Dnm1	dynamin 1 [Source:MGI Symbol;Acc:MGI:107384]
ENSMUSG00000029121	-1.73732	5.18141	2.67495e-07	6.89253e-06	Crmp1	collapsin response mediator protein 1 [Source:MGI Symbol;Acc:MGI:107793]
ENSMUSG00000014599	-1.73357	1.74832	0.0037622	0.0280726	Csf1	colony stimulating factor 1 (macrophage) [Source:MGI Symbol;Acc:MGI:1339753]
ENSMUSG00000042286	-1.73092	4.15746	7.55176e-08	2.17314e-06	Stab1	stabilin 1 [Source:MGI Symbol;Acc:MGI:2178742]
ENSMUSG00000037605	-1.72787	4.06393	2.17231e-07	5.73416e-06	Adgrl3	adhesion G protein-coupled receptor L3 [Source:MGI Symbol;Acc:MGI:2441950]
ENSMUSG00000062980	-1.72723	4.27433	0.00147682	0.0130107	Cped1	cadherin-like and PC-esterase domain containing 1 [Source:MGI Symbol;Acc:MGI:2444814]
ENSMUSG00000026768	-1.72095	4.62925	5.23962e-06	9.66885e-05	Itga8	integrin alpha 8 [Source:MGI Symbol;Acc:MGI:109442]
ENSMUSG00000028073	-1.71618	2.20357	0.00110334	0.0101336	Pear1	platelet endothelial aggregation receptor 1 [Source:MGI Symbol;Acc:MGI:1920432]
ENSMUSG00000027692	-1.7141	3.54146	0.000307778	0.00337139	Tnik	TRAF2 and NCK interacting kinase [Source:MGI Symbol;Acc:MGI:1916264]
ENSMUSG00000020589	-1.71286	2.55366	0.000746093	0.00723076	Fam49a	family with sequence similarity 49, member A [Source:MGI Symbol;Acc:MGI:1261783]
ENSMUSG00000043079	-1.7086	3.53546	0.00380551	0.028321	Synpo	synaptopodin [Source:MGI Symbol;Acc:MGI:1099446]
ENSMUSG00000036528	-1.7083	3.05036	0.000698652	0.00682754	Ppfibp2	PTPRF interacting protein, binding protein 2 (liprin beta 2) [Source:MGI Symbol;Acc:MGI:894649]
ENSMUSG00000079481	-1.69581	5.89179	6.31355e-15	5.79485e-13	Nhsl2	NHS-like 2 [Source:MGI Symbol;Acc:MGI:3645090]
ENSMUSG00000030760	-1.69356	2.43455	0.000746953	0.00723303	Acer3	alkaline ceramidase 3 [Source:MGI Symbol;Acc:MGI:1913440]
ENSMUSG00000027993	-1.69259	4.39445	0.00104841	0.00969885	Trim2	tripartite motif-containing 2 [Source:MGI Symbol;Acc:MGI:1933163]
ENSMUSG00000019970	-1.68848	1.8454	0.00745178	0.0490832	Sgk1	serum/glucocorticoid regulated kinase 1 [Source:MGI Symbol;Acc:MGI:1340062]
ENSMUSG00000075033	-1.68842	1.76108	0.00443455	0.0321665	Nxpe3	neurexophilin and PC-esterase domain family, member 3 [Source:MGI Symbol;Acc:MGI:2686598]
ENSMUSG00000055980	-1.68767	5.3783	1.32804e-06	2.84728e-05	Irs1	insulin receptor substrate 1 [Source:MGI Symbol;Acc:MGI:99454]
ENSMUSG00000063564	-1.6854	4.57651	2.04749e-08	6.5646e-07	Col23a1	collagen, type XXIII, alpha 1 [Source:MGI Symbol;Acc:MGI:2653243]
ENSMUSG00000022454	-1.68489	3.34614	0.00138049	0.0123087	Nell2	NEL-like 2 [Source:MGI Symbol;Acc:MGI:1858510]
ENSMUSG00000045382	-1.68143	1.92243	0.00527197	0.0371472	Cxcr4	chemokine (C-X-C motif) receptor 4 [Source:MGI Symbol;Acc:MGI:109563]
ENSMUSG00000011256	-1.68075	5.18773	2.09773e-11	1.16436e-09	Adam19	a disintegrin and metallopeptidase domain 19 (meltrin beta) [Source:MGI Symbol;Acc:MGI:105377]
ENSMUSG00000024713	-1.67688	3.49427	0.000123638	0.00154884	Pcsk5	proprotein convertase subtilisin/kexin type 5 [Source:MGI Symbol;Acc:MGI:97515]
ENSMUSG00000039706	-1.67281	2.86489	0.0044255	0.0321175	Ldb2	LIM domain binding 2 [Source:MGI Symbol;Acc:MGI:894670]
ENSMUSG00000043456	-1.67206	2.5544	0.00704863	0.0468896	Zfp536	zinc finger protein 536 [Source:MGI Symbol;Acc:MGI:1926102]
ENSMUSG00000106049	-1.67197	2.94975	0.000272964	0.00306169	Gm43019	predicted gene 43019 [Source:MGI Symbol;Acc:MGI:5663156]
ENSMUSG00000102504	-1.67115	1.99206	0.00209117	0.0173765	Gm21955	predicted gene, 21955 [Source:MGI Symbol;Acc:MGI:5439424]
ENSMUSG00000021196	-1.67089	2.55247	0.00115518	0.0105476	Pfkp	phosphofructokinase, platelet [Source:MGI Symbol;Acc:MGI:1891833]
ENSMUSG00000062866	-1.66562	5.85603	1.24035e-13	9.36468e-12	Phactr2	phosphatase and actin regulator 2 [Source:MGI Symbol;Acc:MGI:2446138]
ENSMUSG00000040723	-1.66442	3.34312	0.00216173	0.0178153	Rcsd1	RCSD domain containing 1 [Source:MGI Symbol;Acc:MGI:2676394]
ENSMUSG00000049775	-1.65681	6.12478	1.05006e-05	0.000180048	Tmsb4x	thymosin, beta 4, X chromosome [Source:MGI Symbol;Acc:MGI:99510]
ENSMUSG00000004105	-1.65669	4.01613	4.40019e-07	1.06171e-05	Angptl2	angiopoietin-like 2 [Source:MGI Symbol;Acc:MGI:1347002]
ENSMUSG00000021318	-1.64784	6.27714	5.54389e-15	5.19019e-13	Gli3	GLI-Kruppel family member GLI3 [Source:MGI Symbol;Acc:MGI:95729]
ENSMUSG00000041378	-1.64679	2.37134	0.000814372	0.00780629	Cldn5	claudin 5 [Source:MGI Symbol;Acc:MGI:1276112]
ENSMUSG00000026764	-1.64331	5.34113	8.06022e-06	0.000142377	Kif5c	kinesin family member 5C [Source:MGI Symbol;Acc:MGI:1098269]
ENSMUSG00000034648	-1.64314	4.46271	0.00186277	0.0157773	Lrrn1	leucine rich repeat protein 1, neuronal [Source:MGI Symbol;Acc:MGI:106038]
ENSMUSG00000048279	-1.64171	5.64265	3.06243e-13	2.16109e-11	Sacs	sacsin [Source:MGI Symbol;Acc:MGI:1354724]
ENSMUSG00000044033	-1.63794	3.64894	7.19854e-05	0.000965512	Ccdc141	coiled-coil domain containing 141 [Source:MGI Symbol;Acc:MGI:1919735]
ENSMUSG00000048915	-1.63757	5.66185	2.38236e-08	7.58628e-07	Efna5	ephrin A5 [Source:MGI Symbol;Acc:MGI:107444]
ENSMUSG00000032911	-1.63312	2.38892	0.00147388	0.0129929	Cspg4	chondroitin sulfate proteoglycan 4 [Source:MGI Symbol;Acc:MGI:2153093]
ENSMUSG00000052920	-1.63146	3.55333	0.00011897	0.00150075	Prkg1	protein kinase, cGMP-dependent, type I [Source:MGI Symbol;Acc:MGI:108174]
ENSMUSG00000020427	-1.63048	4.88704	4.46176e-07	1.07473e-05	Igfbp3	insulin-like growth factor binding protein 3 [Source:MGI Symbol;Acc:MGI:96438]
ENSMUSG00000059974	-1.62616	2.81836	0.000483765	0.00500628	Ntm	neurotrimin [Source:MGI Symbol;Acc:MGI:2446259]
ENSMUSG00000028197	-1.62412	1.96382	0.00517166	0.0366796	Col24a1	collagen, type XXIV, alpha 1 [Source:MGI Symbol;Acc:MGI:1918605]
ENSMUSG00000059921	-1.62401	6.48258	1.23668e-08	4.14481e-07	Unc5c	unc-5 homolog C (C. elegans) [Source:MGI Symbol;Acc:MGI:1095412]
ENSMUSG00000029851	-1.62294	2.41207	0.000996587	0.00929288	Tcaf2	TRPM8 channel-associated factor 2 [Source:MGI Symbol;Acc:MGI:2385258]
ENSMUSG00000021892	-1.62255	3.56294	0.000535327	0.00545149	Sh3bp5	SH3-domain binding protein 5 (BTK-associated) [Source:MGI Symbol;Acc:MGI:1344391]
ENSMUSG00000064363	-1.62253	6.93407	0.00137609	0.0122772	mt-Nd4	mitochondrially encoded NADH dehydrogenase 4 [Source:MGI Symbol;Acc:MGI:102498]
ENSMUSG00000029838	-1.62079	4.75505	1.06432e-08	3.59284e-07	Ptn	pleiotrophin [Source:MGI Symbol;Acc:MGI:97804]
ENSMUSG00000024538	-1.61887	4.12779	3.64447e-07	9.02634e-06	Ppic	peptidylprolyl isomerase C [Source:MGI Symbol;Acc:MGI:97751]
ENSMUSG00000056313	-1.61846	1.61767	0.00604459	0.0414737	1810011O10Rik	RIKEN cDNA 1810011O10 gene [Source:MGI Symbol;Acc:MGI:1916318]
ENSMUSG00000042686	-1.61697	1.70743	0.00474125	0.0339355	Jph1	junctophilin 1 [Source:MGI Symbol;Acc:MGI:1891495]
ENSMUSG00000074364	-1.61171	3.49156	0.00265244	0.0209495	Ehd2	EH-domain containing 2 [Source:MGI Symbol;Acc:MGI:2154274]
ENSMUSG00000021838	-1.60985	3.90675	1.72444e-06	3.61978e-05	Samd4	sterile alpha motif domain containing 4 [Source:MGI Symbol;Acc:MGI:1921730]
ENSMUSG00000005397	-1.60894	6.28019	6.12006e-15	5.65421e-13	Nid1	nidogen 1 [Source:MGI Symbol;Acc:MGI:97342]
ENSMUSG00000105624	-1.60197	2.47196	0.0015472	0.0135205	Gm43187	predicted gene 43187 [Source:MGI Symbol;Acc:MGI:5663324]
ENSMUSG00000030782	-1.60166	2.15262	0.00755882	0.0496253	Tgfb1i1	transforming growth factor beta 1 induced transcript 1 [Source:MGI Symbol;Acc:MGI:102784]
ENSMUSG00000060002	-1.59919	2.67111	0.000610786	0.00612662	Chpt1	choline phosphotransferase 1 [Source:MGI Symbol;Acc:MGI:2384841]
ENSMUSG00000079560	-1.59768	3.34715	2.68004e-05	0.000405996	Hoxa3	homeobox A3 [Source:MGI Symbol;Acc:MGI:96175]
ENSMUSG00000035459	-1.5968	2.54735	0.00760125	0.0498805	Stab2	stabilin 2 [Source:MGI Symbol;Acc:MGI:2178743]
ENSMUSG00000063804	-1.59461	5.49139	4.84807e-07	1.15982e-05	Lin28b	lin-28 homolog B (C. elegans) [Source:MGI Symbol;Acc:MGI:3584032]
ENSMUSG00000067586	-1.59309	4.33401	1.57575e-05	0.000252606	S1pr3	sphingosine-1-phosphate receptor 3 [Source:MGI Symbol;Acc:MGI:1339365]
ENSMUSG00000064368	-1.592	4.70039	0.00244935	0.0197113	mt-Nd6	mitochondrially encoded NADH dehydrogenase 6 [Source:MGI Symbol;Acc:MGI:102495]
ENSMUSG00000026235	-1.58519	5.70664	3.33605e-14	2.75578e-12	Epha4	Eph receptor A4 [Source:MGI Symbol;Acc:MGI:98277]
ENSMUSG00000104118	-1.58158	3.27815	0.00020957	0.00244841	Gm37298	predicted gene, 37298 [Source:MGI Symbol;Acc:MGI:5610526]
ENSMUSG00000002578	-1.57981	2.80583	0.0017068	0.0146508	Ikzf4	IKAROS family zinc finger 4 [Source:MGI Symbol;Acc:MGI:1343139]
ENSMUSG00000035934	-1.57812	4.15682	4.06525e-07	9.9457e-06	Pknox2	Pbx/knotted 1 homeobox 2 [Source:MGI Symbol;Acc:MGI:2445415]
ENSMUSG00000022676	-1.57626	3.96455	7.64422e-06	0.000135711	Snai2	snail family zinc finger 2 [Source:MGI Symbol;Acc:MGI:1096393]
ENSMUSG00000029765	-1.57571	3.86225	2.60864e-06	5.27095e-05	Plxna4	plexin A4 [Source:MGI Symbol;Acc:MGI:2179061]
ENSMUSG00000025427	-1.57538	4.49406	2.25048e-07	5.92937e-06	Rnf165	ring finger protein 165 [Source:MGI Symbol;Acc:MGI:2444521]
ENSMUSG00000031207	-1.56861	6.14893	3.32064e-13	2.30851e-11	Msn	moesin [Source:MGI Symbol;Acc:MGI:97167]
ENSMUSG00000031189	-1.56184	4.16681	3.16982e-06	6.24316e-05	Aff2	AF4/FMR2 family, member 2 [Source:MGI Symbol;Acc:MGI:1202294]
ENSMUSG00000025407	-1.55943	4.64769	2.72758e-06	5.48759e-05	Gli1	GLI-Kruppel family member GLI1 [Source:MGI Symbol;Acc:MGI:95727]
ENSMUSG00000039115	-1.55794	5.01546	6.6205e-07	1.53672e-05	Itga9	integrin alpha 9 [Source:MGI Symbol;Acc:MGI:104756]
ENSMUSG00000031285	-1.55662	5.20164	0.00420661	0.0308961	Dcx	doublecortin [Source:MGI Symbol;Acc:MGI:1277171]
ENSMUSG00000026147	-1.55344	3.52897	0.00348105	0.0263955	Col9a1	collagen, type IX, alpha 1 [Source:MGI Symbol;Acc:MGI:88465]
ENSMUSG00000004044	-1.55196	3.19841	0.000269831	0.00302897	Ptrf	polymerase I and transcript release factor [Source:MGI Symbol;Acc:MGI:1277968]
ENSMUSG00000041482	-1.54708	4.48724	6.65425e-08	1.93469e-06	Piezo2	piezo-type mechanosensitive ion channel component 2 [Source:MGI Symbol;Acc:MGI:1918781]
ENSMUSG00000031523	-1.54409	6.11596	1.03328e-11	5.87466e-10	Dlc1	deleted in liver cancer 1 [Source:MGI Symbol;Acc:MGI:1354949]
ENSMUSG00000036109	-1.53795	2.94633	0.000680383	0.0066956	Mbnl3	muscleblind-like 3 (Drosophila) [Source:MGI Symbol;Acc:MGI:2444912]
ENSMUSG00000051855	-1.53761	8.63212	2.84172e-13	2.03164e-11	Mest	mesoderm specific transcript [Source:MGI Symbol;Acc:MGI:96968]
ENSMUSG00000043496	-1.53288	5.58875	2.14271e-08	6.85424e-07	Tril	TLR4 interactor with leucine-rich repeats [Source:MGI Symbol;Acc:MGI:1914123]
ENSMUSG00000018509	-1.53201	2.39985	0.00174033	0.014893	Cenpv	centromere protein V [Source:MGI Symbol;Acc:MGI:1920389]
ENSMUSG00000028978	-1.52812	2.07145	0.00544324	0.0381625	Nos3	nitric oxide synthase 3, endothelial cell [Source:MGI Symbol;Acc:MGI:97362]
ENSMUSG00000060600	-1.52664	4.24457	2.45698e-05	0.000377085	Eno3	enolase 3, beta muscle [Source:MGI Symbol;Acc:MGI:95395]
ENSMUSG00000098243	-1.52379	2.36074	0.0064045	0.0433397	Gm4258	predicted gene 4258 [Source:MGI Symbol;Acc:MGI:3782435]
ENSMUSG00000037736	-1.52181	5.12354	0.000101435	0.00131286	Limch1	LIM and calponin homology domains 1 [Source:MGI Symbol;Acc:MGI:1924819]
ENSMUSG00000036036	-1.52029	4.90704	7.03765e-08	2.03353e-06	Zfp57	zinc finger protein 57 [Source:MGI Symbol;Acc:MGI:99204]
ENSMUSG00000029126	-1.51984	3.97725	4.27237e-06	8.09675e-05	Nsg1	neuron specific gene family member 1 [Source:MGI Symbol;Acc:MGI:109149]
ENSMUSG00000103427	-1.51678	3.52669	0.000111764	0.00142812	Gm37534	predicted gene, 37534 [Source:MGI Symbol;Acc:MGI:5610762]
ENSMUSG00000024420	-1.51189	6.64974	1.22259e-10	6.00308e-09	Zfp521	zinc finger protein 521 [Source:MGI Symbol;Acc:MGI:95459]
ENSMUSG00000004665	-1.50828	5.00626	3.20509e-07	8.05171e-06	Cnn2	calponin 2 [Source:MGI Symbol;Acc:MGI:105093]
ENSMUSG00000064356	-1.50455	6.15029	3.03454e-06	6.01894e-05	mt-Atp8	mitochondrially encoded ATP synthase 8 [Source:MGI Symbol;Acc:MGI:99926]
ENSMUSG00000056043	-1.50393	2.50183	0.00754413	0.0495563	Rgs9bp	regulator of G-protein signalling 9 binding protein [Source:MGI Symbol;Acc:MGI:2384418]
ENSMUSG00000029826	-1.50248	2.32728	0.00631125	0.042878	Zc3hav1	zinc finger CCCH type, antiviral 1 [Source:MGI Symbol;Acc:MGI:1926031]
ENSMUSG00000038587	-1.49936	5.86263	2.62565e-12	1.58249e-10	Akap12	A kinase (PRKA) anchor protein (gravin) 12 [Source:MGI Symbol;Acc:MGI:1932576]
ENSMUSG00000032394	-1.49182	6.77563	1.52163e-08	5.01601e-07	Igdcc3	immunoglobulin superfamily, DCC subclass, member 3 [Source:MGI Symbol;Acc:MGI:1202390]
ENSMUSG00000033420	-1.48889	4.78665	4.88689e-09	1.76418e-07	Antxr1	anthrax toxin receptor 1 [Source:MGI Symbol;Acc:MGI:1916788]
ENSMUSG00000091625	-1.48619	3.06287	0.00182659	0.0155111	Lsm5	LSM5 homolog, U6 small nuclear RNA associated (S. cerevisiae) [Source:MGI Symbol;Acc:MGI:1913623]
ENSMUSG00000043008	-1.48576	2.22414	0.00569078	0.039523	Klhl6	kelch-like 6 [Source:MGI Symbol;Acc:MGI:2686922]
ENSMUSG00000056468	-1.48301	2.71264	0.00754478	0.0495563	5730596B20Rik	RIKEN cDNA 5730596B20 gene [Source:MGI Symbol;Acc:MGI:1924830]
ENSMUSG00000041731	-1.48174	4.65642	1.39632e-06	2.98002e-05	Pgm5	phosphoglucomutase 5 [Source:MGI Symbol;Acc:MGI:1925668]
ENSMUSG00000008489	-1.48134	3.70296	0.00124181	0.0112146	Elavl2	ELAV (embryonic lethal, abnormal vision, Drosophila)-like 2 (Hu antigen B) [Source:MGI Symbol;Acc:MGI:1100887]
ENSMUSG00000041445	-1.47749	2.64972	0.00140132	0.0124471	Mmrn2	multimerin 2 [Source:MGI Symbol;Acc:MGI:2385618]
ENSMUSG00000040183	-1.47583	3.47355	0.000341291	0.00366698	Ankrd6	ankyrin repeat domain 6 [Source:MGI Symbol;Acc:MGI:2154278]
ENSMUSG00000006586	-1.46868	5.53427	2.28875e-12	1.39138e-10	Runx1t1	runt-related transcription factor 1; translocated to, 1 (cyclin D-related) [Source:MGI Symbol;Acc:MGI:104793]
ENSMUSG00000068220	-1.4563	3.0597	0.00105839	0.00977828	Lgals1	lectin, galactose binding, soluble 1 [Source:MGI Symbol;Acc:MGI:96777]
ENSMUSG00000024304	-1.45475	6.67202	1.25904e-09	5.08067e-08	Cdh2	cadherin 2 [Source:MGI Symbol;Acc:MGI:88355]
ENSMUSG00000104145	-1.44729	2.70844	0.00218933	0.0179794	D130019J16Rik	RIKEN cDNA D130019J16 gene [Source:MGI Symbol;Acc:MGI:2443523]
ENSMUSG00000024140	-1.44455	3.44017	0.000565849	0.00571854	Epas1	endothelial PAS domain protein 1 [Source:MGI Symbol;Acc:MGI:109169]
ENSMUSG00000028278	-1.44349	5.68466	4.26675e-09	1.56444e-07	Rragd	Ras-related GTP binding D [Source:MGI Symbol;Acc:MGI:1098604]
ENSMUSG00000027070	-1.44268	3.76741	0.00471512	0.0338001	Lrp2	low density lipoprotein receptor-related protein 2 [Source:MGI Symbol;Acc:MGI:95794]
ENSMUSG00000041592	-1.42672	5.23776	7.58073e-08	2.17702e-06	Sdk2	sidekick homolog 2 (chicken) [Source:MGI Symbol;Acc:MGI:2443847]
ENSMUSG00000090386	-1.42599	5.03355	7.33837e-09	2.53824e-07	Mir99ahg	Mir99a and Mirlet7c-1 host gene (non-protein coding) [Source:MGI Symbol;Acc:MGI:1919929]
ENSMUSG00000030029	-1.42059	4.85241	0.000120787	0.00152127	Lrig1	leucine-rich repeats and immunoglobulin-like domains 1 [Source:MGI Symbol;Acc:MGI:107935]
ENSMUSG00000041134	-1.41923	3.22837	0.000565069	0.00571804	Cyyr1	cysteine and tyrosine-rich protein 1 [Source:MGI Symbol;Acc:MGI:2152187]
ENSMUSG00000038517	-1.4174	3.18925	0.000628586	0.00625961	Tbkbp1	TBK1 binding protein 1 [Source:MGI Symbol;Acc:MGI:1920424]
ENSMUSG00000075588	-1.41267	3.72831	0.000956594	0.00896759	Hoxb2	homeobox B2 [Source:MGI Symbol;Acc:MGI:96183]
ENSMUSG00000103049	-1.41215	2.22872	0.00703215	0.0468021	Gm37311	predicted gene, 37311 [Source:MGI Symbol;Acc:MGI:5610539]
ENSMUSG00000058056	-1.40882	4.95895	0.00051852	0.00529739	Palld	palladin, cytoskeletal associated protein [Source:MGI Symbol;Acc:MGI:1919583]
ENSMUSG00000014786	-1.40729	3.23632	0.000306781	0.0033631	Slc9a5	solute carrier family 9 (sodium/hydrogen exchanger), member 5 [Source:MGI Symbol;Acc:MGI:2685542]
ENSMUSG00000046768	-1.40626	2.46416	0.00463798	0.0333403	Rhoj	ras homolog gene family, member J [Source:MGI Symbol;Acc:MGI:1931551]
ENSMUSG00000026494	-1.40593	6.44363	2.43639e-08	7.72331e-07	Kif26b	kinesin family member 26B [Source:MGI Symbol;Acc:MGI:2447076]
ENSMUSG00000074793	-1.40331	3.46891	0.000623167	0.00622739	Hspa12b	heat shock protein 12B [Source:MGI Symbol;Acc:MGI:1919880]
ENSMUSG00000040488	-1.4003	2.95914	0.00209597	0.0174061	Ltbp4	latent transforming growth factor beta binding protein 4 [Source:MGI Symbol;Acc:MGI:1321395]
ENSMUSG00000051379	-1.39997	4.60982	4.29466e-06	8.12801e-05	Flrt3	fibronectin leucine rich transmembrane protein 3 [Source:MGI Symbol;Acc:MGI:1918686]
ENSMUSG00000048388	-1.3954	4.3241	1.93228e-05	0.000304887	Fam171b	family with sequence similarity 171, member B [Source:MGI Symbol;Acc:MGI:2444579]
ENSMUSG00000048251	-1.38953	2.68726	0.00349342	0.0264464	Bcl11b	B cell leukemia/lymphoma 11B [Source:MGI Symbol;Acc:MGI:1929913]
ENSMUSG00000015568	-1.38946	3.14665	0.00343061	0.0260693	Lpl	lipoprotein lipase [Source:MGI Symbol;Acc:MGI:96820]
ENSMUSG00000020627	-1.38417	3.3568	0.00041027	0.00432539	Klhl29	kelch-like 29 [Source:MGI Symbol;Acc:MGI:2683857]
ENSMUSG00000038193	-1.38161	5.5747	5.74927e-06	0.000104311	Hand2	heart and neural crest derivatives expressed transcript 2 [Source:MGI Symbol;Acc:MGI:103580]
ENSMUSG00000027803	-1.37612	4.27948	6.38412e-05	0.000869566	Wwtr1	WW domain containing transcription regulator 1 [Source:MGI Symbol;Acc:MGI:1917649]
ENSMUSG00000054690	-1.37358	3.30019	0.00162734	0.0141241	Emcn	endomucin [Source:MGI Symbol;Acc:MGI:1891716]
ENSMUSG00000052727	-1.37184	8.5919	0.000256097	0.00289797	Map1b	microtubule-associated protein 1B [Source:MGI Symbol;Acc:MGI:1306778]
ENSMUSG00000062960	-1.37108	5.48224	1.88804e-10	8.89722e-09	Kdr	kinase insert domain protein receptor [Source:MGI Symbol;Acc:MGI:96683]
ENSMUSG00000032492	-1.36685	3.42317	0.00736544	0.0486514	Pth1r	parathyroid hormone 1 receptor [Source:MGI Symbol;Acc:MGI:97801]
ENSMUSG00000026837	-1.365	5.94621	1.1308e-09	4.67056e-08	Col5a1	collagen, type V, alpha 1 [Source:MGI Symbol;Acc:MGI:88457]
ENSMUSG00000052852	-1.3621	3.79298	7.44912e-05	0.000994373	Reep1	receptor accessory protein 1 [Source:MGI Symbol;Acc:MGI:1098827]
ENSMUSG00000030000	-1.36077	3.61322	0.000240611	0.00275155	Add2	adducin 2 (beta) [Source:MGI Symbol;Acc:MGI:87919]
ENSMUSG00000040274	-1.35799	5.23824	5.09345e-08	1.51541e-06	Cdk6	cyclin-dependent kinase 6 [Source:MGI Symbol;Acc:MGI:1277162]
ENSMUSG00000055737	-1.35221	5.32089	6.08294e-05	0.0008383	Ghr	growth hormone receptor [Source:MGI Symbol;Acc:MGI:95708]
ENSMUSG00000036402	-1.34776	5.0649	0.000216149	0.00251482	Gng12	guanine nucleotide binding protein (G protein), gamma 12 [Source:MGI Symbol;Acc:MGI:1336171]
ENSMUSG00000035566	-1.34715	4.27057	5.83727e-05	0.000806025	Pcdh17	protocadherin 17 [Source:MGI Symbol;Acc:MGI:2684924]
ENSMUSG00000073889	-1.34239	2.91316	0.00182691	0.0155111	Il11ra1	interleukin 11 receptor, alpha chain 1 [Source:MGI Symbol;Acc:MGI:107426]
ENSMUSG00000090523	-1.34237	3.38194	0.00261656	0.0207377	Gypc	glycophorin C [Source:MGI Symbol;Acc:MGI:1098566]
ENSMUSG00000064337	-1.33992	10.4763	1.04513e-06	2.30044e-05	mt-Rnr1	mitochondrially encoded 12S rRNA [Source:MGI Symbol;Acc:MGI:102493]
ENSMUSG00000025020	-1.33489	3.82327	0.000595075	0.00598185	Slit1	slit homolog 1 (Drosophila) [Source:MGI Symbol;Acc:MGI:1315203]
ENSMUSG00000070576	-1.32686	4.81913	1.23368e-06	2.66942e-05	Mn1	meningioma 1 [Source:MGI Symbol;Acc:MGI:1261813]
ENSMUSG00000054074	-1.32528	5.33705	1.13452e-05	0.000192184	Skida1	SKI/DACH domain containing 1 [Source:MGI Symbol;Acc:MGI:1919918]
ENSMUSG00000033737	-1.32507	6.61733	4.80253e-11	2.49785e-09	Fndc3c1	fibronectin type III domain containing 3C1 [Source:MGI Symbol;Acc:MGI:2685630]
ENSMUSG00000026921	-1.32487	3.39734	0.000595649	0.00598333	Egfl7	EGF-like domain 7 [Source:MGI Symbol;Acc:MGI:2449923]
ENSMUSG00000026042	-1.32376	5.9429	1.19094e-05	0.000201015	Col5a2	collagen, type V, alpha 2 [Source:MGI Symbol;Acc:MGI:88458]
ENSMUSG00000025969	-1.32036	5.91323	4.22065e-05	0.000607903	Nrp2	neuropilin 2 [Source:MGI Symbol;Acc:MGI:1100492]
ENSMUSG00000010461	-1.31749	3.19197	0.00212063	0.017559	Eya4	EYA transcriptional coactivator and phosphatase 4 [Source:MGI Symbol;Acc:MGI:1337104]
ENSMUSG00000050010	-1.31655	4.69832	0.00015218	0.00185188	Shisa3	shisa family member 3 [Source:MGI Symbol;Acc:MGI:3041225]
ENSMUSG00000038702	-1.31558	3.14546	0.000917642	0.00869531	Dsel	dermatan sulfate epimerase-like [Source:MGI Symbol;Acc:MGI:2442948]
ENSMUSG00000042607	-1.31531	5.39006	1.39077e-05	0.000228857	Asb4	ankyrin repeat and SOCS box-containing 4 [Source:MGI Symbol;Acc:MGI:1929751]
ENSMUSG00000106847	-1.31143	3.65745	0.00300665	0.023263	Peg13	paternally expressed 13 [Source:MGI Symbol;Acc:MGI:2663476]
ENSMUSG00000039239	-1.30815	5.26031	1.06283e-07	2.9555e-06	Tgfb2	transforming growth factor, beta 2 [Source:MGI Symbol;Acc:MGI:98726]
ENSMUSG00000041390	-1.30714	3.50614	0.0024188	0.019499	Mdfic	MyoD family inhibitor domain containing [Source:MGI Symbol;Acc:MGI:104611]
ENSMUSG00000053965	-1.30662	6.36916	0.00209007	0.0173765	Pde5a	phosphodiesterase 5A, cGMP-specific [Source:MGI Symbol;Acc:MGI:2651499]
ENSMUSG00000032714	-1.30596	4.26481	8.27973e-06	0.000145522	Syde1	synapse defective 1, Rho GTPase, homolog 1 (C. elegans) [Source:MGI Symbol;Acc:MGI:1918959]
ENSMUSG00000025597	-1.30458	3.38022	0.00164204	0.0142078	Klhl4	kelch-like 4 [Source:MGI Symbol;Acc:MGI:2442829]
ENSMUSG00000031402	-1.30368	3.27376	0.000824857	0.00789064	Mpp1	membrane protein, palmitoylated [Source:MGI Symbol;Acc:MGI:105941]
ENSMUSG00000001300	-1.30362	5.87341	3.94154e-06	7.5513e-05	Efnb2	ephrin B2 [Source:MGI Symbol;Acc:MGI:105097]
ENSMUSG00000035891	-1.29144	3.1524	0.00225278	0.0184251	Cerk	ceramide kinase [Source:MGI Symbol;Acc:MGI:2386052]
ENSMUSG00000066842	-1.28858	5.94103	7.67883e-10	3.24801e-08	Hmcn1	hemicentin 1 [Source:MGI Symbol;Acc:MGI:2685047]
ENSMUSG00000032035	-1.28812	5.41653	1.72277e-09	6.70162e-08	Ets1	E26 avian leukemia oncogene 1, 5' domain [Source:MGI Symbol;Acc:MGI:95455]
ENSMUSG00000064341	-1.28569	7.79426	0.000255597	0.0028948	mt-Nd1	mitochondrially encoded NADH dehydrogenase 1 [Source:MGI Symbol;Acc:MGI:101787]
ENSMUSG00000031891	-1.2823	4.10324	0.00226629	0.018514	Hsd11b2	hydroxysteroid 11-beta dehydrogenase 2 [Source:MGI Symbol;Acc:MGI:104720]
ENSMUSG00000029802	-1.27959	4.72237	2.47331e-06	5.02644e-05	Abcg2	ATP-binding cassette, sub-family G (WHITE), member 2 [Source:MGI Symbol;Acc:MGI:1347061]
ENSMUSG00000033722	-1.27619	2.98505	0.00239161	0.0193232	BC034090	cDNA sequence BC034090 [Source:MGI Symbol;Acc:MGI:2672904]
ENSMUSG00000064370	-1.27611	7.96119	0.000152394	0.00185282	mt-Cytb	mitochondrially encoded cytochrome b [Source:MGI Symbol;Acc:MGI:102501]
ENSMUSG00000027074	-1.27564	4.43665	0.00014837	0.00181653	Slc43a3	solute carrier family 43, member 3 [Source:MGI Symbol;Acc:MGI:1931054]
ENSMUSG00000031227	-1.27249	3.02427	0.00231	0.0188382	Magee1	melanoma antigen, family E, 1 [Source:MGI Symbol;Acc:MGI:2148149]
ENSMUSG00000041779	-1.27045	4.12192	7.98621e-05	0.00105504	Tram2	translocating chain-associating membrane protein 2 [Source:MGI Symbol;Acc:MGI:1924817]
ENSMUSG00000034595	-1.26587	3.96831	0.000293356	0.00324108	Ppp1r18	protein phosphatase 1, regulatory subunit 18 [Source:MGI Symbol;Acc:MGI:1923698]
ENSMUSG00000045333	-1.26447	5.77931	4.23911e-09	1.55837e-07	Zfp423	zinc finger protein 423 [Source:MGI Symbol;Acc:MGI:1891217]
ENSMUSG00000006386	-1.26231	3.53833	0.00103298	0.00958132	Tek	endothelial-specific receptor tyrosine kinase [Source:MGI Symbol;Acc:MGI:98664]
ENSMUSG00000037169	-1.26068	5.63674	4.19823e-06	7.97778e-05	Mycn	v-myc myelocytomatosis viral related oncogene, neuroblastoma derived (avian) [Source:MGI Symbol;Acc:MGI:97357]
ENSMUSG00000045763	-1.26048	6.43864	3.80729e-10	1.68131e-08	Basp1	brain abundant, membrane attached signal protein 1 [Source:MGI Symbol;Acc:MGI:1917600]
ENSMUSG00000044345	-1.25761	3.83329	0.000544967	0.0055336	Marveld1	MARVEL (membrane-associating) domain containing 1 [Source:MGI Symbol;Acc:MGI:2147570]
ENSMUSG00000024640	-1.25687	5.00645	1.51115e-07	4.12059e-06	Psat1	phosphoserine aminotransferase 1 [Source:MGI Symbol;Acc:MGI:2183441]
ENSMUSG00000019846	-1.25499	4.69838	2.23614e-06	4.59766e-05	Lama4	laminin, alpha 4 [Source:MGI Symbol;Acc:MGI:109321]
ENSMUSG00000027204	-1.24815	5.74805	4.74332e-10	2.06865e-08	Fbn1	fibrillin 1 [Source:MGI Symbol;Acc:MGI:95489]
ENSMUSG00000026748	-1.24448	4.264	0.000164309	0.00198059	Plxdc2	plexin domain containing 2 [Source:MGI Symbol;Acc:MGI:1914698]
ENSMUSG00000060206	-1.24161	7.97141	4.34189e-10	1.91139e-08	Zfp462	zinc finger protein 462 [Source:MGI Symbol;Acc:MGI:107690]
ENSMUSG00000028399	-1.24003	6.64713	5.57414e-09	1.98171e-07	Ptprd	protein tyrosine phosphatase, receptor type, D [Source:MGI Symbol;Acc:MGI:97812]
ENSMUSG00000052544	-1.23723	3.25209	0.00212617	0.0175737	St6galnac3	ST6 (alpha-N-acetyl-neuraminyl-2,3-beta-galactosyl-1,3)-N-acetylgalactosaminide alpha-2,6-sialyltransferase 3 [Source:MGI Symbol;Acc:MGI:1341828]
ENSMUSG00000007805	-1.23526	2.73658	0.00672953	0.0450766	Twist2	twist basic helix-loop-helix transcription factor 2 [Source:MGI Symbol;Acc:MGI:104685]
ENSMUSG00000054555	-1.23502	5.76259	5.47776e-05	0.000760872	Adam12	a disintegrin and metallopeptidase domain 12 (meltrin alpha) [Source:MGI Symbol;Acc:MGI:105378]
ENSMUSG00000029822	-1.23088	3.28259	0.00211558	0.0175275	Osbpl3	oxysterol binding protein-like 3 [Source:MGI Symbol;Acc:MGI:1918970]
ENSMUSG00000029563	-1.23007	5.48244	1.90469e-08	6.12071e-07	Foxp2	forkhead box P2 [Source:MGI Symbol;Acc:MGI:2148705]
ENSMUSG00000006800	-1.22625	6.8742	2.82555e-10	1.26771e-08	Sulf2	sulfatase 2 [Source:MGI Symbol;Acc:MGI:1919293]
ENSMUSG00000095115	-1.22555	3.42879	0.00465784	0.0334407	Itpripl2	inositol 1,4,5-triphosphate receptor interacting protein-like 2 [Source:MGI Symbol;Acc:MGI:2442416]
ENSMUSG00000022665	-1.22429	4.38558	3.17057e-05	0.000469171	Ccdc80	coiled-coil domain containing 80 [Source:MGI Symbol;Acc:MGI:1915146]
ENSMUSG00000039578	-1.22318	3.15152	0.00412776	0.0304444	Ccser1	coiled-coil serine rich 1 [Source:MGI Symbol;Acc:MGI:3045354]
ENSMUSG00000040717	-1.21873	5.75571	0.000135683	0.00168024	Il17rd	interleukin 17 receptor D [Source:MGI Symbol;Acc:MGI:2159727]
ENSMUSG00000031871	-1.21807	5.31974	3.37239e-07	8.44179e-06	Cdh5	cadherin 5 [Source:MGI Symbol;Acc:MGI:105057]
ENSMUSG00000047907	-1.2175	6.27846	0.000176468	0.00211085	Tshz2	teashirt zinc finger family member 2 [Source:MGI Symbol;Acc:MGI:2153084]
ENSMUSG00000030759	-1.21639	5.41873	5.54381e-08	1.63898e-06	Far1	fatty acyl CoA reductase 1 [Source:MGI Symbol;Acc:MGI:1914670]
ENSMUSG00000000093	-1.21439	3.6885	0.000513894	0.00525992	Tbx2	T-box 2 [Source:MGI Symbol;Acc:MGI:98494]
ENSMUSG00000054920	-1.20988	3.21024	0.00559042	0.0390136	Klhl5	kelch-like 5 [Source:MGI Symbol;Acc:MGI:1919028]
ENSMUSG00000080316	-1.20968	5.75925	1.04558e-07	2.9133e-06	Spaca6	sperm acrosome associated 6 [Source:MGI Symbol;Acc:MGI:1922452]
ENSMUSG00000035403	-1.20832	5.06718	1.51043e-05	0.000244648	Crb2	crumbs family member 2 [Source:MGI Symbol;Acc:MGI:2679260]
ENSMUSG00000044338	-1.2083	3.89718	0.000970712	0.00908781	Aplnr	apelin receptor [Source:MGI Symbol;Acc:MGI:1346086]
ENSMUSG00000020601	-1.2073	4.21559	0.000747356	0.00723303	Trib2	tribbles homolog 2 (Drosophila) [Source:MGI Symbol;Acc:MGI:2145021]
ENSMUSG00000062949	-1.20692	5.3185	1.73155e-05	0.000275694	Atp11c	ATPase, class VI, type 11C [Source:MGI Symbol;Acc:MGI:1859661]
ENSMUSG00000027200	-1.20572	4.98182	7.48697e-07	1.71237e-05	Sema6d	sema domain, transmembrane domain (TM), and cytoplasmic domain, (semaphorin) 6D [Source:MGI Symbol;Acc:MGI:2387661]
ENSMUSG00000044562	-1.20379	3.4411	0.0013068	0.0117487	Rasip1	Ras interacting protein 1 [Source:MGI Symbol;Acc:MGI:1917153]
ENSMUSG00000036502	-1.19944	2.97457	0.00427408	0.0312446	Tmem255a	transmembrane protein 255A [Source:MGI Symbol;Acc:MGI:3045722]
ENSMUSG00000041729	-1.19941	3.73499	0.00674648	0.0451577	Coro2b	coronin, actin binding protein, 2B [Source:MGI Symbol;Acc:MGI:2444283]
ENSMUSG00000078247	-1.199	4.23007	0.000728084	0.00707577	Airn	antisense Igf2r RNA [Source:MGI Symbol;Acc:MGI:1353471]
ENSMUSG00000105285	-1.19881	3.18426	0.00281115	0.0219195	Gm43238	predicted gene 43238 [Source:MGI Symbol;Acc:MGI:5663375]
ENSMUSG00000066595	-1.19646	3.70979	0.00141954	0.0125771	Mfsd7b	major facilitator superfamily domain containing 7B [Source:MGI Symbol;Acc:MGI:2444881]
ENSMUSG00000027848	-1.19449	3.0021	0.00452252	0.0327201	Olfml3	olfactomedin-like 3 [Source:MGI Symbol;Acc:MGI:1914877]
ENSMUSG00000070526	-1.19398	4.41153	5.19525e-05	0.000726663	Peg12	paternally expressed 12 [Source:MGI Symbol;Acc:MGI:1351637]
ENSMUSG00000030806	-1.19211	2.82963	0.00715698	0.0475428	Stx1b	syntaxin 1B [Source:MGI Symbol;Acc:MGI:1930705]
ENSMUSG00000031925	-1.1915	4.11958	0.000230948	0.00266054	Maml2	mastermind like 2 (Drosophila) [Source:MGI Symbol;Acc:MGI:2389460]
ENSMUSG00000002233	-1.19104	3.77055	0.000561529	0.00568943	Rhoc	ras homolog gene family, member C [Source:MGI Symbol;Acc:MGI:106028]
ENSMUSG00000053897	-1.18307	3.72999	0.00353983	0.0267114	Slc39a8	solute carrier family 39 (metal ion transporter), member 8 [Source:MGI Symbol;Acc:MGI:1914797]
ENSMUSG00000038668	-1.18245	4.16667	0.00177561	0.0151656	Lpar1	lysophosphatidic acid receptor 1 [Source:MGI Symbol;Acc:MGI:108429]
ENSMUSG00000030313	-1.17598	5.58046	1.5757e-08	5.18209e-07	Dennd5b	DENN/MADD domain containing 5B [Source:MGI Symbol;Acc:MGI:2444273]
ENSMUSG00000037003	-1.1683	3.65623	0.000977465	0.00913276	Tns2	tensin 2 [Source:MGI Symbol;Acc:MGI:2387586]
ENSMUSG00000035954	-1.16706	4.8217	3.48038e-06	6.76939e-05	Dock4	dedicator of cytokinesis 4 [Source:MGI Symbol;Acc:MGI:1918006]
ENSMUSG00000043004	-1.16658	4.94131	9.39349e-06	0.000162855	Gng2	guanine nucleotide binding protein (G protein), gamma 2 [Source:MGI Symbol;Acc:MGI:102705]
ENSMUSG00000030653	-1.16474	2.95175	0.00520063	0.0367736	Pde2a	phosphodiesterase 2A, cGMP-stimulated [Source:MGI Symbol;Acc:MGI:2446107]
ENSMUSG00000020099	-1.16311	4.58846	1.6012e-05	0.000256101	Unc5b	unc-5 homolog B (C. elegans) [Source:MGI Symbol;Acc:MGI:894703]
ENSMUSG00000031075	-1.16113	4.78971	0.00239156	0.0193232	Ano1	anoctamin 1, calcium activated chloride channel [Source:MGI Symbol;Acc:MGI:2142149]
ENSMUSG00000032064	-1.15992	4.35117	0.000248623	0.00283359	Dixdc1	DIX domain containing 1 [Source:MGI Symbol;Acc:MGI:2679721]
ENSMUSG00000042515	-1.15769	4.15065	0.000440577	0.0045966	Mum1l1	melanoma associated antigen (mutated) 1-like 1 [Source:MGI Symbol;Acc:MGI:2445062]
ENSMUSG00000046152	-1.1573	3.70604	0.000943294	0.00888443	Fut10	fucosyltransferase 10 [Source:MGI Symbol;Acc:MGI:2384748]
ENSMUSG00000027217	-1.15343	5.12692	1.10598e-05	0.00018803	Tspan18	tetraspanin 18 [Source:MGI Symbol;Acc:MGI:1917186]
ENSMUSG00000037152	-1.15068	3.31313	0.0047362	0.0339166	Ndufc1	NADH dehydrogenase (ubiquinone) 1, subcomplex unknown, 1 [Source:MGI Symbol;Acc:MGI:1913627]
ENSMUSG00000032452	-1.14976	3.6594	0.00583506	0.0403914	Clstn2	calsyntenin 2 [Source:MGI Symbol;Acc:MGI:1929897]
ENSMUSG00000039377	-1.14745	4.36512	0.00638432	0.0432489	Hlx	H2.0-like homeobox [Source:MGI Symbol;Acc:MGI:96109]
ENSMUSG00000028173	-1.14317	4.85476	6.29392e-06	0.000113752	Wls	wntless homolog (Drosophila) [Source:MGI Symbol;Acc:MGI:1915401]
ENSMUSG00000055254	-1.14212	2.91014	0.00752129	0.0494482	Ntrk2	neurotrophic tyrosine kinase, receptor, type 2 [Source:MGI Symbol;Acc:MGI:97384]
ENSMUSG00000024501	-1.14194	6.8365	0.000105899	0.00136434	Dpysl3	dihydropyrimidinase-like 3 [Source:MGI Symbol;Acc:MGI:1349762]
ENSMUSG00000041688	-1.14171	6.31001	4.5914e-08	1.37234e-06	Amot	angiomotin [Source:MGI Symbol;Acc:MGI:108440]
ENSMUSG00000057751	-1.13915	4.25759	0.000171997	0.00206441	Megf6	multiple EGF-like-domains 6 [Source:MGI Symbol;Acc:MGI:1919351]
ENSMUSG00000029231	-1.13651	7.65869	0.00181782	0.0154673	Pdgfra	platelet derived growth factor receptor, alpha polypeptide [Source:MGI Symbol;Acc:MGI:97530]
ENSMUSG00000042942	-1.13396	4.97087	0.000141176	0.00174366	Greb1l	growth regulation by estrogen in breast cancer-like [Source:MGI Symbol;Acc:MGI:3576497]
ENSMUSG00000024462	-1.13243	5.02724	1.32644e-06	2.84728e-05	Gabbr1	gamma-aminobutyric acid (GABA) B receptor, 1 [Source:MGI Symbol;Acc:MGI:1860139]
ENSMUSG00000038855	-1.13116	4.55132	6.34792e-05	0.000865474	Itpkb	inositol 1,4,5-trisphosphate 3-kinase B [Source:MGI Symbol;Acc:MGI:109235]
ENSMUSG00000041420	-1.13043	4.86673	2.0811e-05	0.000326535	Meis3	Meis homeobox 3 [Source:MGI Symbol;Acc:MGI:108519]
ENSMUSG00000022817	-1.12445	4.14939	0.000290921	0.00322447	Itgb5	integrin beta 5 [Source:MGI Symbol;Acc:MGI:96614]
ENSMUSG00000018451	-1.12131	4.0975	0.000264904	0.0029832	6330403K07Rik	RIKEN cDNA 6330403K07 gene [Source:MGI Symbol;Acc:MGI:1918001]
ENSMUSG00000002006	-1.11988	3.71083	0.0037802	0.0281769	Pdzd4	PDZ domain containing 4 [Source:MGI Symbol;Acc:MGI:2443483]
ENSMUSG00000040631	-1.11465	3.55472	0.00251646	0.0201246	Dok4	docking protein 4 [Source:MGI Symbol;Acc:MGI:2148865]
ENSMUSG00000020363	-1.11158	3.37655	0.00316703	0.0243094	Gfpt2	glutamine fructose-6-phosphate transaminase 2 [Source:MGI Symbol;Acc:MGI:1338883]
ENSMUSG00000001986	-1.10356	3.60232	0.00408267	0.0301753	Gria3	glutamate receptor, ionotropic, AMPA3 (alpha 3) [Source:MGI Symbol;Acc:MGI:95810]
ENSMUSG00000102142	-1.10086	2.95448	0.00762184	0.0499923	Gm26930	predicted gene, 26930 [Source:MGI Symbol;Acc:MGI:5504045]
ENSMUSG00000030020	-1.10026	4.19871	0.000203233	0.00238429	Prickle2	prickle homolog 2 (Drosophila) [Source:MGI Symbol;Acc:MGI:1925144]
ENSMUSG00000027210	-1.09759	7.84885	2.07386e-06	4.28282e-05	Meis2	Meis homeobox 2 [Source:MGI Symbol;Acc:MGI:108564]
ENSMUSG00000030592	-1.09399	4.08249	0.00145879	0.0128923	Ryr1	ryanodine receptor 1, skeletal muscle [Source:MGI Symbol;Acc:MGI:99659]
ENSMUSG00000078794	-1.09206	4.49028	0.00265496	0.0209576	Dact3	dishevelled-binding antagonist of beta-catenin 3 [Source:MGI Symbol;Acc:MGI:3654828]
ENSMUSG00000024014	-1.09197	4.08483	0.00248671	0.0199434	Pim1	proviral integration site 1 [Source:MGI Symbol;Acc:MGI:97584]
ENSMUSG00000020069	-1.08754	4.38442	0.00254979	0.0203447	Hnrnph3	heterogeneous nuclear ribonucleoprotein H3 [Source:MGI Symbol;Acc:MGI:1926462]
ENSMUSG00000026207	-1.08725	4.81765	0.000142653	0.00175572	Speg	SPEG complex locus [Source:MGI Symbol;Acc:MGI:109282]
ENSMUSG00000000142	-1.08462	4.70154	0.000582885	0.00587192	Axin2	axin2 [Source:MGI Symbol;Acc:MGI:1270862]
ENSMUSG00000024074	-1.08172	3.83571	0.0022857	0.0186617	Crim1	cysteine rich transmembrane BMP regulator 1 (chordin like) [Source:MGI Symbol;Acc:MGI:1354756]
ENSMUSG00000033960	-1.08058	4.32171	0.000249903	0.00284193	9430020K01Rik	RIKEN cDNA 9430020K01 gene [Source:MGI Symbol;Acc:MGI:2685174]
ENSMUSG00000031548	-1.07917	6.84416	1.4327e-05	0.000234492	Sfrp1	secreted frizzled-related protein 1 [Source:MGI Symbol;Acc:MGI:892014]
ENSMUSG00000031749	-1.07444	5.24384	6.81346e-06	0.000121732	St3gal2	ST3 beta-galactoside alpha-2,3-sialyltransferase 2 [Source:MGI Symbol;Acc:MGI:99427]
ENSMUSG00000053399	-1.074	3.7856	0.00452811	0.0327437	Adamts18	a disintegrin-like and metallopeptidase (reprolysin type) with thrombospondin type 1 motif, 18 [Source:MGI Symbol;Acc:MGI:2442600]
ENSMUSG00000041000	-1.0735	3.57309	0.00317455	0.0243475	Trim62	tripartite motif-containing 62 [Source:MGI Symbol;Acc:MGI:1914775]
ENSMUSG00000032440	-1.07056	3.74059	0.00207664	0.0172967	Tgfbr2	transforming growth factor, beta receptor II [Source:MGI Symbol;Acc:MGI:98729]
ENSMUSG00000004562	-1.06977	5.72484	1.73407e-07	4.66504e-06	Arhgef40	Rho guanine nucleotide exchange factor (GEF) 40 [Source:MGI Symbol;Acc:MGI:2685515]
ENSMUSG00000023191	-1.06916	3.56219	0.00278788	0.0217985	P3h3	prolyl 3-hydroxylase 3 [Source:MGI Symbol;Acc:MGI:1315208]
ENSMUSG00000054099	-1.0679	3.1104	0.00673115	0.0450766	Slc25a40	solute carrier family 25, member 40 [Source:MGI Symbol;Acc:MGI:2442486]
ENSMUSG00000027435	-1.06748	4.44303	0.000263789	0.00297542	Cd93	CD93 antigen [Source:MGI Symbol;Acc:MGI:106664]
ENSMUSG00000089726	-1.0666	5.27947	2.32857e-05	0.000360133	Mir17hg	Mir17 host gene (non-protein coding) [Source:MGI Symbol;Acc:MGI:1923207]
ENSMUSG00000096870	-1.06557	3.15987	0.00567137	0.0394078	Gm21816	predicted gene, 21816 [Source:MGI Symbol;Acc:MGI:5433980]
ENSMUSG00000026482	-1.06227	4.87296	0.000171527	0.00206053	Rgl1	ral guanine nucleotide dissociation stimulator,-like 1 [Source:MGI Symbol;Acc:MGI:107484]
ENSMUSG00000106384	-1.06199	3.52671	0.00586944	0.0405632	Gm43188	predicted gene 43188 [Source:MGI Symbol;Acc:MGI:5663325]
ENSMUSG00000034248	-1.06025	5.09306	0.000131387	0.0016322	Slc25a37	solute carrier family 25, member 37 [Source:MGI Symbol;Acc:MGI:1914962]
ENSMUSG00000020357	-1.05971	3.93498	0.00660118	0.044418	Flt4	FMS-like tyrosine kinase 4 [Source:MGI Symbol;Acc:MGI:95561]
ENSMUSG00000022686	-1.05922	4.99207	2.64401e-05	0.000401681	B3gnt5	UDP-GlcNAc:betaGal beta-1,3-N-acetylglucosaminyltransferase 5 [Source:MGI Symbol;Acc:MGI:2137302]
ENSMUSG00000056758	-1.05637	8.22407	0.000145429	0.00178832	Hmga2	high mobility group AT-hook 2 [Source:MGI Symbol;Acc:MGI:101761]
ENSMUSG00000074682	-1.05606	5.2768	7.09135e-06	0.000126375	Zcchc3	zinc finger, CCHC domain containing 3 [Source:MGI Symbol;Acc:MGI:1915167]
ENSMUSG00000030930	-1.05316	5.32666	0.000984538	0.00918663	Chst15	carbohydrate (N-acetylgalactosamine 4-sulfate 6-O) sulfotransferase 15 [Source:MGI Symbol;Acc:MGI:1924840]
ENSMUSG00000034205	-1.0528	5.01103	6.73703e-05	0.00091111	Loxl2	lysyl oxidase-like 2 [Source:MGI Symbol;Acc:MGI:2137913]
ENSMUSG00000048960	-1.05229	5.07637	1.29252e-05	0.000214342	Prex2	phosphatidylinositol-3,4,5-trisphosphate-dependent Rac exchange factor 2 [Source:MGI Symbol;Acc:MGI:1923385]
ENSMUSG00000025626	-1.05156	5.57678	1.58267e-06	3.35226e-05	Phf6	PHD finger protein 6 [Source:MGI Symbol;Acc:MGI:1918248]
ENSMUSG00000016494	-1.05028	3.91736	0.00349112	0.0264432	Cd34	CD34 antigen [Source:MGI Symbol;Acc:MGI:88329]
ENSMUSG00000037071	-1.05011	5.08564	4.87313e-05	0.000687081	Scd1	stearoyl-Coenzyme A desaturase 1 [Source:MGI Symbol;Acc:MGI:98239]
ENSMUSG00000025964	-1.05002	3.73245	0.00530434	0.037319	Adam23	a disintegrin and metallopeptidase domain 23 [Source:MGI Symbol;Acc:MGI:1345162]
ENSMUSG00000008398	-1.03755	4.55677	0.000134932	0.00167242	Elk3	ELK3, member of ETS oncogene family [Source:MGI Symbol;Acc:MGI:101762]
ENSMUSG00000027254	-1.03044	5.50302	9.15161e-07	2.04644e-05	Map1a	microtubule-associated protein 1 A [Source:MGI Symbol;Acc:MGI:1306776]
ENSMUSG00000050315	-1.02997	3.70087	0.00463911	0.0333403	Synpo2	synaptopodin 2 [Source:MGI Symbol;Acc:MGI:2153070]
ENSMUSG00000064345	-1.02539	7.07159	0.00285545	0.0222156	mt-Nd2	mitochondrially encoded NADH dehydrogenase 2 [Source:MGI Symbol;Acc:MGI:102500]
ENSMUSG00000020105	-1.02393	4.92931	6.4737e-05	0.000880037	Lrig3	leucine-rich repeats and immunoglobulin-like domains 3 [Source:MGI Symbol;Acc:MGI:2443955]
ENSMUSG00000056492	-1.02121	4.24448	0.000718901	0.00699137	Adgrf5	adhesion G protein-coupled receptor F5 [Source:MGI Symbol;Acc:MGI:2182928]
ENSMUSG00000034845	-1.0163	3.66429	0.00330561	0.0252012	Plvap	plasmalemma vesicle associated protein [Source:MGI Symbol;Acc:MGI:1890497]
ENSMUSG00000029761	-1.01541	6.38796	7.61033e-07	1.73775e-05	Cald1	caldesmon 1 [Source:MGI Symbol;Acc:MGI:88250]
ENSMUSG00000040204	-1.01402	6.15817	4.78276e-06	8.94331e-05	2810417H13Rik	RIKEN cDNA 2810417H13 gene [Source:MGI Symbol;Acc:MGI:1915276]
ENSMUSG00000038594	-1.0138	3.66148	0.00386328	0.0287352	Cep85l	centrosomal protein 85-like [Source:MGI Symbol;Acc:MGI:3642684]
ENSMUSG00000034685	-1.01074	3.8818	0.00211334	0.0175193	Fam171a2	family with sequence similarity 171, member A2 [Source:MGI Symbol;Acc:MGI:2448496]
ENSMUSG00000004415	-1.00017	4.78438	0.00139549	0.0124031	Col26a1	collagen, type XXVI, alpha 1 [Source:MGI Symbol;Acc:MGI:2155345]
ENSMUSG00000022843	1.00052	4.72364	0.000454047	0.00471719	Clcn2	chloride channel, voltage-sensitive 2 [Source:MGI Symbol;Acc:MGI:105061]
ENSMUSG00000031709	1.00353	4.7881	0.000623936	0.00622739	Tbc1d9	TBC1 domain family, member 9 [Source:MGI Symbol;Acc:MGI:1918560]
ENSMUSG00000021690	1.00595	6.42705	2.6662e-07	6.88262e-06	Jmy	junction-mediating and regulatory protein [Source:MGI Symbol;Acc:MGI:1913096]
ENSMUSG00000004285	1.00686	4.59481	0.00100486	0.00935759	Atp6v1f	ATPase, H+ transporting, lysosomal V1 subunit F [Source:MGI Symbol;Acc:MGI:1913394]
ENSMUSG00000035829	1.00839	4.3233	0.00171265	0.014692	Ppp1r26	protein phosphatase 1, regulatory subunit 26 [Source:MGI Symbol;Acc:MGI:2685193]
ENSMUSG00000025262	1.0123	3.58747	0.0044215	0.0321175	Fam120c	family with sequence similarity 120, member C [Source:MGI Symbol;Acc:MGI:2387687]
ENSMUSG00000040327	1.01386	3.40881	0.00655957	0.0442228	Cul9	cullin 9 [Source:MGI Symbol;Acc:MGI:1925559]
ENSMUSG00000099746	1.01442	3.78313	0.00604666	0.0414737	Ppnr	per-pentamer repeat gene [Source:MGI Symbol;Acc:MGI:1349458]
ENSMUSG00000008090	1.01576	5.5375	2.88027e-05	0.000431671	Fgfrl1	fibroblast growth factor receptor-like 1 [Source:MGI Symbol;Acc:MGI:2150920]
ENSMUSG00000022443	1.01613	8.13714	1.03781e-06	2.2879e-05	Myh9	myosin, heavy polypeptide 9, non-muscle [Source:MGI Symbol;Acc:MGI:107717]
ENSMUSG00000025867	1.01633	4.81682	4.59771e-05	0.000652178	Cplx2	complexin 2 [Source:MGI Symbol;Acc:MGI:104726]
ENSMUSG00000044864	1.02002	7.14647	2.96487e-07	7.52509e-06	Ankrd50	ankyrin repeat domain 50 [Source:MGI Symbol;Acc:MGI:2139777]
ENSMUSG00000009090	1.02169	5.85824	1.24435e-05	0.000207961	Ap1b1	adaptor protein complex AP-1, beta 1 subunit [Source:MGI Symbol;Acc:MGI:1096368]
ENSMUSG00000015968	1.02444	3.66504	0.00374334	0.0279467	Cacna1d	calcium channel, voltage-dependent, L type, alpha 1D subunit [Source:MGI Symbol;Acc:MGI:88293]
ENSMUSG00000032898	1.02612	6.57865	7.44013e-07	1.70443e-05	Fbxo21	F-box protein 21 [Source:MGI Symbol;Acc:MGI:1924223]
ENSMUSG00000049191	1.02659	3.61057	0.0037936	0.0282618	Rgag4	retrotransposon gag domain containing 4 [Source:MGI Symbol;Acc:MGI:3045324]
ENSMUSG00000042712	1.02743	7.59453	7.94532e-06	0.000140701	Wbp5	WW domain binding protein 5 [Source:MGI Symbol;Acc:MGI:109567]
ENSMUSG00000025534	1.02971	5.1436	2.13206e-05	0.000333414	Gusb	glucuronidase, beta [Source:MGI Symbol;Acc:MGI:95872]
ENSMUSG00000002265	1.02998	11.4552	6.16771e-07	1.44838e-05	Peg3	paternally expressed 3 [Source:MGI Symbol;Acc:MGI:104748]
ENSMUSG00000070733	1.03114	7.1287	8.0049e-08	2.2785e-06	Fryl	FRY like transcription coactivator [Source:MGI Symbol;Acc:MGI:1919563]
ENSMUSG00000054452	1.03226	7.13793	8.63345e-05	0.0011352	Aes	amino-terminal enhancer of split [Source:MGI Symbol;Acc:MGI:95806]
ENSMUSG00000022214	1.03859	4.8383	4.02641e-05	0.000582043	Dcaf11	DDB1 and CUL4 associated factor 11 [Source:MGI Symbol;Acc:MGI:90168]
ENSMUSG00000003363	1.04081	3.78938	0.00250904	0.020088	Pld3	phospholipase D family, member 3 [Source:MGI Symbol;Acc:MGI:1333782]
ENSMUSG00000021033	1.04849	4.30946	0.00152226	0.0133524	Gstz1	glutathione transferase zeta 1 (maleylacetoacetate isomerase) [Source:MGI Symbol;Acc:MGI:1341859]
ENSMUSG00000025579	1.0493	4.82894	4.32659e-05	0.000620617	Gaa	glucosidase, alpha, acid [Source:MGI Symbol;Acc:MGI:95609]
ENSMUSG00000021782	1.05041	7.40981	9.89762e-07	2.18917e-05	Dlg5	discs, large homolog 5 (Drosophila) [Source:MGI Symbol;Acc:MGI:1918478]
ENSMUSG00000039943	1.05365	5.49762	3.43933e-06	6.72681e-05	Plcb4	phospholipase C, beta 4 [Source:MGI Symbol;Acc:MGI:107464]
ENSMUSG00000034687	1.05867	8.04404	2.18166e-05	0.000339656	Fras1	Fraser extracellular matrix complex subunit 1 [Source:MGI Symbol;Acc:MGI:2385368]
ENSMUSG00000024589	1.05915	5.17496	1.9161e-06	4.00415e-05	Nedd4l	neural precursor cell expressed, developmentally down-regulated gene 4-like [Source:MGI Symbol;Acc:MGI:1933754]
ENSMUSG00000040111	1.06292	3.86752	0.00137433	0.0122694	Gramd1b	GRAM domain containing 1B [Source:MGI Symbol;Acc:MGI:1925037]
ENSMUSG00000040010	1.06359	5.17242	1.08804e-05	0.000185429	Slc7a5	solute carrier family 7 (cationic amino acid transporter, y+ system), member 5 [Source:MGI Symbol;Acc:MGI:1298205]
ENSMUSG00000031833	1.06957	4.71188	9.2875e-05	0.00121212	Mast3	microtubule associated serine/threonine kinase 3 [Source:MGI Symbol;Acc:MGI:2683541]
ENSMUSG00000042903	1.07517	5.3606	4.15382e-07	1.01447e-05	Foxo4	forkhead box O4 [Source:MGI Symbol;Acc:MGI:1891915]
ENSMUSG00000037400	1.07648	6.03398	6.43766e-07	1.49964e-05	Atp11b	ATPase, class VI, type 11B [Source:MGI Symbol;Acc:MGI:1923545]
ENSMUSG00000076435	1.07713	4.84348	1.26127e-05	0.000210107	Acsf2	acyl-CoA synthetase family member 2 [Source:MGI Symbol;Acc:MGI:2388287]
ENSMUSG00000031103	1.08086	5.04188	0.000199345	0.00234849	Elf4	E74-like factor 4 (ets domain transcription factor) [Source:MGI Symbol;Acc:MGI:1928377]
ENSMUSG00000035778	1.08292	4.42659	0.000427132	0.00448632	Ggta1	glycoprotein galactosyltransferase alpha 1, 3 [Source:MGI Symbol;Acc:MGI:95704]
ENSMUSG00000026442	1.08322	4.89639	0.00282629	0.0220009	Nfasc	neurofascin [Source:MGI Symbol;Acc:MGI:104753]
ENSMUSG00000024981	1.0851	4.39256	0.000121008	0.00152268	Acsl5	acyl-CoA synthetase long-chain family member 5 [Source:MGI Symbol;Acc:MGI:1919129]
ENSMUSG00000019861	1.08763	5.41562	3.33464e-07	8.36222e-06	Gopc	golgi associated PDZ and coiled-coil motif containing [Source:MGI Symbol;Acc:MGI:2149946]
ENSMUSG00000048058	1.08775	6.25252	4.15055e-08	1.25888e-06	Ldlrad3	low density lipoprotein receptor class A domain containing 3 [Source:MGI Symbol;Acc:MGI:2138856]
ENSMUSG00000028613	1.08949	5.76153	3.60065e-07	8.93354e-06	Lrp8	low density lipoprotein receptor-related protein 8, apolipoprotein e receptor [Source:MGI Symbol;Acc:MGI:1340044]
ENSMUSG00000025795	1.09071	5.03941	4.79771e-06	8.95934e-05	Rassf3	Ras association (RalGDS/AF-6) domain family member 3 [Source:MGI Symbol;Acc:MGI:2179722]
ENSMUSG00000039607	1.09218	6.09757	1.96143e-07	5.20688e-06	Rbms3	RNA binding motif, single stranded interacting protein [Source:MGI Symbol;Acc:MGI:2444477]
ENSMUSG00000031837	1.09261	3.2034	0.00605447	0.0414948	Necab2	N-terminal EF-hand calcium binding protein 2 [Source:MGI Symbol;Acc:MGI:2152211]
ENSMUSG00000072966	1.09275	4.53965	0.000107172	0.00137822	Gprasp2	G protein-coupled receptor associated sorting protein 2 [Source:MGI Symbol;Acc:MGI:2442071]
ENSMUSG00000027111	1.09991	6.86959	1.49923e-08	4.9538e-07	Itga6	integrin alpha 6 [Source:MGI Symbol;Acc:MGI:96605]
ENSMUSG00000074622	1.09998	4.0859	0.000628948	0.00625961	Mafb	v-maf musculoaponeurotic fibrosarcoma oncogene family, protein B (avian) [Source:MGI Symbol;Acc:MGI:104555]
ENSMUSG00000068206	1.10184	4.50493	7.76063e-05	0.00102911	Pick1	protein interacting with C kinase 1 [Source:MGI Symbol;Acc:MGI:894645]
ENSMUSG00000031626	1.11287	6.18857	2.48813e-08	7.79929e-07	Sorbs2	sorbin and SH3 domain containing 2 [Source:MGI Symbol;Acc:MGI:1924574]
ENSMUSG00000050947	1.11416	3.54686	0.00206273	0.017191	Amigo1	adhesion molecule with Ig like domain 1 [Source:MGI Symbol;Acc:MGI:2653612]
ENSMUSG00000096054	1.11514	4.50929	0.00494677	0.0352627	Syne1	spectrin repeat containing, nuclear envelope 1 [Source:MGI Symbol;Acc:MGI:1927152]
ENSMUSG00000058173	1.11664	4.42686	0.00168672	0.0145139	Smco4	single-pass membrane protein with coiled-coil domains 4 [Source:MGI Symbol;Acc:MGI:3039636]
ENSMUSG00000055044	1.12022	3.7094	0.00142457	0.0126137	Pdlim1	PDZ and LIM domain 1 (elfin) [Source:MGI Symbol;Acc:MGI:1860611]
ENSMUSG00000033066	1.12142	4.24775	0.00029317	0.00324108	Gas7	growth arrest specific 7 [Source:MGI Symbol;Acc:MGI:1202388]
ENSMUSG00000036863	1.12279	4.63341	2.74053e-05	0.00041382	Syde2	synapse defective 1, Rho GTPase, homolog 2 (C. elegans) [Source:MGI Symbol;Acc:MGI:3036264]
ENSMUSG00000028607	1.1279	4.46202	4.17905e-05	0.00060253	Cpt2	carnitine palmitoyltransferase 2 [Source:MGI Symbol;Acc:MGI:109176]
ENSMUSG00000040532	1.12987	2.99163	0.00739781	0.0487734	Abhd11	abhydrolase domain containing 11 [Source:MGI Symbol;Acc:MGI:1916008]
ENSMUSG00000017009	1.13017	3.8966	0.000892784	0.00848325	Sdc4	syndecan 4 [Source:MGI Symbol;Acc:MGI:1349164]
ENSMUSG00000016028	1.13125	5.82898	2.27629e-07	5.98614e-06	Celsr1	cadherin, EGF LAG seven-pass G-type receptor 1 [Source:MGI Symbol;Acc:MGI:1100883]
ENSMUSG00000057982	1.14063	3.10621	0.00371967	0.0277995	Zfp809	zinc finger protein 809 [Source:MGI Symbol;Acc:MGI:2143362]
ENSMUSG00000026817	1.1438	4.27428	0.000253463	0.00287902	Ak1	adenylate kinase 1 [Source:MGI Symbol;Acc:MGI:87977]
ENSMUSG00000035206	1.14556	4.23913	0.000504249	0.00518008	Sppl2b	signal peptide peptidase like 2B [Source:MGI Symbol;Acc:MGI:1920468]
ENSMUSG00000024236	1.14965	6.70804	1.02713e-08	3.48405e-07	Svil	supervillin [Source:MGI Symbol;Acc:MGI:2147319]
ENSMUSG00000035504	1.1506	3.03322	0.00469609	0.0336822	Reep6	receptor accessory protein 6 [Source:MGI Symbol;Acc:MGI:1917585]
ENSMUSG00000046329	1.15279	4.73419	8.72542e-06	0.000152592	Slc25a23	solute carrier family 25 (mitochondrial carrier; phosphate carrier), member 23 [Source:MGI Symbol;Acc:MGI:1914222]
ENSMUSG00000096687	1.15851	3.42875	0.0042316	0.0310148	AA474331	expressed sequence AA474331 [Source:MGI Symbol;Acc:MGI:3035041]
ENSMUSG00000017724	1.16143	5.46151	0.000512344	0.00524788	Etv4	ets variant 4 [Source:MGI Symbol;Acc:MGI:99423]
ENSMUSG00000019982	1.16383	4.34124	0.000118691	0.00150075	Myb	myeloblastosis oncogene [Source:MGI Symbol;Acc:MGI:97249]
ENSMUSG00000027524	1.16603	3.95845	0.000518323	0.00529739	Edn3	endothelin 3 [Source:MGI Symbol;Acc:MGI:95285]
ENSMUSG00000060429	1.16732	3.66956	0.00237274	0.019227	Sntb1	syntrophin, basic 1 [Source:MGI Symbol;Acc:MGI:101781]
ENSMUSG00000045216	1.16875	5.78465	2.86206e-06	5.71719e-05	Hs6st1	heparan sulfate 6-O-sulfotransferase 1 [Source:MGI Symbol;Acc:MGI:1354958]
ENSMUSG00000072640	1.17801	3.43911	0.00144386	0.0127683	Lyrm9	LYR motif containing 9 [Source:MGI Symbol;Acc:MGI:1913524]
ENSMUSG00000037172	1.17974	5.54662	4.59302e-08	1.37234e-06	E330009J07Rik	RIKEN cDNA E330009J07 gene [Source:MGI Symbol;Acc:MGI:2444256]
ENSMUSG00000030788	1.18043	4.81919	4.47947e-06	8.40979e-05	Rnf141	ring finger protein 141 [Source:MGI Symbol;Acc:MGI:1914400]
ENSMUSG00000028962	1.18324	5.60115	4.27983e-07	1.03624e-05	Slc4a2	solute carrier family 4 (anion exchanger), member 2 [Source:MGI Symbol;Acc:MGI:109351]
ENSMUSG00000030600	1.18576	3.64413	0.00156715	0.013658	Lrfn1	leucine rich repeat and fibronectin type III domain containing 1 [Source:MGI Symbol;Acc:MGI:2136810]
ENSMUSG00000097391	1.18727	5.65347	6.31241e-06	0.00011394	Mirg	miRNA containing gene [Source:MGI Symbol;Acc:MGI:3781106]
ENSMUSG00000041245	1.18886	6.52265	2.32417e-07	6.10062e-06	Wnk3	WNK lysine deficient protein kinase 3 [Source:MGI Symbol;Acc:MGI:2652875]
ENSMUSG00000042613	1.18951	4.69136	1.5244e-05	0.000246626	Pbxip1	pre B cell leukemia transcription factor interacting protein 1 [Source:MGI Symbol;Acc:MGI:2441670]
ENSMUSG00000021451	1.18984	4.18747	0.000438654	0.00457994	Sema4d	sema domain, immunoglobulin domain (Ig), transmembrane domain (TM) and short cytoplasmic domain, (semaphorin) 4D [Source:MGI Symbol;Acc:MGI:109244]
ENSMUSG00000042750	1.18984	5.78196	6.93799e-07	1.59984e-05	Bex2	brain expressed X-linked 2 [Source:MGI Symbol;Acc:MGI:1338017]
ENSMUSG00000022240	1.19104	4.51355	0.000295276	0.00324966	Ctnnd2	catenin (cadherin associated protein), delta 2 [Source:MGI Symbol;Acc:MGI:1195966]
ENSMUSG00000025207	1.19503	4.86469	3.44501e-06	6.72855e-05	Sema4g	sema domain, immunoglobulin domain (Ig), transmembrane domain (TM) and short cytoplasmic domain, (semaphorin) 4G [Source:MGI Symbol;Acc:MGI:1347047]
ENSMUSG00000031813	1.19536	3.63234	0.00166685	0.014387	Mvb12a	multivesicular body subunit 12A [Source:MGI Symbol;Acc:MGI:1920961]
ENSMUSG00000062794	1.19917	3.85058	0.000506491	0.00519551	Zfp599	zinc finger protein 599 [Source:MGI Symbol;Acc:MGI:2679006]
ENSMUSG00000033295	1.20076	8.83991	7.90858e-09	2.71541e-07	Ptprf	protein tyrosine phosphatase, receptor type, F [Source:MGI Symbol;Acc:MGI:102695]
ENSMUSG00000038650	1.20279	3.75204	0.000505558	0.00518973	Rnh1	ribonuclease/angiogenin inhibitor 1 [Source:MGI Symbol;Acc:MGI:1195456]
ENSMUSG00000050732	1.20345	3.2792	0.00534799	0.0375697	Vamp8	vesicle-associated membrane protein 8 [Source:MGI Symbol;Acc:MGI:1336882]
ENSMUSG00000037979	1.20428	3.38023	0.00161099	0.0139908	Ccdc92	coiled-coil domain containing 92 [Source:MGI Symbol;Acc:MGI:106485]
ENSMUSG00000071632	1.20499	3.06877	0.00245276	0.0197274	2510002D24Rik	RIKEN cDNA 2510002D24 gene [Source:MGI Symbol;Acc:MGI:1919557]
ENSMUSG00000097451	1.20764	9.02875	5.88187e-08	1.72441e-06	Rian	RNA imprinted and accumulated in nucleus [Source:MGI Symbol;Acc:MGI:1922995]
ENSMUSG00000003134	1.20906	3.41142	0.00170327	0.0146293	Tbc1d8	TBC1 domain family, member 8 [Source:MGI Symbol;Acc:MGI:1927225]
ENSMUSG00000034613	1.21186	4.40435	0.000146007	0.00179229	Ppm1h	protein phosphatase 1H (PP2C domain containing) [Source:MGI Symbol;Acc:MGI:2442087]
ENSMUSG00000036957	1.21187	2.91028	0.00457533	0.0330341	Lrfn3	leucine rich repeat and fibronectin type III domain containing 3 [Source:MGI Symbol;Acc:MGI:2442512]
ENSMUSG00000031785	1.21436	4.83498	0.00246302	0.0197986	Adgrg1	adhesion G protein-coupled receptor G1 [Source:MGI Symbol;Acc:MGI:1340051]
ENSMUSG00000022636	1.21871	5.00526	8.41944e-06	0.000147793	Alcam	activated leukocyte cell adhesion molecule [Source:MGI Symbol;Acc:MGI:1313266]
ENSMUSG00000042757	1.22612	3.26584	0.00194611	0.016355	Tmem108	transmembrane protein 108 [Source:MGI Symbol;Acc:MGI:1932411]
ENSMUSG00000056204	1.22736	4.85277	7.95614e-06	0.000140715	Pgpep1	pyroglutamyl-peptidase I [Source:MGI Symbol;Acc:MGI:1913772]
ENSMUSG00000005125	1.22842	3.00093	0.00342223	0.0260197	Ndrg1	N-myc downstream regulated gene 1 [Source:MGI Symbol;Acc:MGI:1341799]
ENSMUSG00000021792	1.23503	4.6473	2.17218e-06	4.47271e-05	Fam213a	family with sequence similarity 213, member A [Source:MGI Symbol;Acc:MGI:1917814]
ENSMUSG00000028063	1.23645	2.8984	0.00409232	0.0302306	Lmna	lamin A [Source:MGI Symbol;Acc:MGI:96794]
ENSMUSG00000021198	1.24308	3.05128	0.00225463	0.0184294	Unc79	unc-79 homolog (C. elegans) [Source:MGI Symbol;Acc:MGI:2684729]
ENSMUSG00000020183	1.24425	4.37484	0.000189515	0.00224398	Cpm	carboxypeptidase M [Source:MGI Symbol;Acc:MGI:1917824]
ENSMUSG00000034573	1.25032	7.64665	6.9221e-10	2.94567e-08	Ptpn13	protein tyrosine phosphatase, non-receptor type 13 [Source:MGI Symbol;Acc:MGI:103293]
ENSMUSG00000022419	1.25608	4.55486	0.000332519	0.00360028	Deptor	DEP domain containing MTOR-interacting protein [Source:MGI Symbol;Acc:MGI:2146322]
ENSMUSG00000019838	1.25712	3.54473	0.00109951	0.0101049	Slc16a10	solute carrier family 16 (monocarboxylic acid transporters), member 10 [Source:MGI Symbol;Acc:MGI:1919722]
ENSMUSG00000041488	1.2615	4.58142	0.00158521	0.0137925	Stx3	syntaxin 3 [Source:MGI Symbol;Acc:MGI:103077]
ENSMUSG00000049577	1.26618	5.18893	5.55344e-06	0.000101237	Zfpm1	zinc finger protein, multitype 1 [Source:MGI Symbol;Acc:MGI:1095400]
ENSMUSG00000064125	1.26647	3.84902	0.000204668	0.00239513	Prr36	proline rich 36 [Source:MGI Symbol;Acc:MGI:3605626]
ENSMUSG00000020629	1.26739	3.90283	0.00019786	0.00233296	Adi1	acireductone dioxygenase 1 [Source:MGI Symbol;Acc:MGI:2144929]
ENSMUSG00000087651	1.26817	2.86181	0.00553802	0.0386725	1500009L16Rik	RIKEN cDNA 1500009L16 gene [Source:MGI Symbol;Acc:MGI:1917034]
ENSMUSG00000031428	1.27345	3.78949	0.000175889	0.00210572	Zcchc18	zinc finger, CCHC domain containing 18 [Source:MGI Symbol;Acc:MGI:1914245]
ENSMUSG00000085925	1.27633	3.32894	0.00367761	0.0275652	Rtl1	retrotransposon-like 1 [Source:MGI Symbol;Acc:MGI:2656842]
ENSMUSG00000039062	1.28006	4.06896	0.000312275	0.00341799	Anpep	alanyl (membrane) aminopeptidase [Source:MGI Symbol;Acc:MGI:5000466]
ENSMUSG00000069072	1.2864	4.16479	0.000387694	0.00410278	Slc7a14	solute carrier family 7 (cationic amino acid transporter, y+ system), member 14 [Source:MGI Symbol;Acc:MGI:3040688]
ENSMUSG00000016256	1.28666	4.53749	4.45417e-06	8.37348e-05	Ctsz	cathepsin Z [Source:MGI Symbol;Acc:MGI:1891190]
ENSMUSG00000057069	1.28816	2.38494	0.00732138	0.0484181	Ero1lb	ERO1-like beta (S. cerevisiae) [Source:MGI Symbol;Acc:MGI:1914725]
ENSMUSG00000052684	1.29177	6.22612	2.44659e-08	7.73816e-07	Jun	jun proto-oncogene [Source:MGI Symbol;Acc:MGI:96646]
ENSMUSG00000000325	1.29311	5.78656	9.2686e-10	3.87378e-08	Arvcf	armadillo repeat gene deleted in velo-cardio-facial syndrome [Source:MGI Symbol;Acc:MGI:109620]
ENSMUSG00000036327	1.29443	3.96231	0.000239658	0.00274288	Qsox2	quiescin Q6 sulfhydryl oxidase 2 [Source:MGI Symbol;Acc:MGI:2387194]
ENSMUSG00000007038	1.29491	3.74886	0.00136972	0.0122377	Neu1	neuraminidase 1 [Source:MGI Symbol;Acc:MGI:97305]
ENSMUSG00000048970	1.29519	2.77117	0.0035766	0.0269333	C1galt1c1	C1GALT1-specific chaperone 1 [Source:MGI Symbol;Acc:MGI:1913493]
ENSMUSG00000039620	1.29564	2.97196	0.00166084	0.0143439	6430573F11Rik	RIKEN cDNA 6430573F11 gene [Source:MGI Symbol;Acc:MGI:2442328]
ENSMUSG00000021175	1.2985	5.1806	1.29472e-07	3.55808e-06	Cdca7l	cell division cycle associated 7 like [Source:MGI Symbol;Acc:MGI:2384982]
ENSMUSG00000053799	1.29993	4.08394	2.79878e-05	0.000421709	Exoc6	exocyst complex component 6 [Source:MGI Symbol;Acc:MGI:1351611]
ENSMUSG00000027580	1.30028	4.36121	0.00014777	0.00181234	Helz2	helicase with zinc finger 2, transcriptional coactivator [Source:MGI Symbol;Acc:MGI:2385169]
ENSMUSG00000034799	1.30455	3.02379	0.002034	0.016992	Unc13a	unc-13 homolog A (C. elegans) [Source:MGI Symbol;Acc:MGI:3051532]
ENSMUSG00000027238	1.30665	3.34919	0.00515719	0.0365955	Frmd5	FERM domain containing 5 [Source:MGI Symbol;Acc:MGI:2442557]
ENSMUSG00000035246	1.30763	4.22992	2.60796e-05	0.00039765	Pcyt1b	phosphate cytidylyltransferase 1, choline, beta isoform [Source:MGI Symbol;Acc:MGI:2147987]
ENSMUSG00000042724	1.3092	4.44098	4.37738e-06	8.25121e-05	Map3k9	mitogen-activated protein kinase kinase kinase 9 [Source:MGI Symbol;Acc:MGI:2449952]
ENSMUSG00000021763	1.30932	5.31914	7.29743e-09	2.53032e-07	BC067074	cDNA sequence BC067074 [Source:MGI Symbol;Acc:MGI:3040697]
ENSMUSG00000073295	1.31123	2.85533	0.00239306	0.0193232	Nudt11	nudix (nucleoside diphosphate linked moiety X)-type motif 11 [Source:MGI Symbol;Acc:MGI:1930957]
ENSMUSG00000029552	1.31464	5.76979	1.29939e-10	6.35795e-09	Tes	testis derived transcript [Source:MGI Symbol;Acc:MGI:105081]
ENSMUSG00000032802	1.32323	3.28404	0.000566898	0.00572318	Srxn1	sulfiredoxin 1 homolog (S. cerevisiae) [Source:MGI Symbol;Acc:MGI:104971]
ENSMUSG00000055717	1.32707	3.13473	0.00179002	0.0152718	Slain1	SLAIN motif family, member 1 [Source:MGI Symbol;Acc:MGI:2145578]
ENSMUSG00000044641	1.33469	3.71574	0.000109774	0.00140652	Pard6b	par-6 family cell polarity regulator beta [Source:MGI Symbol;Acc:MGI:2135605]
ENSMUSG00000024036	1.33534	2.41931	0.00547902	0.0383368	Slc37a1	solute carrier family 37 (glycerol-3-phosphate transporter), member 1 [Source:MGI Symbol;Acc:MGI:2446181]
ENSMUSG00000026307	1.33602	3.58204	0.00032035	0.00349547	Scly	selenocysteine lyase [Source:MGI Symbol;Acc:MGI:1355310]
ENSMUSG00000039431	1.33763	4.17724	3.15559e-05	0.000467447	Mtmr7	myotubularin related protein 7 [Source:MGI Symbol;Acc:MGI:1891693]
ENSMUSG00000044026	1.34287	2.88852	0.00243703	0.0196347	Slc35g1	solute carrier family 35, member G1 [Source:MGI Symbol;Acc:MGI:2444789]
ENSMUSG00000041957	1.34467	2.4429	0.00618637	0.0421929	Pkp2	plakophilin 2 [Source:MGI Symbol;Acc:MGI:1914701]
ENSMUSG00000070327	1.3453	6.28819	3.0195e-09	1.13986e-07	Rnf213	ring finger protein 213 [Source:MGI Symbol;Acc:MGI:1289196]
ENSMUSG00000042249	1.34622	4.27385	5.53771e-06	0.000101237	Adrbk2	adrenergic receptor kinase, beta 2 [Source:MGI Symbol;Acc:MGI:87941]
ENSMUSG00000022946	1.34732	4.66834	8.13154e-07	1.84477e-05	Dopey2	dopey family member 2 [Source:MGI Symbol;Acc:MGI:1917278]
ENSMUSG00000047844	1.3477	4.18287	2.6487e-05	0.000401681	Bex4	brain expressed gene 4 [Source:MGI Symbol;Acc:MGI:3606746]
ENSMUSG00000020541	1.34874	4.71451	2.79422e-05	0.000421474	Tom1l1	target of myb1-like 1 (chicken) [Source:MGI Symbol;Acc:MGI:1919193]
ENSMUSG00000025813	1.3489	4.66086	3.84017e-06	7.38734e-05	Homer2	homer scaffolding protein 2 [Source:MGI Symbol;Acc:MGI:1347354]
ENSMUSG00000013089	1.35548	6.10665	1.92693e-07	5.1347e-06	Etv5	ets variant 5 [Source:MGI Symbol;Acc:MGI:1096867]
ENSMUSG00000027430	1.35821	3.30735	0.000855182	0.00815297	Dtd1	D-tyrosyl-tRNA deacylase 1 [Source:MGI Symbol;Acc:MGI:1913294]
ENSMUSG00000021338	1.35844	5.6171	3.32628e-10	1.47353e-08	Lrrc16a	leucine rich repeat containing 16A [Source:MGI Symbol;Acc:MGI:1915982]
ENSMUSG00000051359	1.36356	4.02472	1.35189e-05	0.000222823	Ncald	neurocalcin delta [Source:MGI Symbol;Acc:MGI:1196326]
ENSMUSG00000026923	1.36817	7.21987	0.000170922	0.00205502	Notch1	notch 1 [Source:MGI Symbol;Acc:MGI:97363]
ENSMUSG00000054423	1.37001	5.09042	3.14465e-07	7.94251e-06	Cadps	Ca2+-dependent secretion activator [Source:MGI Symbol;Acc:MGI:1350922]
ENSMUSG00000029672	1.37345	4.09915	1.25259e-05	0.00020891	Fam3c	family with sequence similarity 3, member C [Source:MGI Symbol;Acc:MGI:107892]
ENSMUSG00000026269	1.37349	5.0531	3.01719e-08	9.35328e-07	Rnpepl1	arginyl aminopeptidase (aminopeptidase B)-like 1 [Source:MGI Symbol;Acc:MGI:1914170]
ENSMUSG00000041773	1.37501	6.06481	1.42153e-06	3.02464e-05	Enc1	ectodermal-neural cortex 1 [Source:MGI Symbol;Acc:MGI:109610]
ENSMUSG00000038260	1.37549	3.21654	0.000420349	0.00441839	Trpm4	transient receptor potential cation channel, subfamily M, member 4 [Source:MGI Symbol;Acc:MGI:1915917]
ENSMUSG00000055866	1.38288	3.09171	0.000794301	0.00763475	Per2	period circadian clock 2 [Source:MGI Symbol;Acc:MGI:1195265]
ENSMUSG00000040472	1.38529	3.3521	0.000249931	0.00284193	Rabggta	Rab geranylgeranyl transferase, a subunit [Source:MGI Symbol;Acc:MGI:1860443]
ENSMUSG00000024030	1.38558	2.80151	0.00253856	0.0202781	Abcg1	ATP-binding cassette, sub-family G (WHITE), member 1 [Source:MGI Symbol;Acc:MGI:107704]
ENSMUSG00000032202	1.3872	3.15567	0.00049495	0.00510321	Rab27a	RAB27A, member RAS oncogene family [Source:MGI Symbol;Acc:MGI:1861441]
ENSMUSG00000052512	1.38765	6.73612	2.09053e-07	5.5287e-06	Nav2	neuron navigator 2 [Source:MGI Symbol;Acc:MGI:2183691]
ENSMUSG00000022176	1.39972	2.94988	0.00380558	0.028321	Rem2	rad and gem related GTP binding protein 2 [Source:MGI Symbol;Acc:MGI:2155260]
ENSMUSG00000008734	1.39992	5.11025	5.10373e-09	1.83773e-07	Gprc5b	G protein-coupled receptor, family C, group 5, member B [Source:MGI Symbol;Acc:MGI:1927596]
ENSMUSG00000032086	1.40257	5.40683	9.42418e-11	4.77896e-09	Bace1	beta-site APP cleaving enzyme 1 [Source:MGI Symbol;Acc:MGI:1346542]
ENSMUSG00000038034	1.40379	3.80287	3.41275e-05	0.000501836	Igsf8	immunoglobulin superfamily, member 8 [Source:MGI Symbol;Acc:MGI:2154090]
ENSMUSG00000038576	1.40383	2.84175	0.00295945	0.0229231	Susd4	sushi domain containing 4 [Source:MGI Symbol;Acc:MGI:2138351]
ENSMUSG00000025509	1.40448	3.24855	0.000292682	0.00323888	Pnpla2	patatin-like phospholipase domain containing 2 [Source:MGI Symbol;Acc:MGI:1914103]
ENSMUSG00000057914	1.4067	4.41922	1.30254e-05	0.000215431	Cacnb2	calcium channel, voltage-dependent, beta 2 subunit [Source:MGI Symbol;Acc:MGI:894644]
ENSMUSG00000070000	1.40856	2.62697	0.00357691	0.0269333	Fcho1	FCH domain only 1 [Source:MGI Symbol;Acc:MGI:1921265]
ENSMUSG00000040856	1.4127	7.51811	6.06384e-05	0.000836489	Dlk1	delta-like 1 homolog (Drosophila) [Source:MGI Symbol;Acc:MGI:94900]
ENSMUSG00000035847	1.41549	5.00372	3.4663e-07	8.64605e-06	Ids	iduronate 2-sulfatase [Source:MGI Symbol;Acc:MGI:96417]
ENSMUSG00000040557	1.41756	2.6305	0.00196685	0.0164715	Wbscr27	Williams Beuren syndrome chromosome region 27 (human) [Source:MGI Symbol;Acc:MGI:1933146]
ENSMUSG00000020553	1.41788	3.69882	4.69415e-05	0.000664516	Pctp	phosphatidylcholine transfer protein [Source:MGI Symbol;Acc:MGI:107375]
ENSMUSG00000039286	1.41853	6.24899	6.88919e-13	4.54201e-11	Fndc3b	fibronectin type III domain containing 3B [Source:MGI Symbol;Acc:MGI:1919257]
ENSMUSG00000026072	1.43131	2.84692	0.0014781	0.0130137	Il1r1	interleukin 1 receptor, type I [Source:MGI Symbol;Acc:MGI:96545]
ENSMUSG00000033542	1.43888	4.82466	6.54802e-08	1.91172e-06	Arhgef5	Rho guanine nucleotide exchange factor (GEF) 5 [Source:MGI Symbol;Acc:MGI:1858952]
ENSMUSG00000062210	1.44016	4.85601	1.42061e-08	4.71624e-07	Tnfaip8	tumor necrosis factor, alpha-induced protein 8 [Source:MGI Symbol;Acc:MGI:2147191]
ENSMUSG00000020961	1.44201	4.34768	9.92445e-07	2.19134e-05	Ston2	stonin 2 [Source:MGI Symbol;Acc:MGI:1918272]
ENSMUSG00000036745	1.44479	3.19541	0.000235403	0.002703	Ttll7	tubulin tyrosine ligase-like family, member 7 [Source:MGI Symbol;Acc:MGI:1918142]
ENSMUSG00000041923	1.44704	2.60455	0.00217958	0.0179308	Nol4	nucleolar protein 4 [Source:MGI Symbol;Acc:MGI:2441684]
ENSMUSG00000052151	1.44819	3.08053	0.000690895	0.00676586	Plpp2	phospholipid phosphatase 2 [Source:MGI Symbol;Acc:MGI:1354945]
ENSMUSG00000019989	1.44832	2.51919	0.00416399	0.0306633	Enpp3	ectonucleotide pyrophosphatase/phosphodiesterase 3 [Source:MGI Symbol;Acc:MGI:2143702]
ENSMUSG00000023232	1.4524	2.89883	0.00079563	0.00764229	Serinc2	serine incorporator 2 [Source:MGI Symbol;Acc:MGI:1919132]
ENSMUSG00000008999	1.45334	5.46856	5.23705e-09	1.87478e-07	Bmp7	bone morphogenetic protein 7 [Source:MGI Symbol;Acc:MGI:103302]
ENSMUSG00000028977	1.45887	3.89496	0.000306465	0.00336225	Casz1	castor zinc finger 1 [Source:MGI Symbol;Acc:MGI:1196251]
ENSMUSG00000004626	1.46101	4.60961	5.98787e-08	1.75183e-06	Stxbp2	syntaxin binding protein 2 [Source:MGI Symbol;Acc:MGI:107370]
ENSMUSG00000044037	1.46291	2.8754	0.000682629	0.00670594	Als2cl	ALS2 C-terminal like [Source:MGI Symbol;Acc:MGI:2447532]
ENSMUSG00000021268	1.46774	8.59311	2.58276e-13	1.88904e-11	Meg3	maternally expressed 3 [Source:MGI Symbol;Acc:MGI:1202886]
ENSMUSG00000045659	1.46926	5.12574	1.65945e-10	7.95345e-09	Plekha7	pleckstrin homology domain containing, family A member 7 [Source:MGI Symbol;Acc:MGI:2445094]
ENSMUSG00000041757	1.46978	5.26321	2.08139e-10	9.71061e-09	Plekha6	pleckstrin homology domain containing, family A member 6 [Source:MGI Symbol;Acc:MGI:2388662]
ENSMUSG00000022346	1.47202	3.86687	0.000948325	0.00890792	Myc	myelocytomatosis oncogene [Source:MGI Symbol;Acc:MGI:97250]
ENSMUSG00000033386	1.47263	4.35785	3.8512e-07	9.49941e-06	Frrs1	ferric-chelate reductase 1 [Source:MGI Symbol;Acc:MGI:108076]
ENSMUSG00000070348	1.47263	7.77817	3.57426e-12	2.11786e-10	Ccnd1	cyclin D1 [Source:MGI Symbol;Acc:MGI:88313]
ENSMUSG00000020701	1.47329	3.69663	2.14035e-05	0.000334337	Tmem132e	transmembrane protein 132E [Source:MGI Symbol;Acc:MGI:2685490]
ENSMUSG00000010607	1.47338	2.55703	0.00660714	0.0444368	Pigyl	phosphatidylinositol glycan anchor biosynthesis, class Y-like [Source:MGI Symbol;Acc:MGI:1913518]
ENSMUSG00000004347	1.47661	2.90061	0.000860326	0.00819644	Pde1c	phosphodiesterase 1C [Source:MGI Symbol;Acc:MGI:108413]
ENSMUSG00000038332	1.48121	4.21309	1.37289e-06	2.93447e-05	Sesn1	sestrin 1 [Source:MGI Symbol;Acc:MGI:2155278]
ENSMUSG00000034656	1.48166	4.54297	8.04348e-08	2.28191e-06	Cacna1a	calcium channel, voltage-dependent, P/Q type, alpha 1A subunit [Source:MGI Symbol;Acc:MGI:109482]
ENSMUSG00000028803	1.48594	3.82513	0.000201427	0.00236706	Nipal3	NIPA-like domain containing 3 [Source:MGI Symbol;Acc:MGI:1921802]
ENSMUSG00000062995	1.49103	3.01587	0.000428391	0.00449283	Ica1	islet cell autoantigen 1 [Source:MGI Symbol;Acc:MGI:96391]
ENSMUSG00000050071	1.49508	5.18351	2.26406e-09	8.66328e-08	Bex1	brain expressed gene 1 [Source:MGI Symbol;Acc:MGI:1328321]
ENSMUSG00000030091	1.4969	5.94837	3.92294e-12	2.30501e-10	Nup210	nucleoporin 210 [Source:MGI Symbol;Acc:MGI:1859555]
ENSMUSG00000045103	1.49733	4.53581	4.61086e-05	0.000653384	Dmd	dystrophin, muscular dystrophy [Source:MGI Symbol;Acc:MGI:94909]
ENSMUSG00000048012	1.49813	2.33	0.00292129	0.0226608	Zfp473	zinc finger protein 473 [Source:MGI Symbol;Acc:MGI:2442697]
ENSMUSG00000039126	1.49906	3.27916	0.00307906	0.0237057	Prune2	prune homolog 2 (Drosophila) [Source:MGI Symbol;Acc:MGI:1925004]
ENSMUSG00000019066	1.49925	2.75142	0.00292236	0.0226608	Rab3d	RAB3D, member RAS oncogene family [Source:MGI Symbol;Acc:MGI:97844]
ENSMUSG00000022270	1.5008	2.38393	0.00239562	0.0193232	Fam134b	family with sequence similarity 134, member B [Source:MGI Symbol;Acc:MGI:1913520]
ENSMUSG00000031748	1.50338	4.86337	1.21685e-07	3.36382e-06	Gnao1	guanine nucleotide binding protein, alpha O [Source:MGI Symbol;Acc:MGI:95775]
ENSMUSG00000035547	1.50851	3.28147	0.000183718	0.0021877	Capn5	calpain 5 [Source:MGI Symbol;Acc:MGI:1100859]
ENSMUSG00000042359	1.50935	4.585	7.89726e-08	2.25409e-06	Osbpl6	oxysterol binding protein-like 6 [Source:MGI Symbol;Acc:MGI:2139014]
ENSMUSG00000103885	1.51435	2.32279	0.00393537	0.029225	Gm37006	predicted gene, 37006 [Source:MGI Symbol;Acc:MGI:5610234]
ENSMUSG00000032812	1.52021	4.60014	2.23474e-08	7.13238e-07	Arap1	ArfGAP with RhoGAP domain, ankyrin repeat and PH domain 1 [Source:MGI Symbol;Acc:MGI:1916960]
ENSMUSG00000057897	1.52139	3.30537	0.00288393	0.0224247	Camk2b	calcium/calmodulin-dependent protein kinase II, beta [Source:MGI Symbol;Acc:MGI:88257]
ENSMUSG00000022265	1.52181	4.3895	2.73998e-07	7.02145e-06	Ank	progressive ankylosis [Source:MGI Symbol;Acc:MGI:3045421]
ENSMUSG00000018427	1.52684	3.73245	2.48433e-05	0.000380868	Ypel2	yippee-like 2 (Drosophila) [Source:MGI Symbol;Acc:MGI:1925114]
ENSMUSG00000034765	1.52694	3.28921	0.000247228	0.00282033	Dusp5	dual specificity phosphatase 5 [Source:MGI Symbol;Acc:MGI:2685183]
ENSMUSG00000021701	1.52968	6.44761	1.4552e-14	1.27721e-12	Plk2	polo-like kinase 2 [Source:MGI Symbol;Acc:MGI:1099790]
ENSMUSG00000017639	1.52991	5.93042	7.67448e-11	3.96223e-09	Rab11fip4	RAB11 family interacting protein 4 (class II) [Source:MGI Symbol;Acc:MGI:2442920]
ENSMUSG00000046157	1.53235	2.50479	0.00208304	0.0173294	Tmem229b	transmembrane protein 229B [Source:MGI Symbol;Acc:MGI:2444389]
ENSMUSG00000026335	1.53455	6.9951	4.27123e-13	2.94024e-11	Pam	peptidylglycine alpha-amidating monooxygenase [Source:MGI Symbol;Acc:MGI:97475]
ENSMUSG00000041992	1.53714	4.08585	7.75774e-07	1.76854e-05	Rapgef5	Rap guanine nucleotide exchange factor (GEF) 5 [Source:MGI Symbol;Acc:MGI:2444365]
ENSMUSG00000032849	1.53819	3.8241	5.54539e-06	0.000101237	Abcc4	ATP-binding cassette, sub-family C (CFTR/MRP), member 4 [Source:MGI Symbol;Acc:MGI:2443111]
ENSMUSG00000020848	1.54202	3.05855	0.000743503	0.00721562	Doc2b	double C2, beta [Source:MGI Symbol;Acc:MGI:1100497]
ENSMUSG00000001247	1.54518	4.88303	6.52848e-07	1.51787e-05	Lsr	lipolysis stimulated lipoprotein receptor [Source:MGI Symbol;Acc:MGI:1927471]
ENSMUSG00000028007	1.54769	3.19363	0.000148842	0.00181911	Snx7	sorting nexin 7 [Source:MGI Symbol;Acc:MGI:1923811]
ENSMUSG00000000385	1.54793	1.78396	0.00738972	0.048743	Tmprss2	transmembrane protease, serine 2 [Source:MGI Symbol;Acc:MGI:1354381]
ENSMUSG00000040896	1.55087	2.49967	0.0014037	0.0124603	Kcnd3	potassium voltage-gated channel, Shal-related family, member 3 [Source:MGI Symbol;Acc:MGI:1928743]
ENSMUSG00000038712	1.55126	4.68053	7.8735e-08	2.25188e-06	Fam63a	family with sequence similarity 63, member A [Source:MGI Symbol;Acc:MGI:1922257]
ENSMUSG00000030207	1.55253	4.55511	5.83568e-08	1.71444e-06	Fam234b	family with sequence similarity 234, member B [Source:MGI Symbol;Acc:MGI:1921775]
ENSMUSG00000020785	1.55433	2.85106	0.000565167	0.00571804	Camkk1	calcium/calmodulin-dependent protein kinase kinase 1, alpha [Source:MGI Symbol;Acc:MGI:1891766]
ENSMUSG00000032220	1.55614	4.90116	1.5327e-09	6.02904e-08	Myo1e	myosin IE [Source:MGI Symbol;Acc:MGI:106621]
ENSMUSG00000024376	1.55769	4.81841	1.86507e-08	6.00714e-07	Epb41l4a	erythrocyte membrane protein band 4.1 like 4a [Source:MGI Symbol;Acc:MGI:103007]
ENSMUSG00000023048	1.5579	2.81701	0.00520683	0.0367805	Prr13	proline rich 13 [Source:MGI Symbol;Acc:MGI:1913401]
ENSMUSG00000054499	1.55811	2.29274	0.00172246	0.0147666	Dedd2	death effector domain-containing DNA binding protein 2 [Source:MGI Symbol;Acc:MGI:1914629]
ENSMUSG00000048826	1.56094	3.53028	8.60494e-05	0.00113251	Dact2	dishevelled-binding antagonist of beta-catenin 2 [Source:MGI Symbol;Acc:MGI:1920347]
ENSMUSG00000030513	1.56182	3.63298	1.46587e-05	0.000239084	Pcsk6	proprotein convertase subtilisin/kexin type 6 [Source:MGI Symbol;Acc:MGI:102897]
ENSMUSG00000019779	1.5626	3.11922	0.000237497	0.00272393	Frk	fyn-related kinase [Source:MGI Symbol;Acc:MGI:103265]
ENSMUSG00000020150	1.56942	2.24349	0.00238317	0.0192892	Gamt	guanidinoacetate methyltransferase [Source:MGI Symbol;Acc:MGI:1098221]
ENSMUSG00000021728	1.57152	5.74283	1.70359e-10	8.13724e-09	Emb	embigin [Source:MGI Symbol;Acc:MGI:95321]
ENSMUSG00000060260	1.57153	2.1893	0.00314874	0.0241891	Pwwp2b	PWWP domain containing 2B [Source:MGI Symbol;Acc:MGI:2142008]
ENSMUSG00000026922	1.5743	2.43555	0.00261882	0.0207421	Agpat2	1-acylglycerol-3-phosphate O-acyltransferase 2 (lysophosphatidic acid acyltransferase, beta) [Source:MGI Symbol;Acc:MGI:1914762]
ENSMUSG00000033453	1.5822	3.71038	1.11563e-05	0.000189441	Adamts15	a disintegrin-like and metallopeptidase (reprolysin type) with thrombospondin type 1 motif, 15 [Source:MGI Symbol;Acc:MGI:2449569]
ENSMUSG00000006930	1.5829	4.50186	3.14288e-06	6.21627e-05	Hap1	huntingtin-associated protein 1 [Source:MGI Symbol;Acc:MGI:1261831]
ENSMUSG00000019891	1.58532	5.0233	4.43238e-09	1.61385e-07	Dcbld1	discoidin, CUB and LCCL domain containing 1 [Source:MGI Symbol;Acc:MGI:1913936]
ENSMUSG00000034164	1.58651	3.45749	3.33265e-05	0.000491601	Emid1	EMI domain containing 1 [Source:MGI Symbol;Acc:MGI:2155091]
ENSMUSG00000036617	1.58666	6.74874	3.04391e-15	2.98921e-13	Etl4	enhancer trap locus 4 [Source:MGI Symbol;Acc:MGI:95454]
ENSMUSG00000038765	1.59468	3.6167	7.28758e-05	0.000976522	Lmx1b	LIM homeobox transcription factor 1 beta [Source:MGI Symbol;Acc:MGI:1100513]
ENSMUSG00000038178	1.5963	4.91196	1.15231e-09	4.73153e-08	Slc43a2	solute carrier family 43, member 2 [Source:MGI Symbol;Acc:MGI:2442746]
ENSMUSG00000054893	1.6018	3.29026	8.86565e-05	0.0011603	Zfp667	zinc finger protein 667 [Source:MGI Symbol;Acc:MGI:2442757]
ENSMUSG00000024302	1.60508	4.22867	2.50071e-07	6.50324e-06	Dtna	dystrobrevin alpha [Source:MGI Symbol;Acc:MGI:106039]
ENSMUSG00000028456	1.60523	5.31553	4.43712e-08	1.33713e-06	Unc13b	unc-13 homolog B (C. elegans) [Source:MGI Symbol;Acc:MGI:1342278]
ENSMUSG00000023043	1.61	5.87373	9.42657e-11	4.77896e-09	Krt18	keratin 18 [Source:MGI Symbol;Acc:MGI:96692]
ENSMUSG00000001504	1.61057	4.25358	2.70144e-07	6.94731e-06	Irx2	Iroquois related homeobox 2 (Drosophila) [Source:MGI Symbol;Acc:MGI:1197526]
ENSMUSG00000020905	1.61079	2.2139	0.00255645	0.0203747	Usp43	ubiquitin specific peptidase 43 [Source:MGI Symbol;Acc:MGI:2444541]
ENSMUSG00000038605	1.62072	3.10874	0.00050771	0.00520421	Samd10	sterile alpha motif domain containing 10 [Source:MGI Symbol;Acc:MGI:2443872]
ENSMUSG00000051515	1.62476	3.24523	0.000293574	0.00324108	Fam181b	family with sequence similarity 181, member B [Source:MGI Symbol;Acc:MGI:1930951]
ENSMUSG00000038618	1.62671	3.59968	5.49833e-06	0.0001008	Rassf7	Ras association (RalGDS/AF-6) domain family (N-terminal) member 7 [Source:MGI Symbol;Acc:MGI:1914235]
ENSMUSG00000052551	1.62835	2.39174	0.00278066	0.0217664	Adarb2	adenosine deaminase, RNA-specific, B2 [Source:MGI Symbol;Acc:MGI:2151118]
ENSMUSG00000001334	1.63376	3.13835	0.0022095	0.0181239	Fndc5	fibronectin type III domain containing 5 [Source:MGI Symbol;Acc:MGI:1917614]
ENSMUSG00000035000	1.63435	2.69533	0.000806829	0.00774456	Dpp4	dipeptidylpeptidase 4 [Source:MGI Symbol;Acc:MGI:94919]
ENSMUSG00000030583	1.63639	6.38885	1.03244e-12	6.68134e-11	Sipa1l3	signal-induced proliferation-associated 1 like 3 [Source:MGI Symbol;Acc:MGI:1921456]
ENSMUSG00000044628	1.63984	2.10174	0.00591933	0.0408277	Rnf208	ring finger protein 208 [Source:MGI Symbol;Acc:MGI:1916096]
ENSMUSG00000031302	1.64029	2.13888	0.00162858	0.0141261	Nlgn3	neuroligin 3 [Source:MGI Symbol;Acc:MGI:2444609]
ENSMUSG00000037386	1.64347	4.48179	1.96899e-06	4.08989e-05	Rims2	regulating synaptic membrane exocytosis 2 [Source:MGI Symbol;Acc:MGI:2152972]
ENSMUSG00000036764	1.64349	2.04172	0.00277394	0.0217259	Dnajc12	DnaJ heat shock protein family (Hsp40) member C12 [Source:MGI Symbol;Acc:MGI:1353428]
ENSMUSG00000000884	1.64435	1.77188	0.00450703	0.0326249	Gnb1l	guanine nucleotide binding protein (G protein), beta polypeptide 1-like [Source:MGI Symbol;Acc:MGI:1338057]
ENSMUSG00000020715	1.64499	5.05094	1.8463e-09	7.16232e-08	Ern1	endoplasmic reticulum (ER) to nucleus signalling 1 [Source:MGI Symbol;Acc:MGI:1930134]
ENSMUSG00000022114	1.64639	5.15151	1.00267e-10	5.04678e-09	Spry2	sprouty homolog 2 (Drosophila) [Source:MGI Symbol;Acc:MGI:1345138]
ENSMUSG00000015647	1.64666	6.70074	9.91274e-15	8.81041e-13	Lama5	laminin, alpha 5 [Source:MGI Symbol;Acc:MGI:105382]
ENSMUSG00000044813	1.65891	4.22066	5.58655e-07	1.32297e-05	Shb	src homology 2 domain-containing transforming protein B [Source:MGI Symbol;Acc:MGI:98294]
ENSMUSG00000041609	1.66076	2.88365	0.000117091	0.00148315	Ccdc64	coiled-coil domain containing 64 [Source:MGI Symbol;Acc:MGI:1922915]
ENSMUSG00000052331	1.66149	5.15753	1.24842e-12	7.96892e-11	Ankrd44	ankyrin repeat domain 44 [Source:MGI Symbol;Acc:MGI:3045243]
ENSMUSG00000038843	1.66655	3.49363	1.39487e-05	0.000229102	Gcnt1	glucosaminyl (N-acetyl) transferase 1, core 2 [Source:MGI Symbol;Acc:MGI:95676]
ENSMUSG00000031442	1.66773	5.07638	3.41584e-11	1.817e-09	Mcf2l	mcf.2 transforming sequence-like [Source:MGI Symbol;Acc:MGI:103263]
ENSMUSG00000068299	1.67049	2.09055	0.00212495	0.0175737	1700019G17Rik	RIKEN cDNA 1700019G17 gene [Source:MGI Symbol;Acc:MGI:1922791]
ENSMUSG00000024059	1.67093	2.62789	0.000828025	0.00791524	Clip4	CAP-GLY domain containing linker protein family, member 4 [Source:MGI Symbol;Acc:MGI:1919100]
ENSMUSG00000052566	1.67127	3.86082	4.053e-06	7.75427e-05	Hook2	hook microtubule tethering protein 2 [Source:MGI Symbol;Acc:MGI:2181664]
ENSMUSG00000035640	1.67135	4.87115	2.78936e-10	1.25548e-08	Cbarp	calcium channel, voltage-dependent, beta subunit associated regulatory protein [Source:MGI Symbol;Acc:MGI:1354170]
ENSMUSG00000040434	1.6731	2.63713	0.000282669	0.00315042	Gyltl1b	glycosyltransferase-like 1B [Source:MGI Symbol;Acc:MGI:2443769]
ENSMUSG00000029189	1.67383	4.09485	1.3179e-06	2.83419e-05	Sel1l3	sel-1 suppressor of lin-12-like 3 (C. elegans) [Source:MGI Symbol;Acc:MGI:1916941]
ENSMUSG00000009772	1.67697	3.71005	6.15621e-05	0.000845079	Nuak2	NUAK family, SNF1-like kinase, 2 [Source:MGI Symbol;Acc:MGI:1921387]
ENSMUSG00000032114	1.67801	2.32	0.00129931	0.0116888	Slc37a4	solute carrier family 37 (glucose-6-phosphate transporter), member 4 [Source:MGI Symbol;Acc:MGI:1316650]
ENSMUSG00000025876	1.68016	2.05821	0.00750258	0.0493483	Unc5a	unc-5 homolog A (C. elegans) [Source:MGI Symbol;Acc:MGI:894682]
ENSMUSG00000020911	1.68132	2.86901	0.00189104	0.0159495	Krt19	keratin 19 [Source:MGI Symbol;Acc:MGI:96693]
ENSMUSG00000033831	1.68275	2.6312	0.00355645	0.0268079	Fgb	fibrinogen beta chain [Source:MGI Symbol;Acc:MGI:99501]
ENSMUSG00000000202	1.68358	3.06421	0.000116807	0.00148311	Btbd17	BTB (POZ) domain containing 17 [Source:MGI Symbol;Acc:MGI:1919264]
ENSMUSG00000049521	1.68814	5.01309	1.1285e-10	5.58009e-09	Cdc42ep1	CDC42 effector protein (Rho GTPase binding) 1 [Source:MGI Symbol;Acc:MGI:1929763]
ENSMUSG00000028572	1.6891	5.5329	9.69841e-14	7.40189e-12	Hook1	hook microtubule tethering protein 1 [Source:MGI Symbol;Acc:MGI:1925213]
ENSMUSG00000040722	1.68938	3.08728	7.31403e-05	0.000979132	Scamp5	secretory carrier membrane protein 5 [Source:MGI Symbol;Acc:MGI:1928948]
ENSMUSG00000004446	1.68954	3.25435	1.75872e-05	0.000279703	Bid	BH3 interacting domain death agonist [Source:MGI Symbol;Acc:MGI:108093]
ENSMUSG00000083282	1.69221	3.18074	5.65404e-05	0.000783034	Ctsf	cathepsin F [Source:MGI Symbol;Acc:MGI:1861434]
ENSMUSG00000075012	1.69934	3.89265	3.73474e-07	9.23361e-06	Fjx1	four jointed box 1 (Drosophila) [Source:MGI Symbol;Acc:MGI:1341907]
ENSMUSG00000022512	1.70685	1.81438	0.00274844	0.0215502	Cldn1	claudin 1 [Source:MGI Symbol;Acc:MGI:1276109]
ENSMUSG00000002266	1.71046	6.77532	1.22387e-14	1.08093e-12	Zim1	zinc finger, imprinted 1 [Source:MGI Symbol;Acc:MGI:1341879]
ENSMUSG00000024330	1.71073	2.93669	0.000141961	0.00175027	Col11a2	collagen, type XI, alpha 2 [Source:MGI Symbol;Acc:MGI:88447]
ENSMUSG00000011148	1.71173	2.37557	0.00132722	0.0119093	Adssl1	adenylosuccinate synthetase like 1 [Source:MGI Symbol;Acc:MGI:87947]
ENSMUSG00000036611	1.71781	3.73929	9.35682e-05	0.0012189	Eepd1	endonuclease/exonuclease/phosphatase family domain containing 1 [Source:MGI Symbol;Acc:MGI:1914734]
ENSMUSG00000102460	1.71909	1.82271	0.00251942	0.0201367	Gm38197	predicted gene, 38197 [Source:MGI Symbol;Acc:MGI:5611425]
ENSMUSG00000038860	1.72356	4.04277	1.16496e-06	2.53636e-05	Garnl3	GTPase activating RANGAP domain-like 3 [Source:MGI Symbol;Acc:MGI:2139309]
ENSMUSG00000052301	1.72403	2.20728	0.00246557	0.0198078	Doc2a	double C2, alpha [Source:MGI Symbol;Acc:MGI:109446]
ENSMUSG00000037638	1.72559	2.62711	0.000220994	0.00255847	Zbtb42	zinc finger and BTB domain containing 42 [Source:MGI Symbol;Acc:MGI:3644133]
ENSMUSG00000000275	1.72891	4.50381	1.95446e-09	7.54024e-08	Trim25	tripartite motif-containing 25 [Source:MGI Symbol;Acc:MGI:102749]
ENSMUSG00000040998	1.73361	5.25411	2.72075e-13	1.95936e-11	Npnt	nephronectin [Source:MGI Symbol;Acc:MGI:2148811]
ENSMUSG00000047604	1.73784	2.18001	0.00077749	0.00749368	Frat2	frequently rearranged in advanced T cell lymphomas 2 [Source:MGI Symbol;Acc:MGI:2673967]
ENSMUSG00000042388	1.73845	1.79191	0.00296172	0.022928	Dlgap3	discs, large (Drosophila) homolog-associated protein 3 [Source:MGI Symbol;Acc:MGI:3039563]
ENSMUSG00000061859	1.74209	6.06985	5.45891e-14	4.33105e-12	Inadl	InaD-like (Drosophila) [Source:MGI Symbol;Acc:MGI:1277960]
ENSMUSG00000041794	1.74322	1.61797	0.00518235	0.0366998	Myrip	myosin VIIA and Rab interacting protein [Source:MGI Symbol;Acc:MGI:2384407]
ENSMUSG00000022580	1.74363	3.86466	3.41832e-07	8.54154e-06	Rhpn1	rhophilin, Rho GTPase binding protein 1 [Source:MGI Symbol;Acc:MGI:1098783]
ENSMUSG00000028080	1.74681	6.28584	3.87248e-16	4.24853e-14	Lrba	LPS-responsive beige-like anchor [Source:MGI Symbol;Acc:MGI:1933162]
ENSMUSG00000041439	1.74903	3.08045	3.39738e-05	0.000500476	Mfsd6	major facilitator superfamily domain containing 6 [Source:MGI Symbol;Acc:MGI:1922925]
ENSMUSG00000030428	1.75506	3.29418	0.000379568	0.00403198	Ttyh1	tweety homolog 1 (Drosophila) [Source:MGI Symbol;Acc:MGI:1889007]
ENSMUSG00000024769	1.76266	4.04949	3.46974e-08	1.0662e-06	Cdc42bpg	CDC42 binding protein kinase gamma (DMPK-like) [Source:MGI Symbol;Acc:MGI:2652845]
ENSMUSG00000051043	1.76443	5.26155	7.04299e-14	5.52541e-12	Gprc5c	G protein-coupled receptor, family C, group 5, member C [Source:MGI Symbol;Acc:MGI:1917605]
ENSMUSG00000059555	1.76627	1.97399	0.00421149	0.0309158	Tor4a	torsin family 4, member A [Source:MGI Symbol;Acc:MGI:2442720]
ENSMUSG00000044921	1.77104	1.58089	0.00434729	0.0316644	Rassf9	Ras association (RalGDS/AF-6) domain family (N-terminal) member 9 [Source:MGI Symbol;Acc:MGI:2384307]
ENSMUSG00000031155	1.77724	3.45256	0.000329728	0.00358388	Pim2	proviral integration site 2 [Source:MGI Symbol;Acc:MGI:97587]
ENSMUSG00000069763	1.78019	2.24448	0.000623849	0.00622739	Tmem100	transmembrane protein 100 [Source:MGI Symbol;Acc:MGI:1915138]
ENSMUSG00000034684	1.78555	6.09407	1.2939e-12	8.22181e-11	Sema3f	sema domain, immunoglobulin domain (Ig), short basic domain, secreted, (semaphorin) 3F [Source:MGI Symbol;Acc:MGI:1096347]
ENSMUSG00000027584	1.79154	2.31523	0.000340102	0.00365981	Oprl1	opioid receptor-like 1 [Source:MGI Symbol;Acc:MGI:97440]
ENSMUSG00000027999	1.79242	3.77263	7.99573e-07	1.81984e-05	Pla2g12a	phospholipase A2, group XIIA [Source:MGI Symbol;Acc:MGI:1913600]
ENSMUSG00000008035	1.79796	4.56348	8.89442e-11	4.55855e-09	Mid1ip1	Mid1 interacting protein 1 (gastrulation specific G12-like (zebrafish)) [Source:MGI Symbol;Acc:MGI:1915291]
ENSMUSG00000034586	1.80295	2.57877	0.000185873	0.00221018	Hid1	HID1 domain containing [Source:MGI Symbol;Acc:MGI:2445087]
ENSMUSG00000041351	1.80406	4.03028	9.19748e-07	2.05073e-05	Rap1gap	Rap1 GTPase-activating protein [Source:MGI Symbol;Acc:MGI:109338]
ENSMUSG00000034701	1.80865	3.02615	0.000177338	0.00211945	Neurod1	neurogenic differentiation 1 [Source:MGI Symbol;Acc:MGI:1339708]
ENSMUSG00000028967	1.81129	5.27923	1.64025e-14	1.42185e-12	Errfi1	ERBB receptor feedback inhibitor 1 [Source:MGI Symbol;Acc:MGI:1921405]
ENSMUSG00000054889	1.82	7.18024	4.42035e-14	3.54714e-12	Dsp	desmoplakin [Source:MGI Symbol;Acc:MGI:109611]
ENSMUSG00000029403	1.82044	1.45927	0.00517921	0.0366961	Cdkl2	cyclin-dependent kinase-like 2 (CDC2-related kinase) [Source:MGI Symbol;Acc:MGI:1858227]
ENSMUSG00000032548	1.83333	1.96	0.00330438	0.0252012	Slco2a1	solute carrier organic anion transporter family, member 2a1 [Source:MGI Symbol;Acc:MGI:1346021]
ENSMUSG00000008540	1.84081	2.83239	3.49902e-05	0.00051291	Mgst1	microsomal glutathione S-transferase 1 [Source:MGI Symbol;Acc:MGI:1913850]
ENSMUSG00000086040	1.84158	2.25282	0.000828555	0.00791524	Wipf3	WAS/WASL interacting protein family, member 3 [Source:MGI Symbol;Acc:MGI:3044681]
ENSMUSG00000062760	1.84494	2.7829	8.17681e-05	0.00107819	1810041L15Rik	RIKEN cDNA 1810041L15 gene [Source:MGI Symbol;Acc:MGI:1919551]
ENSMUSG00000022382	1.84536	3.793	0.00655158	0.0441901	Wnt7b	wingless-type MMTV integration site family, member 7B [Source:MGI Symbol;Acc:MGI:98962]
ENSMUSG00000010154	1.84544	3.68115	1.17784e-06	2.56044e-05	Spire2	spire homolog 2 (Drosophila) [Source:MGI Symbol;Acc:MGI:2446256]
ENSMUSG00000021866	1.84945	1.47386	0.00614132	0.0419605	Anxa11	annexin A11 [Source:MGI Symbol;Acc:MGI:108481]
ENSMUSG00000030494	1.85808	3.34267	1.12646e-05	0.00019105	Rhpn2	rhophilin, Rho GTPase binding protein 2 [Source:MGI Symbol;Acc:MGI:1289234]
ENSMUSG00000024986	1.8607	2.57064	0.000109362	0.00140253	Hhex	hematopoietically expressed homeobox [Source:MGI Symbol;Acc:MGI:96086]
ENSMUSG00000020732	1.86273	1.65461	0.00301596	0.0233099	Rab37	RAB37, member RAS oncogene family [Source:MGI Symbol;Acc:MGI:1929945]
ENSMUSG00000075273	1.87043	2.09515	0.00199969	0.0167252	Ttc30b	tetratricopeptide repeat domain 30B [Source:MGI Symbol;Acc:MGI:1919671]
ENSMUSG00000036292	1.88054	1.81121	0.00237644	0.0192459	Gramd1c	GRAM domain containing 1C [Source:MGI Symbol;Acc:MGI:2443024]
ENSMUSG00000063972	1.88311	4.8979	1.57693e-09	6.18569e-08	Nr6a1	nuclear receptor subfamily 6, group A, member 1 [Source:MGI Symbol;Acc:MGI:1352459]
ENSMUSG00000070802	1.88312	3.74595	2.96356e-07	7.52509e-06	Pnmal2	PNMA-like 2 [Source:MGI Symbol;Acc:MGI:3645856]
ENSMUSG00000021285	1.88809	4.93812	7.35828e-13	4.82861e-11	Ppp1r13b	protein phosphatase 1, regulatory (inhibitor) subunit 13B [Source:MGI Symbol;Acc:MGI:1336199]
ENSMUSG00000036661	1.89876	2.78882	0.000224931	0.00259975	Dennd3	DENN/MADD domain containing 3 [Source:MGI Symbol;Acc:MGI:2146009]
ENSMUSG00000045672	1.90393	5.58237	2.5737e-14	2.17725e-12	Col27a1	collagen, type XXVII, alpha 1 [Source:MGI Symbol;Acc:MGI:2672118]
ENSMUSG00000042961	1.91134	4.47678	1.51205e-09	5.96454e-08	Egflam	EGF-like, fibronectin type III and laminin G domains [Source:MGI Symbol;Acc:MGI:2146149]
ENSMUSG00000051000	1.91454	1.74419	0.00231738	0.0188723	Fam160a1	family with sequence similarity 160, member A1 [Source:MGI Symbol;Acc:MGI:2444746]
ENSMUSG00000029166	1.91711	3.99818	5.83227e-09	2.06825e-07	Mapre3	microtubule-associated protein, RP/EB family, member 3 [Source:MGI Symbol;Acc:MGI:2140967]
ENSMUSG00000056724	1.91947	3.8736	4.48219e-07	1.0778e-05	Nbeal2	neurobeachin-like 2 [Source:MGI Symbol;Acc:MGI:2448554]
ENSMUSG00000015702	1.92397	0.966255	0.00730863	0.0483899	Anxa9	annexin A9 [Source:MGI Symbol;Acc:MGI:1923711]
ENSMUSG00000048924	1.92731	2.62108	5.01391e-05	0.000702914	Ccdc125	coiled-coil domain containing 125 [Source:MGI Symbol;Acc:MGI:1923291]
ENSMUSG00000033684	1.9279	4.72334	6.11583e-13	4.08975e-11	Qsox1	quiescin Q6 sulfhydryl oxidase 1 [Source:MGI Symbol;Acc:MGI:1330818]
ENSMUSG00000104034	1.92834	2.18123	0.000267027	0.0030023	2900092N22Rik	RIKEN cDNA 2900092N22 gene [Source:MGI Symbol;Acc:MGI:1920357]
ENSMUSG00000033007	1.93419	3.19227	3.15007e-06	6.22171e-05	Asic4	acid-sensing (proton-gated) ion channel family member 4 [Source:MGI Symbol;Acc:MGI:2652846]
ENSMUSG00000061601	1.936	5.56039	6.26594e-13	4.17027e-11	Pclo	piccolo (presynaptic cytomatrix protein) [Source:MGI Symbol;Acc:MGI:1349390]
ENSMUSG00000028893	1.94043	4.53192	1.25793e-09	5.08067e-08	Sesn2	sestrin 2 [Source:MGI Symbol;Acc:MGI:2651874]
ENSMUSG00000066894	1.94179	2.81076	2.12191e-05	0.000332435	Vsig10	V-set and immunoglobulin domain containing 10 [Source:MGI Symbol;Acc:MGI:2448533]
ENSMUSG00000022324	1.94197	2.70933	5.25577e-05	0.000734396	Matn2	matrilin 2 [Source:MGI Symbol;Acc:MGI:109613]
ENSMUSG00000068587	1.94432	1.65396	0.00187411	0.0158543	Mgam	maltase-glucoamylase [Source:MGI Symbol;Acc:MGI:1203495]
ENSMUSG00000022012	1.94488	4.65699	1.43114e-12	9.01232e-11	Enox1	ecto-NOX disulfide-thiol exchanger 1 [Source:MGI Symbol;Acc:MGI:2444896]
ENSMUSG00000038775	1.9514	4.4917	3.09704e-11	1.66635e-09	Vill	villin-like [Source:MGI Symbol;Acc:MGI:1201781]
ENSMUSG00000026437	1.95576	3.05777	7.59878e-05	0.00101051	Cdk18	cyclin-dependent kinase 18 [Source:MGI Symbol;Acc:MGI:97518]
ENSMUSG00000040146	1.95927	2.08121	0.000502655	0.00516748	Rgl3	ral guanine nucleotide dissociation stimulator-like 3 [Source:MGI Symbol;Acc:MGI:1918996]
ENSMUSG00000034758	1.95957	2.16739	0.000332291	0.00360028	Tle6	transducin-like enhancer of split 6, homolog of Drosophila E(spl) [Source:MGI Symbol;Acc:MGI:2149593]
ENSMUSG00000071177	1.96279	1.23623	0.00561733	0.0391096	Serpina1d	serine (or cysteine) peptidase inhibitor, clade A, member 1D [Source:MGI Symbol;Acc:MGI:891968]
ENSMUSG00000021136	1.96319	5.8083	2.87339e-19	4.48344e-17	Smoc1	SPARC related modular calcium binding 1 [Source:MGI Symbol;Acc:MGI:1929878]
ENSMUSG00000037960	1.96609	1.00365	0.00684833	0.0457522	Card19	caspase recruitment domain family, member 19 [Source:MGI Symbol;Acc:MGI:1915730]
ENSMUSG00000015944	1.96818	6.10686	6.08127e-15	5.65421e-13	Gatsl2	GATS protein-like 2 [Source:MGI Symbol;Acc:MGI:1933384]
ENSMUSG00000032854	1.97256	1.56077	0.00352138	0.0266007	Ugt8a	UDP galactosyltransferase 8A [Source:MGI Symbol;Acc:MGI:109522]
ENSMUSG00000060487	1.97282	4.09862	1.4558e-09	5.77508e-08	Samd5	sterile alpha motif domain containing 5 [Source:MGI Symbol;Acc:MGI:2444815]
ENSMUSG00000026479	1.97556	2.47706	0.000451303	0.00469456	Lamc2	laminin, gamma 2 [Source:MGI Symbol;Acc:MGI:99913]
ENSMUSG00000037989	1.98183	6.21808	7.11999e-19	1.0868e-16	Wnk2	WNK lysine deficient protein kinase 2 [Source:MGI Symbol;Acc:MGI:1922857]
ENSMUSG00000103738	1.98331	1.8297	0.00519271	0.0367361	Gm37652	predicted gene, 37652 [Source:MGI Symbol;Acc:MGI:5610880]
ENSMUSG00000039384	1.98954	3.45749	4.0197e-07	9.86864e-06	Dusp10	dual specificity phosphatase 10 [Source:MGI Symbol;Acc:MGI:1927070]
ENSMUSG00000054939	1.99889	3.06062	2.167e-06	4.46861e-05	Zfp174	zinc finger protein 174 [Source:MGI Symbol;Acc:MGI:2686600]
ENSMUSG00000016128	1.99982	4.82376	1.51788e-14	1.32395e-12	Stard13	StAR-related lipid transfer (START) domain containing 13 [Source:MGI Symbol;Acc:MGI:2385331]
ENSMUSG00000052613	2.0018	1.47214	0.00237241	0.019227	Pcdh15	protocadherin 15 [Source:MGI Symbol;Acc:MGI:1891428]
ENSMUSG00000008153	2.00393	3.20708	6.23298e-07	1.46127e-05	Clstn3	calsyntenin 3 [Source:MGI Symbol;Acc:MGI:2178323]
ENSMUSG00000043621	2.00763	1.40837	0.0032221	0.0246449	Ubxn10	UBX domain protein 10 [Source:MGI Symbol;Acc:MGI:2443123]
ENSMUSG00000024366	2.00856	2.31043	0.000113166	0.00144209	Gfra3	glial cell line derived neurotrophic factor family receptor alpha 3 [Source:MGI Symbol;Acc:MGI:1201403]
ENSMUSG00000020098	2.01869	3.05919	1.29433e-05	0.000214342	Pcbd1	pterin 4 alpha carbinolamine dehydratase/dimerization cofactor of hepatocyte nuclear factor 1 alpha (TCF1) 1 [Source:MGI Symbol;Acc:MGI:94873]
ENSMUSG00000027168	2.02386	5.35264	1.14163e-09	4.70145e-08	Pax6	paired box 6 [Source:MGI Symbol;Acc:MGI:97490]
ENSMUSG00000039405	2.02404	4.15908	1.71492e-08	5.57468e-07	Prss23	protease, serine 23 [Source:MGI Symbol;Acc:MGI:1923703]
ENSMUSG00000106825	2.02653	1.82737	0.000876266	0.00834264	2510016D11Rik	RIKEN cDNA 2510016D11 gene [Source:MGI Symbol;Acc:MGI:1917539]
ENSMUSG00000021209	2.0297	3.77199	1.3805e-08	4.59393e-07	Ppp4r4	protein phosphatase 4, regulatory subunit 4 [Source:MGI Symbol;Acc:MGI:1921771]
ENSMUSG00000039481	2.03098	1.71179	0.00533266	0.0374807	Nrtn	neurturin [Source:MGI Symbol;Acc:MGI:108417]
ENSMUSG00000029153	2.03475	2.64567	7.55799e-05	0.00100604	Ociad2	OCIA domain containing 2 [Source:MGI Symbol;Acc:MGI:1916377]
ENSMUSG00000025227	2.03532	1.55092	0.00401297	0.0297341	Tmem180	transmembrane protein 180 [Source:MGI Symbol;Acc:MGI:1922396]
ENSMUSG00000026204	2.03736	3.91	1.7944e-08	5.80617e-07	Ptprn	protein tyrosine phosphatase, receptor type, N [Source:MGI Symbol;Acc:MGI:102765]
ENSMUSG00000041681	2.04555	2.3189	0.00136991	0.0122377	Iapp	islet amyloid polypeptide [Source:MGI Symbol;Acc:MGI:96382]
ENSMUSG00000034201	2.04781	4.5449	1.28544e-11	7.24959e-10	Gas2l1	growth arrest-specific 2 like 1 [Source:MGI Symbol;Acc:MGI:1926176]
ENSMUSG00000020604	2.05053	1.13901	0.00420064	0.0308846	Arsg	arylsulfatase G [Source:MGI Symbol;Acc:MGI:1921258]
ENSMUSG00000021194	2.05492	3.59174	6.09558e-06	0.000110452	Chga	chromogranin A [Source:MGI Symbol;Acc:MGI:88394]
ENSMUSG00000019796	2.05637	3.32791	2.49721e-06	5.06037e-05	Lrp11	low density lipoprotein receptor-related protein 11 [Source:MGI Symbol;Acc:MGI:2442989]
ENSMUSG00000040035	2.06242	4.07123	1.28031e-09	5.15167e-08	Disp2	dispatched homolog 2 (Drosophila) [Source:MGI Symbol;Acc:MGI:2388733]
ENSMUSG00000061576	2.06643	3.9336	2.9601e-08	9.19661e-07	Dpp6	dipeptidylpeptidase 6 [Source:MGI Symbol;Acc:MGI:94921]
ENSMUSG00000020782	2.06832	4.46428	3.87094e-11	2.04359e-09	Llgl2	lethal giant larvae homolog 2 (Drosophila) [Source:MGI Symbol;Acc:MGI:1918843]
ENSMUSG00000040296	2.07073	2.08285	0.000284555	0.0031639	Ddx58	DEAD (Asp-Glu-Ala-Asp) box polypeptide 58 [Source:MGI Symbol;Acc:MGI:2442858]
ENSMUSG00000038764	2.0754	4.24004	1.33487e-10	6.5089e-09	Ptpn3	protein tyrosine phosphatase, non-receptor type 3 [Source:MGI Symbol;Acc:MGI:105307]
ENSMUSG00000046761	2.08273	3.75453	3.17367e-07	7.98707e-06	Fam83h	family with sequence similarity 83, member H [Source:MGI Symbol;Acc:MGI:2145900]
ENSMUSG00000039410	2.0844	4.72654	1.86088e-10	8.79876e-09	Prdm16	PR domain containing 16 [Source:MGI Symbol;Acc:MGI:1917923]
ENSMUSG00000063568	2.08611	1.16861	0.00397256	0.0294855	Jazf1	JAZF zinc finger 1 [Source:MGI Symbol;Acc:MGI:2141450]
ENSMUSG00000033880	2.08857	2.60935	0.000325506	0.00354348	Lgals3bp	lectin, galactoside-binding, soluble, 3 binding protein [Source:MGI Symbol;Acc:MGI:99554]
ENSMUSG00000038831	2.09726	4.2419	1.52447e-10	7.38212e-09	Ralgps1	Ral GEF with PH domain and SH3 binding motif 1 [Source:MGI Symbol;Acc:MGI:1922008]
ENSMUSG00000004031	2.10227	2.76861	9.91277e-05	0.00128511	Brinp2	bone morphogenic protein/retinoic acid inducible neural-specific 2 [Source:MGI Symbol;Acc:MGI:2443333]
ENSMUSG00000027220	2.10592	4.03048	6.76964e-10	2.89836e-08	Syt13	synaptotagmin XIII [Source:MGI Symbol;Acc:MGI:1933945]
ENSMUSG00000023960	2.11138	3.16969	2.83182e-07	7.24358e-06	Enpp5	ectonucleotide pyrophosphatase/phosphodiesterase 5 [Source:MGI Symbol;Acc:MGI:1933830]
ENSMUSG00000047797	2.11682	1.02307	0.0041474	0.0305732	Gjb1	gap junction protein, beta 1 [Source:MGI Symbol;Acc:MGI:95719]
ENSMUSG00000060969	2.12747	4.21291	2.46564e-08	7.77629e-07	Irx1	Iroquois related homeobox 1 (Drosophila) [Source:MGI Symbol;Acc:MGI:1197515]
ENSMUSG00000042251	2.12972	1.42102	0.00437462	0.031814	Pm20d1	peptidase M20 domain containing 1 [Source:MGI Symbol;Acc:MGI:2442939]
ENSMUSG00000045954	2.13283	4.42385	2.85076e-10	1.27494e-08	Sdpr	serum deprivation response [Source:MGI Symbol;Acc:MGI:99513]
ENSMUSG00000038007	2.1338	4.18119	2.16926e-11	1.19463e-09	Acer2	alkaline ceramidase 2 [Source:MGI Symbol;Acc:MGI:1920932]
ENSMUSG00000048706	2.13514	1.99747	0.000386887	0.00409871	Lurap1l	leucine rich adaptor protein 1-like [Source:MGI Symbol;Acc:MGI:106510]
ENSMUSG00000026576	2.14044	4.78353	3.01839e-10	1.34563e-08	Atp1b1	ATPase, Na+/K+ transporting, beta 1 polypeptide [Source:MGI Symbol;Acc:MGI:88108]
ENSMUSG00000055567	2.1407	3.04485	1.1168e-06	2.44668e-05	Unc80	unc-80 homolog (C. elegans) [Source:MGI Symbol;Acc:MGI:2652882]
ENSMUSG00000052609	2.14352	5.56817	1.49891e-16	1.7396e-14	Plekhg3	pleckstrin homology domain containing, family G (with RhoGef domain) member 3 [Source:MGI Symbol;Acc:MGI:2388284]
ENSMUSG00000053411	2.14428	2.01753	0.000415212	0.00436766	Cbx7	chromobox 7 [Source:MGI Symbol;Acc:MGI:1196439]
ENSMUSG00000018166	2.14764	5.59931	9.81864e-23	2.55339e-20	Erbb3	erb-b2 receptor tyrosine kinase 3 [Source:MGI Symbol;Acc:MGI:95411]
ENSMUSG00000022893	2.14958	7.14192	4.55686e-21	8.76602e-19	Adamts1	a disintegrin-like and metallopeptidase (reprolysin type) with thrombospondin type 1 motif, 1 [Source:MGI Symbol;Acc:MGI:109249]
ENSMUSG00000026519	2.15098	2.45942	1.44926e-05	0.000236925	Tmem63a	transmembrane protein 63a [Source:MGI Symbol;Acc:MGI:2384789]
ENSMUSG00000030228	2.15573	0.854724	0.00488998	0.0348933	Pik3c2g	phosphatidylinositol 3-kinase, C2 domain containing, gamma polypeptide [Source:MGI Symbol;Acc:MGI:1203730]
ENSMUSG00000034177	2.15574	2.46334	2.24014e-05	0.000347606	Rnf43	ring finger protein 43 [Source:MGI Symbol;Acc:MGI:2442609]
ENSMUSG00000034006	2.15941	3.18729	9.49367e-08	2.66639e-06	Pqlc1	PQ loop repeat containing 1 [Source:MGI Symbol;Acc:MGI:1914193]
ENSMUSG00000053930	2.16266	2.8022	8.26581e-06	0.000145522	Shisa6	shisa family member 6 [Source:MGI Symbol;Acc:MGI:2685725]
ENSMUSG00000042647	2.16285	1.30616	0.00153107	0.0134129	Acad12	acyl-Coenzyme A dehydrogenase family, member 12 [Source:MGI Symbol;Acc:MGI:2443320]
ENSMUSG00000042216	2.16326	4.83077	1.66232e-15	1.69159e-13	Sgsm1	small G protein signaling modulator 1 [Source:MGI Symbol;Acc:MGI:107320]
ENSMUSG00000021662	2.16891	4.67733	3.65873e-15	3.51915e-13	Arhgef28	Rho guanine nucleotide exchange factor (GEF) 28 [Source:MGI Symbol;Acc:MGI:1346016]
ENSMUSG00000044770	2.16947	1.05259	0.00600255	0.0412396	Scml4	sex comb on midleg-like 4 (Drosophila) [Source:MGI Symbol;Acc:MGI:2446140]
ENSMUSG00000029420	2.1801	4.39946	2.37961e-06	4.85005e-05	Rimbp2	RIMS binding protein 2 [Source:MGI Symbol;Acc:MGI:2443235]
ENSMUSG00000017390	2.1831	1.72246	0.000661489	0.00653255	Aldoc	aldolase C, fructose-bisphosphate [Source:MGI Symbol;Acc:MGI:101863]
ENSMUSG00000031303	2.1842	3.81865	9.61651e-05	0.00125157	Map3k15	mitogen-activated protein kinase kinase kinase 15 [Source:MGI Symbol;Acc:MGI:2448588]
ENSMUSG00000072825	2.18694	6.11322	7.10658e-17	8.60325e-15	Cep170b	centrosomal protein 170B [Source:MGI Symbol;Acc:MGI:2145043]
ENSMUSG00000060512	2.18855	3.77569	3.36695e-06	6.60364e-05	0610040J01Rik	RIKEN cDNA 0610040J01 gene [Source:MGI Symbol;Acc:MGI:1923511]
ENSMUSG00000061808	2.19179	5.67312	2.39838e-06	4.88122e-05	Ttr	transthyretin [Source:MGI Symbol;Acc:MGI:98865]
ENSMUSG00000051435	2.19203	1.3379	0.00246882	0.0198225	Fhad1	forkhead-associated (FHA) phosphopeptide binding domain 1 [Source:MGI Symbol;Acc:MGI:1920323]
ENSMUSG00000032532	2.19699	1.48642	0.00102192	0.00950382	Cck	cholecystokinin [Source:MGI Symbol;Acc:MGI:88297]
ENSMUSG00000037902	2.20516	5.95895	1.73627e-20	3.08638e-18	Sirpa	signal-regulatory protein alpha [Source:MGI Symbol;Acc:MGI:108563]
ENSMUSG00000021678	2.20696	2.2357	2.56694e-05	0.000391821	F2rl1	coagulation factor II (thrombin) receptor-like 1 [Source:MGI Symbol;Acc:MGI:101910]
ENSMUSG00000000394	2.20697	8.44219	0.000220471	0.00255845	Gcg	glucagon [Source:MGI Symbol;Acc:MGI:95674]
ENSMUSG00000102503	2.21659	0.792121	0.00514154	0.0365029	Gm37370	predicted gene, 37370 [Source:MGI Symbol;Acc:MGI:5610598]
ENSMUSG00000101814	2.21778	0.791181	0.0052829	0.0372055	Gm17807	predicted gene, 17807 [Source:MGI Symbol;Acc:MGI:5009993]
ENSMUSG00000023067	2.21856	3.59058	3.09462e-08	9.57218e-07	Cdkn1a	cyclin-dependent kinase inhibitor 1A (P21) [Source:MGI Symbol;Acc:MGI:104556]
ENSMUSG00000039813	2.22257	1.0887	0.0057696	0.0400507	Tbc1d2	TBC1 domain family, member 2 [Source:MGI Symbol;Acc:MGI:2652885]
ENSMUSG00000079164	2.22284	1.26218	0.00559613	0.0390136	Tlr5	toll-like receptor 5 [Source:MGI Symbol;Acc:MGI:1858171]
ENSMUSG00000041012	2.22307	3.68498	2.48682e-08	7.79929e-07	Cmtm8	CKLF-like MARVEL transmembrane domain containing 8 [Source:MGI Symbol;Acc:MGI:2447167]
ENSMUSG00000019987	2.22496	6.18396	1.44472e-21	3.02808e-19	Arg1	arginase, liver [Source:MGI Symbol;Acc:MGI:88070]
ENSMUSG00000038859	2.23304	3.97752	2.227e-11	1.22163e-09	Baiap2l1	BAI1-associated protein 2-like 1 [Source:MGI Symbol;Acc:MGI:1914148]
ENSMUSG00000041649	2.23493	2.56074	3.62878e-06	7.00948e-05	Klf8	Kruppel-like factor 8 [Source:MGI Symbol;Acc:MGI:2442430]
ENSMUSG00000059991	2.23659	1.69761	0.00118616	0.0108023	Nptx2	neuronal pentraxin 2 [Source:MGI Symbol;Acc:MGI:1858209]
ENSMUSG00000019913	2.23751	5.05912	2.04615e-10	9.57803e-09	Sim1	single-minded homolog 1 (Drosophila) [Source:MGI Symbol;Acc:MGI:98306]
ENSMUSG00000027350	2.23896	3.76531	1.84263e-08	5.94852e-07	Chgb	chromogranin B [Source:MGI Symbol;Acc:MGI:88395]
ENSMUSG00000020758	2.24172	1.44674	0.000635053	0.00630697	Itgb4	integrin beta 4 [Source:MGI Symbol;Acc:MGI:96613]
ENSMUSG00000039676	2.24399	1.02197	0.00196611	0.0164715	Capsl	calcyphosine-like [Source:MGI Symbol;Acc:MGI:1922818]
ENSMUSG00000038903	2.24583	0.911137	0.00412191	0.0304172	Ccdc68	coiled-coil domain containing 68 [Source:MGI Symbol;Acc:MGI:3612676]
ENSMUSG00000010307	2.25036	2.47729	0.000119052	0.00150075	Tmem86a	transmembrane protein 86A [Source:MGI Symbol;Acc:MGI:1915143]
ENSMUSG00000061578	2.25072	3.16631	2.34735e-06	4.79126e-05	Ksr2	kinase suppressor of ras 2 [Source:MGI Symbol;Acc:MGI:3610315]
ENSMUSG00000022790	2.25196	3.883	1.56066e-10	7.50558e-09	Igsf11	immunoglobulin superfamily, member 11 [Source:MGI Symbol;Acc:MGI:2388477]
ENSMUSG00000019893	2.25511	2.23884	6.61453e-05	0.000896601	Ros1	Ros1 proto-oncogene [Source:MGI Symbol;Acc:MGI:97999]
ENSMUSG00000078234	2.25528	2.27022	7.95657e-05	0.00105211	Klhdc7a	kelch domain containing 7A [Source:MGI Symbol;Acc:MGI:2444612]
ENSMUSG00000020263	2.25635	6.53899	7.65335e-22	1.73348e-19	Appl2	adaptor protein, phosphotyrosine interaction, PH domain and leucine zipper containing 2 [Source:MGI Symbol;Acc:MGI:2384914]
ENSMUSG00000061232	2.25727	1.83414	0.000362139	0.00385851	H2-K1	histocompatibility 2, K1, K region [Source:MGI Symbol;Acc:MGI:95904]
ENSMUSG00000028785	2.25841	1.46092	0.000777246	0.00749368	Hpca	hippocalcin [Source:MGI Symbol;Acc:MGI:1336200]
ENSMUSG00000036995	2.26171	4.54538	1.79177e-15	1.79727e-13	Asap3	ArfGAP with SH3 domain, ankyrin repeat and PH domain 3 [Source:MGI Symbol;Acc:MGI:2684986]
ENSMUSG00000042784	2.26707	1.84104	0.000906891	0.00859924	Muc1	mucin 1, transmembrane [Source:MGI Symbol;Acc:MGI:97231]
ENSMUSG00000018849	2.26763	5.10167	7.81623e-16	8.37888e-14	Wwc1	WW, C2 and coiled-coil domain containing 1 [Source:MGI Symbol;Acc:MGI:2388637]
ENSMUSG00000030431	2.2719	1.47483	0.00155078	0.0135433	Tmem238	transmembrane protein 238 [Source:MGI Symbol;Acc:MGI:1922935]
ENSMUSG00000036892	2.27223	1.03924	0.00151593	0.0133051	Prodh2	proline dehydrogenase (oxidase) 2 [Source:MGI Symbol;Acc:MGI:1929093]
ENSMUSG00000045667	2.27926	4.43849	4.0137e-14	3.23933e-12	Smtnl2	smoothelin-like 2 [Source:MGI Symbol;Acc:MGI:2442764]
ENSMUSG00000050994	2.28846	2.77782	0.000164289	0.00198059	Adgb	androglobin [Source:MGI Symbol;Acc:MGI:3605549]
ENSMUSG00000027171	2.29632	1.63253	0.000445251	0.00463847	Prrg4	proline rich Gla (G-carboxyglutamic acid) 4 (transmembrane) [Source:MGI Symbol;Acc:MGI:2442211]
ENSMUSG00000039278	2.29692	1.61916	0.000717821	0.0069857	Pcsk1n	proprotein convertase subtilisin/kexin type 1 inhibitor [Source:MGI Symbol;Acc:MGI:1353431]
ENSMUSG00000012123	2.30062	1.06041	0.00510491	0.0362833	Aim1l	absent in melanoma 1-like [Source:MGI Symbol;Acc:MGI:1334463]
ENSMUSG00000027983	2.30249	1.33916	0.00109211	0.0100501	Cyp2u1	cytochrome P450, family 2, subfamily u, polypeptide 1 [Source:MGI Symbol;Acc:MGI:1918769]
ENSMUSG00000038235	2.303	4.97246	2.87301e-20	4.80273e-18	F11r	F11 receptor [Source:MGI Symbol;Acc:MGI:1321398]
ENSMUSG00000087259	2.30938	2.92679	1.93655e-07	5.15057e-06	2610035D17Rik	RIKEN cDNA 2610035D17 gene [Source:MGI Symbol;Acc:MGI:1919636]
ENSMUSG00000029260	2.31299	2.66086	2.89354e-06	5.77186e-05	Ugt2b34	UDP glucuronosyltransferase 2 family, polypeptide B34 [Source:MGI Symbol;Acc:MGI:2140962]
ENSMUSG00000052942	2.31409	3.86309	1.16609e-10	5.74578e-09	Glis3	GLIS family zinc finger 3 [Source:MGI Symbol;Acc:MGI:2444289]
ENSMUSG00000026202	2.31489	2.92817	9.89905e-07	2.18917e-05	Tuba4a	tubulin, alpha 4A [Source:MGI Symbol;Acc:MGI:1095410]
ENSMUSG00000032528	2.31521	1.07248	0.00116454	0.0106193	Vipr1	vasoactive intestinal peptide receptor 1 [Source:MGI Symbol;Acc:MGI:109272]
ENSMUSG00000073530	2.31589	3.53524	7.33635e-06	0.000130411	Pappa2	pappalysin 2 [Source:MGI Symbol;Acc:MGI:3051647]
ENSMUSG00000049493	2.32224	2.51964	8.9095e-06	0.000155424	Pls1	plastin 1 (I-isoform) [Source:MGI Symbol;Acc:MGI:104809]
ENSMUSG00000031845	2.32302	1.83458	0.000103486	0.00133449	Bco1	beta-carotene oxygenase 1 [Source:MGI Symbol;Acc:MGI:1926923]
ENSMUSG00000025790	2.32414	4.79726	1.70133e-18	2.41331e-16	Slco3a1	solute carrier organic anion transporter family, member 3a1 [Source:MGI Symbol;Acc:MGI:1351867]
ENSMUSG00000022829	2.32634	3.30098	7.04598e-09	2.46136e-07	Stxbp5l	syntaxin binding protein 5-like [Source:MGI Symbol;Acc:MGI:2443815]
ENSMUSG00000046070	2.33689	0.754508	0.00725671	0.048137	Igfals	insulin-like growth factor binding protein, acid labile subunit [Source:MGI Symbol;Acc:MGI:107973]
ENSMUSG00000020131	2.33895	1.2776	0.000699614	0.00683218	Pcsk4	proprotein convertase subtilisin/kexin type 4 [Source:MGI Symbol;Acc:MGI:97514]
ENSMUSG00000068154	2.34014	4.49467	2.85006e-13	2.03164e-11	Insm1	insulinoma-associated 1 [Source:MGI Symbol;Acc:MGI:1859980]
ENSMUSG00000026163	2.3475	4.6273	3.10833e-15	3.01037e-13	Sphkap	SPHK1 interactor, AKAP domain containing [Source:MGI Symbol;Acc:MGI:1924879]
ENSMUSG00000028841	2.35794	1.10545	0.0010182	0.00947552	Cnksr1	connector enhancer of kinase suppressor of Ras 1 [Source:MGI Symbol;Acc:MGI:2670958]
ENSMUSG00000042644	2.36134	6.34352	1.5908e-18	2.27955e-16	Itpr3	inositol 1,4,5-triphosphate receptor 3 [Source:MGI Symbol;Acc:MGI:96624]
ENSMUSG00000034981	2.36419	6.34478	6.07064e-21	1.15203e-18	Parm1	prostate androgen-regulated mucin-like protein 1 [Source:MGI Symbol;Acc:MGI:2443349]
ENSMUSG00000087535	2.36469	1.0074	0.00335753	0.0255693	Zmiz1os1	Zmiz1 opposite strand 1 [Source:MGI Symbol;Acc:MGI:3041228]
ENSMUSG00000021303	2.37272	2.46448	0.000189959	0.00224734	Gng4	guanine nucleotide binding protein (G protein), gamma 4 [Source:MGI Symbol;Acc:MGI:102703]
ENSMUSG00000029149	2.37302	2.04574	0.000148671	0.00181862	Krtcap3	keratinocyte associated protein 3 [Source:MGI Symbol;Acc:MGI:1917065]
ENSMUSG00000035580	2.37679	2.45835	1.0216e-05	0.000175597	Kcnh8	potassium voltage-gated channel, subfamily H (eag-related), member 8 [Source:MGI Symbol;Acc:MGI:2445160]
ENSMUSG00000024899	2.37721	1.87575	7.37206e-05	0.000985296	Papss2	3'-phosphoadenosine 5'-phosphosulfate synthase 2 [Source:MGI Symbol;Acc:MGI:1330223]
ENSMUSG00000021360	2.37817	4.11728	1.0829e-12	6.97573e-11	Gcnt2	glucosaminyl (N-acetyl) transferase 2, I-branching enzyme [Source:MGI Symbol;Acc:MGI:1100870]
ENSMUSG00000027419	2.38328	5.0546	6.98283e-07	1.60754e-05	Pcsk2	proprotein convertase subtilisin/kexin type 2 [Source:MGI Symbol;Acc:MGI:97512]
ENSMUSG00000044433	2.38517	4.55734	3.3065e-16	3.68517e-14	Camsap3	calmodulin regulated spectrin-associated protein family, member 3 [Source:MGI Symbol;Acc:MGI:1916947]
ENSMUSG00000029868	2.38525	1.02538	0.00319756	0.0245106	Trpv6	transient receptor potential cation channel, subfamily V, member 6 [Source:MGI Symbol;Acc:MGI:1927259]
ENSMUSG00000050931	2.38658	3.22331	5.55643e-08	1.63926e-06	Sgms2	sphingomyelin synthase 2 [Source:MGI Symbol;Acc:MGI:1921692]
ENSMUSG00000026343	2.38689	1.3133	0.00260669	0.0206942	Gpr39	G protein-coupled receptor 39 [Source:MGI Symbol;Acc:MGI:1918361]
ENSMUSG00000019775	2.39052	3.68483	1.19081e-09	4.83311e-08	Rgs17	regulator of G-protein signaling 17 [Source:MGI Symbol;Acc:MGI:1927469]
ENSMUSG00000027695	2.39177	4.15307	1.78176e-12	1.09743e-10	Pld1	phospholipase D1 [Source:MGI Symbol;Acc:MGI:109585]
ENSMUSG00000032776	2.39328	3.42954	3.85577e-07	9.49941e-06	Mctp2	multiple C2 domains, transmembrane 2 [Source:MGI Symbol;Acc:MGI:2685335]
ENSMUSG00000022756	2.3936	0.796753	0.00612424	0.0418912	Slc7a4	solute carrier family 7 (cationic amino acid transporter, y+ system), member 4 [Source:MGI Symbol;Acc:MGI:2146512]
ENSMUSG00000015401	2.39382	4.25763	4.13864e-06	7.88588e-05	Tmem27	transmembrane protein 27 [Source:MGI Symbol;Acc:MGI:1926234]
ENSMUSG00000036641	2.39433	0.520727	0.00347102	0.0263336	Ccdc148	coiled-coil domain containing 148 [Source:MGI Symbol;Acc:MGI:3039583]
ENSMUSG00000030800	2.39466	1.69692	0.000330091	0.00358505	Prss8	protease, serine 8 (prostasin) [Source:MGI Symbol;Acc:MGI:1923810]
ENSMUSG00000095147	2.40127	0.364455	0.00607228	0.0415966	Mir3070a	microRNA 3070a [Source:MGI Symbol;Acc:MGI:4834243]
ENSMUSG00000000567	2.40465	6.96546	1.50815e-12	9.45489e-11	Sox9	SRY (sex determining region Y)-box 9 [Source:MGI Symbol;Acc:MGI:98371]
ENSMUSG00000043003	2.40507	2.21712	3.8278e-05	0.000558771	Rasef	RAS and EF hand domain containing [Source:MGI Symbol;Acc:MGI:2448565]
ENSMUSG00000021944	2.4057	4.99871	4.93026e-10	2.14352e-08	Gata4	GATA binding protein 4 [Source:MGI Symbol;Acc:MGI:95664]
ENSMUSG00000034917	2.40696	2.16699	1.70113e-05	0.000271774	Tjp3	tight junction protein 3 [Source:MGI Symbol;Acc:MGI:1351650]
ENSMUSG00000054162	2.41015	2.82888	1.31677e-06	2.83419e-05	Spock3	sparc/osteonectin, cwcv and kazal-like domains proteoglycan 3 [Source:MGI Symbol;Acc:MGI:1920152]
ENSMUSG00000023039	2.41406	3.93827	1.25006e-11	7.07847e-10	Krt7	keratin 7 [Source:MGI Symbol;Acc:MGI:96704]
ENSMUSG00000037463	2.41488	1.14092	0.00196701	0.0164715	Fbxo27	F-box protein 27 [Source:MGI Symbol;Acc:MGI:2685007]
ENSMUSG00000044393	2.41613	5.89691	3.24268e-22	7.46507e-20	Dsg2	desmoglein 2 [Source:MGI Symbol;Acc:MGI:1196466]
ENSMUSG00000022416	2.41948	0.684211	0.00235584	0.0191453	Cacna1i	calcium channel, voltage-dependent, alpha 1I subunit [Source:MGI Symbol;Acc:MGI:2178051]
ENSMUSG00000024013	2.41952	2.60522	5.58013e-07	1.32297e-05	Fgd2	FYVE, RhoGEF and PH domain containing 2 [Source:MGI Symbol;Acc:MGI:1347084]
ENSMUSG00000006651	2.41971	5.7235	2.11436e-23	5.9384e-21	Aplp1	amyloid beta (A4) precursor-like protein 1 [Source:MGI Symbol;Acc:MGI:88046]
ENSMUSG00000028042	2.42496	3.04606	9.89756e-08	2.76325e-06	Zbtb7b	zinc finger and BTB domain containing 7B [Source:MGI Symbol;Acc:MGI:102755]
ENSMUSG00000014791	2.42597	2.08633	2.15867e-05	0.000336451	Elmo3	engulfment and cell motility 3 [Source:MGI Symbol;Acc:MGI:2679007]
ENSMUSG00000038233	2.42697	0.545042	0.00303092	0.0233992	Fam198a	family with sequence similarity 198, member A [Source:MGI Symbol;Acc:MGI:3041196]
ENSMUSG00000030838	2.42883	2.50284	5.32528e-06	9.80116e-05	Ush1c	Usher syndrome 1C [Source:MGI Symbol;Acc:MGI:1919338]
ENSMUSG00000058152	2.42964	2.37794	1.3055e-05	0.000215431	Chsy3	chondroitin sulfate synthase 3 [Source:MGI Symbol;Acc:MGI:1926173]
ENSMUSG00000026110	2.42976	5.28115	2.64362e-19	4.17128e-17	Mgat4a	mannoside acetylglucosaminyltransferase 4, isoenzyme A [Source:MGI Symbol;Acc:MGI:2662992]
ENSMUSG00000036923	2.43288	2.14425	1.53516e-05	0.000248081	Stox1	storkhead box 1 [Source:MGI Symbol;Acc:MGI:2684909]
ENSMUSG00000030281	2.4403	0.390817	0.0043637	0.031751	Il17rc	interleukin 17 receptor C [Source:MGI Symbol;Acc:MGI:2159336]
ENSMUSG00000039913	2.4608	3.38108	5.22136e-07	1.24277e-05	Pak7	p21 protein (Cdc42/Rac)-activated kinase 7 [Source:MGI Symbol;Acc:MGI:1920334]
ENSMUSG00000049892	2.46437	0.851743	0.00148632	0.0130779	Rasd1	RAS, dexamethasone-induced 1 [Source:MGI Symbol;Acc:MGI:1270848]
ENSMUSG00000027506	2.46497	5.10956	2.18761e-22	5.48583e-20	Tpd52	tumor protein D52 [Source:MGI Symbol;Acc:MGI:107749]
ENSMUSG00000034918	2.47679	0.855794	0.00238805	0.0193176	Cdhr2	cadherin-related family member 2 [Source:MGI Symbol;Acc:MGI:2687323]
ENSMUSG00000037370	2.48776	4.20489	8.70407e-13	5.68518e-11	Enpp1	ectonucleotide pyrophosphatase/phosphodiesterase 1 [Source:MGI Symbol;Acc:MGI:97370]
ENSMUSG00000068876	2.49105	4.77352	1.27714e-16	1.50713e-14	Cgn	cingulin [Source:MGI Symbol;Acc:MGI:1927237]
ENSMUSG00000044005	2.49775	0.873442	0.00108424	0.00998429	Gls2	glutaminase 2 (liver, mitochondrial) [Source:MGI Symbol;Acc:MGI:2143539]
ENSMUSG00000037016	2.4978	7.76427	1.63848e-33	1.09568e-30	Frem2	Fras1 related extracellular matrix protein 2 [Source:MGI Symbol;Acc:MGI:2444465]
ENSMUSG00000009376	2.49906	5.39494	1.17011e-26	4.44103e-24	Met	met proto-oncogene [Source:MGI Symbol;Acc:MGI:96969]
ENSMUSG00000029994	2.50541	3.72668	4.72929e-11	2.4689e-09	Anxa4	annexin A4 [Source:MGI Symbol;Acc:MGI:88030]
ENSMUSG00000098146	2.50599	0.595557	0.00539875	0.0378884	Gm26935	predicted gene, 26935 [Source:MGI Symbol;Acc:MGI:5504050]
ENSMUSG00000028463	2.50837	0.892305	0.00218799	0.0179789	Car9	carbonic anhydrase 9 [Source:MGI Symbol;Acc:MGI:2447188]
ENSMUSG00000029193	2.51003	0.446261	0.00462731	0.0333121	Cckar	cholecystokinin A receptor [Source:MGI Symbol;Acc:MGI:99478]
ENSMUSG00000041161	2.51121	3.16906	3.83221e-09	1.4237e-07	Otud3	OTU domain containing 3 [Source:MGI Symbol;Acc:MGI:1920412]
ENSMUSG00000048200	2.51182	1.22348	0.00154402	0.0135095	Cracr2b	calcium release activated channel regulator 2B [Source:MGI Symbol;Acc:MGI:2446129]
ENSMUSG00000040616	2.51717	2.31146	2.24257e-06	4.59899e-05	Tmem51	transmembrane protein 51 [Source:MGI Symbol;Acc:MGI:2384874]
ENSMUSG00000041607	2.51877	4.22028	4.90123e-13	3.34116e-11	Mbp	myelin basic protein [Source:MGI Symbol;Acc:MGI:96925]
ENSMUSG00000029408	2.52002	1.1401	0.00336791	0.0256205	Abcb9	ATP-binding cassette, sub-family B (MDR/TAP), member 9 [Source:MGI Symbol;Acc:MGI:1861729]
ENSMUSG00000028555	2.52477	3.54901	1.12554e-09	4.66254e-08	Ttc39a	tetratricopeptide repeat domain 39A [Source:MGI Symbol;Acc:MGI:2444350]
ENSMUSG00000049382	2.53545	6.68887	1.77155e-25	6.37894e-23	Krt8	keratin 8 [Source:MGI Symbol;Acc:MGI:96705]
ENSMUSG00000020641	2.53736	0.911551	0.00115364	0.0105404	Rsad2	radical S-adenosyl methionine domain containing 2 [Source:MGI Symbol;Acc:MGI:1929628]
ENSMUSG00000031170	2.54332	7.33565	5.31263e-05	0.000740866	Slc38a5	solute carrier family 38, member 5 [Source:MGI Symbol;Acc:MGI:2148066]
ENSMUSG00000000686	2.54941	2.18796	1.0767e-05	0.000184168	Abhd15	abhydrolase domain containing 15 [Source:MGI Symbol;Acc:MGI:1914727]
ENSMUSG00000002668	2.55019	2.07577	6.11881e-06	0.00011073	Dennd1c	DENN/MADD domain containing 1C [Source:MGI Symbol;Acc:MGI:1918035]
ENSMUSG00000043068	2.5504	0.638338	0.00273792	0.0214797	Fam89a	family with sequence similarity 89, member A [Source:MGI Symbol;Acc:MGI:1916877]
ENSMUSG00000072900	2.5534	1.52079	0.000905985	0.00859645	Mir540	microRNA 540 [Source:MGI Symbol;Acc:MGI:3619429]
ENSMUSG00000039168	2.55401	5.66447	3.27841e-28	1.53463e-25	Dap	death-associated protein [Source:MGI Symbol;Acc:MGI:1918190]
ENSMUSG00000041362	2.562	3.66788	1.69148e-09	6.59819e-08	Shtn1	shootin 1 [Source:MGI Symbol;Acc:MGI:1918903]
ENSMUSG00000059401	2.56375	4.08285	1.06796e-10	5.35619e-09	Mamld1	mastermind-like domain containing 1 [Source:MGI Symbol;Acc:MGI:3045303]
ENSMUSG00000027577	2.56498	5.47396	3.74604e-12	2.21032e-10	Chrna4	cholinergic receptor, nicotinic, alpha polypeptide 4 [Source:MGI Symbol;Acc:MGI:87888]
ENSMUSG00000010080	2.56602	1.90323	3.0898e-05	0.000459154	Epn3	epsin 3 [Source:MGI Symbol;Acc:MGI:1919139]
ENSMUSG00000056812	2.57057	3.7143	7.73635e-09	2.66932e-07	St8sia3	ST8 alpha-N-acetyl-neuraminide alpha-2,8-sialyltransferase 3 [Source:MGI Symbol;Acc:MGI:106019]
ENSMUSG00000026972	2.57429	2.0949	8.50689e-06	0.000149141	Arrdc1	arrestin domain containing 1 [Source:MGI Symbol;Acc:MGI:2446136]
ENSMUSG00000028392	2.5842	1.63008	0.000152522	0.00185282	Bspry	B-box and SPRY domain containing [Source:MGI Symbol;Acc:MGI:2177191]
ENSMUSG00000052271	2.58436	0.494886	0.00248665	0.0199434	Bhlha15	basic helix-loop-helix family, member a15 [Source:MGI Symbol;Acc:MGI:891976]
ENSMUSG00000003051	2.60003	2.42555	1.75719e-06	3.68303e-05	Elf3	E74-like factor 3 [Source:MGI Symbol;Acc:MGI:1101781]
ENSMUSG00000039601	2.60107	4.75678	1.44193e-18	2.10927e-16	Rcan2	regulator of calcineurin 2 [Source:MGI Symbol;Acc:MGI:1858219]
ENSMUSG00000032489	2.60823	0.333185	0.00424388	0.0310724	Kif9	kinesin family member 9 [Source:MGI Symbol;Acc:MGI:1098237]
ENSMUSG00000097749	2.61154	0.332752	0.00458279	0.033071	Gm16938	predicted gene, 16938 [Source:MGI Symbol;Acc:MGI:4439862]
ENSMUSG00000000915	2.61199	5.9268	2.72283e-23	7.4974e-21	Hip1r	huntingtin interacting protein 1 related [Source:MGI Symbol;Acc:MGI:1352504]
ENSMUSG00000094952	2.61218	0.121018	0.00540612	0.0379212	Mir3070b	microRNA 3070b [Source:MGI Symbol;Acc:MGI:4834244]
ENSMUSG00000046733	2.61802	1.57609	0.000460309	0.00477762	Gprc5a	G protein-coupled receptor, family C, group 5, member A [Source:MGI Symbol;Acc:MGI:1891250]
ENSMUSG00000019866	2.61842	2.13431	3.16373e-06	6.23993e-05	Aim1	absent in melanoma 1 [Source:MGI Symbol;Acc:MGI:109544]
ENSMUSG00000041782	2.62265	2.91116	1.77304e-07	4.75168e-06	Lad1	ladinin [Source:MGI Symbol;Acc:MGI:109343]
ENSMUSG00000053980	2.62346	1.67356	0.000191697	0.00226408	Gm9930	predicted gene 9930 [Source:MGI Symbol;Acc:MGI:3642400]
ENSMUSG00000029999	2.62951	2.87733	1.22429e-07	3.37775e-06	Tgfa	transforming growth factor alpha [Source:MGI Symbol;Acc:MGI:98724]
ENSMUSG00000073102	2.63228	0.857662	0.00662372	0.0444869	Drc1	dynein regulatory complex subunit 1 [Source:MGI Symbol;Acc:MGI:2685906]
ENSMUSG00000021187	2.63729	0.544262	0.00322945	0.0246876	Tc2n	tandem C2 domains, nuclear [Source:MGI Symbol;Acc:MGI:1921663]
ENSMUSG00000010021	2.64254	2.46438	8.1177e-07	1.84461e-05	Kif19a	kinesin family member 19A [Source:MGI Symbol;Acc:MGI:2447024]
ENSMUSG00000056222	2.6446	4.13137	3.10833e-15	3.01037e-13	Spock1	sparc/osteonectin, cwcv and kazal-like domains proteoglycan 1 [Source:MGI Symbol;Acc:MGI:105371]
ENSMUSG00000090291	2.65917	1.00702	0.00109778	0.0100956	Lrrc10b	leucine rich repeat containing 10B [Source:MGI Symbol;Acc:MGI:2685551]
ENSMUSG00000021876	2.6601	3.01401	8.42563e-09	2.87886e-07	Rnase4	ribonuclease, RNase A family 4 [Source:MGI Symbol;Acc:MGI:1926217]
ENSMUSG00000025854	2.6622	5.01565	3.21294e-22	7.46507e-20	Fam20c	family with sequence similarity 20, member C [Source:MGI Symbol;Acc:MGI:2136853]
ENSMUSG00000068617	2.66658	3.22167	3.21378e-10	1.4282e-08	Efcab1	EF hand calcium binding domain 1 [Source:MGI Symbol;Acc:MGI:1914043]
ENSMUSG00000030688	2.67797	5.11486	1.06825e-24	3.57177e-22	Stard10	START domain containing 10 [Source:MGI Symbol;Acc:MGI:1860093]
ENSMUSG00000027412	2.68385	1.54689	6.33424e-05	0.000864449	Lpin3	lipin 3 [Source:MGI Symbol;Acc:MGI:1891342]
ENSMUSG00000051339	2.68445	5.81835	1.29565e-34	9.5762e-32	2900026A02Rik	RIKEN cDNA 2900026A02 gene [Source:MGI Symbol;Acc:MGI:1920194]
ENSMUSG00000035349	2.68508	0.873106	0.00456521	0.032978	Mia2	melanoma inhibitory activity 2 [Source:MGI Symbol;Acc:MGI:2159614]
ENSMUSG00000027544	2.68691	3.29905	6.76039e-10	2.89836e-08	Nfatc2	nuclear factor of activated T cells, cytoplasmic, calcineurin dependent 2 [Source:MGI Symbol;Acc:MGI:102463]
ENSMUSG00000058420	2.68803	1.35326	0.000951369	0.0089288	Syt17	synaptotagmin XVII [Source:MGI Symbol;Acc:MGI:104966]
ENSMUSG00000037143	2.70193	0.753329	0.00102771	0.0095451	Cfap61	cilia and flagella associated protein 61 [Source:MGI Symbol;Acc:MGI:1926024]
ENSMUSG00000059456	2.70788	2.41616	2.48896e-07	6.48468e-06	Ptk2b	PTK2 protein tyrosine kinase 2 beta [Source:MGI Symbol;Acc:MGI:104908]
ENSMUSG00000044734	2.71137	1.28027	0.000113135	0.00144209	Serpinb1a	serine (or cysteine) peptidase inhibitor, clade B, member 1a [Source:MGI Symbol;Acc:MGI:1913472]
ENSMUSG00000030607	2.71513	1.64374	0.00269072	0.0212003	Acan	aggrecan [Source:MGI Symbol;Acc:MGI:99602]
ENSMUSG00000020083	2.71821	1.96302	8.76527e-06	0.000153098	2010107G23Rik	RIKEN cDNA 2010107G23 gene [Source:MGI Symbol;Acc:MGI:1917144]
ENSMUSG00000026994	2.72289	0.910859	0.000688208	0.00674424	Galnt3	UDP-N-acetyl-alpha-D-galactosamine:polypeptide N-acetylgalactosaminyltransferase 3 [Source:MGI Symbol;Acc:MGI:894695]
ENSMUSG00000021696	2.72763	2.16166	2.96937e-05	0.000443134	Elovl7	ELOVL family member 7, elongation of long chain fatty acids (yeast) [Source:MGI Symbol;Acc:MGI:1921809]
ENSMUSG00000022840	2.72991	4.28488	1.60332e-17	2.04685e-15	Adcy5	adenylate cyclase 5 [Source:MGI Symbol;Acc:MGI:99673]
ENSMUSG00000019852	2.73326	4.07043	7.31811e-14	5.70935e-12	Arfgef3	ARFGEF family member 3 [Source:MGI Symbol;Acc:MGI:106387]
ENSMUSG00000034382	2.73521	3.24216	8.6469e-08	2.44815e-06	AI661453	expressed sequence AI661453 [Source:MGI Symbol;Acc:MGI:2146908]
ENSMUSG00000085069	2.75412	0.442003	0.00267086	0.0210594	Gm13111	predicted gene 13111 [Source:MGI Symbol;Acc:MGI:3651882]
ENSMUSG00000027690	2.76308	1.78581	9.35711e-06	0.000162425	Slc2a2	solute carrier family 2 (facilitated glucose transporter), member 2 [Source:MGI Symbol;Acc:MGI:1095438]
ENSMUSG00000066438	2.76421	0.950124	0.000286041	0.00317791	Plekhd1	pleckstrin homology domain containing, family D (with coiled-coil domains) member 1 [Source:MGI Symbol;Acc:MGI:3036228]
ENSMUSG00000019590	2.76777	3.51545	1.84217e-12	1.12968e-10	Cyb561	cytochrome b-561 [Source:MGI Symbol;Acc:MGI:103253]
ENSMUSG00000068615	2.77086	1.8746	3.4445e-05	0.000505446	Gjd2	gap junction protein, delta 2 [Source:MGI Symbol;Acc:MGI:1334209]
ENSMUSG00000038156	2.77331	7.44311	1.00753e-29	5.65951e-27	Spon1	spondin 1, (f-spondin) extracellular matrix protein [Source:MGI Symbol;Acc:MGI:2385287]
ENSMUSG00000002012	2.77937	1.09413	0.000454151	0.00471719	Pnck	pregnancy upregulated non-ubiquitously expressed CaM kinase [Source:MGI Symbol;Acc:MGI:1347357]
ENSMUSG00000015970	2.78159	0.248945	0.00360319	0.0271021	Chdh	choline dehydrogenase [Source:MGI Symbol;Acc:MGI:1860776]
ENSMUSG00000015766	2.78699	4.26266	3.41795e-16	3.77939e-14	Eps8	epidermal growth factor receptor pathway substrate 8 [Source:MGI Symbol;Acc:MGI:104684]
ENSMUSG00000079608	2.78961	0.246619	0.00320902	0.0245849	Stard6	StAR-related lipid transfer (START) domain containing 6 [Source:MGI Symbol;Acc:MGI:2156774]
ENSMUSG00000031772	2.7944	1.88411	6.97285e-06	0.000124422	Cntnap4	contactin associated protein-like 4 [Source:MGI Symbol;Acc:MGI:2183572]
ENSMUSG00000038224	2.80064	3.71834	1.75626e-12	1.08648e-10	Serpinf2	serine (or cysteine) peptidase inhibitor, clade F, member 2 [Source:MGI Symbol;Acc:MGI:107173]
ENSMUSG00000034584	2.80277	3.74	3.30825e-12	1.96855e-10	Exph5	exophilin 5 [Source:MGI Symbol;Acc:MGI:2443248]
ENSMUSG00000026609	2.81041	2.18553	3.98644e-05	0.000577725	Ush2a	Usher syndrome 2A (autosomal recessive, mild) [Source:MGI Symbol;Acc:MGI:1341292]
ENSMUSG00000100855	2.81771	0.279406	0.00461067	0.033221	Gm6976	predicted gene 6976 [Source:MGI Symbol;Acc:MGI:3644617]
ENSMUSG00000055003	2.81992	0.0211699	0.00549984	0.0384633	Lrtm2	leucine-rich repeats and transmembrane domains 2 [Source:MGI Symbol;Acc:MGI:2141485]
ENSMUSG00000021213	2.81999	1.36609	4.43189e-05	0.000633778	Akr1c13	aldo-keto reductase family 1, member C13 [Source:MGI Symbol;Acc:MGI:1351662]
ENSMUSG00000034957	2.82006	2.46406	7.81173e-08	2.23878e-06	Cebpa	CCAAT/enhancer binding protein (C/EBP), alpha [Source:MGI Symbol;Acc:MGI:99480]
ENSMUSG00000030406	2.83001	1.00888	0.00173534	0.0148594	Gipr	gastric inhibitory polypeptide receptor [Source:MGI Symbol;Acc:MGI:1352753]
ENSMUSG00000047842	2.83351	2.36924	1.19057e-07	3.29768e-06	Diras2	DIRAS family, GTP-binding RAS-like 2 [Source:MGI Symbol;Acc:MGI:1915453]
ENSMUSG00000019996	2.84316	4.39256	4.44897e-14	3.54982e-12	Map7	microtubule-associated protein 7 [Source:MGI Symbol;Acc:MGI:1328328]
ENSMUSG00000047040	2.85028	1.85922	8.5398e-06	0.000149532	Prr15l	proline rich 15-like [Source:MGI Symbol;Acc:MGI:2387599]
ENSMUSG00000029859	2.85268	2.88923	1.18476e-09	4.82249e-08	Epha1	Eph receptor A1 [Source:MGI Symbol;Acc:MGI:107381]
ENSMUSG00000038167	2.85283	0.874778	0.000411866	0.00433896	Plekhg6	pleckstrin homology domain containing, family G (with RhoGef domain) member 6 [Source:MGI Symbol;Acc:MGI:2682298]
ENSMUSG00000085521	2.86024	0.87167	0.000449502	0.00467929	4930526A20Rik	RIKEN cDNA 4930526A20 gene [Source:MGI Symbol;Acc:MGI:3612449]
ENSMUSG00000044177	2.8603	0.0553021	0.00559885	0.0390136	Wfikkn2	WAP, follistatin/kazal, immunoglobulin, kunitz and netrin domain containing 2 [Source:MGI Symbol;Acc:MGI:2669209]
ENSMUSG00000020707	2.86514	0.304134	0.00306976	0.0236516	Rnf135	ring finger protein 135 [Source:MGI Symbol;Acc:MGI:1919206]
ENSMUSG00000062157	2.86644	1.15591	0.000497584	0.00512286	Ifnlr1	interferon lambda receptor 1 [Source:MGI Symbol;Acc:MGI:2429859]
ENSMUSG00000084939	2.86735	0.306854	0.00181845	0.0154673	Gm830	predicted gene 830 [Source:MGI Symbol;Acc:MGI:2685676]
ENSMUSG00000020599	2.86964	3.15499	8.28242e-11	4.26044e-09	Rgs9	regulator of G-protein signaling 9 [Source:MGI Symbol;Acc:MGI:1338824]
ENSMUSG00000029032	2.87852	4.76217	2.60395e-20	4.40569e-18	Arhgef16	Rho guanine nucleotide exchange factor (GEF) 16 [Source:MGI Symbol;Acc:MGI:2446219]
ENSMUSG00000017311	2.87908	4.09077	2.75163e-09	1.04436e-07	Pyy	peptide YY [Source:MGI Symbol;Acc:MGI:99924]
ENSMUSG00000025885	2.88048	5.01312	2.83024e-24	8.64023e-22	Myo5b	myosin VB [Source:MGI Symbol;Acc:MGI:106598]
ENSMUSG00000056752	2.90435	3.51235	2.33987e-11	1.27855e-09	Dnah9	dynein, axonemal, heavy chain 9 [Source:MGI Symbol;Acc:MGI:1289279]
ENSMUSG00000025355	2.90652	0.54754	0.00194895	0.0163673	Mmp19	matrix metallopeptidase 19 [Source:MGI Symbol;Acc:MGI:1927899]
ENSMUSG00000034171	2.90866	2.59616	1.62864e-07	4.40951e-06	Faah	fatty acid amide hydrolase [Source:MGI Symbol;Acc:MGI:109609]
ENSMUSG00000045518	2.91077	4.71459	7.78195e-09	2.67848e-07	Onecut3	one cut domain, family member 3 [Source:MGI Symbol;Acc:MGI:1891409]
ENSMUSG00000046613	2.91338	4.40088	3.36547e-11	1.79701e-09	Vwa5b2	von Willebrand factor A domain containing 5B2 [Source:MGI Symbol;Acc:MGI:2681859]
ENSMUSG00000038580	2.91399	1.32629	8.66396e-05	0.00113815	Sct	secretin [Source:MGI Symbol;Acc:MGI:99466]
ENSMUSG00000044254	2.91646	4.24098	1.86436e-17	2.35867e-15	Pcsk9	proprotein convertase subtilisin/kexin type 9 [Source:MGI Symbol;Acc:MGI:2140260]
ENSMUSG00000057286	2.91674	2.64589	5.11691e-09	1.83777e-07	St6galnac2	ST6 (alpha-N-acetyl-neuraminyl-2,3-beta-galactosyl-1,3)-N-acetylgalactosaminide alpha-2,6-sialyltransferase 2 [Source:MGI Symbol;Acc:MGI:107553]
ENSMUSG00000023805	2.9206	5.24242	5.09658e-28	2.2366e-25	Synj2	synaptojanin 2 [Source:MGI Symbol;Acc:MGI:1201671]
ENSMUSG00000017950	2.92253	4.69993	1.46818e-18	2.12553e-16	Hnf4a	hepatic nuclear factor 4, alpha [Source:MGI Symbol;Acc:MGI:109128]
ENSMUSG00000025082	2.92296	3.79697	6.0653e-09	2.14008e-07	Vwa2	von Willebrand factor A domain containing 2 [Source:MGI Symbol;Acc:MGI:2684334]
ENSMUSG00000062151	2.92394	1.83845	3.89195e-06	7.46649e-05	Unc13c	unc-13 homolog C (C. elegans) [Source:MGI Symbol;Acc:MGI:2149021]
ENSMUSG00000070780	2.92909	3.83546	3.33556e-14	2.75578e-12	Rbm47	RNA binding motif protein 47 [Source:MGI Symbol;Acc:MGI:2384294]
ENSMUSG00000009876	2.92927	0.0890726	0.0061997	0.0422428	Cox4i2	cytochrome c oxidase subunit IV isoform 2 [Source:MGI Symbol;Acc:MGI:2135755]
ENSMUSG00000027570	2.93166	2.79158	2.79308e-08	8.69694e-07	Col9a3	collagen, type IX, alpha 3 [Source:MGI Symbol;Acc:MGI:894686]
ENSMUSG00000056553	2.9423	6.19601	1.735e-19	2.7687e-17	Ptprn2	protein tyrosine phosphatase, receptor type, N polypeptide 2 [Source:MGI Symbol;Acc:MGI:107418]
ENSMUSG00000030699	2.94379	0.771236	0.00035029	0.00375219	Tbx6	T-box 6 [Source:MGI Symbol;Acc:MGI:102539]
ENSMUSG00000073000	2.94693	0.59412	0.000928048	0.00878799	Gm10451	predicted gene 10451 [Source:MGI Symbol;Acc:MGI:3641898]
ENSMUSG00000019900	2.95248	4.50299	1.67502e-15	1.69225e-13	Rfx6	regulatory factor X, 6 [Source:MGI Symbol;Acc:MGI:2445208]
ENSMUSG00000071265	2.95453	2.36521	1.9717e-06	4.08989e-05	1700086L19Rik	RIKEN cDNA 1700086L19 gene [Source:MGI Symbol;Acc:MGI:1921534]
ENSMUSG00000052595	2.96057	2.5316	1.31815e-08	4.39685e-07	A1cf	APOBEC1 complementation factor [Source:MGI Symbol;Acc:MGI:1917115]
ENSMUSG00000040714	2.97211	2.91727	1.26103e-08	4.21636e-07	Klc3	kinesin light chain 3 [Source:MGI Symbol;Acc:MGI:1277971]
ENSMUSG00000021340	2.98187	1.12309	6.88965e-05	0.000928516	Gpld1	glycosylphosphatidylinositol specific phospholipase D1 [Source:MGI Symbol;Acc:MGI:106604]
ENSMUSG00000009378	2.99349	3.97354	2.84919e-17	3.50975e-15	Slc16a12	solute carrier family 16 (monocarboxylic acid transporters), member 12 [Source:MGI Symbol;Acc:MGI:2147716]
ENSMUSG00000022479	2.99536	1.26748	6.83662e-05	0.000923142	Vdr	vitamin D receptor [Source:MGI Symbol;Acc:MGI:103076]
ENSMUSG00000047507	2.99565	5.31326	8.21495e-09	2.81372e-07	Baiap3	BAI1-associated protein 3 [Source:MGI Symbol;Acc:MGI:2685783]
ENSMUSG00000054453	3.00114	4.30403	1.25376e-06	2.70869e-05	Sytl5	synaptotagmin-like 5 [Source:MGI Symbol;Acc:MGI:2668451]
ENSMUSG00000037279	3.00123	1.63185	5.34086e-05	0.000743327	Ovol2	ovo-like 2 (Drosophila) [Source:MGI Symbol;Acc:MGI:1338039]
ENSMUSG00000044788	3.00361	3.90802	1.94843e-12	1.18964e-10	Fads6	fatty acid desaturase domain family, member 6 [Source:MGI Symbol;Acc:MGI:3039592]
ENSMUSG00000049154	3.00663	1.40962	3.95021e-05	0.000573659	Fam183b	family with sequence similarity 183, member B [Source:MGI Symbol;Acc:MGI:1922679]
ENSMUSG00000090564	3.01029	0.154342	0.00207905	0.0173065	A430057M04Rik	RIKEN cDNA A430057M04 gene [Source:MGI Symbol;Acc:MGI:2442125]
ENSMUSG00000029102	3.0207	1.15336	0.000179525	0.00214284	Hgfac	hepatocyte growth factor activator [Source:MGI Symbol;Acc:MGI:1859281]
ENSMUSG00000044156	3.02175	2.83449	2.83765e-09	1.0741e-07	Hepacam2	HEPACAM family member 2 [Source:MGI Symbol;Acc:MGI:2141520]
ENSMUSG00000041608	3.02605	2.16061	4.17327e-07	1.01569e-05	Entpd3	ectonucleoside triphosphate diphosphohydrolase 3 [Source:MGI Symbol;Acc:MGI:1321386]
ENSMUSG00000027347	3.02931	0.832334	0.000936031	0.00883379	Rasgrp1	RAS guanyl releasing protein 1 [Source:MGI Symbol;Acc:MGI:1314635]
ENSMUSG00000022949	3.03249	3.74782	4.81935e-15	4.54216e-13	Clic6	chloride intracellular channel 6 [Source:MGI Symbol;Acc:MGI:2146607]
ENSMUSG00000037580	3.03602	3.09588	6.24693e-10	2.69925e-08	Gch1	GTP cyclohydrolase 1 [Source:MGI Symbol;Acc:MGI:95675]
ENSMUSG00000034616	3.0396	3.16873	3.57069e-11	1.8922e-09	Ssh3	slingshot homolog 3 (Drosophila) [Source:MGI Symbol;Acc:MGI:2683546]
ENSMUSG00000006567	3.04654	5.13288	5.25561e-23	1.39254e-20	Atp7b	ATPase, Cu++ transporting, beta polypeptide [Source:MGI Symbol;Acc:MGI:103297]
ENSMUSG00000013483	3.04987	-0.128232	0.0035371	0.0267051	Card14	caspase recruitment domain family, member 14 [Source:MGI Symbol;Acc:MGI:2386258]
ENSMUSG00000024990	3.05349	5.74777	4.27219e-39	5.45404e-36	Rbp4	retinol binding protein 4, plasma [Source:MGI Symbol;Acc:MGI:97879]
ENSMUSG00000085912	3.06144	0.684983	0.000760382	0.00734897	Trp53cor1	tumor protein p53 pathway corepressor 1 [Source:MGI Symbol;Acc:MGI:3801771]
ENSMUSG00000004961	3.06405	2.81981	2.63572e-10	1.19398e-08	Syt5	synaptotagmin V [Source:MGI Symbol;Acc:MGI:1926368]
ENSMUSG00000026090	3.06441	2.19324	2.84866e-07	7.27341e-06	2010300C02Rik	RIKEN cDNA 2010300C02 gene [Source:MGI Symbol;Acc:MGI:1919347]
ENSMUSG00000027901	3.0676	1.95883	1.99574e-05	0.000314194	Dennd2d	DENN/MADD domain containing 2D [Source:MGI Symbol;Acc:MGI:2181193]
ENSMUSG00000035277	3.07621	4.39261	2.01814e-14	1.72809e-12	Arx	aristaless related homeobox [Source:MGI Symbol;Acc:MGI:1097716]
ENSMUSG00000033998	3.07773	3.9227	3.98488e-15	3.80678e-13	Kcnk1	potassium channel, subfamily K, member 1 [Source:MGI Symbol;Acc:MGI:109322]
ENSMUSG00000030701	3.07824	2.63618	3.18649e-09	1.19647e-07	Plekhb1	pleckstrin homology domain containing, family B (evectins) member 1 [Source:MGI Symbol;Acc:MGI:1351469]
ENSMUSG00000081046	3.08618	0.470596	0.000688181	0.00674424	Gm12846	predicted gene 12846 [Source:MGI Symbol;Acc:MGI:3651461]
ENSMUSG00000087694	3.08798	0.704845	0.00124742	0.011258	A530058N18Rik	RIKEN cDNA A530058N18 gene [Source:MGI Symbol;Acc:MGI:2444858]
ENSMUSG00000021587	3.09028	2.28139	4.89114e-08	1.45831e-06	Pcsk1	proprotein convertase subtilisin/kexin type 1 [Source:MGI Symbol;Acc:MGI:97511]
ENSMUSG00000029452	3.09613	0.709867	0.000366281	0.00389969	Tmem116	transmembrane protein 116 [Source:MGI Symbol;Acc:MGI:1924712]
ENSMUSG00000037681	3.09713	0.216206	0.00222921	0.0182535	Esyt3	extended synaptotagmin-like protein 3 [Source:MGI Symbol;Acc:MGI:1098699]
ENSMUSG00000054662	3.10246	2.06121	1.82502e-06	3.81949e-05	Ano9	anoctamin 9 [Source:MGI Symbol;Acc:MGI:1918595]
ENSMUSG00000064247	3.10616	-0.0906485	0.00279348	0.0218302	Plcxd1	phosphatidylinositol-specific phospholipase C, X domain containing 1 [Source:MGI Symbol;Acc:MGI:2685422]
ENSMUSG00000000632	3.11192	2.75613	2.6426e-08	8.24669e-07	Sez6	seizure related gene 6 [Source:MGI Symbol;Acc:MGI:104745]
ENSMUSG00000033350	3.11216	7.08997	8.59801e-37	9.28783e-34	Chst2	carbohydrate sulfotransferase 2 [Source:MGI Symbol;Acc:MGI:1891160]
ENSMUSG00000062859	3.1253	1.83231	2.8057e-05	0.000422299	Tcp11	t-complex protein 11 [Source:MGI Symbol;Acc:MGI:98544]
ENSMUSG00000019734	3.12706	3.51054	4.86414e-12	2.83432e-10	Tmc4	transmembrane channel-like gene family 4 [Source:MGI Symbol;Acc:MGI:2669035]
ENSMUSG00000022286	3.13123	4.63761	1.05204e-26	4.10383e-24	Grhl2	grainyhead-like 2 (Drosophila) [Source:MGI Symbol;Acc:MGI:2182543]
ENSMUSG00000035498	3.1434	4.58425	1.01325e-21	2.25859e-19	Cdcp1	CUB domain containing protein 1 [Source:MGI Symbol;Acc:MGI:2442010]
ENSMUSG00000027376	3.14483	1.25254	4.57683e-05	0.000650531	Prom2	prominin 2 [Source:MGI Symbol;Acc:MGI:2138997]
ENSMUSG00000039529	3.14935	3.37004	2.89914e-13	2.05619e-11	Atp8b1	ATPase, class I, type 8B, member 1 [Source:MGI Symbol;Acc:MGI:1859665]
ENSMUSG00000035187	3.15397	5.37806	1.01612e-17	1.33359e-15	Nkx6-1	NK6 homeobox 1 [Source:MGI Symbol;Acc:MGI:1206039]
ENSMUSG00000074227	3.15602	5.56167	3.06516e-27	1.30437e-24	Spint2	serine protease inhibitor, Kunitz type 2 [Source:MGI Symbol;Acc:MGI:1338031]
ENSMUSG00000031995	3.16487	4.68141	2.00052e-24	6.38483e-22	St14	suppression of tumorigenicity 14 (colon carcinoma) [Source:MGI Symbol;Acc:MGI:1338881]
ENSMUSG00000075256	3.16903	1.12353	3.18343e-05	0.000470578	Cerkl	ceramide kinase-like [Source:MGI Symbol;Acc:MGI:3037816]
ENSMUSG00000066477	3.17945	4.48306	7.68674e-17	9.22605e-15	Gm16551	predicted gene 16551 [Source:MGI Symbol;Acc:MGI:4414971]
ENSMUSG00000022376	3.18567	3.36016	7.87698e-12	4.53346e-10	Adcy8	adenylate cyclase 8 [Source:MGI Symbol;Acc:MGI:1341110]
ENSMUSG00000028637	3.186	4.29443	2.94621e-22	7.01249e-20	Ccdc30	coiled-coil domain containing 30 [Source:MGI Symbol;Acc:MGI:1920582]
ENSMUSG00000035775	3.18975	2.78433	1.43793e-10	6.98717e-09	Krt20	keratin 20 [Source:MGI Symbol;Acc:MGI:1914059]
ENSMUSG00000026638	3.19665	4.27132	5.91567e-19	9.12898e-17	Irf6	interferon regulatory factor 6 [Source:MGI Symbol;Acc:MGI:1859211]
ENSMUSG00000044468	3.20145	4.72595	1.03339e-26	4.10383e-24	Fam46c	family with sequence similarity 46, member C [Source:MGI Symbol;Acc:MGI:1921895]
ENSMUSG00000045319	3.20674	3.50977	9.68067e-14	7.40189e-12	Proser2	proline and serine rich 2 [Source:MGI Symbol;Acc:MGI:2442238]
ENSMUSG00000071113	3.21687	1.16996	9.91997e-05	0.00128511	Mboat4	membrane bound O-acyltransferase domain containing 4 [Source:MGI Symbol;Acc:MGI:2685017]
ENSMUSG00000001249	3.21819	2.24577	1.68548e-08	5.49169e-07	Hpn	hepsin [Source:MGI Symbol;Acc:MGI:1196620]
ENSMUSG00000045441	3.22029	1.90963	1.54104e-06	3.269e-05	Gprin3	GPRIN family member 3 [Source:MGI Symbol;Acc:MGI:1924785]
ENSMUSG00000022900	3.22193	1.71538	0.000181839	0.00216772	Ildr1	immunoglobulin-like domain containing receptor 1 [Source:MGI Symbol;Acc:MGI:2146574]
ENSMUSG00000087029	3.22387	1.00666	0.000114111	0.00145282	Gm14133	predicted gene 14133 [Source:MGI Symbol;Acc:MGI:3651594]
ENSMUSG00000017723	3.23237	3.14212	2.6043e-13	1.89493e-11	Wfdc2	WAP four-disulfide core domain 2 [Source:MGI Symbol;Acc:MGI:1914951]
ENSMUSG00000003469	3.23525	1.71388	1.63646e-06	3.44733e-05	Phyhip	phytanoyl-CoA hydroxylase interacting protein [Source:MGI Symbol;Acc:MGI:1860417]
ENSMUSG00000025504	3.23814	4.37668	3.39865e-21	6.81817e-19	Eps8l2	EPS8-like 2 [Source:MGI Symbol;Acc:MGI:2138828]
ENSMUSG00000018822	3.24028	4.55782	1.1387e-24	3.71877e-22	Sfrp5	secreted frizzled-related sequence protein 5 [Source:MGI Symbol;Acc:MGI:1860298]
ENSMUSG00000087327	3.24836	0.598053	0.000892847	0.00848325	Gm15884	predicted gene 15884 [Source:MGI Symbol;Acc:MGI:3801897]
ENSMUSG00000056973	3.25677	0.336162	0.00122187	0.0110773	Ces1d	carboxylesterase 1D [Source:MGI Symbol;Acc:MGI:2148202]
ENSMUSG00000003309	3.26234	3.16847	5.68342e-13	3.85566e-11	Ap1m2	adaptor protein complex AP-1, mu 2 subunit [Source:MGI Symbol;Acc:MGI:1336974]
ENSMUSG00000044279	3.26488	2.44236	2.0396e-07	5.40417e-06	Crb3	crumbs family member 3 [Source:MGI Symbol;Acc:MGI:2670904]
ENSMUSG00000046287	3.28042	1.04164	5.62283e-05	0.000779481	Pnma3	paraneoplastic antigen MA3 [Source:MGI Symbol;Acc:MGI:2180565]
ENSMUSG00000020607	3.28074	2.85556	6.33374e-10	2.72836e-08	Fam84a	family with sequence similarity 84, member A [Source:MGI Symbol;Acc:MGI:2145011]
ENSMUSG00000028488	3.29488	2.37748	3.08958e-07	7.81748e-06	Sh3gl2	SH3-domain GRB2-like 2 [Source:MGI Symbol;Acc:MGI:700009]
ENSMUSG00000103870	3.29605	0.642178	0.000149195	0.00182029	Gm38362	predicted gene, 38362 [Source:MGI Symbol;Acc:MGI:5611590]
ENSMUSG00000010175	3.31496	7.40658	1.13343e-40	1.59167e-37	Prox1	prospero homeobox 1 [Source:MGI Symbol;Acc:MGI:97772]
ENSMUSG00000036304	3.31674	0.39347	0.000592513	0.00596036	Zdhhc23	zinc finger, DHHC domain containing 23 [Source:MGI Symbol;Acc:MGI:2685625]
ENSMUSG00000023387	3.32135	4.17613	1.58043e-08	5.18553e-07	Kcnk16	potassium channel, subfamily K, member 16 [Source:MGI Symbol;Acc:MGI:1921821]
ENSMUSG00000099032	3.3254	2.41608	2.05909e-09	7.90051e-08	Tcf24	transcription factor 24 [Source:MGI Symbol;Acc:MGI:3780500]
ENSMUSG00000039145	3.33004	2.8542	9.28649e-12	5.30123e-10	Camk1d	calcium/calmodulin-dependent protein kinase ID [Source:MGI Symbol;Acc:MGI:2442190]
ENSMUSG00000043760	3.33326	3.18251	2.12417e-11	1.1744e-09	Pkhd1	polycystic kidney and hepatic disease 1 [Source:MGI Symbol;Acc:MGI:2155808]
ENSMUSG00000004864	3.33624	3.96446	4.17785e-18	5.59536e-16	Mapk13	mitogen-activated protein kinase 13 [Source:MGI Symbol;Acc:MGI:1346864]
ENSMUSG00000029195	3.33714	2.56427	2.49924e-10	1.14322e-08	Klb	klotho beta [Source:MGI Symbol;Acc:MGI:1932466]
ENSMUSG00000049721	3.33828	1.80572	6.74764e-07	1.5585e-05	Gal3st1	galactose-3-O-sulfotransferase 1 [Source:MGI Symbol;Acc:MGI:1858277]
ENSMUSG00000039131	3.33896	0.665134	0.000559868	0.0056767	Gipc2	GIPC PDZ domain containing family, member 2 [Source:MGI Symbol;Acc:MGI:1889209]
ENSMUSG00000020679	3.34175	4.42425	9.05485e-18	1.1996e-15	Hnf1b	HNF1 homeobox B [Source:MGI Symbol;Acc:MGI:98505]
ENSMUSG00000011305	3.34401	0.0905001	0.00172345	0.0147666	Plin5	perilipin 5 [Source:MGI Symbol;Acc:MGI:1914218]
ENSMUSG00000029878	3.34881	3.08203	4.36212e-09	1.59524e-07	Dbpht2	DNA binding protein with his-thr domain [Source:MGI Symbol;Acc:MGI:2679513]
ENSMUSG00000042269	3.34958	0.0903822	0.00132924	0.0119198	Fam92b	family with sequence similarity 92, member B [Source:MGI Symbol;Acc:MGI:3588213]
ENSMUSG00000022037	3.3523	4.13083	3.43139e-13	2.37375e-11	Clu	clusterin [Source:MGI Symbol;Acc:MGI:88423]
ENSMUSG00000042102	3.35329	0.0877302	0.0014652	0.0129245	Dmgdh	dimethylglycine dehydrogenase precursor [Source:MGI Symbol;Acc:MGI:1921379]
ENSMUSG00000040136	3.3631	6.21927	2.04231e-09	7.85759e-08	Abcc8	ATP-binding cassette, sub-family C (CFTR/MRP), member 8 [Source:MGI Symbol;Acc:MGI:1352629]
ENSMUSG00000031374	3.36452	0.928055	0.000258413	0.00292182	Zfp92	zinc finger protein 92 [Source:MGI Symbol;Acc:MGI:108094]
ENSMUSG00000071551	3.37534	3.1917	4.32554e-12	2.53098e-10	Akr1c19	aldo-keto reductase family 1, member C19 [Source:MGI Symbol;Acc:MGI:2653678]
ENSMUSG00000026579	3.39206	3.4445	4.01355e-15	3.80826e-13	F5	coagulation factor V [Source:MGI Symbol;Acc:MGI:88382]
ENSMUSG00000098807	3.39978	0.121887	0.00122286	0.0110791	Mir300	microRNA 300 [Source:MGI Symbol;Acc:MGI:3619323]
ENSMUSG00000001672	3.40507	2.49152	4.81557e-09	1.74291e-07	Marveld3	MARVEL (membrane-associating) domain containing 3 [Source:MGI Symbol;Acc:MGI:1920858]
ENSMUSG00000039457	3.4059	3.81163	1.37682e-16	1.61123e-14	Ppl	periplakin [Source:MGI Symbol;Acc:MGI:1194898]
ENSMUSG00000044933	3.41237	0.473125	0.000525054	0.00535464	Sstr3	somatostatin receptor 3 [Source:MGI Symbol;Acc:MGI:98329]
ENSMUSG00000021850	3.41376	2.7039	1.89994e-09	7.35009e-08	1700011H14Rik	RIKEN cDNA 1700011H14 gene [Source:MGI Symbol;Acc:MGI:1914332]
ENSMUSG00000019368	3.42401	1.33881	3.11204e-06	6.16396e-05	Sec14l4	SEC14-like lipid binding 4 [Source:MGI Symbol;Acc:MGI:2144095]
ENSMUSG00000043085	3.44402	1.35322	3.3259e-06	6.53903e-05	Tmem82	transmembrane protein 82 [Source:MGI Symbol;Acc:MGI:2384869]
ENSMUSG00000028544	3.44621	1.19143	2.52933e-05	0.000387344	Slc5a9	solute carrier family 5 (sodium/glucose cotransporter), member 9 [Source:MGI Symbol;Acc:MGI:2140201]
ENSMUSG00000071178	3.44696	4.15747	8.27421e-21	1.50902e-18	Serpina1b	serine (or cysteine) preptidase inhibitor, clade A, member 1B [Source:MGI Symbol;Acc:MGI:891970]
ENSMUSG00000044312	3.44705	3.16449	1.4309e-12	9.01232e-11	Neurog3	neurogenin 3 [Source:MGI Symbol;Acc:MGI:893591]
ENSMUSG00000042638	3.45566	1.35322	7.71372e-05	0.00102385	Gucy2c	guanylate cyclase 2c [Source:MGI Symbol;Acc:MGI:106903]
ENSMUSG00000037025	3.46008	5.43658	5.30816e-34	3.72712e-31	Foxa2	forkhead box A2 [Source:MGI Symbol;Acc:MGI:1347476]
ENSMUSG00000042808	3.46049	0.774795	6.20628e-05	0.000849462	Gpx2	glutathione peroxidase 2 [Source:MGI Symbol;Acc:MGI:106609]
ENSMUSG00000086141	3.47342	3.18291	5.96761e-13	4.00972e-11	9030622O22Rik	RIKEN cDNA 9030622O22 gene [Source:MGI Symbol;Acc:MGI:1918820]
ENSMUSG00000054667	3.47431	5.59762	1.65141e-38	1.93256e-35	Irs4	insulin receptor substrate 4 [Source:MGI Symbol;Acc:MGI:1338009]
ENSMUSG00000038807	3.47715	6.51084	6.29214e-25	2.15514e-22	Rap1gap2	RAP1 GTPase activating protein 2 [Source:MGI Symbol;Acc:MGI:3028623]
ENSMUSG00000025017	3.48115	3.76442	2.46957e-17	3.06904e-15	Pik3ap1	phosphoinositide-3-kinase adaptor protein 1 [Source:MGI Symbol;Acc:MGI:1933177]
ENSMUSG00000028919	3.48227	4.77094	8.56814e-26	3.16638e-23	Arhgef19	Rho guanine nucleotide exchange factor (GEF) 19 [Source:MGI Symbol;Acc:MGI:1925912]
ENSMUSG00000043013	3.4854	5.11455	1.23917e-15	1.2702e-13	Onecut1	one cut domain, family member 1 [Source:MGI Symbol;Acc:MGI:1196423]
ENSMUSG00000008601	3.48694	1.69041	4.6483e-07	1.11393e-05	Rab25	RAB25, member RAS oncogene family [Source:MGI Symbol;Acc:MGI:1858203]
ENSMUSG00000100094	3.50371	0.545068	0.000239237	0.0027403	1810008I18Rik	RIKEN cDNA 1810008I18 gene [Source:MGI Symbol;Acc:MGI:1920875]
ENSMUSG00000022415	3.51229	1.57447	1.40069e-06	2.98481e-05	Syngr1	synaptogyrin 1 [Source:MGI Symbol;Acc:MGI:1328323]
ENSMUSG00000029055	3.51534	1.82781	2.31956e-06	4.74142e-05	Plch2	phospholipase C, eta 2 [Source:MGI Symbol;Acc:MGI:2443078]
ENSMUSG00000032358	3.51681	3.949	4.18367e-18	5.59536e-16	Fam83b	family with sequence similarity 83, member B [Source:MGI Symbol;Acc:MGI:2685362]
ENSMUSG00000029228	3.51698	1.83998	1.51623e-07	4.12643e-06	Lnx1	ligand of numb-protein X 1 [Source:MGI Symbol;Acc:MGI:1278335]
ENSMUSG00000021638	3.51773	4.15326	1.8814e-20	3.30256e-18	Ocln	occludin [Source:MGI Symbol;Acc:MGI:106183]
ENSMUSG00000045394	3.52001	6.40024	3.13623e-49	1.46807e-45	Epcam	epithelial cell adhesion molecule [Source:MGI Symbol;Acc:MGI:106653]
ENSMUSG00000026829	3.52203	1.58256	4.15417e-06	7.90475e-05	Gbgt1	globoside alpha-1,3-N-acetylgalactosaminyltransferase 1 [Source:MGI Symbol;Acc:MGI:2449143]
ENSMUSG00000025955	3.52306	0.219029	0.000539334	0.00548036	Akr1cl	aldo-keto reductase family 1, member C-like [Source:MGI Symbol;Acc:MGI:1918111]
ENSMUSG00000041372	3.52414	1.57504	8.75025e-07	1.97239e-05	B4galnt3	beta-1,4-N-acetyl-galactosaminyl transferase 3 [Source:MGI Symbol;Acc:MGI:3041155]
ENSMUSG00000038980	3.52544	1.71425	9.56815e-07	2.12604e-05	Rbbp8nl	RBBP8 N-terminal like [Source:MGI Symbol;Acc:MGI:3606212]
ENSMUSG00000043782	3.52745	-0.209999	0.00199132	0.0166651	Ccdc64b	coiled-coil domain containing 64B [Source:MGI Symbol;Acc:MGI:2388267]
ENSMUSG00000085421	3.52977	-0.20926	0.00194011	0.0163241	4732490B19Rik	RIKEN cDNA 4732490B19 gene [Source:MGI Symbol;Acc:MGI:2442884]
ENSMUSG00000051980	3.53116	2.2764	3.27205e-09	1.22532e-07	Casr	calcium-sensing receptor [Source:MGI Symbol;Acc:MGI:1351351]
ENSMUSG00000085412	3.53994	0.567862	0.000284447	0.0031639	Halr1	Hoxa adjacent long noncoding RNA 1 [Source:MGI Symbol;Acc:MGI:3705267]
ENSMUSG00000035561	3.5493	4.74839	7.76728e-31	4.74243e-28	Aldh1b1	aldehyde dehydrogenase 1 family, member B1 [Source:MGI Symbol;Acc:MGI:1919785]
ENSMUSG00000028357	3.56045	5.14703	8.97846e-16	9.48004e-14	Kif12	kinesin family member 12 [Source:MGI Symbol;Acc:MGI:1098232]
ENSMUSG00000079015	3.56929	1.88521	6.9367e-08	2.01265e-06	Serpina1c	serine (or cysteine) peptidase inhibitor, clade A, member 1C [Source:MGI Symbol;Acc:MGI:891969]
ENSMUSG00000029359	3.57573	0.596583	0.000108974	0.00139883	Tesc	tescalcin [Source:MGI Symbol;Acc:MGI:1930803]
ENSMUSG00000022123	3.58229	1.47433	6.26616e-07	1.46659e-05	Scel	sciellin [Source:MGI Symbol;Acc:MGI:1891228]
ENSMUSG00000022763	3.58484	1.11059	1.56911e-05	0.000252433	Aifm3	apoptosis-inducing factor, mitochondrion-associated 3 [Source:MGI Symbol;Acc:MGI:1919418]
ENSMUSG00000027315	3.58987	5.08069	1.62699e-16	1.86373e-14	Spint1	serine protease inhibitor, Kunitz type 1 [Source:MGI Symbol;Acc:MGI:1338033]
ENSMUSG00000005251	3.59415	3.29059	6.16747e-16	6.66229e-14	Ripk4	receptor-interacting serine-threonine kinase 4 [Source:MGI Symbol;Acc:MGI:1919638]
ENSMUSG00000013418	3.59432	1.10538	7.15459e-05	0.000961011	B4galnt2	beta-1,4-N-acetyl-galactosaminyl transferase 2 [Source:MGI Symbol;Acc:MGI:1342058]
ENSMUSG00000040728	3.59696	5.25215	9.55695e-44	1.91726e-40	Esrp1	epithelial splicing regulatory protein 1 [Source:MGI Symbol;Acc:MGI:1917326]
ENSMUSG00000046727	3.60922	2.03282	3.4778e-08	1.06635e-06	Cystm1	cysteine-rich transmembrane module containing 1 [Source:MGI Symbol;Acc:MGI:1913310]
ENSMUSG00000033590	3.60936	5.37653	7.88013e-33	5.03003e-30	Myo5c	myosin VC [Source:MGI Symbol;Acc:MGI:2442485]
ENSMUSG00000028356	3.614	5.72277	2.5669e-48	9.01174e-45	Ambp	alpha 1 microglobulin/bikunin [Source:MGI Symbol;Acc:MGI:88002]
ENSMUSG00000027536	3.62844	3.90365	2.59287e-15	2.58239e-13	Chmp4c	charged multivesicular body protein 4C [Source:MGI Symbol;Acc:MGI:1913621]
ENSMUSG00000020847	3.63049	4.16034	2.86986e-22	6.94852e-20	Rph3al	rabphilin 3A-like (without C2 domains) [Source:MGI Symbol;Acc:MGI:1923492]
ENSMUSG00000063704	3.63165	2.05993	6.9082e-09	2.4253e-07	Mapk15	mitogen-activated protein kinase 15 [Source:MGI Symbol;Acc:MGI:2652894]
ENSMUSG00000049265	3.63323	2.95596	1.34759e-11	7.56969e-10	Kcnk3	potassium channel, subfamily K, member 3 [Source:MGI Symbol;Acc:MGI:1100509]
ENSMUSG00000047501	3.6344	5.05668	2.2574e-36	2.26433e-33	Cldn4	claudin 4 [Source:MGI Symbol;Acc:MGI:1313314]
ENSMUSG00000021636	3.63455	3.96251	1.02221e-22	2.60999e-20	Marveld2	MARVEL (membrane-associating) domain containing 2 [Source:MGI Symbol;Acc:MGI:2446166]
ENSMUSG00000020080	3.64478	4.62862	6.14499e-17	7.50383e-15	Hkdc1	hexokinase domain containing 1 [Source:MGI Symbol;Acc:MGI:2384910]
ENSMUSG00000026735	3.64847	1.96169	2.01211e-05	0.000316417	Ptf1a	pancreas specific transcription factor, 1a [Source:MGI Symbol;Acc:MGI:1328312]
ENSMUSG00000028176	3.65739	3.29804	1.03899e-15	1.08078e-13	Lrrc7	leucine rich repeat containing 7 [Source:MGI Symbol;Acc:MGI:2676665]
ENSMUSG00000041798	3.67227	3.41841	2.36729e-12	1.43292e-10	Gck	glucokinase [Source:MGI Symbol;Acc:MGI:1270854]
ENSMUSG00000064496	3.68337	-0.0909681	0.000935275	0.0088326	DQ267101	snoRNA DQ267101 [Source:MGI Symbol;Acc:MGI:5439874]
ENSMUSG00000023031	3.69624	1.19408	4.46584e-05	0.000637336	Cela1	chymotrypsin-like elastase family, member 1 [Source:MGI Symbol;Acc:MGI:95314]
ENSMUSG00000084128	3.7002	4.02196	3.69785e-21	7.31394e-19	Esrp2	epithelial splicing regulatory protein 2 [Source:MGI Symbol;Acc:MGI:1924661]
ENSMUSG00000023906	3.70206	5.84693	3.53116e-53	2.4794e-49	Cldn6	claudin 6 [Source:MGI Symbol;Acc:MGI:1859284]
ENSMUSG00000086390	3.71194	2.34557	1.03604e-08	3.5058e-07	1810019D21Rik	RIKEN cDNA 1810019D21 gene [Source:MGI Symbol;Acc:MGI:1917021]
ENSMUSG00000027356	3.71367	4.51457	4.12877e-28	1.87033e-25	Fermt1	fermitin family member 1 [Source:MGI Symbol;Acc:MGI:2443583]
ENSMUSG00000032908	3.71685	3.87864	1.77742e-21	3.67063e-19	Sgpp2	sphingosine-1-phosphate phosphotase 2 [Source:MGI Symbol;Acc:MGI:3589109]
ENSMUSG00000104597	3.72132	1.59768	1.79433e-07	4.79957e-06	B230334C09Rik	RIKEN cDNA B230334C09 gene [Source:MGI Symbol;Acc:MGI:2442224]
ENSMUSG00000096146	3.72728	3.09981	6.9932e-15	6.37698e-13	Kcnj11	potassium inwardly rectifying channel, subfamily J, member 11 [Source:MGI Symbol;Acc:MGI:107501]
ENSMUSG00000025727	3.74002	0.389357	0.000292002	0.00323389	A930017K11Rik	RIKEN cDNA A930017K11 gene [Source:MGI Symbol;Acc:MGI:2442713]
ENSMUSG00000036805	3.7407	1.62055	1.119e-06	2.44768e-05	Noxa1	NADPH oxidase activator 1 [Source:MGI Symbol;Acc:MGI:2449980]
ENSMUSG00000046826	3.76614	0.753447	2.3103e-05	0.000357702	Fam187b	family with sequence similarity 187, member B [Source:MGI Symbol;Acc:MGI:1923665]
ENSMUSG00000029706	3.76757	0.420404	0.000187317	0.0022217	Pax4	paired box 4 [Source:MGI Symbol;Acc:MGI:97488]
ENSMUSG00000072849	3.80688	2.99086	4.54288e-13	3.11198e-11	Serpina1e	serine (or cysteine) peptidase inhibitor, clade A, member 1E [Source:MGI Symbol;Acc:MGI:891967]
ENSMUSG00000018569	3.80756	3.57813	8.61783e-19	1.2739e-16	Cldn7	claudin 7 [Source:MGI Symbol;Acc:MGI:1859285]
ENSMUSG00000017344	3.81715	5.77186	4.79767e-47	1.12289e-43	Vtn	vitronectin [Source:MGI Symbol;Acc:MGI:98940]
ENSMUSG00000005320	3.82191	4.4606	1.99834e-30	1.16928e-27	Fgfr4	fibroblast growth factor receptor 4 [Source:MGI Symbol;Acc:MGI:95525]
ENSMUSG00000000303	3.83667	7.28432	5.09181e-59	7.15043e-55	Cdh1	cadherin 1 [Source:MGI Symbol;Acc:MGI:88354]
ENSMUSG00000023902	3.85962	0.496667	9.82046e-05	0.00127474	Zscan10	zinc finger and SCAN domain containing 10 [Source:MGI Symbol;Acc:MGI:3040700]
ENSMUSG00000086054	3.87407	0.496355	8.72124e-05	0.0011446	Hnf1aos1	HNF1 homeobox A, opposite strand 1 [Source:MGI Symbol;Acc:MGI:3652225]
ENSMUSG00000027434	3.8777	5.8473	3.59867e-25	1.2634e-22	Nkx2-2	NK2 homeobox 2 [Source:MGI Symbol;Acc:MGI:97347]
ENSMUSG00000054065	3.88026	1.55343	1.14563e-06	2.49815e-05	Pkp3	plakophilin 3 [Source:MGI Symbol;Acc:MGI:1891830]
ENSMUSG00000009487	3.88121	0.0542073	0.000432896	0.00452655	Otog	otogelin [Source:MGI Symbol;Acc:MGI:1202064]
ENSMUSG00000001901	3.89825	2.51827	9.55041e-09	3.25525e-07	Kcnh6	potassium voltage-gated channel, subfamily H (eag-related), member 6 [Source:MGI Symbol;Acc:MGI:2684139]
ENSMUSG00000036687	3.90623	2.41066	2.68131e-11	1.45945e-09	Tmem184a	transmembrane protein 184a [Source:MGI Symbol;Acc:MGI:2385897]
ENSMUSG00000066129	3.90732	3.62665	2.90702e-20	4.80273e-18	Kndc1	kinase non-catalytic C-lobe domain (KIND) containing 1 [Source:MGI Symbol;Acc:MGI:1923734]
ENSMUSG00000026175	3.91402	0.524773	0.000283797	0.00316048	Vil1	villin 1 [Source:MGI Symbol;Acc:MGI:98930]
ENSMUSG00000038009	3.91801	2.31126	2.01557e-10	9.46643e-09	Dnajc22	DnaJ heat shock protein family (Hsp40) member C22 [Source:MGI Symbol;Acc:MGI:1920028]
ENSMUSG00000041460	3.91838	0.545709	0.00011044	0.00141377	Cacna2d4	calcium channel, voltage-dependent, alpha 2/delta subunit 4 [Source:MGI Symbol;Acc:MGI:2442632]
ENSMUSG00000090555	3.92583	0.546521	3.78826e-05	0.000553575	Gm8893	predicted gene 8893 [Source:MGI Symbol;Acc:MGI:3779818]
ENSMUSG00000026866	3.9272	3.33854	1.57393e-17	2.02777e-15	Kynu	kynureninase (L-kynurenine hydrolase) [Source:MGI Symbol;Acc:MGI:1918039]
ENSMUSG00000040170	3.96097	3.13893	2.35951e-10	1.08283e-08	Fmo2	flavin containing monooxygenase 2 [Source:MGI Symbol;Acc:MGI:1916776]
ENSMUSG00000004371	3.96265	0.12387	0.000339147	0.0036553	Il11	interleukin 11 [Source:MGI Symbol;Acc:MGI:107613]
ENSMUSG00000104277	3.96542	0.120555	0.000358357	0.00382923	Gm38299	predicted gene, 38299 [Source:MGI Symbol;Acc:MGI:5611527]
ENSMUSG00000041886	3.98457	3.07807	1.15425e-15	1.19185e-13	Macc1	metastasis associated in colon cancer 1 [Source:MGI Symbol;Acc:MGI:2685113]
ENSMUSG00000028786	3.98851	1.45424	6.53541e-06	0.000117212	Tmem54	transmembrane protein 54 [Source:MGI Symbol;Acc:MGI:1913510]
ENSMUSG00000034450	3.99723	4.10486	8.21648e-27	3.39365e-24	Gulo	gulonolactone (L-) oxidase [Source:MGI Symbol;Acc:MGI:1353434]
ENSMUSG00000025196	3.99833	4.69658	4.50649e-36	3.95529e-33	Cpn1	carboxypeptidase N, polypeptide 1 [Source:MGI Symbol;Acc:MGI:2135874]
ENSMUSG00000018581	4.00575	4.27777	5.63622e-29	2.93146e-26	Dnah11	dynein, axonemal, heavy chain 11 [Source:MGI Symbol;Acc:MGI:1100864]
ENSMUSG00000031510	4.01284	0.155319	0.000254294	0.00288453	1700128E19Rik	RIKEN cDNA 1700128E19 gene [Source:MGI Symbol;Acc:MGI:1920868]
ENSMUSG00000028755	4.01746	2.16241	1.3015e-09	5.22199e-08	Cda	cytidine deaminase [Source:MGI Symbol;Acc:MGI:1919519]
ENSMUSG00000085235	4.0259	1.25135	4.61711e-07	1.10834e-05	Gm12576	predicted gene 12576 [Source:MGI Symbol;Acc:MGI:3650616]
ENSMUSG00000051314	4.02797	2.30435	5.4099e-08	1.60277e-06	Ffar2	free fatty acid receptor 2 [Source:MGI Symbol;Acc:MGI:2441731]
ENSMUSG00000005640	4.03381	2.02797	1.01222e-09	4.20552e-08	Insrr	insulin receptor-related receptor [Source:MGI Symbol;Acc:MGI:1346037]
ENSMUSG00000079657	4.04447	0.188215	0.000183827	0.0021877	Rab26	RAB26, member RAS oncogene family [Source:MGI Symbol;Acc:MGI:2443284]
ENSMUSG00000054200	4.05388	2.33092	4.29891e-08	1.30107e-06	Ffar4	free fatty acid receptor 4 [Source:MGI Symbol;Acc:MGI:2147577]
ENSMUSG00000029556	4.05475	2.32214	4.0942e-11	2.14533e-09	Hnf1a	HNF1 homeobox A [Source:MGI Symbol;Acc:MGI:98504]
ENSMUSG00000034112	4.10548	2.234	1.53338e-10	7.39972e-09	Atp2c2	ATPase, Ca++ transporting, type 2C, member 2 [Source:MGI Symbol;Acc:MGI:1916297]
ENSMUSG00000061947	4.12587	1.05894	1.13295e-06	2.47435e-05	Serpina10	serine (or cysteine) peptidase inhibitor, clade A (alpha-1 antiproteinase, antitrypsin), member 10 [Source:MGI Symbol;Acc:MGI:2667725]
ENSMUSG00000020838	4.13086	2.71809	5.76315e-13	3.89096e-11	Slc6a4	solute carrier family 6 (neurotransmitter transporter, serotonin), member 4 [Source:MGI Symbol;Acc:MGI:96285]
ENSMUSG00000019312	4.13947	4.80005	2.91195e-36	2.72617e-33	Grb7	growth factor receptor bound protein 7 [Source:MGI Symbol;Acc:MGI:102683]
ENSMUSG00000037600	4.16342	2.64993	3.24861e-13	2.26966e-11	Kdf1	keratinocyte differentiation factor 1 [Source:MGI Symbol;Acc:MGI:1916323]
ENSMUSG00000079497	4.17441	0.750809	8.2754e-06	0.000145522	Gm13420	predicted gene 13420 [Source:MGI Symbol;Acc:MGI:3649917]
ENSMUSG00000027188	4.18105	2.86356	1.69446e-14	1.45984e-12	Pamr1	peptidase domain containing associated with muscle regeneration 1 [Source:MGI Symbol;Acc:MGI:2445082]
ENSMUSG00000025075	4.18604	5.08838	6.75633e-41	1.05421e-37	Habp2	hyaluronic acid binding protein 2 [Source:MGI Symbol;Acc:MGI:1196378]
ENSMUSG00000001583	4.1867	3.12145	1.63241e-16	1.86373e-14	Tnk1	tyrosine kinase, non-receptor, 1 [Source:MGI Symbol;Acc:MGI:1930958]
ENSMUSG00000030935	4.2032	0.309785	0.000117127	0.00148315	Acsm3	acyl-CoA synthetase medium-chain family member 3 [Source:MGI Symbol;Acc:MGI:99538]
ENSMUSG00000005373	4.20383	2.32518	2.5089e-10	1.14391e-08	Mlxipl	MLX interacting protein-like [Source:MGI Symbol;Acc:MGI:1927999]
ENSMUSG00000030739	4.20563	3.70659	6.47864e-21	1.21306e-18	Myh14	myosin, heavy polypeptide 14 [Source:MGI Symbol;Acc:MGI:1919210]
ENSMUSG00000001566	4.20764	4.22819	8.45894e-29	4.24246e-26	Mnx1	motor neuron and pancreas homeobox 1 [Source:MGI Symbol;Acc:MGI:109160]
ENSMUSG00000054446	4.22051	3.92557	1.7705e-16	2.00509e-14	Cpa1	carboxypeptidase A1, pancreatic [Source:MGI Symbol;Acc:MGI:88478]
ENSMUSG00000032356	4.24765	3.85323	7.23712e-21	1.33725e-18	Rasgrf1	RAS protein-specific guanine nucleotide-releasing factor 1 [Source:MGI Symbol;Acc:MGI:99694]
ENSMUSG00000035852	4.26316	3.02846	2.89646e-15	2.86444e-13	Misp	mitotic spindle positioning [Source:MGI Symbol;Acc:MGI:1926156]
ENSMUSG00000026807	4.29864	0.393111	4.51062e-05	0.00064242	Ak8	adenylate kinase 8 [Source:MGI Symbol;Acc:MGI:1916120]
ENSMUSG00000055197	4.32939	1.23881	4.20621e-07	1.02193e-05	Fev	FEV (ETS oncogene family) [Source:MGI Symbol;Acc:MGI:2449712]
ENSMUSG00000092570	4.3326	2.44609	6.7942e-13	4.50052e-11	2210019I11Rik	RIKEN cDNA 2210019I11 gene [Source:MGI Symbol;Acc:MGI:1917397]
ENSMUSG00000026398	4.33987	6.32661	2.07437e-47	5.82607e-44	Nr5a2	nuclear receptor subfamily 5, group A, member 2 [Source:MGI Symbol;Acc:MGI:1346834]
ENSMUSG00000040412	4.34366	3.48648	2.16905e-20	3.76049e-18	5330417C22Rik	RIKEN cDNA 5330417C22 gene [Source:MGI Symbol;Acc:MGI:1923930]
ENSMUSG00000041202	4.34528	0.897135	4.75206e-06	8.89776e-05	Pla2g2d	phospholipase A2, group IID [Source:MGI Symbol;Acc:MGI:1341796]
ENSMUSG00000038624	4.37424	8.49109	1.03847e-21	2.27863e-19	Nepn	nephrocan [Source:MGI Symbol;Acc:MGI:1913900]
ENSMUSG00000030771	4.37516	-0.250251	0.00052399	0.00534767	Micalcl	MICAL C-terminal like [Source:MGI Symbol;Acc:MGI:1918127]
ENSMUSG00000020787	4.39343	3.78017	2.4711e-22	6.08801e-20	P2rx1	purinergic receptor P2X, ligand-gated ion channel, 1 [Source:MGI Symbol;Acc:MGI:1098235]
ENSMUSG00000036915	4.39423	5.79094	1.2603e-28	6.10288e-26	Kirrel2	kin of IRRE like 2 (Drosophila) [Source:MGI Symbol;Acc:MGI:2442334]
ENSMUSG00000028749	4.39431	1.29953	1.0676e-06	2.34256e-05	Pla2g2f	phospholipase A2, group IIF [Source:MGI Symbol;Acc:MGI:1349661]
ENSMUSG00000034871	4.40151	0.473188	2.38789e-05	0.000368496	Fam151a	family with sequence simliarity 151, member A [Source:MGI Symbol;Acc:MGI:2657115]
ENSMUSG00000070577	4.42225	1.32544	2.86463e-07	7.30091e-06	Gm572	predicted gene 572 [Source:MGI Symbol;Acc:MGI:2685418]
ENSMUSG00000097922	4.42566	-0.207981	0.00039763	0.00420159	4930448N21Rik	RIKEN cDNA 4930448N21 gene [Source:MGI Symbol;Acc:MGI:1926155]
ENSMUSG00000028943	4.43094	3.55902	2.22287e-20	3.8068e-18	Espn	espin [Source:MGI Symbol;Acc:MGI:1861630]
ENSMUSG00000029644	4.43876	5.84011	8.4217e-15	7.58115e-13	Pdx1	pancreatic and duodenal homeobox 1 [Source:MGI Symbol;Acc:MGI:102851]
ENSMUSG00000040891	4.4683	2.57177	3.47281e-14	2.85197e-12	Foxa3	forkhead box A3 [Source:MGI Symbol;Acc:MGI:1347477]
ENSMUSG00000041674	4.51162	1.68003	4.21585e-09	1.55389e-07	BC006965	cDNA sequence BC006965 [Source:MGI Symbol;Acc:MGI:2384955]
ENSMUSG00000035540	4.59032	4.22846	2.86968e-23	7.74978e-21	Gc	group specific component [Source:MGI Symbol;Acc:MGI:95669]
ENSMUSG00000041309	4.60124	4.71033	3.74157e-43	6.56786e-40	Nkx6-2	NK6 homeobox 2 [Source:MGI Symbol;Acc:MGI:1352738]
ENSMUSG00000021553	4.62789	1.7884	4.45646e-10	1.95569e-08	Slc28a3	solute carrier family 28 (sodium-coupled nucleoside transporter), member 3 [Source:MGI Symbol;Acc:MGI:2137361]
ENSMUSG00000060985	4.63534	1.14366	5.15368e-07	1.22875e-05	Tdrd5	tudor domain containing 5 [Source:MGI Symbol;Acc:MGI:2684949]
ENSMUSG00000029304	4.66553	4.25147	2.12454e-24	6.62999e-22	Spp1	secreted phosphoprotein 1 [Source:MGI Symbol;Acc:MGI:98389]
ENSMUSG00000051361	4.70782	0.732388	2.0184e-06	4.18058e-05	6030498E09Rik	RIKEN cDNA 6030498E09 gene [Source:MGI Symbol;Acc:MGI:1925133]
ENSMUSG00000021211	4.7179	1.87687	5.30904e-10	2.30108e-08	Akr1c12	aldo-keto reductase family 1, member C12 [Source:MGI Symbol;Acc:MGI:1351661]
ENSMUSG00000035811	4.72912	1.23338	2.60391e-07	6.7342e-06	Ugt2b35	UDP glucuronosyltransferase 2 family, polypeptide B35 [Source:MGI Symbol;Acc:MGI:3576100]
ENSMUSG00000044453	4.74535	0.756744	2.64612e-05	0.000401681	Ffar1	free fatty acid receptor 1 [Source:MGI Symbol;Acc:MGI:2684079]
ENSMUSG00000046634	4.75584	4.17457	1.14302e-34	8.91749e-32	Pkd1l1	polycystic kidney disease 1 like 1 [Source:MGI Symbol;Acc:MGI:2156538]
ENSMUSG00000071679	4.76115	0.0540169	0.000111424	0.00142507	Zcchc16	zinc finger, CCHC domain containing 16 [Source:MGI Symbol;Acc:MGI:3588192]
ENSMUSG00000042179	4.77178	0.791161	6.48688e-06	0.00011649	Pnliprp1	pancreatic lipase related protein 1 [Source:MGI Symbol;Acc:MGI:97723]
ENSMUSG00000089876	4.79953	0.81355	1.19257e-06	2.58845e-05	Tmem102	transmembrane protein 102 [Source:MGI Symbol;Acc:MGI:1921591]
ENSMUSG00000016995	4.81847	3.36756	2.16567e-21	4.40761e-19	Matn4	matrilin 4 [Source:MGI Symbol;Acc:MGI:1328314]
ENSMUSG00000102802	4.86117	2.63854	2.09129e-14	1.77988e-12	Mgam2-ps	maltase-glucoamylase 2, pseudogene [Source:MGI Symbol;Acc:MGI:3645497]
ENSMUSG00000098053	4.92646	1.41853	2.5776e-07	6.67847e-06	Gm27033	predicted gene, 27033 [Source:MGI Symbol;Acc:MGI:5504148]
ENSMUSG00000006649	4.93676	3.75469	1.11356e-23	3.25787e-21	Nphs1	nephrosis 1, nephrin [Source:MGI Symbol;Acc:MGI:1859637]
ENSMUSG00000018168	4.97516	0.218988	2.63217e-05	0.00040053	Ikzf3	IKAROS family zinc finger 3 [Source:MGI Symbol;Acc:MGI:1342542]
ENSMUSG00000070473	4.97817	3.69512	1.43656e-21	3.02808e-19	Cldn3	claudin 3 [Source:MGI Symbol;Acc:MGI:1329044]
ENSMUSG00000034226	5.01708	3.74337	4.83815e-24	1.44558e-21	Rhov	ras homolog gene family, member V [Source:MGI Symbol;Acc:MGI:2444227]
ENSMUSG00000029074	5.15177	1.61062	8.93099e-10	3.75502e-08	Ttll10	tubulin tyrosine ligase-like family, member 10 [Source:MGI Symbol;Acc:MGI:1921855]
ENSMUSG00000024225	5.1937	1.65798	4.52562e-10	1.97985e-08	Clps	colipase, pancreatic [Source:MGI Symbol;Acc:MGI:88421]
ENSMUSG00000024553	5.26944	0.468132	2.36499e-05	0.000365363	Galr1	galanin receptor 1 [Source:MGI Symbol;Acc:MGI:1096364]
ENSMUSG00000004540	5.31526	0.50044	1.27659e-05	0.000212407	Psg17	pregnancy specific glycoprotein 17 [Source:MGI Symbol;Acc:MGI:1347250]
ENSMUSG00000017007	5.53074	3.83417	2.03342e-29	1.09828e-26	Rbpjl	recombination signal binding protein for immunoglobulin kappa J region-like [Source:MGI Symbol;Acc:MGI:1196616]
ENSMUSG00000047730	5.53258	0.689316	9.2728e-07	2.06368e-05	Fcgbp	Fc fragment of IgG binding protein [Source:MGI Symbol;Acc:MGI:2444336]
ENSMUSG00000087103	5.56992	1.50321	9.99694e-10	4.16579e-08	Gm13344	predicted gene 13344 [Source:MGI Symbol;Acc:MGI:3649239]
ENSMUSG00000037798	5.78208	0.911711	1.49449e-07	4.08309e-06	Mat1a	methionine adenosyltransferase I, alpha [Source:MGI Symbol;Acc:MGI:88017]
ENSMUSG00000025934	5.88587	1.00665	2.41237e-08	7.66446e-07	Gsta3	glutathione S-transferase, alpha 3 [Source:MGI Symbol;Acc:MGI:95856]
ENSMUSG00000066720	6.29462	1.37184	3.77228e-09	1.40515e-07	Cldn9	claudin 9 [Source:MGI Symbol;Acc:MGI:1913100]
ENSMUSG00000081392	6.6782	-0.293229	7.70635e-05	0.00102384	Gm11668	predicted gene 11668 [Source:MGI Symbol;Acc:MGI:3650166]
ENSMUSG00000097209	6.83523	-0.168941	4.9446e-05	0.000695762	AU022754	expressed sequence AU022754 [Source:MGI Symbol;Acc:MGI:2146143]
ENSMUSG00000018211	7.0714	0.0195617	1.39176e-05	0.000228857	Wfdc15b	WAP four-disulfide core domain 15B [Source:MGI Symbol;Acc:MGI:2445041]
ENSMUSG00000029188	7.07713	0.021668	1.29304e-05	0.000214342	Slc34a2	solute carrier family 34 (sodium phosphate), member 2 [Source:MGI Symbol;Acc:MGI:1342284]
ENSMUSG00000059668	7.19939	0.123027	5.48821e-06	0.000100746	Krt4	keratin 4 [Source:MGI Symbol;Acc:MGI:96701]
ENSMUSG00000038651	7.23097	0.152678	1.55377e-05	0.000250512	Sycp2l	synaptonemal complex protein 2-like [Source:MGI Symbol;Acc:MGI:2685114]
ENSMUSG00000090925	7.31619	0.219359	2.69255e-06	5.43268e-05	1810064F22Rik	RIKEN cDNA 1810064F22 gene [Source:MGI Symbol;Acc:MGI:1917112]
ENSMUSG00000086509	7.35042	0.249007	2.30508e-06	4.7187e-05	Nkx2-2os	NK2 homeobox 2, opposite strand [Source:MGI Symbol;Acc:MGI:3652259]
ENSMUSG00000040935	7.41805	0.307135	1.6733e-06	3.51768e-05	Padi6	peptidyl arginine deiminase, type VI [Source:MGI Symbol;Acc:MGI:2655198]
ENSMUSG00000027801	7.42039	0.308114	1.21343e-06	2.62966e-05	Tm4sf4	transmembrane 4 superfamily member 4 [Source:MGI Symbol;Acc:MGI:2385173]
ENSMUSG00000025328	7.42683	0.310724	4.08057e-06	7.7964e-05	Padi3	peptidyl arginine deiminase, type III [Source:MGI Symbol;Acc:MGI:1338891]
ENSMUSG00000028865	7.5426	0.416074	3.76625e-06	7.25506e-05	Cd164l2	CD164 sialomucin-like 2 [Source:MGI Symbol;Acc:MGI:1916905]
ENSMUSG00000044186	7.58645	0.448163	9.05062e-07	2.03032e-05	Nkx2-6	NK2 homeobox 6 [Source:MGI Symbol;Acc:MGI:97351]
ENSMUSG00000012350	7.58874	0.449105	1.93748e-06	4.03679e-05	Ehf	ets homologous factor [Source:MGI Symbol;Acc:MGI:1270840]
ENSMUSG00000104576	7.63987	0.497072	2.96867e-07	7.52509e-06	F830115B05Rik	RIKEN cDNA F830115B05 gene [Source:MGI Symbol;Acc:MGI:3642056]
ENSMUSG00000037185	7.80275	0.640556	1.67518e-07	4.52396e-06	Krt80	keratin 80 [Source:MGI Symbol;Acc:MGI:1921377]
ENSMUSG00000044726	9.02586	1.7594	2.68928e-13	1.94668e-11	Erich5	glutamate rich 5 [Source:MGI Symbol;Acc:MGI:2447772]
ENSMUSG00000052485	9.06756	1.7996	3.63812e-14	2.96921e-12	Tmem171	transmembrane protein 171 [Source:MGI Symbol;Acc:MGI:2685751]

## Sheet: DPB enriched genes
Supplementary table S1
List of DPB enriched genes
ensembl gene ID	log2FC	log2CPM	p-value	corrected p-value	geneSymbol	description
ENSMUSG00000022843	1.00052	4.72364	0.000454047	0.00471719	Clcn2	chloride channel, voltage-sensitive 2 [Source:MGI Symbol;Acc:MGI:105061]
ENSMUSG00000031709	1.00353	4.7881	0.000623936	0.00622739	Tbc1d9	TBC1 domain family, member 9 [Source:MGI Symbol;Acc:MGI:1918560]
ENSMUSG00000021690	1.00595	6.42705	2.6662e-07	6.88262e-06	Jmy	junction-mediating and regulatory protein [Source:MGI Symbol;Acc:MGI:1913096]
ENSMUSG00000004285	1.00686	4.59481	0.00100486	0.00935759	Atp6v1f	ATPase, H+ transporting, lysosomal V1 subunit F [Source:MGI Symbol;Acc:MGI:1913394]
ENSMUSG00000035829	1.00839	4.3233	0.00171265	0.014692	Ppp1r26	protein phosphatase 1, regulatory subunit 26 [Source:MGI Symbol;Acc:MGI:2685193]
ENSMUSG00000025262	1.0123	3.58747	0.0044215	0.0321175	Fam120c	family with sequence similarity 120, member C [Source:MGI Symbol;Acc:MGI:2387687]
ENSMUSG00000040327	1.01386	3.40881	0.00655957	0.0442228	Cul9	cullin 9 [Source:MGI Symbol;Acc:MGI:1925559]
ENSMUSG00000099746	1.01442	3.78313	0.00604666	0.0414737	Ppnr	per-pentamer repeat gene [Source:MGI Symbol;Acc:MGI:1349458]
ENSMUSG00000008090	1.01576	5.5375	2.88027e-05	0.000431671	Fgfrl1	fibroblast growth factor receptor-like 1 [Source:MGI Symbol;Acc:MGI:2150920]
ENSMUSG00000022443	1.01613	8.13714	1.03781e-06	2.2879e-05	Myh9	myosin, heavy polypeptide 9, non-muscle [Source:MGI Symbol;Acc:MGI:107717]
ENSMUSG00000025867	1.01633	4.81682	4.59771e-05	0.000652178	Cplx2	complexin 2 [Source:MGI Symbol;Acc:MGI:104726]
ENSMUSG00000044864	1.02002	7.14647	2.96487e-07	7.52509e-06	Ankrd50	ankyrin repeat domain 50 [Source:MGI Symbol;Acc:MGI:2139777]
ENSMUSG00000009090	1.02169	5.85824	1.24435e-05	0.000207961	Ap1b1	adaptor protein complex AP-1, beta 1 subunit [Source:MGI Symbol;Acc:MGI:1096368]
ENSMUSG00000015968	1.02444	3.66504	0.00374334	0.0279467	Cacna1d	calcium channel, voltage-dependent, L type, alpha 1D subunit [Source:MGI Symbol;Acc:MGI:88293]
ENSMUSG00000032898	1.02612	6.57865	7.44013e-07	1.70443e-05	Fbxo21	F-box protein 21 [Source:MGI Symbol;Acc:MGI:1924223]
ENSMUSG00000049191	1.02659	3.61057	0.0037936	0.0282618	Rgag4	retrotransposon gag domain containing 4 [Source:MGI Symbol;Acc:MGI:3045324]
ENSMUSG00000042712	1.02743	7.59453	7.94532e-06	0.000140701	Wbp5	WW domain binding protein 5 [Source:MGI Symbol;Acc:MGI:109567]
ENSMUSG00000025534	1.02971	5.1436	2.13206e-05	0.000333414	Gusb	glucuronidase, beta [Source:MGI Symbol;Acc:MGI:95872]
ENSMUSG00000002265	1.02998	11.4552	6.16771e-07	1.44838e-05	Peg3	paternally expressed 3 [Source:MGI Symbol;Acc:MGI:104748]
ENSMUSG00000070733	1.03114	7.1287	8.0049e-08	2.2785e-06	Fryl	FRY like transcription coactivator [Source:MGI Symbol;Acc:MGI:1919563]
ENSMUSG00000054452	1.03226	7.13793	8.63345e-05	0.0011352	Aes	amino-terminal enhancer of split [Source:MGI Symbol;Acc:MGI:95806]
ENSMUSG00000022214	1.03859	4.8383	4.02641e-05	0.000582043	Dcaf11	DDB1 and CUL4 associated factor 11 [Source:MGI Symbol;Acc:MGI:90168]
ENSMUSG00000003363	1.04081	3.78938	0.00250904	0.020088	Pld3	phospholipase D family, member 3 [Source:MGI Symbol;Acc:MGI:1333782]
ENSMUSG00000021033	1.04849	4.30946	0.00152226	0.0133524	Gstz1	glutathione transferase zeta 1 (maleylacetoacetate isomerase) [Source:MGI Symbol;Acc:MGI:1341859]
ENSMUSG00000025579	1.0493	4.82894	4.32659e-05	0.000620617	Gaa	glucosidase, alpha, acid [Source:MGI Symbol;Acc:MGI:95609]
ENSMUSG00000021782	1.05041	7.40981	9.89762e-07	2.18917e-05	Dlg5	discs, large homolog 5 (Drosophila) [Source:MGI Symbol;Acc:MGI:1918478]
ENSMUSG00000039943	1.05365	5.49762	3.43933e-06	6.72681e-05	Plcb4	phospholipase C, beta 4 [Source:MGI Symbol;Acc:MGI:107464]
ENSMUSG00000034687	1.05867	8.04404	2.18166e-05	0.000339656	Fras1	Fraser extracellular matrix complex subunit 1 [Source:MGI Symbol;Acc:MGI:2385368]
ENSMUSG00000024589	1.05915	5.17496	1.9161e-06	4.00415e-05	Nedd4l	neural precursor cell expressed, developmentally down-regulated gene 4-like [Source:MGI Symbol;Acc:MGI:1933754]
ENSMUSG00000040111	1.06292	3.86752	0.00137433	0.0122694	Gramd1b	GRAM domain containing 1B [Source:MGI Symbol;Acc:MGI:1925037]
ENSMUSG00000040010	1.06359	5.17242	1.08804e-05	0.000185429	Slc7a5	solute carrier family 7 (cationic amino acid transporter, y+ system), member 5 [Source:MGI Symbol;Acc:MGI:1298205]
ENSMUSG00000031833	1.06957	4.71188	9.2875e-05	0.00121212	Mast3	microtubule associated serine/threonine kinase 3 [Source:MGI Symbol;Acc:MGI:2683541]
ENSMUSG00000042903	1.07517	5.3606	4.15382e-07	1.01447e-05	Foxo4	forkhead box O4 [Source:MGI Symbol;Acc:MGI:1891915]
ENSMUSG00000037400	1.07648	6.03398	6.43766e-07	1.49964e-05	Atp11b	ATPase, class VI, type 11B [Source:MGI Symbol;Acc:MGI:1923545]
ENSMUSG00000076435	1.07713	4.84348	1.26127e-05	0.000210107	Acsf2	acyl-CoA synthetase family member 2 [Source:MGI Symbol;Acc:MGI:2388287]
ENSMUSG00000031103	1.08086	5.04188	0.000199345	0.00234849	Elf4	E74-like factor 4 (ets domain transcription factor) [Source:MGI Symbol;Acc:MGI:1928377]
ENSMUSG00000035778	1.08292	4.42659	0.000427132	0.00448632	Ggta1	glycoprotein galactosyltransferase alpha 1, 3 [Source:MGI Symbol;Acc:MGI:95704]
ENSMUSG00000026442	1.08322	4.89639	0.00282629	0.0220009	Nfasc	neurofascin [Source:MGI Symbol;Acc:MGI:104753]
ENSMUSG00000024981	1.0851	4.39256	0.000121008	0.00152268	Acsl5	acyl-CoA synthetase long-chain family member 5 [Source:MGI Symbol;Acc:MGI:1919129]
ENSMUSG00000019861	1.08763	5.41562	3.33464e-07	8.36222e-06	Gopc	golgi associated PDZ and coiled-coil motif containing [Source:MGI Symbol;Acc:MGI:2149946]
ENSMUSG00000048058	1.08775	6.25252	4.15055e-08	1.25888e-06	Ldlrad3	low density lipoprotein receptor class A domain containing 3 [Source:MGI Symbol;Acc:MGI:2138856]
ENSMUSG00000028613	1.08949	5.76153	3.60065e-07	8.93354e-06	Lrp8	low density lipoprotein receptor-related protein 8, apolipoprotein e receptor [Source:MGI Symbol;Acc:MGI:1340044]
ENSMUSG00000025795	1.09071	5.03941	4.79771e-06	8.95934e-05	Rassf3	Ras association (RalGDS/AF-6) domain family member 3 [Source:MGI Symbol;Acc:MGI:2179722]
ENSMUSG00000039607	1.09218	6.09757	1.96143e-07	5.20688e-06	Rbms3	RNA binding motif, single stranded interacting protein [Source:MGI Symbol;Acc:MGI:2444477]
ENSMUSG00000031837	1.09261	3.2034	0.00605447	0.0414948	Necab2	N-terminal EF-hand calcium binding protein 2 [Source:MGI Symbol;Acc:MGI:2152211]
ENSMUSG00000072966	1.09275	4.53965	0.000107172	0.00137822	Gprasp2	G protein-coupled receptor associated sorting protein 2 [Source:MGI Symbol;Acc:MGI:2442071]
ENSMUSG00000027111	1.09991	6.86959	1.49923e-08	4.9538e-07	Itga6	integrin alpha 6 [Source:MGI Symbol;Acc:MGI:96605]
ENSMUSG00000074622	1.09998	4.0859	0.000628948	0.00625961	Mafb	v-maf musculoaponeurotic fibrosarcoma oncogene family, protein B (avian) [Source:MGI Symbol;Acc:MGI:104555]
ENSMUSG00000068206	1.10184	4.50493	7.76063e-05	0.00102911	Pick1	protein interacting with C kinase 1 [Source:MGI Symbol;Acc:MGI:894645]
ENSMUSG00000031626	1.11287	6.18857	2.48813e-08	7.79929e-07	Sorbs2	sorbin and SH3 domain containing 2 [Source:MGI Symbol;Acc:MGI:1924574]
ENSMUSG00000050947	1.11416	3.54686	0.00206273	0.017191	Amigo1	adhesion molecule with Ig like domain 1 [Source:MGI Symbol;Acc:MGI:2653612]
ENSMUSG00000096054	1.11514	4.50929	0.00494677	0.0352627	Syne1	spectrin repeat containing, nuclear envelope 1 [Source:MGI Symbol;Acc:MGI:1927152]
ENSMUSG00000058173	1.11664	4.42686	0.00168672	0.0145139	Smco4	single-pass membrane protein with coiled-coil domains 4 [Source:MGI Symbol;Acc:MGI:3039636]
ENSMUSG00000055044	1.12022	3.7094	0.00142457	0.0126137	Pdlim1	PDZ and LIM domain 1 (elfin) [Source:MGI Symbol;Acc:MGI:1860611]
ENSMUSG00000033066	1.12142	4.24775	0.00029317	0.00324108	Gas7	growth arrest specific 7 [Source:MGI Symbol;Acc:MGI:1202388]
ENSMUSG00000036863	1.12279	4.63341	2.74053e-05	0.00041382	Syde2	synapse defective 1, Rho GTPase, homolog 2 (C. elegans) [Source:MGI Symbol;Acc:MGI:3036264]
ENSMUSG00000028607	1.1279	4.46202	4.17905e-05	0.00060253	Cpt2	carnitine palmitoyltransferase 2 [Source:MGI Symbol;Acc:MGI:109176]
ENSMUSG00000040532	1.12987	2.99163	0.00739781	0.0487734	Abhd11	abhydrolase domain containing 11 [Source:MGI Symbol;Acc:MGI:1916008]
ENSMUSG00000017009	1.13017	3.8966	0.000892784	0.00848325	Sdc4	syndecan 4 [Source:MGI Symbol;Acc:MGI:1349164]
ENSMUSG00000016028	1.13125	5.82898	2.27629e-07	5.98614e-06	Celsr1	cadherin, EGF LAG seven-pass G-type receptor 1 [Source:MGI Symbol;Acc:MGI:1100883]
ENSMUSG00000057982	1.14063	3.10621	0.00371967	0.0277995	Zfp809	zinc finger protein 809 [Source:MGI Symbol;Acc:MGI:2143362]
ENSMUSG00000026817	1.1438	4.27428	0.000253463	0.00287902	Ak1	adenylate kinase 1 [Source:MGI Symbol;Acc:MGI:87977]
ENSMUSG00000035206	1.14556	4.23913	0.000504249	0.00518008	Sppl2b	signal peptide peptidase like 2B [Source:MGI Symbol;Acc:MGI:1920468]
ENSMUSG00000024236	1.14965	6.70804	1.02713e-08	3.48405e-07	Svil	supervillin [Source:MGI Symbol;Acc:MGI:2147319]
ENSMUSG00000035504	1.1506	3.03322	0.00469609	0.0336822	Reep6	receptor accessory protein 6 [Source:MGI Symbol;Acc:MGI:1917585]
ENSMUSG00000046329	1.15279	4.73419	8.72542e-06	0.000152592	Slc25a23	solute carrier family 25 (mitochondrial carrier; phosphate carrier), member 23 [Source:MGI Symbol;Acc:MGI:1914222]
ENSMUSG00000096687	1.15851	3.42875	0.0042316	0.0310148	AA474331	expressed sequence AA474331 [Source:MGI Symbol;Acc:MGI:3035041]
ENSMUSG00000017724	1.16143	5.46151	0.000512344	0.00524788	Etv4	ets variant 4 [Source:MGI Symbol;Acc:MGI:99423]
ENSMUSG00000019982	1.16383	4.34124	0.000118691	0.00150075	Myb	myeloblastosis oncogene [Source:MGI Symbol;Acc:MGI:97249]
ENSMUSG00000027524	1.16603	3.95845	0.000518323	0.00529739	Edn3	endothelin 3 [Source:MGI Symbol;Acc:MGI:95285]
ENSMUSG00000060429	1.16732	3.66956	0.00237274	0.019227	Sntb1	syntrophin, basic 1 [Source:MGI Symbol;Acc:MGI:101781]
ENSMUSG00000045216	1.16875	5.78465	2.86206e-06	5.71719e-05	Hs6st1	heparan sulfate 6-O-sulfotransferase 1 [Source:MGI Symbol;Acc:MGI:1354958]
ENSMUSG00000072640	1.17801	3.43911	0.00144386	0.0127683	Lyrm9	LYR motif containing 9 [Source:MGI Symbol;Acc:MGI:1913524]
ENSMUSG00000037172	1.17974	5.54662	4.59302e-08	1.37234e-06	E330009J07Rik	RIKEN cDNA E330009J07 gene [Source:MGI Symbol;Acc:MGI:2444256]
ENSMUSG00000030788	1.18043	4.81919	4.47947e-06	8.40979e-05	Rnf141	ring finger protein 141 [Source:MGI Symbol;Acc:MGI:1914400]
ENSMUSG00000028962	1.18324	5.60115	4.27983e-07	1.03624e-05	Slc4a2	solute carrier family 4 (anion exchanger), member 2 [Source:MGI Symbol;Acc:MGI:109351]
ENSMUSG00000030600	1.18576	3.64413	0.00156715	0.013658	Lrfn1	leucine rich repeat and fibronectin type III domain containing 1 [Source:MGI Symbol;Acc:MGI:2136810]
ENSMUSG00000097391	1.18727	5.65347	6.31241e-06	0.00011394	Mirg	miRNA containing gene [Source:MGI Symbol;Acc:MGI:3781106]
ENSMUSG00000041245	1.18886	6.52265	2.32417e-07	6.10062e-06	Wnk3	WNK lysine deficient protein kinase 3 [Source:MGI Symbol;Acc:MGI:2652875]
ENSMUSG00000042613	1.18951	4.69136	1.5244e-05	0.000246626	Pbxip1	pre B cell leukemia transcription factor interacting protein 1 [Source:MGI Symbol;Acc:MGI:2441670]
ENSMUSG00000021451	1.18984	4.18747	0.000438654	0.00457994	Sema4d	sema domain, immunoglobulin domain (Ig), transmembrane domain (TM) and short cytoplasmic domain, (semaphorin) 4D [Source:MGI Symbol;Acc:MGI:109244]
ENSMUSG00000042750	1.18984	5.78196	6.93799e-07	1.59984e-05	Bex2	brain expressed X-linked 2 [Source:MGI Symbol;Acc:MGI:1338017]
ENSMUSG00000022240	1.19104	4.51355	0.000295276	0.00324966	Ctnnd2	catenin (cadherin associated protein), delta 2 [Source:MGI Symbol;Acc:MGI:1195966]
ENSMUSG00000025207	1.19503	4.86469	3.44501e-06	6.72855e-05	Sema4g	sema domain, immunoglobulin domain (Ig), transmembrane domain (TM) and short cytoplasmic domain, (semaphorin) 4G [Source:MGI Symbol;Acc:MGI:1347047]
ENSMUSG00000031813	1.19536	3.63234	0.00166685	0.014387	Mvb12a	multivesicular body subunit 12A [Source:MGI Symbol;Acc:MGI:1920961]
ENSMUSG00000062794	1.19917	3.85058	0.000506491	0.00519551	Zfp599	zinc finger protein 599 [Source:MGI Symbol;Acc:MGI:2679006]
ENSMUSG00000033295	1.20076	8.83991	7.90858e-09	2.71541e-07	Ptprf	protein tyrosine phosphatase, receptor type, F [Source:MGI Symbol;Acc:MGI:102695]
ENSMUSG00000038650	1.20279	3.75204	0.000505558	0.00518973	Rnh1	ribonuclease/angiogenin inhibitor 1 [Source:MGI Symbol;Acc:MGI:1195456]
ENSMUSG00000050732	1.20345	3.2792	0.00534799	0.0375697	Vamp8	vesicle-associated membrane protein 8 [Source:MGI Symbol;Acc:MGI:1336882]
ENSMUSG00000037979	1.20428	3.38023	0.00161099	0.0139908	Ccdc92	coiled-coil domain containing 92 [Source:MGI Symbol;Acc:MGI:106485]
ENSMUSG00000071632	1.20499	3.06877	0.00245276	0.0197274	2510002D24Rik	RIKEN cDNA 2510002D24 gene [Source:MGI Symbol;Acc:MGI:1919557]
ENSMUSG00000097451	1.20764	9.02875	5.88187e-08	1.72441e-06	Rian	RNA imprinted and accumulated in nucleus [Source:MGI Symbol;Acc:MGI:1922995]
ENSMUSG00000003134	1.20906	3.41142	0.00170327	0.0146293	Tbc1d8	TBC1 domain family, member 8 [Source:MGI Symbol;Acc:MGI:1927225]
ENSMUSG00000034613	1.21186	4.40435	0.000146007	0.00179229	Ppm1h	protein phosphatase 1H (PP2C domain containing) [Source:MGI Symbol;Acc:MGI:2442087]
ENSMUSG00000036957	1.21187	2.91028	0.00457533	0.0330341	Lrfn3	leucine rich repeat and fibronectin type III domain containing 3 [Source:MGI Symbol;Acc:MGI:2442512]
ENSMUSG00000031785	1.21436	4.83498	0.00246302	0.0197986	Adgrg1	adhesion G protein-coupled receptor G1 [Source:MGI Symbol;Acc:MGI:1340051]
ENSMUSG00000022636	1.21871	5.00526	8.41944e-06	0.000147793	Alcam	activated leukocyte cell adhesion molecule [Source:MGI Symbol;Acc:MGI:1313266]
ENSMUSG00000042757	1.22612	3.26584	0.00194611	0.016355	Tmem108	transmembrane protein 108 [Source:MGI Symbol;Acc:MGI:1932411]
ENSMUSG00000056204	1.22736	4.85277	7.95614e-06	0.000140715	Pgpep1	pyroglutamyl-peptidase I [Source:MGI Symbol;Acc:MGI:1913772]
ENSMUSG00000005125	1.22842	3.00093	0.00342223	0.0260197	Ndrg1	N-myc downstream regulated gene 1 [Source:MGI Symbol;Acc:MGI:1341799]
ENSMUSG00000021792	1.23503	4.6473	2.17218e-06	4.47271e-05	Fam213a	family with sequence similarity 213, member A [Source:MGI Symbol;Acc:MGI:1917814]
ENSMUSG00000028063	1.23645	2.8984	0.00409232	0.0302306	Lmna	lamin A [Source:MGI Symbol;Acc:MGI:96794]
ENSMUSG00000021198	1.24308	3.05128	0.00225463	0.0184294	Unc79	unc-79 homolog (C. elegans) [Source:MGI Symbol;Acc:MGI:2684729]
ENSMUSG00000020183	1.24425	4.37484	0.000189515	0.00224398	Cpm	carboxypeptidase M [Source:MGI Symbol;Acc:MGI:1917824]
ENSMUSG00000034573	1.25032	7.64665	6.9221e-10	2.94567e-08	Ptpn13	protein tyrosine phosphatase, non-receptor type 13 [Source:MGI Symbol;Acc:MGI:103293]
ENSMUSG00000022419	1.25608	4.55486	0.000332519	0.00360028	Deptor	DEP domain containing MTOR-interacting protein [Source:MGI Symbol;Acc:MGI:2146322]
ENSMUSG00000019838	1.25712	3.54473	0.00109951	0.0101049	Slc16a10	solute carrier family 16 (monocarboxylic acid transporters), member 10 [Source:MGI Symbol;Acc:MGI:1919722]
ENSMUSG00000041488	1.2615	4.58142	0.00158521	0.0137925	Stx3	syntaxin 3 [Source:MGI Symbol;Acc:MGI:103077]
ENSMUSG00000049577	1.26618	5.18893	5.55344e-06	0.000101237	Zfpm1	zinc finger protein, multitype 1 [Source:MGI Symbol;Acc:MGI:1095400]
ENSMUSG00000064125	1.26647	3.84902	0.000204668	0.00239513	Prr36	proline rich 36 [Source:MGI Symbol;Acc:MGI:3605626]
ENSMUSG00000020629	1.26739	3.90283	0.00019786	0.00233296	Adi1	acireductone dioxygenase 1 [Source:MGI Symbol;Acc:MGI:2144929]
ENSMUSG00000087651	1.26817	2.86181	0.00553802	0.0386725	1500009L16Rik	RIKEN cDNA 1500009L16 gene [Source:MGI Symbol;Acc:MGI:1917034]
ENSMUSG00000031428	1.27345	3.78949	0.000175889	0.00210572	Zcchc18	zinc finger, CCHC domain containing 18 [Source:MGI Symbol;Acc:MGI:1914245]
ENSMUSG00000085925	1.27633	3.32894	0.00367761	0.0275652	Rtl1	retrotransposon-like 1 [Source:MGI Symbol;Acc:MGI:2656842]
ENSMUSG00000039062	1.28006	4.06896	0.000312275	0.00341799	Anpep	alanyl (membrane) aminopeptidase [Source:MGI Symbol;Acc:MGI:5000466]
ENSMUSG00000069072	1.2864	4.16479	0.000387694	0.00410278	Slc7a14	solute carrier family 7 (cationic amino acid transporter, y+ system), member 14 [Source:MGI Symbol;Acc:MGI:3040688]
ENSMUSG00000016256	1.28666	4.53749	4.45417e-06	8.37348e-05	Ctsz	cathepsin Z [Source:MGI Symbol;Acc:MGI:1891190]
ENSMUSG00000057069	1.28816	2.38494	0.00732138	0.0484181	Ero1lb	ERO1-like beta (S. cerevisiae) [Source:MGI Symbol;Acc:MGI:1914725]
ENSMUSG00000052684	1.29177	6.22612	2.44659e-08	7.73816e-07	Jun	jun proto-oncogene [Source:MGI Symbol;Acc:MGI:96646]
ENSMUSG00000000325	1.29311	5.78656	9.2686e-10	3.87378e-08	Arvcf	armadillo repeat gene deleted in velo-cardio-facial syndrome [Source:MGI Symbol;Acc:MGI:109620]
ENSMUSG00000036327	1.29443	3.96231	0.000239658	0.00274288	Qsox2	quiescin Q6 sulfhydryl oxidase 2 [Source:MGI Symbol;Acc:MGI:2387194]
ENSMUSG00000007038	1.29491	3.74886	0.00136972	0.0122377	Neu1	neuraminidase 1 [Source:MGI Symbol;Acc:MGI:97305]
ENSMUSG00000048970	1.29519	2.77117	0.0035766	0.0269333	C1galt1c1	C1GALT1-specific chaperone 1 [Source:MGI Symbol;Acc:MGI:1913493]
ENSMUSG00000039620	1.29564	2.97196	0.00166084	0.0143439	6430573F11Rik	RIKEN cDNA 6430573F11 gene [Source:MGI Symbol;Acc:MGI:2442328]
ENSMUSG00000021175	1.2985	5.1806	1.29472e-07	3.55808e-06	Cdca7l	cell division cycle associated 7 like [Source:MGI Symbol;Acc:MGI:2384982]
ENSMUSG00000053799	1.29993	4.08394	2.79878e-05	0.000421709	Exoc6	exocyst complex component 6 [Source:MGI Symbol;Acc:MGI:1351611]
ENSMUSG00000027580	1.30028	4.36121	0.00014777	0.00181234	Helz2	helicase with zinc finger 2, transcriptional coactivator [Source:MGI Symbol;Acc:MGI:2385169]
ENSMUSG00000034799	1.30455	3.02379	0.002034	0.016992	Unc13a	unc-13 homolog A (C. elegans) [Source:MGI Symbol;Acc:MGI:3051532]
ENSMUSG00000027238	1.30665	3.34919	0.00515719	0.0365955	Frmd5	FERM domain containing 5 [Source:MGI Symbol;Acc:MGI:2442557]
ENSMUSG00000035246	1.30763	4.22992	2.60796e-05	0.00039765	Pcyt1b	phosphate cytidylyltransferase 1, choline, beta isoform [Source:MGI Symbol;Acc:MGI:2147987]
ENSMUSG00000042724	1.3092	4.44098	4.37738e-06	8.25121e-05	Map3k9	mitogen-activated protein kinase kinase kinase 9 [Source:MGI Symbol;Acc:MGI:2449952]
ENSMUSG00000021763	1.30932	5.31914	7.29743e-09	2.53032e-07	BC067074	cDNA sequence BC067074 [Source:MGI Symbol;Acc:MGI:3040697]
ENSMUSG00000073295	1.31123	2.85533	0.00239306	0.0193232	Nudt11	nudix (nucleoside diphosphate linked moiety X)-type motif 11 [Source:MGI Symbol;Acc:MGI:1930957]
ENSMUSG00000029552	1.31464	5.76979	1.29939e-10	6.35795e-09	Tes	testis derived transcript [Source:MGI Symbol;Acc:MGI:105081]
ENSMUSG00000032802	1.32323	3.28404	0.000566898	0.00572318	Srxn1	sulfiredoxin 1 homolog (S. cerevisiae) [Source:MGI Symbol;Acc:MGI:104971]
ENSMUSG00000055717	1.32707	3.13473	0.00179002	0.0152718	Slain1	SLAIN motif family, member 1 [Source:MGI Symbol;Acc:MGI:2145578]
ENSMUSG00000044641	1.33469	3.71574	0.000109774	0.00140652	Pard6b	par-6 family cell polarity regulator beta [Source:MGI Symbol;Acc:MGI:2135605]
ENSMUSG00000024036	1.33534	2.41931	0.00547902	0.0383368	Slc37a1	solute carrier family 37 (glycerol-3-phosphate transporter), member 1 [Source:MGI Symbol;Acc:MGI:2446181]
ENSMUSG00000026307	1.33602	3.58204	0.00032035	0.00349547	Scly	selenocysteine lyase [Source:MGI Symbol;Acc:MGI:1355310]
ENSMUSG00000039431	1.33763	4.17724	3.15559e-05	0.000467447	Mtmr7	myotubularin related protein 7 [Source:MGI Symbol;Acc:MGI:1891693]
ENSMUSG00000044026	1.34287	2.88852	0.00243703	0.0196347	Slc35g1	solute carrier family 35, member G1 [Source:MGI Symbol;Acc:MGI:2444789]
ENSMUSG00000041957	1.34467	2.4429	0.00618637	0.0421929	Pkp2	plakophilin 2 [Source:MGI Symbol;Acc:MGI:1914701]
ENSMUSG00000070327	1.3453	6.28819	3.0195e-09	1.13986e-07	Rnf213	ring finger protein 213 [Source:MGI Symbol;Acc:MGI:1289196]
ENSMUSG00000042249	1.34622	4.27385	5.53771e-06	0.000101237	Adrbk2	adrenergic receptor kinase, beta 2 [Source:MGI Symbol;Acc:MGI:87941]
ENSMUSG00000022946	1.34732	4.66834	8.13154e-07	1.84477e-05	Dopey2	dopey family member 2 [Source:MGI Symbol;Acc:MGI:1917278]
ENSMUSG00000047844	1.3477	4.18287	2.6487e-05	0.000401681	Bex4	brain expressed gene 4 [Source:MGI Symbol;Acc:MGI:3606746]
ENSMUSG00000020541	1.34874	4.71451	2.79422e-05	0.000421474	Tom1l1	target of myb1-like 1 (chicken) [Source:MGI Symbol;Acc:MGI:1919193]
ENSMUSG00000025813	1.3489	4.66086	3.84017e-06	7.38734e-05	Homer2	homer scaffolding protein 2 [Source:MGI Symbol;Acc:MGI:1347354]
ENSMUSG00000013089	1.35548	6.10665	1.92693e-07	5.1347e-06	Etv5	ets variant 5 [Source:MGI Symbol;Acc:MGI:1096867]
ENSMUSG00000027430	1.35821	3.30735	0.000855182	0.00815297	Dtd1	D-tyrosyl-tRNA deacylase 1 [Source:MGI Symbol;Acc:MGI:1913294]
ENSMUSG00000021338	1.35844	5.6171	3.32628e-10	1.47353e-08	Lrrc16a	leucine rich repeat containing 16A [Source:MGI Symbol;Acc:MGI:1915982]
ENSMUSG00000051359	1.36356	4.02472	1.35189e-05	0.000222823	Ncald	neurocalcin delta [Source:MGI Symbol;Acc:MGI:1196326]
ENSMUSG00000026923	1.36817	7.21987	0.000170922	0.00205502	Notch1	notch 1 [Source:MGI Symbol;Acc:MGI:97363]
ENSMUSG00000054423	1.37001	5.09042	3.14465e-07	7.94251e-06	Cadps	Ca2+-dependent secretion activator [Source:MGI Symbol;Acc:MGI:1350922]
ENSMUSG00000029672	1.37345	4.09915	1.25259e-05	0.00020891	Fam3c	family with sequence similarity 3, member C [Source:MGI Symbol;Acc:MGI:107892]
ENSMUSG00000026269	1.37349	5.0531	3.01719e-08	9.35328e-07	Rnpepl1	arginyl aminopeptidase (aminopeptidase B)-like 1 [Source:MGI Symbol;Acc:MGI:1914170]
ENSMUSG00000041773	1.37501	6.06481	1.42153e-06	3.02464e-05	Enc1	ectodermal-neural cortex 1 [Source:MGI Symbol;Acc:MGI:109610]
ENSMUSG00000038260	1.37549	3.21654	0.000420349	0.00441839	Trpm4	transient receptor potential cation channel, subfamily M, member 4 [Source:MGI Symbol;Acc:MGI:1915917]
ENSMUSG00000055866	1.38288	3.09171	0.000794301	0.00763475	Per2	period circadian clock 2 [Source:MGI Symbol;Acc:MGI:1195265]
ENSMUSG00000040472	1.38529	3.3521	0.000249931	0.00284193	Rabggta	Rab geranylgeranyl transferase, a subunit [Source:MGI Symbol;Acc:MGI:1860443]
ENSMUSG00000024030	1.38558	2.80151	0.00253856	0.0202781	Abcg1	ATP-binding cassette, sub-family G (WHITE), member 1 [Source:MGI Symbol;Acc:MGI:107704]
ENSMUSG00000032202	1.3872	3.15567	0.00049495	0.00510321	Rab27a	RAB27A, member RAS oncogene family [Source:MGI Symbol;Acc:MGI:1861441]
ENSMUSG00000052512	1.38765	6.73612	2.09053e-07	5.5287e-06	Nav2	neuron navigator 2 [Source:MGI Symbol;Acc:MGI:2183691]
ENSMUSG00000022176	1.39972	2.94988	0.00380558	0.028321	Rem2	rad and gem related GTP binding protein 2 [Source:MGI Symbol;Acc:MGI:2155260]
ENSMUSG00000008734	1.39992	5.11025	5.10373e-09	1.83773e-07	Gprc5b	G protein-coupled receptor, family C, group 5, member B [Source:MGI Symbol;Acc:MGI:1927596]
ENSMUSG00000032086	1.40257	5.40683	9.42418e-11	4.77896e-09	Bace1	beta-site APP cleaving enzyme 1 [Source:MGI Symbol;Acc:MGI:1346542]
ENSMUSG00000038034	1.40379	3.80287	3.41275e-05	0.000501836	Igsf8	immunoglobulin superfamily, member 8 [Source:MGI Symbol;Acc:MGI:2154090]
ENSMUSG00000038576	1.40383	2.84175	0.00295945	0.0229231	Susd4	sushi domain containing 4 [Source:MGI Symbol;Acc:MGI:2138351]
ENSMUSG00000025509	1.40448	3.24855	0.000292682	0.00323888	Pnpla2	patatin-like phospholipase domain containing 2 [Source:MGI Symbol;Acc:MGI:1914103]
ENSMUSG00000057914	1.4067	4.41922	1.30254e-05	0.000215431	Cacnb2	calcium channel, voltage-dependent, beta 2 subunit [Source:MGI Symbol;Acc:MGI:894644]
ENSMUSG00000070000	1.40856	2.62697	0.00357691	0.0269333	Fcho1	FCH domain only 1 [Source:MGI Symbol;Acc:MGI:1921265]
ENSMUSG00000040856	1.4127	7.51811	6.06384e-05	0.000836489	Dlk1	delta-like 1 homolog (Drosophila) [Source:MGI Symbol;Acc:MGI:94900]
ENSMUSG00000035847	1.41549	5.00372	3.4663e-07	8.64605e-06	Ids	iduronate 2-sulfatase [Source:MGI Symbol;Acc:MGI:96417]
ENSMUSG00000040557	1.41756	2.6305	0.00196685	0.0164715	Wbscr27	Williams Beuren syndrome chromosome region 27 (human) [Source:MGI Symbol;Acc:MGI:1933146]
ENSMUSG00000020553	1.41788	3.69882	4.69415e-05	0.000664516	Pctp	phosphatidylcholine transfer protein [Source:MGI Symbol;Acc:MGI:107375]
ENSMUSG00000039286	1.41853	6.24899	6.88919e-13	4.54201e-11	Fndc3b	fibronectin type III domain containing 3B [Source:MGI Symbol;Acc:MGI:1919257]
ENSMUSG00000026072	1.43131	2.84692	0.0014781	0.0130137	Il1r1	interleukin 1 receptor, type I [Source:MGI Symbol;Acc:MGI:96545]
ENSMUSG00000033542	1.43888	4.82466	6.54802e-08	1.91172e-06	Arhgef5	Rho guanine nucleotide exchange factor (GEF) 5 [Source:MGI Symbol;Acc:MGI:1858952]
ENSMUSG00000062210	1.44016	4.85601	1.42061e-08	4.71624e-07	Tnfaip8	tumor necrosis factor, alpha-induced protein 8 [Source:MGI Symbol;Acc:MGI:2147191]
ENSMUSG00000020961	1.44201	4.34768	9.92445e-07	2.19134e-05	Ston2	stonin 2 [Source:MGI Symbol;Acc:MGI:1918272]
ENSMUSG00000036745	1.44479	3.19541	0.000235403	0.002703	Ttll7	tubulin tyrosine ligase-like family, member 7 [Source:MGI Symbol;Acc:MGI:1918142]
ENSMUSG00000041923	1.44704	2.60455	0.00217958	0.0179308	Nol4	nucleolar protein 4 [Source:MGI Symbol;Acc:MGI:2441684]
ENSMUSG00000052151	1.44819	3.08053	0.000690895	0.00676586	Plpp2	phospholipid phosphatase 2 [Source:MGI Symbol;Acc:MGI:1354945]
ENSMUSG00000019989	1.44832	2.51919	0.00416399	0.0306633	Enpp3	ectonucleotide pyrophosphatase/phosphodiesterase 3 [Source:MGI Symbol;Acc:MGI:2143702]
ENSMUSG00000023232	1.4524	2.89883	0.00079563	0.00764229	Serinc2	serine incorporator 2 [Source:MGI Symbol;Acc:MGI:1919132]
ENSMUSG00000008999	1.45334	5.46856	5.23705e-09	1.87478e-07	Bmp7	bone morphogenetic protein 7 [Source:MGI Symbol;Acc:MGI:103302]
ENSMUSG00000028977	1.45887	3.89496	0.000306465	0.00336225	Casz1	castor zinc finger 1 [Source:MGI Symbol;Acc:MGI:1196251]
ENSMUSG00000004626	1.46101	4.60961	5.98787e-08	1.75183e-06	Stxbp2	syntaxin binding protein 2 [Source:MGI Symbol;Acc:MGI:107370]
ENSMUSG00000044037	1.46291	2.8754	0.000682629	0.00670594	Als2cl	ALS2 C-terminal like [Source:MGI Symbol;Acc:MGI:2447532]
ENSMUSG00000021268	1.46774	8.59311	2.58276e-13	1.88904e-11	Meg3	maternally expressed 3 [Source:MGI Symbol;Acc:MGI:1202886]
ENSMUSG00000045659	1.46926	5.12574	1.65945e-10	7.95345e-09	Plekha7	pleckstrin homology domain containing, family A member 7 [Source:MGI Symbol;Acc:MGI:2445094]
ENSMUSG00000041757	1.46978	5.26321	2.08139e-10	9.71061e-09	Plekha6	pleckstrin homology domain containing, family A member 6 [Source:MGI Symbol;Acc:MGI:2388662]
ENSMUSG00000022346	1.47202	3.86687	0.000948325	0.00890792	Myc	myelocytomatosis oncogene [Source:MGI Symbol;Acc:MGI:97250]
ENSMUSG00000033386	1.47263	4.35785	3.8512e-07	9.49941e-06	Frrs1	ferric-chelate reductase 1 [Source:MGI Symbol;Acc:MGI:108076]
ENSMUSG00000070348	1.47263	7.77817	3.57426e-12	2.11786e-10	Ccnd1	cyclin D1 [Source:MGI Symbol;Acc:MGI:88313]
ENSMUSG00000020701	1.47329	3.69663	2.14035e-05	0.000334337	Tmem132e	transmembrane protein 132E [Source:MGI Symbol;Acc:MGI:2685490]
ENSMUSG00000010607	1.47338	2.55703	0.00660714	0.0444368	Pigyl	phosphatidylinositol glycan anchor biosynthesis, class Y-like [Source:MGI Symbol;Acc:MGI:1913518]
ENSMUSG00000004347	1.47661	2.90061	0.000860326	0.00819644	Pde1c	phosphodiesterase 1C [Source:MGI Symbol;Acc:MGI:108413]
ENSMUSG00000038332	1.48121	4.21309	1.37289e-06	2.93447e-05	Sesn1	sestrin 1 [Source:MGI Symbol;Acc:MGI:2155278]
ENSMUSG00000034656	1.48166	4.54297	8.04348e-08	2.28191e-06	Cacna1a	calcium channel, voltage-dependent, P/Q type, alpha 1A subunit [Source:MGI Symbol;Acc:MGI:109482]
ENSMUSG00000028803	1.48594	3.82513	0.000201427	0.00236706	Nipal3	NIPA-like domain containing 3 [Source:MGI Symbol;Acc:MGI:1921802]
ENSMUSG00000062995	1.49103	3.01587	0.000428391	0.00449283	Ica1	islet cell autoantigen 1 [Source:MGI Symbol;Acc:MGI:96391]
ENSMUSG00000050071	1.49508	5.18351	2.26406e-09	8.66328e-08	Bex1	brain expressed gene 1 [Source:MGI Symbol;Acc:MGI:1328321]
ENSMUSG00000030091	1.4969	5.94837	3.92294e-12	2.30501e-10	Nup210	nucleoporin 210 [Source:MGI Symbol;Acc:MGI:1859555]
ENSMUSG00000045103	1.49733	4.53581	4.61086e-05	0.000653384	Dmd	dystrophin, muscular dystrophy [Source:MGI Symbol;Acc:MGI:94909]
ENSMUSG00000048012	1.49813	2.33	0.00292129	0.0226608	Zfp473	zinc finger protein 473 [Source:MGI Symbol;Acc:MGI:2442697]
ENSMUSG00000039126	1.49906	3.27916	0.00307906	0.0237057	Prune2	prune homolog 2 (Drosophila) [Source:MGI Symbol;Acc:MGI:1925004]
ENSMUSG00000019066	1.49925	2.75142	0.00292236	0.0226608	Rab3d	RAB3D, member RAS oncogene family [Source:MGI Symbol;Acc:MGI:97844]
ENSMUSG00000022270	1.5008	2.38393	0.00239562	0.0193232	Fam134b	family with sequence similarity 134, member B [Source:MGI Symbol;Acc:MGI:1913520]
ENSMUSG00000031748	1.50338	4.86337	1.21685e-07	3.36382e-06	Gnao1	guanine nucleotide binding protein, alpha O [Source:MGI Symbol;Acc:MGI:95775]
ENSMUSG00000035547	1.50851	3.28147	0.000183718	0.0021877	Capn5	calpain 5 [Source:MGI Symbol;Acc:MGI:1100859]
ENSMUSG00000042359	1.50935	4.585	7.89726e-08	2.25409e-06	Osbpl6	oxysterol binding protein-like 6 [Source:MGI Symbol;Acc:MGI:2139014]
ENSMUSG00000103885	1.51435	2.32279	0.00393537	0.029225	Gm37006	predicted gene, 37006 [Source:MGI Symbol;Acc:MGI:5610234]
ENSMUSG00000032812	1.52021	4.60014	2.23474e-08	7.13238e-07	Arap1	ArfGAP with RhoGAP domain, ankyrin repeat and PH domain 1 [Source:MGI Symbol;Acc:MGI:1916960]
ENSMUSG00000057897	1.52139	3.30537	0.00288393	0.0224247	Camk2b	calcium/calmodulin-dependent protein kinase II, beta [Source:MGI Symbol;Acc:MGI:88257]
ENSMUSG00000022265	1.52181	4.3895	2.73998e-07	7.02145e-06	Ank	progressive ankylosis [Source:MGI Symbol;Acc:MGI:3045421]
ENSMUSG00000018427	1.52684	3.73245	2.48433e-05	0.000380868	Ypel2	yippee-like 2 (Drosophila) [Source:MGI Symbol;Acc:MGI:1925114]
ENSMUSG00000034765	1.52694	3.28921	0.000247228	0.00282033	Dusp5	dual specificity phosphatase 5 [Source:MGI Symbol;Acc:MGI:2685183]
ENSMUSG00000021701	1.52968	6.44761	1.4552e-14	1.27721e-12	Plk2	polo-like kinase 2 [Source:MGI Symbol;Acc:MGI:1099790]
ENSMUSG00000017639	1.52991	5.93042	7.67448e-11	3.96223e-09	Rab11fip4	RAB11 family interacting protein 4 (class II) [Source:MGI Symbol;Acc:MGI:2442920]
ENSMUSG00000046157	1.53235	2.50479	0.00208304	0.0173294	Tmem229b	transmembrane protein 229B [Source:MGI Symbol;Acc:MGI:2444389]
ENSMUSG00000026335	1.53455	6.9951	4.27123e-13	2.94024e-11	Pam	peptidylglycine alpha-amidating monooxygenase [Source:MGI Symbol;Acc:MGI:97475]
ENSMUSG00000041992	1.53714	4.08585	7.75774e-07	1.76854e-05	Rapgef5	Rap guanine nucleotide exchange factor (GEF) 5 [Source:MGI Symbol;Acc:MGI:2444365]
ENSMUSG00000032849	1.53819	3.8241	5.54539e-06	0.000101237	Abcc4	ATP-binding cassette, sub-family C (CFTR/MRP), member 4 [Source:MGI Symbol;Acc:MGI:2443111]
ENSMUSG00000020848	1.54202	3.05855	0.000743503	0.00721562	Doc2b	double C2, beta [Source:MGI Symbol;Acc:MGI:1100497]
ENSMUSG00000001247	1.54518	4.88303	6.52848e-07	1.51787e-05	Lsr	lipolysis stimulated lipoprotein receptor [Source:MGI Symbol;Acc:MGI:1927471]
ENSMUSG00000028007	1.54769	3.19363	0.000148842	0.00181911	Snx7	sorting nexin 7 [Source:MGI Symbol;Acc:MGI:1923811]
ENSMUSG00000000385	1.54793	1.78396	0.00738972	0.048743	Tmprss2	transmembrane protease, serine 2 [Source:MGI Symbol;Acc:MGI:1354381]
ENSMUSG00000040896	1.55087	2.49967	0.0014037	0.0124603	Kcnd3	potassium voltage-gated channel, Shal-related family, member 3 [Source:MGI Symbol;Acc:MGI:1928743]
ENSMUSG00000038712	1.55126	4.68053	7.8735e-08	2.25188e-06	Fam63a	family with sequence similarity 63, member A [Source:MGI Symbol;Acc:MGI:1922257]
ENSMUSG00000030207	1.55253	4.55511	5.83568e-08	1.71444e-06	Fam234b	family with sequence similarity 234, member B [Source:MGI Symbol;Acc:MGI:1921775]
ENSMUSG00000020785	1.55433	2.85106	0.000565167	0.00571804	Camkk1	calcium/calmodulin-dependent protein kinase kinase 1, alpha [Source:MGI Symbol;Acc:MGI:1891766]
ENSMUSG00000032220	1.55614	4.90116	1.5327e-09	6.02904e-08	Myo1e	myosin IE [Source:MGI Symbol;Acc:MGI:106621]
ENSMUSG00000024376	1.55769	4.81841	1.86507e-08	6.00714e-07	Epb41l4a	erythrocyte membrane protein band 4.1 like 4a [Source:MGI Symbol;Acc:MGI:103007]
ENSMUSG00000023048	1.5579	2.81701	0.00520683	0.0367805	Prr13	proline rich 13 [Source:MGI Symbol;Acc:MGI:1913401]
ENSMUSG00000054499	1.55811	2.29274	0.00172246	0.0147666	Dedd2	death effector domain-containing DNA binding protein 2 [Source:MGI Symbol;Acc:MGI:1914629]
ENSMUSG00000048826	1.56094	3.53028	8.60494e-05	0.00113251	Dact2	dishevelled-binding antagonist of beta-catenin 2 [Source:MGI Symbol;Acc:MGI:1920347]
ENSMUSG00000030513	1.56182	3.63298	1.46587e-05	0.000239084	Pcsk6	proprotein convertase subtilisin/kexin type 6 [Source:MGI Symbol;Acc:MGI:102897]
ENSMUSG00000019779	1.5626	3.11922	0.000237497	0.00272393	Frk	fyn-related kinase [Source:MGI Symbol;Acc:MGI:103265]
ENSMUSG00000020150	1.56942	2.24349	0.00238317	0.0192892	Gamt	guanidinoacetate methyltransferase [Source:MGI Symbol;Acc:MGI:1098221]
ENSMUSG00000021728	1.57152	5.74283	1.70359e-10	8.13724e-09	Emb	embigin [Source:MGI Symbol;Acc:MGI:95321]
ENSMUSG00000060260	1.57153	2.1893	0.00314874	0.0241891	Pwwp2b	PWWP domain containing 2B [Source:MGI Symbol;Acc:MGI:2142008]
ENSMUSG00000026922	1.5743	2.43555	0.00261882	0.0207421	Agpat2	1-acylglycerol-3-phosphate O-acyltransferase 2 (lysophosphatidic acid acyltransferase, beta) [Source:MGI Symbol;Acc:MGI:1914762]
ENSMUSG00000033453	1.5822	3.71038	1.11563e-05	0.000189441	Adamts15	a disintegrin-like and metallopeptidase (reprolysin type) with thrombospondin type 1 motif, 15 [Source:MGI Symbol;Acc:MGI:2449569]
ENSMUSG00000006930	1.5829	4.50186	3.14288e-06	6.21627e-05	Hap1	huntingtin-associated protein 1 [Source:MGI Symbol;Acc:MGI:1261831]
ENSMUSG00000019891	1.58532	5.0233	4.43238e-09	1.61385e-07	Dcbld1	discoidin, CUB and LCCL domain containing 1 [Source:MGI Symbol;Acc:MGI:1913936]
ENSMUSG00000034164	1.58651	3.45749	3.33265e-05	0.000491601	Emid1	EMI domain containing 1 [Source:MGI Symbol;Acc:MGI:2155091]
ENSMUSG00000036617	1.58666	6.74874	3.04391e-15	2.98921e-13	Etl4	enhancer trap locus 4 [Source:MGI Symbol;Acc:MGI:95454]
ENSMUSG00000038765	1.59468	3.6167	7.28758e-05	0.000976522	Lmx1b	LIM homeobox transcription factor 1 beta [Source:MGI Symbol;Acc:MGI:1100513]
ENSMUSG00000038178	1.5963	4.91196	1.15231e-09	4.73153e-08	Slc43a2	solute carrier family 43, member 2 [Source:MGI Symbol;Acc:MGI:2442746]
ENSMUSG00000054893	1.6018	3.29026	8.86565e-05	0.0011603	Zfp667	zinc finger protein 667 [Source:MGI Symbol;Acc:MGI:2442757]
ENSMUSG00000024302	1.60508	4.22867	2.50071e-07	6.50324e-06	Dtna	dystrobrevin alpha [Source:MGI Symbol;Acc:MGI:106039]
ENSMUSG00000028456	1.60523	5.31553	4.43712e-08	1.33713e-06	Unc13b	unc-13 homolog B (C. elegans) [Source:MGI Symbol;Acc:MGI:1342278]
ENSMUSG00000023043	1.61	5.87373	9.42657e-11	4.77896e-09	Krt18	keratin 18 [Source:MGI Symbol;Acc:MGI:96692]
ENSMUSG00000001504	1.61057	4.25358	2.70144e-07	6.94731e-06	Irx2	Iroquois related homeobox 2 (Drosophila) [Source:MGI Symbol;Acc:MGI:1197526]
ENSMUSG00000020905	1.61079	2.2139	0.00255645	0.0203747	Usp43	ubiquitin specific peptidase 43 [Source:MGI Symbol;Acc:MGI:2444541]
ENSMUSG00000038605	1.62072	3.10874	0.00050771	0.00520421	Samd10	sterile alpha motif domain containing 10 [Source:MGI Symbol;Acc:MGI:2443872]
ENSMUSG00000051515	1.62476	3.24523	0.000293574	0.00324108	Fam181b	family with sequence similarity 181, member B [Source:MGI Symbol;Acc:MGI:1930951]
ENSMUSG00000038618	1.62671	3.59968	5.49833e-06	0.0001008	Rassf7	Ras association (RalGDS/AF-6) domain family (N-terminal) member 7 [Source:MGI Symbol;Acc:MGI:1914235]
ENSMUSG00000052551	1.62835	2.39174	0.00278066	0.0217664	Adarb2	adenosine deaminase, RNA-specific, B2 [Source:MGI Symbol;Acc:MGI:2151118]
ENSMUSG00000001334	1.63376	3.13835	0.0022095	0.0181239	Fndc5	fibronectin type III domain containing 5 [Source:MGI Symbol;Acc:MGI:1917614]
ENSMUSG00000035000	1.63435	2.69533	0.000806829	0.00774456	Dpp4	dipeptidylpeptidase 4 [Source:MGI Symbol;Acc:MGI:94919]
ENSMUSG00000030583	1.63639	6.38885	1.03244e-12	6.68134e-11	Sipa1l3	signal-induced proliferation-associated 1 like 3 [Source:MGI Symbol;Acc:MGI:1921456]
ENSMUSG00000044628	1.63984	2.10174	0.00591933	0.0408277	Rnf208	ring finger protein 208 [Source:MGI Symbol;Acc:MGI:1916096]
ENSMUSG00000031302	1.64029	2.13888	0.00162858	0.0141261	Nlgn3	neuroligin 3 [Source:MGI Symbol;Acc:MGI:2444609]
ENSMUSG00000037386	1.64347	4.48179	1.96899e-06	4.08989e-05	Rims2	regulating synaptic membrane exocytosis 2 [Source:MGI Symbol;Acc:MGI:2152972]
ENSMUSG00000036764	1.64349	2.04172	0.00277394	0.0217259	Dnajc12	DnaJ heat shock protein family (Hsp40) member C12 [Source:MGI Symbol;Acc:MGI:1353428]
ENSMUSG00000000884	1.64435	1.77188	0.00450703	0.0326249	Gnb1l	guanine nucleotide binding protein (G protein), beta polypeptide 1-like [Source:MGI Symbol;Acc:MGI:1338057]
ENSMUSG00000020715	1.64499	5.05094	1.8463e-09	7.16232e-08	Ern1	endoplasmic reticulum (ER) to nucleus signalling 1 [Source:MGI Symbol;Acc:MGI:1930134]
ENSMUSG00000022114	1.64639	5.15151	1.00267e-10	5.04678e-09	Spry2	sprouty homolog 2 (Drosophila) [Source:MGI Symbol;Acc:MGI:1345138]
ENSMUSG00000015647	1.64666	6.70074	9.91274e-15	8.81041e-13	Lama5	laminin, alpha 5 [Source:MGI Symbol;Acc:MGI:105382]
ENSMUSG00000044813	1.65891	4.22066	5.58655e-07	1.32297e-05	Shb	src homology 2 domain-containing transforming protein B [Source:MGI Symbol;Acc:MGI:98294]
ENSMUSG00000041609	1.66076	2.88365	0.000117091	0.00148315	Ccdc64	coiled-coil domain containing 64 [Source:MGI Symbol;Acc:MGI:1922915]
ENSMUSG00000052331	1.66149	5.15753	1.24842e-12	7.96892e-11	Ankrd44	ankyrin repeat domain 44 [Source:MGI Symbol;Acc:MGI:3045243]
ENSMUSG00000038843	1.66655	3.49363	1.39487e-05	0.000229102	Gcnt1	glucosaminyl (N-acetyl) transferase 1, core 2 [Source:MGI Symbol;Acc:MGI:95676]
ENSMUSG00000031442	1.66773	5.07638	3.41584e-11	1.817e-09	Mcf2l	mcf.2 transforming sequence-like [Source:MGI Symbol;Acc:MGI:103263]
ENSMUSG00000068299	1.67049	2.09055	0.00212495	0.0175737	1700019G17Rik	RIKEN cDNA 1700019G17 gene [Source:MGI Symbol;Acc:MGI:1922791]
ENSMUSG00000024059	1.67093	2.62789	0.000828025	0.00791524	Clip4	CAP-GLY domain containing linker protein family, member 4 [Source:MGI Symbol;Acc:MGI:1919100]
ENSMUSG00000052566	1.67127	3.86082	4.053e-06	7.75427e-05	Hook2	hook microtubule tethering protein 2 [Source:MGI Symbol;Acc:MGI:2181664]
ENSMUSG00000035640	1.67135	4.87115	2.78936e-10	1.25548e-08	Cbarp	calcium channel, voltage-dependent, beta subunit associated regulatory protein [Source:MGI Symbol;Acc:MGI:1354170]
ENSMUSG00000040434	1.6731	2.63713	0.000282669	0.00315042	Gyltl1b	glycosyltransferase-like 1B [Source:MGI Symbol;Acc:MGI:2443769]
ENSMUSG00000029189	1.67383	4.09485	1.3179e-06	2.83419e-05	Sel1l3	sel-1 suppressor of lin-12-like 3 (C. elegans) [Source:MGI Symbol;Acc:MGI:1916941]
ENSMUSG00000009772	1.67697	3.71005	6.15621e-05	0.000845079	Nuak2	NUAK family, SNF1-like kinase, 2 [Source:MGI Symbol;Acc:MGI:1921387]
ENSMUSG00000032114	1.67801	2.32	0.00129931	0.0116888	Slc37a4	solute carrier family 37 (glucose-6-phosphate transporter), member 4 [Source:MGI Symbol;Acc:MGI:1316650]
ENSMUSG00000025876	1.68016	2.05821	0.00750258	0.0493483	Unc5a	unc-5 homolog A (C. elegans) [Source:MGI Symbol;Acc:MGI:894682]
ENSMUSG00000020911	1.68132	2.86901	0.00189104	0.0159495	Krt19	keratin 19 [Source:MGI Symbol;Acc:MGI:96693]
ENSMUSG00000033831	1.68275	2.6312	0.00355645	0.0268079	Fgb	fibrinogen beta chain [Source:MGI Symbol;Acc:MGI:99501]
ENSMUSG00000000202	1.68358	3.06421	0.000116807	0.00148311	Btbd17	BTB (POZ) domain containing 17 [Source:MGI Symbol;Acc:MGI:1919264]
ENSMUSG00000049521	1.68814	5.01309	1.1285e-10	5.58009e-09	Cdc42ep1	CDC42 effector protein (Rho GTPase binding) 1 [Source:MGI Symbol;Acc:MGI:1929763]
ENSMUSG00000028572	1.6891	5.5329	9.69841e-14	7.40189e-12	Hook1	hook microtubule tethering protein 1 [Source:MGI Symbol;Acc:MGI:1925213]
ENSMUSG00000040722	1.68938	3.08728	7.31403e-05	0.000979132	Scamp5	secretory carrier membrane protein 5 [Source:MGI Symbol;Acc:MGI:1928948]
ENSMUSG00000004446	1.68954	3.25435	1.75872e-05	0.000279703	Bid	BH3 interacting domain death agonist [Source:MGI Symbol;Acc:MGI:108093]
ENSMUSG00000083282	1.69221	3.18074	5.65404e-05	0.000783034	Ctsf	cathepsin F [Source:MGI Symbol;Acc:MGI:1861434]
ENSMUSG00000075012	1.69934	3.89265	3.73474e-07	9.23361e-06	Fjx1	four jointed box 1 (Drosophila) [Source:MGI Symbol;Acc:MGI:1341907]
ENSMUSG00000022512	1.70685	1.81438	0.00274844	0.0215502	Cldn1	claudin 1 [Source:MGI Symbol;Acc:MGI:1276109]
ENSMUSG00000002266	1.71046	6.77532	1.22387e-14	1.08093e-12	Zim1	zinc finger, imprinted 1 [Source:MGI Symbol;Acc:MGI:1341879]
ENSMUSG00000024330	1.71073	2.93669	0.000141961	0.00175027	Col11a2	collagen, type XI, alpha 2 [Source:MGI Symbol;Acc:MGI:88447]
ENSMUSG00000011148	1.71173	2.37557	0.00132722	0.0119093	Adssl1	adenylosuccinate synthetase like 1 [Source:MGI Symbol;Acc:MGI:87947]
ENSMUSG00000036611	1.71781	3.73929	9.35682e-05	0.0012189	Eepd1	endonuclease/exonuclease/phosphatase family domain containing 1 [Source:MGI Symbol;Acc:MGI:1914734]
ENSMUSG00000102460	1.71909	1.82271	0.00251942	0.0201367	Gm38197	predicted gene, 38197 [Source:MGI Symbol;Acc:MGI:5611425]
ENSMUSG00000038860	1.72356	4.04277	1.16496e-06	2.53636e-05	Garnl3	GTPase activating RANGAP domain-like 3 [Source:MGI Symbol;Acc:MGI:2139309]
ENSMUSG00000052301	1.72403	2.20728	0.00246557	0.0198078	Doc2a	double C2, alpha [Source:MGI Symbol;Acc:MGI:109446]
ENSMUSG00000037638	1.72559	2.62711	0.000220994	0.00255847	Zbtb42	zinc finger and BTB domain containing 42 [Source:MGI Symbol;Acc:MGI:3644133]
ENSMUSG00000000275	1.72891	4.50381	1.95446e-09	7.54024e-08	Trim25	tripartite motif-containing 25 [Source:MGI Symbol;Acc:MGI:102749]
ENSMUSG00000040998	1.73361	5.25411	2.72075e-13	1.95936e-11	Npnt	nephronectin [Source:MGI Symbol;Acc:MGI:2148811]
ENSMUSG00000047604	1.73784	2.18001	0.00077749	0.00749368	Frat2	frequently rearranged in advanced T cell lymphomas 2 [Source:MGI Symbol;Acc:MGI:2673967]
ENSMUSG00000042388	1.73845	1.79191	0.00296172	0.022928	Dlgap3	discs, large (Drosophila) homolog-associated protein 3 [Source:MGI Symbol;Acc:MGI:3039563]
ENSMUSG00000061859	1.74209	6.06985	5.45891e-14	4.33105e-12	Inadl	InaD-like (Drosophila) [Source:MGI Symbol;Acc:MGI:1277960]
ENSMUSG00000041794	1.74322	1.61797	0.00518235	0.0366998	Myrip	myosin VIIA and Rab interacting protein [Source:MGI Symbol;Acc:MGI:2384407]
ENSMUSG00000022580	1.74363	3.86466	3.41832e-07	8.54154e-06	Rhpn1	rhophilin, Rho GTPase binding protein 1 [Source:MGI Symbol;Acc:MGI:1098783]
ENSMUSG00000028080	1.74681	6.28584	3.87248e-16	4.24853e-14	Lrba	LPS-responsive beige-like anchor [Source:MGI Symbol;Acc:MGI:1933162]
ENSMUSG00000041439	1.74903	3.08045	3.39738e-05	0.000500476	Mfsd6	major facilitator superfamily domain containing 6 [Source:MGI Symbol;Acc:MGI:1922925]
ENSMUSG00000030428	1.75506	3.29418	0.000379568	0.00403198	Ttyh1	tweety homolog 1 (Drosophila) [Source:MGI Symbol;Acc:MGI:1889007]
ENSMUSG00000024769	1.76266	4.04949	3.46974e-08	1.0662e-06	Cdc42bpg	CDC42 binding protein kinase gamma (DMPK-like) [Source:MGI Symbol;Acc:MGI:2652845]
ENSMUSG00000051043	1.76443	5.26155	7.04299e-14	5.52541e-12	Gprc5c	G protein-coupled receptor, family C, group 5, member C [Source:MGI Symbol;Acc:MGI:1917605]
ENSMUSG00000059555	1.76627	1.97399	0.00421149	0.0309158	Tor4a	torsin family 4, member A [Source:MGI Symbol;Acc:MGI:2442720]
ENSMUSG00000044921	1.77104	1.58089	0.00434729	0.0316644	Rassf9	Ras association (RalGDS/AF-6) domain family (N-terminal) member 9 [Source:MGI Symbol;Acc:MGI:2384307]
ENSMUSG00000031155	1.77724	3.45256	0.000329728	0.00358388	Pim2	proviral integration site 2 [Source:MGI Symbol;Acc:MGI:97587]
ENSMUSG00000069763	1.78019	2.24448	0.000623849	0.00622739	Tmem100	transmembrane protein 100 [Source:MGI Symbol;Acc:MGI:1915138]
ENSMUSG00000034684	1.78555	6.09407	1.2939e-12	8.22181e-11	Sema3f	sema domain, immunoglobulin domain (Ig), short basic domain, secreted, (semaphorin) 3F [Source:MGI Symbol;Acc:MGI:1096347]
ENSMUSG00000027584	1.79154	2.31523	0.000340102	0.00365981	Oprl1	opioid receptor-like 1 [Source:MGI Symbol;Acc:MGI:97440]
ENSMUSG00000027999	1.79242	3.77263	7.99573e-07	1.81984e-05	Pla2g12a	phospholipase A2, group XIIA [Source:MGI Symbol;Acc:MGI:1913600]
ENSMUSG00000008035	1.79796	4.56348	8.89442e-11	4.55855e-09	Mid1ip1	Mid1 interacting protein 1 (gastrulation specific G12-like (zebrafish)) [Source:MGI Symbol;Acc:MGI:1915291]
ENSMUSG00000034586	1.80295	2.57877	0.000185873	0.00221018	Hid1	HID1 domain containing [Source:MGI Symbol;Acc:MGI:2445087]
ENSMUSG00000041351	1.80406	4.03028	9.19748e-07	2.05073e-05	Rap1gap	Rap1 GTPase-activating protein [Source:MGI Symbol;Acc:MGI:109338]
ENSMUSG00000034701	1.80865	3.02615	0.000177338	0.00211945	Neurod1	neurogenic differentiation 1 [Source:MGI Symbol;Acc:MGI:1339708]
ENSMUSG00000028967	1.81129	5.27923	1.64025e-14	1.42185e-12	Errfi1	ERBB receptor feedback inhibitor 1 [Source:MGI Symbol;Acc:MGI:1921405]
ENSMUSG00000054889	1.82	7.18024	4.42035e-14	3.54714e-12	Dsp	desmoplakin [Source:MGI Symbol;Acc:MGI:109611]
ENSMUSG00000029403	1.82044	1.45927	0.00517921	0.0366961	Cdkl2	cyclin-dependent kinase-like 2 (CDC2-related kinase) [Source:MGI Symbol;Acc:MGI:1858227]
ENSMUSG00000032548	1.83333	1.96	0.00330438	0.0252012	Slco2a1	solute carrier organic anion transporter family, member 2a1 [Source:MGI Symbol;Acc:MGI:1346021]
ENSMUSG00000008540	1.84081	2.83239	3.49902e-05	0.00051291	Mgst1	microsomal glutathione S-transferase 1 [Source:MGI Symbol;Acc:MGI:1913850]
ENSMUSG00000086040	1.84158	2.25282	0.000828555	0.00791524	Wipf3	WAS/WASL interacting protein family, member 3 [Source:MGI Symbol;Acc:MGI:3044681]
ENSMUSG00000062760	1.84494	2.7829	8.17681e-05	0.00107819	1810041L15Rik	RIKEN cDNA 1810041L15 gene [Source:MGI Symbol;Acc:MGI:1919551]
ENSMUSG00000022382	1.84536	3.793	0.00655158	0.0441901	Wnt7b	wingless-type MMTV integration site family, member 7B [Source:MGI Symbol;Acc:MGI:98962]
ENSMUSG00000010154	1.84544	3.68115	1.17784e-06	2.56044e-05	Spire2	spire homolog 2 (Drosophila) [Source:MGI Symbol;Acc:MGI:2446256]
ENSMUSG00000021866	1.84945	1.47386	0.00614132	0.0419605	Anxa11	annexin A11 [Source:MGI Symbol;Acc:MGI:108481]
ENSMUSG00000030494	1.85808	3.34267	1.12646e-05	0.00019105	Rhpn2	rhophilin, Rho GTPase binding protein 2 [Source:MGI Symbol;Acc:MGI:1289234]
ENSMUSG00000024986	1.8607	2.57064	0.000109362	0.00140253	Hhex	hematopoietically expressed homeobox [Source:MGI Symbol;Acc:MGI:96086]
ENSMUSG00000020732	1.86273	1.65461	0.00301596	0.0233099	Rab37	RAB37, member RAS oncogene family [Source:MGI Symbol;Acc:MGI:1929945]
ENSMUSG00000075273	1.87043	2.09515	0.00199969	0.0167252	Ttc30b	tetratricopeptide repeat domain 30B [Source:MGI Symbol;Acc:MGI:1919671]
ENSMUSG00000036292	1.88054	1.81121	0.00237644	0.0192459	Gramd1c	GRAM domain containing 1C [Source:MGI Symbol;Acc:MGI:2443024]
ENSMUSG00000063972	1.88311	4.8979	1.57693e-09	6.18569e-08	Nr6a1	nuclear receptor subfamily 6, group A, member 1 [Source:MGI Symbol;Acc:MGI:1352459]
ENSMUSG00000070802	1.88312	3.74595	2.96356e-07	7.52509e-06	Pnmal2	PNMA-like 2 [Source:MGI Symbol;Acc:MGI:3645856]
ENSMUSG00000021285	1.88809	4.93812	7.35828e-13	4.82861e-11	Ppp1r13b	protein phosphatase 1, regulatory (inhibitor) subunit 13B [Source:MGI Symbol;Acc:MGI:1336199]
ENSMUSG00000036661	1.89876	2.78882	0.000224931	0.00259975	Dennd3	DENN/MADD domain containing 3 [Source:MGI Symbol;Acc:MGI:2146009]
ENSMUSG00000045672	1.90393	5.58237	2.5737e-14	2.17725e-12	Col27a1	collagen, type XXVII, alpha 1 [Source:MGI Symbol;Acc:MGI:2672118]
ENSMUSG00000042961	1.91134	4.47678	1.51205e-09	5.96454e-08	Egflam	EGF-like, fibronectin type III and laminin G domains [Source:MGI Symbol;Acc:MGI:2146149]
ENSMUSG00000051000	1.91454	1.74419	0.00231738	0.0188723	Fam160a1	family with sequence similarity 160, member A1 [Source:MGI Symbol;Acc:MGI:2444746]
ENSMUSG00000029166	1.91711	3.99818	5.83227e-09	2.06825e-07	Mapre3	microtubule-associated protein, RP/EB family, member 3 [Source:MGI Symbol;Acc:MGI:2140967]
ENSMUSG00000056724	1.91947	3.8736	4.48219e-07	1.0778e-05	Nbeal2	neurobeachin-like 2 [Source:MGI Symbol;Acc:MGI:2448554]
ENSMUSG00000015702	1.92397	0.966255	0.00730863	0.0483899	Anxa9	annexin A9 [Source:MGI Symbol;Acc:MGI:1923711]
ENSMUSG00000048924	1.92731	2.62108	5.01391e-05	0.000702914	Ccdc125	coiled-coil domain containing 125 [Source:MGI Symbol;Acc:MGI:1923291]
ENSMUSG00000033684	1.9279	4.72334	6.11583e-13	4.08975e-11	Qsox1	quiescin Q6 sulfhydryl oxidase 1 [Source:MGI Symbol;Acc:MGI:1330818]
ENSMUSG00000104034	1.92834	2.18123	0.000267027	0.0030023	2900092N22Rik	RIKEN cDNA 2900092N22 gene [Source:MGI Symbol;Acc:MGI:1920357]
ENSMUSG00000033007	1.93419	3.19227	3.15007e-06	6.22171e-05	Asic4	acid-sensing (proton-gated) ion channel family member 4 [Source:MGI Symbol;Acc:MGI:2652846]
ENSMUSG00000061601	1.936	5.56039	6.26594e-13	4.17027e-11	Pclo	piccolo (presynaptic cytomatrix protein) [Source:MGI Symbol;Acc:MGI:1349390]
ENSMUSG00000028893	1.94043	4.53192	1.25793e-09	5.08067e-08	Sesn2	sestrin 2 [Source:MGI Symbol;Acc:MGI:2651874]
ENSMUSG00000066894	1.94179	2.81076	2.12191e-05	0.000332435	Vsig10	V-set and immunoglobulin domain containing 10 [Source:MGI Symbol;Acc:MGI:2448533]
ENSMUSG00000022324	1.94197	2.70933	5.25577e-05	0.000734396	Matn2	matrilin 2 [Source:MGI Symbol;Acc:MGI:109613]
ENSMUSG00000068587	1.94432	1.65396	0.00187411	0.0158543	Mgam	maltase-glucoamylase [Source:MGI Symbol;Acc:MGI:1203495]
ENSMUSG00000022012	1.94488	4.65699	1.43114e-12	9.01232e-11	Enox1	ecto-NOX disulfide-thiol exchanger 1 [Source:MGI Symbol;Acc:MGI:2444896]
ENSMUSG00000038775	1.9514	4.4917	3.09704e-11	1.66635e-09	Vill	villin-like [Source:MGI Symbol;Acc:MGI:1201781]
ENSMUSG00000026437	1.95576	3.05777	7.59878e-05	0.00101051	Cdk18	cyclin-dependent kinase 18 [Source:MGI Symbol;Acc:MGI:97518]
ENSMUSG00000040146	1.95927	2.08121	0.000502655	0.00516748	Rgl3	ral guanine nucleotide dissociation stimulator-like 3 [Source:MGI Symbol;Acc:MGI:1918996]
ENSMUSG00000034758	1.95957	2.16739	0.000332291	0.00360028	Tle6	transducin-like enhancer of split 6, homolog of Drosophila E(spl) [Source:MGI Symbol;Acc:MGI:2149593]
ENSMUSG00000071177	1.96279	1.23623	0.00561733	0.0391096	Serpina1d	serine (or cysteine) peptidase inhibitor, clade A, member 1D [Source:MGI Symbol;Acc:MGI:891968]
ENSMUSG00000021136	1.96319	5.8083	2.87339e-19	4.48344e-17	Smoc1	SPARC related modular calcium binding 1 [Source:MGI Symbol;Acc:MGI:1929878]
ENSMUSG00000037960	1.96609	1.00365	0.00684833	0.0457522	Card19	caspase recruitment domain family, member 19 [Source:MGI Symbol;Acc:MGI:1915730]
ENSMUSG00000015944	1.96818	6.10686	6.08127e-15	5.65421e-13	Gatsl2	GATS protein-like 2 [Source:MGI Symbol;Acc:MGI:1933384]
ENSMUSG00000032854	1.97256	1.56077	0.00352138	0.0266007	Ugt8a	UDP galactosyltransferase 8A [Source:MGI Symbol;Acc:MGI:109522]
ENSMUSG00000060487	1.97282	4.09862	1.4558e-09	5.77508e-08	Samd5	sterile alpha motif domain containing 5 [Source:MGI Symbol;Acc:MGI:2444815]
ENSMUSG00000026479	1.97556	2.47706	0.000451303	0.00469456	Lamc2	laminin, gamma 2 [Source:MGI Symbol;Acc:MGI:99913]
ENSMUSG00000037989	1.98183	6.21808	7.11999e-19	1.0868e-16	Wnk2	WNK lysine deficient protein kinase 2 [Source:MGI Symbol;Acc:MGI:1922857]
ENSMUSG00000103738	1.98331	1.8297	0.00519271	0.0367361	Gm37652	predicted gene, 37652 [Source:MGI Symbol;Acc:MGI:5610880]
ENSMUSG00000039384	1.98954	3.45749	4.0197e-07	9.86864e-06	Dusp10	dual specificity phosphatase 10 [Source:MGI Symbol;Acc:MGI:1927070]
ENSMUSG00000054939	1.99889	3.06062	2.167e-06	4.46861e-05	Zfp174	zinc finger protein 174 [Source:MGI Symbol;Acc:MGI:2686600]
ENSMUSG00000016128	1.99982	4.82376	1.51788e-14	1.32395e-12	Stard13	StAR-related lipid transfer (START) domain containing 13 [Source:MGI Symbol;Acc:MGI:2385331]
ENSMUSG00000052613	2.0018	1.47214	0.00237241	0.019227	Pcdh15	protocadherin 15 [Source:MGI Symbol;Acc:MGI:1891428]
ENSMUSG00000008153	2.00393	3.20708	6.23298e-07	1.46127e-05	Clstn3	calsyntenin 3 [Source:MGI Symbol;Acc:MGI:2178323]
ENSMUSG00000043621	2.00763	1.40837	0.0032221	0.0246449	Ubxn10	UBX domain protein 10 [Source:MGI Symbol;Acc:MGI:2443123]
ENSMUSG00000024366	2.00856	2.31043	0.000113166	0.00144209	Gfra3	glial cell line derived neurotrophic factor family receptor alpha 3 [Source:MGI Symbol;Acc:MGI:1201403]
ENSMUSG00000020098	2.01869	3.05919	1.29433e-05	0.000214342	Pcbd1	pterin 4 alpha carbinolamine dehydratase/dimerization cofactor of hepatocyte nuclear factor 1 alpha (TCF1) 1 [Source:MGI Symbol;Acc:MGI:94873]
ENSMUSG00000027168	2.02386	5.35264	1.14163e-09	4.70145e-08	Pax6	paired box 6 [Source:MGI Symbol;Acc:MGI:97490]
ENSMUSG00000039405	2.02404	4.15908	1.71492e-08	5.57468e-07	Prss23	protease, serine 23 [Source:MGI Symbol;Acc:MGI:1923703]
ENSMUSG00000106825	2.02653	1.82737	0.000876266	0.00834264	2510016D11Rik	RIKEN cDNA 2510016D11 gene [Source:MGI Symbol;Acc:MGI:1917539]
ENSMUSG00000021209	2.0297	3.77199	1.3805e-08	4.59393e-07	Ppp4r4	protein phosphatase 4, regulatory subunit 4 [Source:MGI Symbol;Acc:MGI:1921771]
ENSMUSG00000039481	2.03098	1.71179	0.00533266	0.0374807	Nrtn	neurturin [Source:MGI Symbol;Acc:MGI:108417]
ENSMUSG00000029153	2.03475	2.64567	7.55799e-05	0.00100604	Ociad2	OCIA domain containing 2 [Source:MGI Symbol;Acc:MGI:1916377]
ENSMUSG00000025227	2.03532	1.55092	0.00401297	0.0297341	Tmem180	transmembrane protein 180 [Source:MGI Symbol;Acc:MGI:1922396]
ENSMUSG00000026204	2.03736	3.91	1.7944e-08	5.80617e-07	Ptprn	protein tyrosine phosphatase, receptor type, N [Source:MGI Symbol;Acc:MGI:102765]
ENSMUSG00000041681	2.04555	2.3189	0.00136991	0.0122377	Iapp	islet amyloid polypeptide [Source:MGI Symbol;Acc:MGI:96382]
ENSMUSG00000034201	2.04781	4.5449	1.28544e-11	7.24959e-10	Gas2l1	growth arrest-specific 2 like 1 [Source:MGI Symbol;Acc:MGI:1926176]
ENSMUSG00000020604	2.05053	1.13901	0.00420064	0.0308846	Arsg	arylsulfatase G [Source:MGI Symbol;Acc:MGI:1921258]
ENSMUSG00000021194	2.05492	3.59174	6.09558e-06	0.000110452	Chga	chromogranin A [Source:MGI Symbol;Acc:MGI:88394]
ENSMUSG00000019796	2.05637	3.32791	2.49721e-06	5.06037e-05	Lrp11	low density lipoprotein receptor-related protein 11 [Source:MGI Symbol;Acc:MGI:2442989]
ENSMUSG00000040035	2.06242	4.07123	1.28031e-09	5.15167e-08	Disp2	dispatched homolog 2 (Drosophila) [Source:MGI Symbol;Acc:MGI:2388733]
ENSMUSG00000061576	2.06643	3.9336	2.9601e-08	9.19661e-07	Dpp6	dipeptidylpeptidase 6 [Source:MGI Symbol;Acc:MGI:94921]
ENSMUSG00000020782	2.06832	4.46428	3.87094e-11	2.04359e-09	Llgl2	lethal giant larvae homolog 2 (Drosophila) [Source:MGI Symbol;Acc:MGI:1918843]
ENSMUSG00000040296	2.07073	2.08285	0.000284555	0.0031639	Ddx58	DEAD (Asp-Glu-Ala-Asp) box polypeptide 58 [Source:MGI Symbol;Acc:MGI:2442858]
ENSMUSG00000038764	2.0754	4.24004	1.33487e-10	6.5089e-09	Ptpn3	protein tyrosine phosphatase, non-receptor type 3 [Source:MGI Symbol;Acc:MGI:105307]
ENSMUSG00000046761	2.08273	3.75453	3.17367e-07	7.98707e-06	Fam83h	family with sequence similarity 83, member H [Source:MGI Symbol;Acc:MGI:2145900]
ENSMUSG00000039410	2.0844	4.72654	1.86088e-10	8.79876e-09	Prdm16	PR domain containing 16 [Source:MGI Symbol;Acc:MGI:1917923]
ENSMUSG00000063568	2.08611	1.16861	0.00397256	0.0294855	Jazf1	JAZF zinc finger 1 [Source:MGI Symbol;Acc:MGI:2141450]
ENSMUSG00000033880	2.08857	2.60935	0.000325506	0.00354348	Lgals3bp	lectin, galactoside-binding, soluble, 3 binding protein [Source:MGI Symbol;Acc:MGI:99554]
ENSMUSG00000038831	2.09726	4.2419	1.52447e-10	7.38212e-09	Ralgps1	Ral GEF with PH domain and SH3 binding motif 1 [Source:MGI Symbol;Acc:MGI:1922008]
ENSMUSG00000004031	2.10227	2.76861	9.91277e-05	0.00128511	Brinp2	bone morphogenic protein/retinoic acid inducible neural-specific 2 [Source:MGI Symbol;Acc:MGI:2443333]
ENSMUSG00000027220	2.10592	4.03048	6.76964e-10	2.89836e-08	Syt13	synaptotagmin XIII [Source:MGI Symbol;Acc:MGI:1933945]
ENSMUSG00000023960	2.11138	3.16969	2.83182e-07	7.24358e-06	Enpp5	ectonucleotide pyrophosphatase/phosphodiesterase 5 [Source:MGI Symbol;Acc:MGI:1933830]
ENSMUSG00000047797	2.11682	1.02307	0.0041474	0.0305732	Gjb1	gap junction protein, beta 1 [Source:MGI Symbol;Acc:MGI:95719]
ENSMUSG00000060969	2.12747	4.21291	2.46564e-08	7.77629e-07	Irx1	Iroquois related homeobox 1 (Drosophila) [Source:MGI Symbol;Acc:MGI:1197515]
ENSMUSG00000042251	2.12972	1.42102	0.00437462	0.031814	Pm20d1	peptidase M20 domain containing 1 [Source:MGI Symbol;Acc:MGI:2442939]
ENSMUSG00000045954	2.13283	4.42385	2.85076e-10	1.27494e-08	Sdpr	serum deprivation response [Source:MGI Symbol;Acc:MGI:99513]
ENSMUSG00000038007	2.1338	4.18119	2.16926e-11	1.19463e-09	Acer2	alkaline ceramidase 2 [Source:MGI Symbol;Acc:MGI:1920932]
ENSMUSG00000048706	2.13514	1.99747	0.000386887	0.00409871	Lurap1l	leucine rich adaptor protein 1-like [Source:MGI Symbol;Acc:MGI:106510]
ENSMUSG00000026576	2.14044	4.78353	3.01839e-10	1.34563e-08	Atp1b1	ATPase, Na+/K+ transporting, beta 1 polypeptide [Source:MGI Symbol;Acc:MGI:88108]
ENSMUSG00000055567	2.1407	3.04485	1.1168e-06	2.44668e-05	Unc80	unc-80 homolog (C. elegans) [Source:MGI Symbol;Acc:MGI:2652882]
ENSMUSG00000052609	2.14352	5.56817	1.49891e-16	1.7396e-14	Plekhg3	pleckstrin homology domain containing, family G (with RhoGef domain) member 3 [Source:MGI Symbol;Acc:MGI:2388284]
ENSMUSG00000053411	2.14428	2.01753	0.000415212	0.00436766	Cbx7	chromobox 7 [Source:MGI Symbol;Acc:MGI:1196439]
ENSMUSG00000018166	2.14764	5.59931	9.81864e-23	2.55339e-20	Erbb3	erb-b2 receptor tyrosine kinase 3 [Source:MGI Symbol;Acc:MGI:95411]
ENSMUSG00000022893	2.14958	7.14192	4.55686e-21	8.76602e-19	Adamts1	a disintegrin-like and metallopeptidase (reprolysin type) with thrombospondin type 1 motif, 1 [Source:MGI Symbol;Acc:MGI:109249]
ENSMUSG00000026519	2.15098	2.45942	1.44926e-05	0.000236925	Tmem63a	transmembrane protein 63a [Source:MGI Symbol;Acc:MGI:2384789]
ENSMUSG00000030228	2.15573	0.854724	0.00488998	0.0348933	Pik3c2g	phosphatidylinositol 3-kinase, C2 domain containing, gamma polypeptide [Source:MGI Symbol;Acc:MGI:1203730]
ENSMUSG00000034177	2.15574	2.46334	2.24014e-05	0.000347606	Rnf43	ring finger protein 43 [Source:MGI Symbol;Acc:MGI:2442609]
ENSMUSG00000034006	2.15941	3.18729	9.49367e-08	2.66639e-06	Pqlc1	PQ loop repeat containing 1 [Source:MGI Symbol;Acc:MGI:1914193]
ENSMUSG00000053930	2.16266	2.8022	8.26581e-06	0.000145522	Shisa6	shisa family member 6 [Source:MGI Symbol;Acc:MGI:2685725]
ENSMUSG00000042647	2.16285	1.30616	0.00153107	0.0134129	Acad12	acyl-Coenzyme A dehydrogenase family, member 12 [Source:MGI Symbol;Acc:MGI:2443320]
ENSMUSG00000042216	2.16326	4.83077	1.66232e-15	1.69159e-13	Sgsm1	small G protein signaling modulator 1 [Source:MGI Symbol;Acc:MGI:107320]
ENSMUSG00000021662	2.16891	4.67733	3.65873e-15	3.51915e-13	Arhgef28	Rho guanine nucleotide exchange factor (GEF) 28 [Source:MGI Symbol;Acc:MGI:1346016]
ENSMUSG00000044770	2.16947	1.05259	0.00600255	0.0412396	Scml4	sex comb on midleg-like 4 (Drosophila) [Source:MGI Symbol;Acc:MGI:2446140]
ENSMUSG00000029420	2.1801	4.39946	2.37961e-06	4.85005e-05	Rimbp2	RIMS binding protein 2 [Source:MGI Symbol;Acc:MGI:2443235]
ENSMUSG00000017390	2.1831	1.72246	0.000661489	0.00653255	Aldoc	aldolase C, fructose-bisphosphate [Source:MGI Symbol;Acc:MGI:101863]
ENSMUSG00000031303	2.1842	3.81865	9.61651e-05	0.00125157	Map3k15	mitogen-activated protein kinase kinase kinase 15 [Source:MGI Symbol;Acc:MGI:2448588]
ENSMUSG00000072825	2.18694	6.11322	7.10658e-17	8.60325e-15	Cep170b	centrosomal protein 170B [Source:MGI Symbol;Acc:MGI:2145043]
ENSMUSG00000060512	2.18855	3.77569	3.36695e-06	6.60364e-05	0610040J01Rik	RIKEN cDNA 0610040J01 gene [Source:MGI Symbol;Acc:MGI:1923511]
ENSMUSG00000061808	2.19179	5.67312	2.39838e-06	4.88122e-05	Ttr	transthyretin [Source:MGI Symbol;Acc:MGI:98865]
ENSMUSG00000051435	2.19203	1.3379	0.00246882	0.0198225	Fhad1	forkhead-associated (FHA) phosphopeptide binding domain 1 [Source:MGI Symbol;Acc:MGI:1920323]
ENSMUSG00000032532	2.19699	1.48642	0.00102192	0.00950382	Cck	cholecystokinin [Source:MGI Symbol;Acc:MGI:88297]
ENSMUSG00000037902	2.20516	5.95895	1.73627e-20	3.08638e-18	Sirpa	signal-regulatory protein alpha [Source:MGI Symbol;Acc:MGI:108563]
ENSMUSG00000021678	2.20696	2.2357	2.56694e-05	0.000391821	F2rl1	coagulation factor II (thrombin) receptor-like 1 [Source:MGI Symbol;Acc:MGI:101910]
ENSMUSG00000000394	2.20697	8.44219	0.000220471	0.00255845	Gcg	glucagon [Source:MGI Symbol;Acc:MGI:95674]
ENSMUSG00000102503	2.21659	0.792121	0.00514154	0.0365029	Gm37370	predicted gene, 37370 [Source:MGI Symbol;Acc:MGI:5610598]
ENSMUSG00000101814	2.21778	0.791181	0.0052829	0.0372055	Gm17807	predicted gene, 17807 [Source:MGI Symbol;Acc:MGI:5009993]
ENSMUSG00000023067	2.21856	3.59058	3.09462e-08	9.57218e-07	Cdkn1a	cyclin-dependent kinase inhibitor 1A (P21) [Source:MGI Symbol;Acc:MGI:104556]
ENSMUSG00000039813	2.22257	1.0887	0.0057696	0.0400507	Tbc1d2	TBC1 domain family, member 2 [Source:MGI Symbol;Acc:MGI:2652885]
ENSMUSG00000079164	2.22284	1.26218	0.00559613	0.0390136	Tlr5	toll-like receptor 5 [Source:MGI Symbol;Acc:MGI:1858171]
ENSMUSG00000041012	2.22307	3.68498	2.48682e-08	7.79929e-07	Cmtm8	CKLF-like MARVEL transmembrane domain containing 8 [Source:MGI Symbol;Acc:MGI:2447167]
ENSMUSG00000019987	2.22496	6.18396	1.44472e-21	3.02808e-19	Arg1	arginase, liver [Source:MGI Symbol;Acc:MGI:88070]
ENSMUSG00000038859	2.23304	3.97752	2.227e-11	1.22163e-09	Baiap2l1	BAI1-associated protein 2-like 1 [Source:MGI Symbol;Acc:MGI:1914148]
ENSMUSG00000041649	2.23493	2.56074	3.62878e-06	7.00948e-05	Klf8	Kruppel-like factor 8 [Source:MGI Symbol;Acc:MGI:2442430]
ENSMUSG00000059991	2.23659	1.69761	0.00118616	0.0108023	Nptx2	neuronal pentraxin 2 [Source:MGI Symbol;Acc:MGI:1858209]
ENSMUSG00000019913	2.23751	5.05912	2.04615e-10	9.57803e-09	Sim1	single-minded homolog 1 (Drosophila) [Source:MGI Symbol;Acc:MGI:98306]
ENSMUSG00000027350	2.23896	3.76531	1.84263e-08	5.94852e-07	Chgb	chromogranin B [Source:MGI Symbol;Acc:MGI:88395]
ENSMUSG00000020758	2.24172	1.44674	0.000635053	0.00630697	Itgb4	integrin beta 4 [Source:MGI Symbol;Acc:MGI:96613]
ENSMUSG00000039676	2.24399	1.02197	0.00196611	0.0164715	Capsl	calcyphosine-like [Source:MGI Symbol;Acc:MGI:1922818]
ENSMUSG00000038903	2.24583	0.911137	0.00412191	0.0304172	Ccdc68	coiled-coil domain containing 68 [Source:MGI Symbol;Acc:MGI:3612676]
ENSMUSG00000010307	2.25036	2.47729	0.000119052	0.00150075	Tmem86a	transmembrane protein 86A [Source:MGI Symbol;Acc:MGI:1915143]
ENSMUSG00000061578	2.25072	3.16631	2.34735e-06	4.79126e-05	Ksr2	kinase suppressor of ras 2 [Source:MGI Symbol;Acc:MGI:3610315]
ENSMUSG00000022790	2.25196	3.883	1.56066e-10	7.50558e-09	Igsf11	immunoglobulin superfamily, member 11 [Source:MGI Symbol;Acc:MGI:2388477]
ENSMUSG00000019893	2.25511	2.23884	6.61453e-05	0.000896601	Ros1	Ros1 proto-oncogene [Source:MGI Symbol;Acc:MGI:97999]
ENSMUSG00000078234	2.25528	2.27022	7.95657e-05	0.00105211	Klhdc7a	kelch domain containing 7A [Source:MGI Symbol;Acc:MGI:2444612]
ENSMUSG00000020263	2.25635	6.53899	7.65335e-22	1.73348e-19	Appl2	adaptor protein, phosphotyrosine interaction, PH domain and leucine zipper containing 2 [Source:MGI Symbol;Acc:MGI:2384914]
ENSMUSG00000061232	2.25727	1.83414	0.000362139	0.00385851	H2-K1	histocompatibility 2, K1, K region [Source:MGI Symbol;Acc:MGI:95904]
ENSMUSG00000028785	2.25841	1.46092	0.000777246	0.00749368	Hpca	hippocalcin [Source:MGI Symbol;Acc:MGI:1336200]
ENSMUSG00000036995	2.26171	4.54538	1.79177e-15	1.79727e-13	Asap3	ArfGAP with SH3 domain, ankyrin repeat and PH domain 3 [Source:MGI Symbol;Acc:MGI:2684986]
ENSMUSG00000042784	2.26707	1.84104	0.000906891	0.00859924	Muc1	mucin 1, transmembrane [Source:MGI Symbol;Acc:MGI:97231]
ENSMUSG00000018849	2.26763	5.10167	7.81623e-16	8.37888e-14	Wwc1	WW, C2 and coiled-coil domain containing 1 [Source:MGI Symbol;Acc:MGI:2388637]
ENSMUSG00000030431	2.2719	1.47483	0.00155078	0.0135433	Tmem238	transmembrane protein 238 [Source:MGI Symbol;Acc:MGI:1922935]
ENSMUSG00000036892	2.27223	1.03924	0.00151593	0.0133051	Prodh2	proline dehydrogenase (oxidase) 2 [Source:MGI Symbol;Acc:MGI:1929093]
ENSMUSG00000045667	2.27926	4.43849	4.0137e-14	3.23933e-12	Smtnl2	smoothelin-like 2 [Source:MGI Symbol;Acc:MGI:2442764]
ENSMUSG00000050994	2.28846	2.77782	0.000164289	0.00198059	Adgb	androglobin [Source:MGI Symbol;Acc:MGI:3605549]
ENSMUSG00000027171	2.29632	1.63253	0.000445251	0.00463847	Prrg4	proline rich Gla (G-carboxyglutamic acid) 4 (transmembrane) [Source:MGI Symbol;Acc:MGI:2442211]
ENSMUSG00000039278	2.29692	1.61916	0.000717821	0.0069857	Pcsk1n	proprotein convertase subtilisin/kexin type 1 inhibitor [Source:MGI Symbol;Acc:MGI:1353431]
ENSMUSG00000012123	2.30062	1.06041	0.00510491	0.0362833	Aim1l	absent in melanoma 1-like [Source:MGI Symbol;Acc:MGI:1334463]
ENSMUSG00000027983	2.30249	1.33916	0.00109211	0.0100501	Cyp2u1	cytochrome P450, family 2, subfamily u, polypeptide 1 [Source:MGI Symbol;Acc:MGI:1918769]
ENSMUSG00000038235	2.303	4.97246	2.87301e-20	4.80273e-18	F11r	F11 receptor [Source:MGI Symbol;Acc:MGI:1321398]
ENSMUSG00000087259	2.30938	2.92679	1.93655e-07	5.15057e-06	2610035D17Rik	RIKEN cDNA 2610035D17 gene [Source:MGI Symbol;Acc:MGI:1919636]
ENSMUSG00000029260	2.31299	2.66086	2.89354e-06	5.77186e-05	Ugt2b34	UDP glucuronosyltransferase 2 family, polypeptide B34 [Source:MGI Symbol;Acc:MGI:2140962]
ENSMUSG00000052942	2.31409	3.86309	1.16609e-10	5.74578e-09	Glis3	GLIS family zinc finger 3 [Source:MGI Symbol;Acc:MGI:2444289]
ENSMUSG00000026202	2.31489	2.92817	9.89905e-07	2.18917e-05	Tuba4a	tubulin, alpha 4A [Source:MGI Symbol;Acc:MGI:1095410]
ENSMUSG00000032528	2.31521	1.07248	0.00116454	0.0106193	Vipr1	vasoactive intestinal peptide receptor 1 [Source:MGI Symbol;Acc:MGI:109272]
ENSMUSG00000073530	2.31589	3.53524	7.33635e-06	0.000130411	Pappa2	pappalysin 2 [Source:MGI Symbol;Acc:MGI:3051647]
ENSMUSG00000049493	2.32224	2.51964	8.9095e-06	0.000155424	Pls1	plastin 1 (I-isoform) [Source:MGI Symbol;Acc:MGI:104809]
ENSMUSG00000031845	2.32302	1.83458	0.000103486	0.00133449	Bco1	beta-carotene oxygenase 1 [Source:MGI Symbol;Acc:MGI:1926923]
ENSMUSG00000025790	2.32414	4.79726	1.70133e-18	2.41331e-16	Slco3a1	solute carrier organic anion transporter family, member 3a1 [Source:MGI Symbol;Acc:MGI:1351867]
ENSMUSG00000022829	2.32634	3.30098	7.04598e-09	2.46136e-07	Stxbp5l	syntaxin binding protein 5-like [Source:MGI Symbol;Acc:MGI:2443815]
ENSMUSG00000046070	2.33689	0.754508	0.00725671	0.048137	Igfals	insulin-like growth factor binding protein, acid labile subunit [Source:MGI Symbol;Acc:MGI:107973]
ENSMUSG00000020131	2.33895	1.2776	0.000699614	0.00683218	Pcsk4	proprotein convertase subtilisin/kexin type 4 [Source:MGI Symbol;Acc:MGI:97514]
ENSMUSG00000068154	2.34014	4.49467	2.85006e-13	2.03164e-11	Insm1	insulinoma-associated 1 [Source:MGI Symbol;Acc:MGI:1859980]
ENSMUSG00000026163	2.3475	4.6273	3.10833e-15	3.01037e-13	Sphkap	SPHK1 interactor, AKAP domain containing [Source:MGI Symbol;Acc:MGI:1924879]
ENSMUSG00000028841	2.35794	1.10545	0.0010182	0.00947552	Cnksr1	connector enhancer of kinase suppressor of Ras 1 [Source:MGI Symbol;Acc:MGI:2670958]
ENSMUSG00000042644	2.36134	6.34352	1.5908e-18	2.27955e-16	Itpr3	inositol 1,4,5-triphosphate receptor 3 [Source:MGI Symbol;Acc:MGI:96624]
ENSMUSG00000034981	2.36419	6.34478	6.07064e-21	1.15203e-18	Parm1	prostate androgen-regulated mucin-like protein 1 [Source:MGI Symbol;Acc:MGI:2443349]
ENSMUSG00000087535	2.36469	1.0074	0.00335753	0.0255693	Zmiz1os1	Zmiz1 opposite strand 1 [Source:MGI Symbol;Acc:MGI:3041228]
ENSMUSG00000021303	2.37272	2.46448	0.000189959	0.00224734	Gng4	guanine nucleotide binding protein (G protein), gamma 4 [Source:MGI Symbol;Acc:MGI:102703]
ENSMUSG00000029149	2.37302	2.04574	0.000148671	0.00181862	Krtcap3	keratinocyte associated protein 3 [Source:MGI Symbol;Acc:MGI:1917065]
ENSMUSG00000035580	2.37679	2.45835	1.0216e-05	0.000175597	Kcnh8	potassium voltage-gated channel, subfamily H (eag-related), member 8 [Source:MGI Symbol;Acc:MGI:2445160]
ENSMUSG00000024899	2.37721	1.87575	7.37206e-05	0.000985296	Papss2	3'-phosphoadenosine 5'-phosphosulfate synthase 2 [Source:MGI Symbol;Acc:MGI:1330223]
ENSMUSG00000021360	2.37817	4.11728	1.0829e-12	6.97573e-11	Gcnt2	glucosaminyl (N-acetyl) transferase 2, I-branching enzyme [Source:MGI Symbol;Acc:MGI:1100870]
ENSMUSG00000027419	2.38328	5.0546	6.98283e-07	1.60754e-05	Pcsk2	proprotein convertase subtilisin/kexin type 2 [Source:MGI Symbol;Acc:MGI:97512]
ENSMUSG00000044433	2.38517	4.55734	3.3065e-16	3.68517e-14	Camsap3	calmodulin regulated spectrin-associated protein family, member 3 [Source:MGI Symbol;Acc:MGI:1916947]
ENSMUSG00000029868	2.38525	1.02538	0.00319756	0.0245106	Trpv6	transient receptor potential cation channel, subfamily V, member 6 [Source:MGI Symbol;Acc:MGI:1927259]
ENSMUSG00000050931	2.38658	3.22331	5.55643e-08	1.63926e-06	Sgms2	sphingomyelin synthase 2 [Source:MGI Symbol;Acc:MGI:1921692]
ENSMUSG00000026343	2.38689	1.3133	0.00260669	0.0206942	Gpr39	G protein-coupled receptor 39 [Source:MGI Symbol;Acc:MGI:1918361]
ENSMUSG00000019775	2.39052	3.68483	1.19081e-09	4.83311e-08	Rgs17	regulator of G-protein signaling 17 [Source:MGI Symbol;Acc:MGI:1927469]
ENSMUSG00000027695	2.39177	4.15307	1.78176e-12	1.09743e-10	Pld1	phospholipase D1 [Source:MGI Symbol;Acc:MGI:109585]
ENSMUSG00000032776	2.39328	3.42954	3.85577e-07	9.49941e-06	Mctp2	multiple C2 domains, transmembrane 2 [Source:MGI Symbol;Acc:MGI:2685335]
ENSMUSG00000022756	2.3936	0.796753	0.00612424	0.0418912	Slc7a4	solute carrier family 7 (cationic amino acid transporter, y+ system), member 4 [Source:MGI Symbol;Acc:MGI:2146512]
ENSMUSG00000015401	2.39382	4.25763	4.13864e-06	7.88588e-05	Tmem27	transmembrane protein 27 [Source:MGI Symbol;Acc:MGI:1926234]
ENSMUSG00000036641	2.39433	0.520727	0.00347102	0.0263336	Ccdc148	coiled-coil domain containing 148 [Source:MGI Symbol;Acc:MGI:3039583]
ENSMUSG00000030800	2.39466	1.69692	0.000330091	0.00358505	Prss8	protease, serine 8 (prostasin) [Source:MGI Symbol;Acc:MGI:1923810]
ENSMUSG00000095147	2.40127	0.364455	0.00607228	0.0415966	Mir3070a	microRNA 3070a [Source:MGI Symbol;Acc:MGI:4834243]
ENSMUSG00000000567	2.40465	6.96546	1.50815e-12	9.45489e-11	Sox9	SRY (sex determining region Y)-box 9 [Source:MGI Symbol;Acc:MGI:98371]
ENSMUSG00000043003	2.40507	2.21712	3.8278e-05	0.000558771	Rasef	RAS and EF hand domain containing [Source:MGI Symbol;Acc:MGI:2448565]
ENSMUSG00000021944	2.4057	4.99871	4.93026e-10	2.14352e-08	Gata4	GATA binding protein 4 [Source:MGI Symbol;Acc:MGI:95664]
ENSMUSG00000034917	2.40696	2.16699	1.70113e-05	0.000271774	Tjp3	tight junction protein 3 [Source:MGI Symbol;Acc:MGI:1351650]
ENSMUSG00000054162	2.41015	2.82888	1.31677e-06	2.83419e-05	Spock3	sparc/osteonectin, cwcv and kazal-like domains proteoglycan 3 [Source:MGI Symbol;Acc:MGI:1920152]
ENSMUSG00000023039	2.41406	3.93827	1.25006e-11	7.07847e-10	Krt7	keratin 7 [Source:MGI Symbol;Acc:MGI:96704]
ENSMUSG00000037463	2.41488	1.14092	0.00196701	0.0164715	Fbxo27	F-box protein 27 [Source:MGI Symbol;Acc:MGI:2685007]
ENSMUSG00000044393	2.41613	5.89691	3.24268e-22	7.46507e-20	Dsg2	desmoglein 2 [Source:MGI Symbol;Acc:MGI:1196466]
ENSMUSG00000022416	2.41948	0.684211	0.00235584	0.0191453	Cacna1i	calcium channel, voltage-dependent, alpha 1I subunit [Source:MGI Symbol;Acc:MGI:2178051]
ENSMUSG00000024013	2.41952	2.60522	5.58013e-07	1.32297e-05	Fgd2	FYVE, RhoGEF and PH domain containing 2 [Source:MGI Symbol;Acc:MGI:1347084]
ENSMUSG00000006651	2.41971	5.7235	2.11436e-23	5.9384e-21	Aplp1	amyloid beta (A4) precursor-like protein 1 [Source:MGI Symbol;Acc:MGI:88046]
ENSMUSG00000028042	2.42496	3.04606	9.89756e-08	2.76325e-06	Zbtb7b	zinc finger and BTB domain containing 7B [Source:MGI Symbol;Acc:MGI:102755]
ENSMUSG00000014791	2.42597	2.08633	2.15867e-05	0.000336451	Elmo3	engulfment and cell motility 3 [Source:MGI Symbol;Acc:MGI:2679007]
ENSMUSG00000038233	2.42697	0.545042	0.00303092	0.0233992	Fam198a	family with sequence similarity 198, member A [Source:MGI Symbol;Acc:MGI:3041196]
ENSMUSG00000030838	2.42883	2.50284	5.32528e-06	9.80116e-05	Ush1c	Usher syndrome 1C [Source:MGI Symbol;Acc:MGI:1919338]
ENSMUSG00000058152	2.42964	2.37794	1.3055e-05	0.000215431	Chsy3	chondroitin sulfate synthase 3 [Source:MGI Symbol;Acc:MGI:1926173]
ENSMUSG00000026110	2.42976	5.28115	2.64362e-19	4.17128e-17	Mgat4a	mannoside acetylglucosaminyltransferase 4, isoenzyme A [Source:MGI Symbol;Acc:MGI:2662992]
ENSMUSG00000036923	2.43288	2.14425	1.53516e-05	0.000248081	Stox1	storkhead box 1 [Source:MGI Symbol;Acc:MGI:2684909]
ENSMUSG00000030281	2.4403	0.390817	0.0043637	0.031751	Il17rc	interleukin 17 receptor C [Source:MGI Symbol;Acc:MGI:2159336]
ENSMUSG00000039913	2.4608	3.38108	5.22136e-07	1.24277e-05	Pak7	p21 protein (Cdc42/Rac)-activated kinase 7 [Source:MGI Symbol;Acc:MGI:1920334]
ENSMUSG00000049892	2.46437	0.851743	0.00148632	0.0130779	Rasd1	RAS, dexamethasone-induced 1 [Source:MGI Symbol;Acc:MGI:1270848]
ENSMUSG00000027506	2.46497	5.10956	2.18761e-22	5.48583e-20	Tpd52	tumor protein D52 [Source:MGI Symbol;Acc:MGI:107749]
ENSMUSG00000034918	2.47679	0.855794	0.00238805	0.0193176	Cdhr2	cadherin-related family member 2 [Source:MGI Symbol;Acc:MGI:2687323]
ENSMUSG00000037370	2.48776	4.20489	8.70407e-13	5.68518e-11	Enpp1	ectonucleotide pyrophosphatase/phosphodiesterase 1 [Source:MGI Symbol;Acc:MGI:97370]
ENSMUSG00000068876	2.49105	4.77352	1.27714e-16	1.50713e-14	Cgn	cingulin [Source:MGI Symbol;Acc:MGI:1927237]
ENSMUSG00000044005	2.49775	0.873442	0.00108424	0.00998429	Gls2	glutaminase 2 (liver, mitochondrial) [Source:MGI Symbol;Acc:MGI:2143539]
ENSMUSG00000037016	2.4978	7.76427	1.63848e-33	1.09568e-30	Frem2	Fras1 related extracellular matrix protein 2 [Source:MGI Symbol;Acc:MGI:2444465]
ENSMUSG00000009376	2.49906	5.39494	1.17011e-26	4.44103e-24	Met	met proto-oncogene [Source:MGI Symbol;Acc:MGI:96969]
ENSMUSG00000029994	2.50541	3.72668	4.72929e-11	2.4689e-09	Anxa4	annexin A4 [Source:MGI Symbol;Acc:MGI:88030]
ENSMUSG00000098146	2.50599	0.595557	0.00539875	0.0378884	Gm26935	predicted gene, 26935 [Source:MGI Symbol;Acc:MGI:5504050]
ENSMUSG00000028463	2.50837	0.892305	0.00218799	0.0179789	Car9	carbonic anhydrase 9 [Source:MGI Symbol;Acc:MGI:2447188]
ENSMUSG00000029193	2.51003	0.446261	0.00462731	0.0333121	Cckar	cholecystokinin A receptor [Source:MGI Symbol;Acc:MGI:99478]
ENSMUSG00000041161	2.51121	3.16906	3.83221e-09	1.4237e-07	Otud3	OTU domain containing 3 [Source:MGI Symbol;Acc:MGI:1920412]
ENSMUSG00000048200	2.51182	1.22348	0.00154402	0.0135095	Cracr2b	calcium release activated channel regulator 2B [Source:MGI Symbol;Acc:MGI:2446129]
ENSMUSG00000040616	2.51717	2.31146	2.24257e-06	4.59899e-05	Tmem51	transmembrane protein 51 [Source:MGI Symbol;Acc:MGI:2384874]
ENSMUSG00000041607	2.51877	4.22028	4.90123e-13	3.34116e-11	Mbp	myelin basic protein [Source:MGI Symbol;Acc:MGI:96925]
ENSMUSG00000029408	2.52002	1.1401	0.00336791	0.0256205	Abcb9	ATP-binding cassette, sub-family B (MDR/TAP), member 9 [Source:MGI Symbol;Acc:MGI:1861729]
ENSMUSG00000028555	2.52477	3.54901	1.12554e-09	4.66254e-08	Ttc39a	tetratricopeptide repeat domain 39A [Source:MGI Symbol;Acc:MGI:2444350]
ENSMUSG00000049382	2.53545	6.68887	1.77155e-25	6.37894e-23	Krt8	keratin 8 [Source:MGI Symbol;Acc:MGI:96705]
ENSMUSG00000020641	2.53736	0.911551	0.00115364	0.0105404	Rsad2	radical S-adenosyl methionine domain containing 2 [Source:MGI Symbol;Acc:MGI:1929628]
ENSMUSG00000031170	2.54332	7.33565	5.31263e-05	0.000740866	Slc38a5	solute carrier family 38, member 5 [Source:MGI Symbol;Acc:MGI:2148066]
ENSMUSG00000000686	2.54941	2.18796	1.0767e-05	0.000184168	Abhd15	abhydrolase domain containing 15 [Source:MGI Symbol;Acc:MGI:1914727]
ENSMUSG00000002668	2.55019	2.07577	6.11881e-06	0.00011073	Dennd1c	DENN/MADD domain containing 1C [Source:MGI Symbol;Acc:MGI:1918035]
ENSMUSG00000043068	2.5504	0.638338	0.00273792	0.0214797	Fam89a	family with sequence similarity 89, member A [Source:MGI Symbol;Acc:MGI:1916877]
ENSMUSG00000072900	2.5534	1.52079	0.000905985	0.00859645	Mir540	microRNA 540 [Source:MGI Symbol;Acc:MGI:3619429]
ENSMUSG00000039168	2.55401	5.66447	3.27841e-28	1.53463e-25	Dap	death-associated protein [Source:MGI Symbol;Acc:MGI:1918190]
ENSMUSG00000041362	2.562	3.66788	1.69148e-09	6.59819e-08	Shtn1	shootin 1 [Source:MGI Symbol;Acc:MGI:1918903]
ENSMUSG00000059401	2.56375	4.08285	1.06796e-10	5.35619e-09	Mamld1	mastermind-like domain containing 1 [Source:MGI Symbol;Acc:MGI:3045303]
ENSMUSG00000027577	2.56498	5.47396	3.74604e-12	2.21032e-10	Chrna4	cholinergic receptor, nicotinic, alpha polypeptide 4 [Source:MGI Symbol;Acc:MGI:87888]
ENSMUSG00000010080	2.56602	1.90323	3.0898e-05	0.000459154	Epn3	epsin 3 [Source:MGI Symbol;Acc:MGI:1919139]
ENSMUSG00000056812	2.57057	3.7143	7.73635e-09	2.66932e-07	St8sia3	ST8 alpha-N-acetyl-neuraminide alpha-2,8-sialyltransferase 3 [Source:MGI Symbol;Acc:MGI:106019]
ENSMUSG00000026972	2.57429	2.0949	8.50689e-06	0.000149141	Arrdc1	arrestin domain containing 1 [Source:MGI Symbol;Acc:MGI:2446136]
ENSMUSG00000028392	2.5842	1.63008	0.000152522	0.00185282	Bspry	B-box and SPRY domain containing [Source:MGI Symbol;Acc:MGI:2177191]
ENSMUSG00000052271	2.58436	0.494886	0.00248665	0.0199434	Bhlha15	basic helix-loop-helix family, member a15 [Source:MGI Symbol;Acc:MGI:891976]
ENSMUSG00000003051	2.60003	2.42555	1.75719e-06	3.68303e-05	Elf3	E74-like factor 3 [Source:MGI Symbol;Acc:MGI:1101781]
ENSMUSG00000039601	2.60107	4.75678	1.44193e-18	2.10927e-16	Rcan2	regulator of calcineurin 2 [Source:MGI Symbol;Acc:MGI:1858219]
ENSMUSG00000032489	2.60823	0.333185	0.00424388	0.0310724	Kif9	kinesin family member 9 [Source:MGI Symbol;Acc:MGI:1098237]
ENSMUSG00000097749	2.61154	0.332752	0.00458279	0.033071	Gm16938	predicted gene, 16938 [Source:MGI Symbol;Acc:MGI:4439862]
ENSMUSG00000000915	2.61199	5.9268	2.72283e-23	7.4974e-21	Hip1r	huntingtin interacting protein 1 related [Source:MGI Symbol;Acc:MGI:1352504]
ENSMUSG00000094952	2.61218	0.121018	0.00540612	0.0379212	Mir3070b	microRNA 3070b [Source:MGI Symbol;Acc:MGI:4834244]
ENSMUSG00000046733	2.61802	1.57609	0.000460309	0.00477762	Gprc5a	G protein-coupled receptor, family C, group 5, member A [Source:MGI Symbol;Acc:MGI:1891250]
ENSMUSG00000019866	2.61842	2.13431	3.16373e-06	6.23993e-05	Aim1	absent in melanoma 1 [Source:MGI Symbol;Acc:MGI:109544]
ENSMUSG00000041782	2.62265	2.91116	1.77304e-07	4.75168e-06	Lad1	ladinin [Source:MGI Symbol;Acc:MGI:109343]
ENSMUSG00000053980	2.62346	1.67356	0.000191697	0.00226408	Gm9930	predicted gene 9930 [Source:MGI Symbol;Acc:MGI:3642400]
ENSMUSG00000029999	2.62951	2.87733	1.22429e-07	3.37775e-06	Tgfa	transforming growth factor alpha [Source:MGI Symbol;Acc:MGI:98724]
ENSMUSG00000073102	2.63228	0.857662	0.00662372	0.0444869	Drc1	dynein regulatory complex subunit 1 [Source:MGI Symbol;Acc:MGI:2685906]
ENSMUSG00000021187	2.63729	0.544262	0.00322945	0.0246876	Tc2n	tandem C2 domains, nuclear [Source:MGI Symbol;Acc:MGI:1921663]
ENSMUSG00000010021	2.64254	2.46438	8.1177e-07	1.84461e-05	Kif19a	kinesin family member 19A [Source:MGI Symbol;Acc:MGI:2447024]
ENSMUSG00000056222	2.6446	4.13137	3.10833e-15	3.01037e-13	Spock1	sparc/osteonectin, cwcv and kazal-like domains proteoglycan 1 [Source:MGI Symbol;Acc:MGI:105371]
ENSMUSG00000090291	2.65917	1.00702	0.00109778	0.0100956	Lrrc10b	leucine rich repeat containing 10B [Source:MGI Symbol;Acc:MGI:2685551]
ENSMUSG00000021876	2.6601	3.01401	8.42563e-09	2.87886e-07	Rnase4	ribonuclease, RNase A family 4 [Source:MGI Symbol;Acc:MGI:1926217]
ENSMUSG00000025854	2.6622	5.01565	3.21294e-22	7.46507e-20	Fam20c	family with sequence similarity 20, member C [Source:MGI Symbol;Acc:MGI:2136853]
ENSMUSG00000068617	2.66658	3.22167	3.21378e-10	1.4282e-08	Efcab1	EF hand calcium binding domain 1 [Source:MGI Symbol;Acc:MGI:1914043]
ENSMUSG00000030688	2.67797	5.11486	1.06825e-24	3.57177e-22	Stard10	START domain containing 10 [Source:MGI Symbol;Acc:MGI:1860093]
ENSMUSG00000027412	2.68385	1.54689	6.33424e-05	0.000864449	Lpin3	lipin 3 [Source:MGI Symbol;Acc:MGI:1891342]
ENSMUSG00000051339	2.68445	5.81835	1.29565e-34	9.5762e-32	2900026A02Rik	RIKEN cDNA 2900026A02 gene [Source:MGI Symbol;Acc:MGI:1920194]
ENSMUSG00000035349	2.68508	0.873106	0.00456521	0.032978	Mia2	melanoma inhibitory activity 2 [Source:MGI Symbol;Acc:MGI:2159614]
ENSMUSG00000027544	2.68691	3.29905	6.76039e-10	2.89836e-08	Nfatc2	nuclear factor of activated T cells, cytoplasmic, calcineurin dependent 2 [Source:MGI Symbol;Acc:MGI:102463]
ENSMUSG00000058420	2.68803	1.35326	0.000951369	0.0089288	Syt17	synaptotagmin XVII [Source:MGI Symbol;Acc:MGI:104966]
ENSMUSG00000037143	2.70193	0.753329	0.00102771	0.0095451	Cfap61	cilia and flagella associated protein 61 [Source:MGI Symbol;Acc:MGI:1926024]
ENSMUSG00000059456	2.70788	2.41616	2.48896e-07	6.48468e-06	Ptk2b	PTK2 protein tyrosine kinase 2 beta [Source:MGI Symbol;Acc:MGI:104908]
ENSMUSG00000044734	2.71137	1.28027	0.000113135	0.00144209	Serpinb1a	serine (or cysteine) peptidase inhibitor, clade B, member 1a [Source:MGI Symbol;Acc:MGI:1913472]
ENSMUSG00000030607	2.71513	1.64374	0.00269072	0.0212003	Acan	aggrecan [Source:MGI Symbol;Acc:MGI:99602]
ENSMUSG00000020083	2.71821	1.96302	8.76527e-06	0.000153098	2010107G23Rik	RIKEN cDNA 2010107G23 gene [Source:MGI Symbol;Acc:MGI:1917144]
ENSMUSG00000026994	2.72289	0.910859	0.000688208	0.00674424	Galnt3	UDP-N-acetyl-alpha-D-galactosamine:polypeptide N-acetylgalactosaminyltransferase 3 [Source:MGI Symbol;Acc:MGI:894695]
ENSMUSG00000021696	2.72763	2.16166	2.96937e-05	0.000443134	Elovl7	ELOVL family member 7, elongation of long chain fatty acids (yeast) [Source:MGI Symbol;Acc:MGI:1921809]
ENSMUSG00000022840	2.72991	4.28488	1.60332e-17	2.04685e-15	Adcy5	adenylate cyclase 5 [Source:MGI Symbol;Acc:MGI:99673]
ENSMUSG00000019852	2.73326	4.07043	7.31811e-14	5.70935e-12	Arfgef3	ARFGEF family member 3 [Source:MGI Symbol;Acc:MGI:106387]
ENSMUSG00000034382	2.73521	3.24216	8.6469e-08	2.44815e-06	AI661453	expressed sequence AI661453 [Source:MGI Symbol;Acc:MGI:2146908]
ENSMUSG00000085069	2.75412	0.442003	0.00267086	0.0210594	Gm13111	predicted gene 13111 [Source:MGI Symbol;Acc:MGI:3651882]
ENSMUSG00000027690	2.76308	1.78581	9.35711e-06	0.000162425	Slc2a2	solute carrier family 2 (facilitated glucose transporter), member 2 [Source:MGI Symbol;Acc:MGI:1095438]
ENSMUSG00000066438	2.76421	0.950124	0.000286041	0.00317791	Plekhd1	pleckstrin homology domain containing, family D (with coiled-coil domains) member 1 [Source:MGI Symbol;Acc:MGI:3036228]
ENSMUSG00000019590	2.76777	3.51545	1.84217e-12	1.12968e-10	Cyb561	cytochrome b-561 [Source:MGI Symbol;Acc:MGI:103253]
ENSMUSG00000068615	2.77086	1.8746	3.4445e-05	0.000505446	Gjd2	gap junction protein, delta 2 [Source:MGI Symbol;Acc:MGI:1334209]
ENSMUSG00000038156	2.77331	7.44311	1.00753e-29	5.65951e-27	Spon1	spondin 1, (f-spondin) extracellular matrix protein [Source:MGI Symbol;Acc:MGI:2385287]
ENSMUSG00000002012	2.77937	1.09413	0.000454151	0.00471719	Pnck	pregnancy upregulated non-ubiquitously expressed CaM kinase [Source:MGI Symbol;Acc:MGI:1347357]
ENSMUSG00000015970	2.78159	0.248945	0.00360319	0.0271021	Chdh	choline dehydrogenase [Source:MGI Symbol;Acc:MGI:1860776]
ENSMUSG00000015766	2.78699	4.26266	3.41795e-16	3.77939e-14	Eps8	epidermal growth factor receptor pathway substrate 8 [Source:MGI Symbol;Acc:MGI:104684]
ENSMUSG00000079608	2.78961	0.246619	0.00320902	0.0245849	Stard6	StAR-related lipid transfer (START) domain containing 6 [Source:MGI Symbol;Acc:MGI:2156774]
ENSMUSG00000031772	2.7944	1.88411	6.97285e-06	0.000124422	Cntnap4	contactin associated protein-like 4 [Source:MGI Symbol;Acc:MGI:2183572]
ENSMUSG00000038224	2.80064	3.71834	1.75626e-12	1.08648e-10	Serpinf2	serine (or cysteine) peptidase inhibitor, clade F, member 2 [Source:MGI Symbol;Acc:MGI:107173]
ENSMUSG00000034584	2.80277	3.74	3.30825e-12	1.96855e-10	Exph5	exophilin 5 [Source:MGI Symbol;Acc:MGI:2443248]
ENSMUSG00000026609	2.81041	2.18553	3.98644e-05	0.000577725	Ush2a	Usher syndrome 2A (autosomal recessive, mild) [Source:MGI Symbol;Acc:MGI:1341292]
ENSMUSG00000100855	2.81771	0.279406	0.00461067	0.033221	Gm6976	predicted gene 6976 [Source:MGI Symbol;Acc:MGI:3644617]
ENSMUSG00000055003	2.81992	0.0211699	0.00549984	0.0384633	Lrtm2	leucine-rich repeats and transmembrane domains 2 [Source:MGI Symbol;Acc:MGI:2141485]
ENSMUSG00000021213	2.81999	1.36609	4.43189e-05	0.000633778	Akr1c13	aldo-keto reductase family 1, member C13 [Source:MGI Symbol;Acc:MGI:1351662]
ENSMUSG00000034957	2.82006	2.46406	7.81173e-08	2.23878e-06	Cebpa	CCAAT/enhancer binding protein (C/EBP), alpha [Source:MGI Symbol;Acc:MGI:99480]
ENSMUSG00000030406	2.83001	1.00888	0.00173534	0.0148594	Gipr	gastric inhibitory polypeptide receptor [Source:MGI Symbol;Acc:MGI:1352753]
ENSMUSG00000047842	2.83351	2.36924	1.19057e-07	3.29768e-06	Diras2	DIRAS family, GTP-binding RAS-like 2 [Source:MGI Symbol;Acc:MGI:1915453]
ENSMUSG00000019996	2.84316	4.39256	4.44897e-14	3.54982e-12	Map7	microtubule-associated protein 7 [Source:MGI Symbol;Acc:MGI:1328328]
ENSMUSG00000047040	2.85028	1.85922	8.5398e-06	0.000149532	Prr15l	proline rich 15-like [Source:MGI Symbol;Acc:MGI:2387599]
ENSMUSG00000029859	2.85268	2.88923	1.18476e-09	4.82249e-08	Epha1	Eph receptor A1 [Source:MGI Symbol;Acc:MGI:107381]
ENSMUSG00000038167	2.85283	0.874778	0.000411866	0.00433896	Plekhg6	pleckstrin homology domain containing, family G (with RhoGef domain) member 6 [Source:MGI Symbol;Acc:MGI:2682298]
ENSMUSG00000085521	2.86024	0.87167	0.000449502	0.00467929	4930526A20Rik	RIKEN cDNA 4930526A20 gene [Source:MGI Symbol;Acc:MGI:3612449]
ENSMUSG00000044177	2.8603	0.0553021	0.00559885	0.0390136	Wfikkn2	WAP, follistatin/kazal, immunoglobulin, kunitz and netrin domain containing 2 [Source:MGI Symbol;Acc:MGI:2669209]
ENSMUSG00000020707	2.86514	0.304134	0.00306976	0.0236516	Rnf135	ring finger protein 135 [Source:MGI Symbol;Acc:MGI:1919206]
ENSMUSG00000062157	2.86644	1.15591	0.000497584	0.00512286	Ifnlr1	interferon lambda receptor 1 [Source:MGI Symbol;Acc:MGI:2429859]
ENSMUSG00000084939	2.86735	0.306854	0.00181845	0.0154673	Gm830	predicted gene 830 [Source:MGI Symbol;Acc:MGI:2685676]
ENSMUSG00000020599	2.86964	3.15499	8.28242e-11	4.26044e-09	Rgs9	regulator of G-protein signaling 9 [Source:MGI Symbol;Acc:MGI:1338824]
ENSMUSG00000029032	2.87852	4.76217	2.60395e-20	4.40569e-18	Arhgef16	Rho guanine nucleotide exchange factor (GEF) 16 [Source:MGI Symbol;Acc:MGI:2446219]
ENSMUSG00000017311	2.87908	4.09077	2.75163e-09	1.04436e-07	Pyy	peptide YY [Source:MGI Symbol;Acc:MGI:99924]
ENSMUSG00000025885	2.88048	5.01312	2.83024e-24	8.64023e-22	Myo5b	myosin VB [Source:MGI Symbol;Acc:MGI:106598]
ENSMUSG00000056752	2.90435	3.51235	2.33987e-11	1.27855e-09	Dnah9	dynein, axonemal, heavy chain 9 [Source:MGI Symbol;Acc:MGI:1289279]
ENSMUSG00000025355	2.90652	0.54754	0.00194895	0.0163673	Mmp19	matrix metallopeptidase 19 [Source:MGI Symbol;Acc:MGI:1927899]
ENSMUSG00000034171	2.90866	2.59616	1.62864e-07	4.40951e-06	Faah	fatty acid amide hydrolase [Source:MGI Symbol;Acc:MGI:109609]
ENSMUSG00000045518	2.91077	4.71459	7.78195e-09	2.67848e-07	Onecut3	one cut domain, family member 3 [Source:MGI Symbol;Acc:MGI:1891409]
ENSMUSG00000046613	2.91338	4.40088	3.36547e-11	1.79701e-09	Vwa5b2	von Willebrand factor A domain containing 5B2 [Source:MGI Symbol;Acc:MGI:2681859]
ENSMUSG00000038580	2.91399	1.32629	8.66396e-05	0.00113815	Sct	secretin [Source:MGI Symbol;Acc:MGI:99466]
ENSMUSG00000044254	2.91646	4.24098	1.86436e-17	2.35867e-15	Pcsk9	proprotein convertase subtilisin/kexin type 9 [Source:MGI Symbol;Acc:MGI:2140260]
ENSMUSG00000057286	2.91674	2.64589	5.11691e-09	1.83777e-07	St6galnac2	ST6 (alpha-N-acetyl-neuraminyl-2,3-beta-galactosyl-1,3)-N-acetylgalactosaminide alpha-2,6-sialyltransferase 2 [Source:MGI Symbol;Acc:MGI:107553]
ENSMUSG00000023805	2.9206	5.24242	5.09658e-28	2.2366e-25	Synj2	synaptojanin 2 [Source:MGI Symbol;Acc:MGI:1201671]
ENSMUSG00000017950	2.92253	4.69993	1.46818e-18	2.12553e-16	Hnf4a	hepatic nuclear factor 4, alpha [Source:MGI Symbol;Acc:MGI:109128]
ENSMUSG00000025082	2.92296	3.79697	6.0653e-09	2.14008e-07	Vwa2	von Willebrand factor A domain containing 2 [Source:MGI Symbol;Acc:MGI:2684334]
ENSMUSG00000062151	2.92394	1.83845	3.89195e-06	7.46649e-05	Unc13c	unc-13 homolog C (C. elegans) [Source:MGI Symbol;Acc:MGI:2149021]
ENSMUSG00000070780	2.92909	3.83546	3.33556e-14	2.75578e-12	Rbm47	RNA binding motif protein 47 [Source:MGI Symbol;Acc:MGI:2384294]
ENSMUSG00000009876	2.92927	0.0890726	0.0061997	0.0422428	Cox4i2	cytochrome c oxidase subunit IV isoform 2 [Source:MGI Symbol;Acc:MGI:2135755]
ENSMUSG00000027570	2.93166	2.79158	2.79308e-08	8.69694e-07	Col9a3	collagen, type IX, alpha 3 [Source:MGI Symbol;Acc:MGI:894686]
ENSMUSG00000056553	2.9423	6.19601	1.735e-19	2.7687e-17	Ptprn2	protein tyrosine phosphatase, receptor type, N polypeptide 2 [Source:MGI Symbol;Acc:MGI:107418]
ENSMUSG00000030699	2.94379	0.771236	0.00035029	0.00375219	Tbx6	T-box 6 [Source:MGI Symbol;Acc:MGI:102539]
ENSMUSG00000073000	2.94693	0.59412	0.000928048	0.00878799	Gm10451	predicted gene 10451 [Source:MGI Symbol;Acc:MGI:3641898]
ENSMUSG00000019900	2.95248	4.50299	1.67502e-15	1.69225e-13	Rfx6	regulatory factor X, 6 [Source:MGI Symbol;Acc:MGI:2445208]
ENSMUSG00000071265	2.95453	2.36521	1.9717e-06	4.08989e-05	1700086L19Rik	RIKEN cDNA 1700086L19 gene [Source:MGI Symbol;Acc:MGI:1921534]
ENSMUSG00000052595	2.96057	2.5316	1.31815e-08	4.39685e-07	A1cf	APOBEC1 complementation factor [Source:MGI Symbol;Acc:MGI:1917115]
ENSMUSG00000040714	2.97211	2.91727	1.26103e-08	4.21636e-07	Klc3	kinesin light chain 3 [Source:MGI Symbol;Acc:MGI:1277971]
ENSMUSG00000021340	2.98187	1.12309	6.88965e-05	0.000928516	Gpld1	glycosylphosphatidylinositol specific phospholipase D1 [Source:MGI Symbol;Acc:MGI:106604]
ENSMUSG00000009378	2.99349	3.97354	2.84919e-17	3.50975e-15	Slc16a12	solute carrier family 16 (monocarboxylic acid transporters), member 12 [Source:MGI Symbol;Acc:MGI:2147716]
ENSMUSG00000022479	2.99536	1.26748	6.83662e-05	0.000923142	Vdr	vitamin D receptor [Source:MGI Symbol;Acc:MGI:103076]
ENSMUSG00000047507	2.99565	5.31326	8.21495e-09	2.81372e-07	Baiap3	BAI1-associated protein 3 [Source:MGI Symbol;Acc:MGI:2685783]
ENSMUSG00000054453	3.00114	4.30403	1.25376e-06	2.70869e-05	Sytl5	synaptotagmin-like 5 [Source:MGI Symbol;Acc:MGI:2668451]
ENSMUSG00000037279	3.00123	1.63185	5.34086e-05	0.000743327	Ovol2	ovo-like 2 (Drosophila) [Source:MGI Symbol;Acc:MGI:1338039]
ENSMUSG00000044788	3.00361	3.90802	1.94843e-12	1.18964e-10	Fads6	fatty acid desaturase domain family, member 6 [Source:MGI Symbol;Acc:MGI:3039592]
ENSMUSG00000049154	3.00663	1.40962	3.95021e-05	0.000573659	Fam183b	family with sequence similarity 183, member B [Source:MGI Symbol;Acc:MGI:1922679]
ENSMUSG00000090564	3.01029	0.154342	0.00207905	0.0173065	A430057M04Rik	RIKEN cDNA A430057M04 gene [Source:MGI Symbol;Acc:MGI:2442125]
ENSMUSG00000029102	3.0207	1.15336	0.000179525	0.00214284	Hgfac	hepatocyte growth factor activator [Source:MGI Symbol;Acc:MGI:1859281]
ENSMUSG00000044156	3.02175	2.83449	2.83765e-09	1.0741e-07	Hepacam2	HEPACAM family member 2 [Source:MGI Symbol;Acc:MGI:2141520]
ENSMUSG00000041608	3.02605	2.16061	4.17327e-07	1.01569e-05	Entpd3	ectonucleoside triphosphate diphosphohydrolase 3 [Source:MGI Symbol;Acc:MGI:1321386]
ENSMUSG00000027347	3.02931	0.832334	0.000936031	0.00883379	Rasgrp1	RAS guanyl releasing protein 1 [Source:MGI Symbol;Acc:MGI:1314635]
ENSMUSG00000022949	3.03249	3.74782	4.81935e-15	4.54216e-13	Clic6	chloride intracellular channel 6 [Source:MGI Symbol;Acc:MGI:2146607]
ENSMUSG00000037580	3.03602	3.09588	6.24693e-10	2.69925e-08	Gch1	GTP cyclohydrolase 1 [Source:MGI Symbol;Acc:MGI:95675]
ENSMUSG00000034616	3.0396	3.16873	3.57069e-11	1.8922e-09	Ssh3	slingshot homolog 3 (Drosophila) [Source:MGI Symbol;Acc:MGI:2683546]
ENSMUSG00000006567	3.04654	5.13288	5.25561e-23	1.39254e-20	Atp7b	ATPase, Cu++ transporting, beta polypeptide [Source:MGI Symbol;Acc:MGI:103297]
ENSMUSG00000013483	3.04987	-0.128232	0.0035371	0.0267051	Card14	caspase recruitment domain family, member 14 [Source:MGI Symbol;Acc:MGI:2386258]
ENSMUSG00000024990	3.05349	5.74777	4.27219e-39	5.45404e-36	Rbp4	retinol binding protein 4, plasma [Source:MGI Symbol;Acc:MGI:97879]
ENSMUSG00000085912	3.06144	0.684983	0.000760382	0.00734897	Trp53cor1	tumor protein p53 pathway corepressor 1 [Source:MGI Symbol;Acc:MGI:3801771]
ENSMUSG00000004961	3.06405	2.81981	2.63572e-10	1.19398e-08	Syt5	synaptotagmin V [Source:MGI Symbol;Acc:MGI:1926368]
ENSMUSG00000026090	3.06441	2.19324	2.84866e-07	7.27341e-06	2010300C02Rik	RIKEN cDNA 2010300C02 gene [Source:MGI Symbol;Acc:MGI:1919347]
ENSMUSG00000027901	3.0676	1.95883	1.99574e-05	0.000314194	Dennd2d	DENN/MADD domain containing 2D [Source:MGI Symbol;Acc:MGI:2181193]
ENSMUSG00000035277	3.07621	4.39261	2.01814e-14	1.72809e-12	Arx	aristaless related homeobox [Source:MGI Symbol;Acc:MGI:1097716]
ENSMUSG00000033998	3.07773	3.9227	3.98488e-15	3.80678e-13	Kcnk1	potassium channel, subfamily K, member 1 [Source:MGI Symbol;Acc:MGI:109322]
ENSMUSG00000030701	3.07824	2.63618	3.18649e-09	1.19647e-07	Plekhb1	pleckstrin homology domain containing, family B (evectins) member 1 [Source:MGI Symbol;Acc:MGI:1351469]
ENSMUSG00000081046	3.08618	0.470596	0.000688181	0.00674424	Gm12846	predicted gene 12846 [Source:MGI Symbol;Acc:MGI:3651461]
ENSMUSG00000087694	3.08798	0.704845	0.00124742	0.011258	A530058N18Rik	RIKEN cDNA A530058N18 gene [Source:MGI Symbol;Acc:MGI:2444858]
ENSMUSG00000021587	3.09028	2.28139	4.89114e-08	1.45831e-06	Pcsk1	proprotein convertase subtilisin/kexin type 1 [Source:MGI Symbol;Acc:MGI:97511]
ENSMUSG00000029452	3.09613	0.709867	0.000366281	0.00389969	Tmem116	transmembrane protein 116 [Source:MGI Symbol;Acc:MGI:1924712]
ENSMUSG00000037681	3.09713	0.216206	0.00222921	0.0182535	Esyt3	extended synaptotagmin-like protein 3 [Source:MGI Symbol;Acc:MGI:1098699]
ENSMUSG00000054662	3.10246	2.06121	1.82502e-06	3.81949e-05	Ano9	anoctamin 9 [Source:MGI Symbol;Acc:MGI:1918595]
ENSMUSG00000064247	3.10616	-0.0906485	0.00279348	0.0218302	Plcxd1	phosphatidylinositol-specific phospholipase C, X domain containing 1 [Source:MGI Symbol;Acc:MGI:2685422]
ENSMUSG00000000632	3.11192	2.75613	2.6426e-08	8.24669e-07	Sez6	seizure related gene 6 [Source:MGI Symbol;Acc:MGI:104745]
ENSMUSG00000033350	3.11216	7.08997	8.59801e-37	9.28783e-34	Chst2	carbohydrate sulfotransferase 2 [Source:MGI Symbol;Acc:MGI:1891160]
ENSMUSG00000062859	3.1253	1.83231	2.8057e-05	0.000422299	Tcp11	t-complex protein 11 [Source:MGI Symbol;Acc:MGI:98544]
ENSMUSG00000019734	3.12706	3.51054	4.86414e-12	2.83432e-10	Tmc4	transmembrane channel-like gene family 4 [Source:MGI Symbol;Acc:MGI:2669035]
ENSMUSG00000022286	3.13123	4.63761	1.05204e-26	4.10383e-24	Grhl2	grainyhead-like 2 (Drosophila) [Source:MGI Symbol;Acc:MGI:2182543]
ENSMUSG00000035498	3.1434	4.58425	1.01325e-21	2.25859e-19	Cdcp1	CUB domain containing protein 1 [Source:MGI Symbol;Acc:MGI:2442010]
ENSMUSG00000027376	3.14483	1.25254	4.57683e-05	0.000650531	Prom2	prominin 2 [Source:MGI Symbol;Acc:MGI:2138997]
ENSMUSG00000039529	3.14935	3.37004	2.89914e-13	2.05619e-11	Atp8b1	ATPase, class I, type 8B, member 1 [Source:MGI Symbol;Acc:MGI:1859665]
ENSMUSG00000035187	3.15397	5.37806	1.01612e-17	1.33359e-15	Nkx6-1	NK6 homeobox 1 [Source:MGI Symbol;Acc:MGI:1206039]
ENSMUSG00000074227	3.15602	5.56167	3.06516e-27	1.30437e-24	Spint2	serine protease inhibitor, Kunitz type 2 [Source:MGI Symbol;Acc:MGI:1338031]
ENSMUSG00000031995	3.16487	4.68141	2.00052e-24	6.38483e-22	St14	suppression of tumorigenicity 14 (colon carcinoma) [Source:MGI Symbol;Acc:MGI:1338881]
ENSMUSG00000075256	3.16903	1.12353	3.18343e-05	0.000470578	Cerkl	ceramide kinase-like [Source:MGI Symbol;Acc:MGI:3037816]
ENSMUSG00000066477	3.17945	4.48306	7.68674e-17	9.22605e-15	Gm16551	predicted gene 16551 [Source:MGI Symbol;Acc:MGI:4414971]
ENSMUSG00000022376	3.18567	3.36016	7.87698e-12	4.53346e-10	Adcy8	adenylate cyclase 8 [Source:MGI Symbol;Acc:MGI:1341110]
ENSMUSG00000028637	3.186	4.29443	2.94621e-22	7.01249e-20	Ccdc30	coiled-coil domain containing 30 [Source:MGI Symbol;Acc:MGI:1920582]
ENSMUSG00000035775	3.18975	2.78433	1.43793e-10	6.98717e-09	Krt20	keratin 20 [Source:MGI Symbol;Acc:MGI:1914059]
ENSMUSG00000026638	3.19665	4.27132	5.91567e-19	9.12898e-17	Irf6	interferon regulatory factor 6 [Source:MGI Symbol;Acc:MGI:1859211]
ENSMUSG00000044468	3.20145	4.72595	1.03339e-26	4.10383e-24	Fam46c	family with sequence similarity 46, member C [Source:MGI Symbol;Acc:MGI:1921895]
ENSMUSG00000045319	3.20674	3.50977	9.68067e-14	7.40189e-12	Proser2	proline and serine rich 2 [Source:MGI Symbol;Acc:MGI:2442238]
ENSMUSG00000071113	3.21687	1.16996	9.91997e-05	0.00128511	Mboat4	membrane bound O-acyltransferase domain containing 4 [Source:MGI Symbol;Acc:MGI:2685017]
ENSMUSG00000001249	3.21819	2.24577	1.68548e-08	5.49169e-07	Hpn	hepsin [Source:MGI Symbol;Acc:MGI:1196620]
ENSMUSG00000045441	3.22029	1.90963	1.54104e-06	3.269e-05	Gprin3	GPRIN family member 3 [Source:MGI Symbol;Acc:MGI:1924785]
ENSMUSG00000022900	3.22193	1.71538	0.000181839	0.00216772	Ildr1	immunoglobulin-like domain containing receptor 1 [Source:MGI Symbol;Acc:MGI:2146574]
ENSMUSG00000087029	3.22387	1.00666	0.000114111	0.00145282	Gm14133	predicted gene 14133 [Source:MGI Symbol;Acc:MGI:3651594]
ENSMUSG00000017723	3.23237	3.14212	2.6043e-13	1.89493e-11	Wfdc2	WAP four-disulfide core domain 2 [Source:MGI Symbol;Acc:MGI:1914951]
ENSMUSG00000003469	3.23525	1.71388	1.63646e-06	3.44733e-05	Phyhip	phytanoyl-CoA hydroxylase interacting protein [Source:MGI Symbol;Acc:MGI:1860417]
ENSMUSG00000025504	3.23814	4.37668	3.39865e-21	6.81817e-19	Eps8l2	EPS8-like 2 [Source:MGI Symbol;Acc:MGI:2138828]
ENSMUSG00000018822	3.24028	4.55782	1.1387e-24	3.71877e-22	Sfrp5	secreted frizzled-related sequence protein 5 [Source:MGI Symbol;Acc:MGI:1860298]
ENSMUSG00000087327	3.24836	0.598053	0.000892847	0.00848325	Gm15884	predicted gene 15884 [Source:MGI Symbol;Acc:MGI:3801897]
ENSMUSG00000056973	3.25677	0.336162	0.00122187	0.0110773	Ces1d	carboxylesterase 1D [Source:MGI Symbol;Acc:MGI:2148202]
ENSMUSG00000003309	3.26234	3.16847	5.68342e-13	3.85566e-11	Ap1m2	adaptor protein complex AP-1, mu 2 subunit [Source:MGI Symbol;Acc:MGI:1336974]
ENSMUSG00000044279	3.26488	2.44236	2.0396e-07	5.40417e-06	Crb3	crumbs family member 3 [Source:MGI Symbol;Acc:MGI:2670904]
ENSMUSG00000046287	3.28042	1.04164	5.62283e-05	0.000779481	Pnma3	paraneoplastic antigen MA3 [Source:MGI Symbol;Acc:MGI:2180565]
ENSMUSG00000020607	3.28074	2.85556	6.33374e-10	2.72836e-08	Fam84a	family with sequence similarity 84, member A [Source:MGI Symbol;Acc:MGI:2145011]
ENSMUSG00000028488	3.29488	2.37748	3.08958e-07	7.81748e-06	Sh3gl2	SH3-domain GRB2-like 2 [Source:MGI Symbol;Acc:MGI:700009]
ENSMUSG00000103870	3.29605	0.642178	0.000149195	0.00182029	Gm38362	predicted gene, 38362 [Source:MGI Symbol;Acc:MGI:5611590]
ENSMUSG00000010175	3.31496	7.40658	1.13343e-40	1.59167e-37	Prox1	prospero homeobox 1 [Source:MGI Symbol;Acc:MGI:97772]
ENSMUSG00000036304	3.31674	0.39347	0.000592513	0.00596036	Zdhhc23	zinc finger, DHHC domain containing 23 [Source:MGI Symbol;Acc:MGI:2685625]
ENSMUSG00000023387	3.32135	4.17613	1.58043e-08	5.18553e-07	Kcnk16	potassium channel, subfamily K, member 16 [Source:MGI Symbol;Acc:MGI:1921821]
ENSMUSG00000099032	3.3254	2.41608	2.05909e-09	7.90051e-08	Tcf24	transcription factor 24 [Source:MGI Symbol;Acc:MGI:3780500]
ENSMUSG00000039145	3.33004	2.8542	9.28649e-12	5.30123e-10	Camk1d	calcium/calmodulin-dependent protein kinase ID [Source:MGI Symbol;Acc:MGI:2442190]
ENSMUSG00000043760	3.33326	3.18251	2.12417e-11	1.1744e-09	Pkhd1	polycystic kidney and hepatic disease 1 [Source:MGI Symbol;Acc:MGI:2155808]
ENSMUSG00000004864	3.33624	3.96446	4.17785e-18	5.59536e-16	Mapk13	mitogen-activated protein kinase 13 [Source:MGI Symbol;Acc:MGI:1346864]
ENSMUSG00000029195	3.33714	2.56427	2.49924e-10	1.14322e-08	Klb	klotho beta [Source:MGI Symbol;Acc:MGI:1932466]
ENSMUSG00000049721	3.33828	1.80572	6.74764e-07	1.5585e-05	Gal3st1	galactose-3-O-sulfotransferase 1 [Source:MGI Symbol;Acc:MGI:1858277]
ENSMUSG00000039131	3.33896	0.665134	0.000559868	0.0056767	Gipc2	GIPC PDZ domain containing family, member 2 [Source:MGI Symbol;Acc:MGI:1889209]
ENSMUSG00000020679	3.34175	4.42425	9.05485e-18	1.1996e-15	Hnf1b	HNF1 homeobox B [Source:MGI Symbol;Acc:MGI:98505]
ENSMUSG00000011305	3.34401	0.0905001	0.00172345	0.0147666	Plin5	perilipin 5 [Source:MGI Symbol;Acc:MGI:1914218]
ENSMUSG00000029878	3.34881	3.08203	4.36212e-09	1.59524e-07	Dbpht2	DNA binding protein with his-thr domain [Source:MGI Symbol;Acc:MGI:2679513]
ENSMUSG00000042269	3.34958	0.0903822	0.00132924	0.0119198	Fam92b	family with sequence similarity 92, member B [Source:MGI Symbol;Acc:MGI:3588213]
ENSMUSG00000022037	3.3523	4.13083	3.43139e-13	2.37375e-11	Clu	clusterin [Source:MGI Symbol;Acc:MGI:88423]
ENSMUSG00000042102	3.35329	0.0877302	0.0014652	0.0129245	Dmgdh	dimethylglycine dehydrogenase precursor [Source:MGI Symbol;Acc:MGI:1921379]
ENSMUSG00000040136	3.3631	6.21927	2.04231e-09	7.85759e-08	Abcc8	ATP-binding cassette, sub-family C (CFTR/MRP), member 8 [Source:MGI Symbol;Acc:MGI:1352629]
ENSMUSG00000031374	3.36452	0.928055	0.000258413	0.00292182	Zfp92	zinc finger protein 92 [Source:MGI Symbol;Acc:MGI:108094]
ENSMUSG00000071551	3.37534	3.1917	4.32554e-12	2.53098e-10	Akr1c19	aldo-keto reductase family 1, member C19 [Source:MGI Symbol;Acc:MGI:2653678]
ENSMUSG00000026579	3.39206	3.4445	4.01355e-15	3.80826e-13	F5	coagulation factor V [Source:MGI Symbol;Acc:MGI:88382]
ENSMUSG00000098807	3.39978	0.121887	0.00122286	0.0110791	Mir300	microRNA 300 [Source:MGI Symbol;Acc:MGI:3619323]
ENSMUSG00000001672	3.40507	2.49152	4.81557e-09	1.74291e-07	Marveld3	MARVEL (membrane-associating) domain containing 3 [Source:MGI Symbol;Acc:MGI:1920858]
ENSMUSG00000039457	3.4059	3.81163	1.37682e-16	1.61123e-14	Ppl	periplakin [Source:MGI Symbol;Acc:MGI:1194898]
ENSMUSG00000044933	3.41237	0.473125	0.000525054	0.00535464	Sstr3	somatostatin receptor 3 [Source:MGI Symbol;Acc:MGI:98329]
ENSMUSG00000021850	3.41376	2.7039	1.89994e-09	7.35009e-08	1700011H14Rik	RIKEN cDNA 1700011H14 gene [Source:MGI Symbol;Acc:MGI:1914332]
ENSMUSG00000019368	3.42401	1.33881	3.11204e-06	6.16396e-05	Sec14l4	SEC14-like lipid binding 4 [Source:MGI Symbol;Acc:MGI:2144095]
ENSMUSG00000043085	3.44402	1.35322	3.3259e-06	6.53903e-05	Tmem82	transmembrane protein 82 [Source:MGI Symbol;Acc:MGI:2384869]
ENSMUSG00000028544	3.44621	1.19143	2.52933e-05	0.000387344	Slc5a9	solute carrier family 5 (sodium/glucose cotransporter), member 9 [Source:MGI Symbol;Acc:MGI:2140201]
ENSMUSG00000071178	3.44696	4.15747	8.27421e-21	1.50902e-18	Serpina1b	serine (or cysteine) preptidase inhibitor, clade A, member 1B [Source:MGI Symbol;Acc:MGI:891970]
ENSMUSG00000044312	3.44705	3.16449	1.4309e-12	9.01232e-11	Neurog3	neurogenin 3 [Source:MGI Symbol;Acc:MGI:893591]
ENSMUSG00000042638	3.45566	1.35322	7.71372e-05	0.00102385	Gucy2c	guanylate cyclase 2c [Source:MGI Symbol;Acc:MGI:106903]
ENSMUSG00000037025	3.46008	5.43658	5.30816e-34	3.72712e-31	Foxa2	forkhead box A2 [Source:MGI Symbol;Acc:MGI:1347476]
ENSMUSG00000042808	3.46049	0.774795	6.20628e-05	0.000849462	Gpx2	glutathione peroxidase 2 [Source:MGI Symbol;Acc:MGI:106609]
ENSMUSG00000086141	3.47342	3.18291	5.96761e-13	4.00972e-11	9030622O22Rik	RIKEN cDNA 9030622O22 gene [Source:MGI Symbol;Acc:MGI:1918820]
ENSMUSG00000054667	3.47431	5.59762	1.65141e-38	1.93256e-35	Irs4	insulin receptor substrate 4 [Source:MGI Symbol;Acc:MGI:1338009]
ENSMUSG00000038807	3.47715	6.51084	6.29214e-25	2.15514e-22	Rap1gap2	RAP1 GTPase activating protein 2 [Source:MGI Symbol;Acc:MGI:3028623]
ENSMUSG00000025017	3.48115	3.76442	2.46957e-17	3.06904e-15	Pik3ap1	phosphoinositide-3-kinase adaptor protein 1 [Source:MGI Symbol;Acc:MGI:1933177]
ENSMUSG00000028919	3.48227	4.77094	8.56814e-26	3.16638e-23	Arhgef19	Rho guanine nucleotide exchange factor (GEF) 19 [Source:MGI Symbol;Acc:MGI:1925912]
ENSMUSG00000043013	3.4854	5.11455	1.23917e-15	1.2702e-13	Onecut1	one cut domain, family member 1 [Source:MGI Symbol;Acc:MGI:1196423]
ENSMUSG00000008601	3.48694	1.69041	4.6483e-07	1.11393e-05	Rab25	RAB25, member RAS oncogene family [Source:MGI Symbol;Acc:MGI:1858203]
ENSMUSG00000100094	3.50371	0.545068	0.000239237	0.0027403	1810008I18Rik	RIKEN cDNA 1810008I18 gene [Source:MGI Symbol;Acc:MGI:1920875]
ENSMUSG00000022415	3.51229	1.57447	1.40069e-06	2.98481e-05	Syngr1	synaptogyrin 1 [Source:MGI Symbol;Acc:MGI:1328323]
ENSMUSG00000029055	3.51534	1.82781	2.31956e-06	4.74142e-05	Plch2	phospholipase C, eta 2 [Source:MGI Symbol;Acc:MGI:2443078]
ENSMUSG00000032358	3.51681	3.949	4.18367e-18	5.59536e-16	Fam83b	family with sequence similarity 83, member B [Source:MGI Symbol;Acc:MGI:2685362]
ENSMUSG00000029228	3.51698	1.83998	1.51623e-07	4.12643e-06	Lnx1	ligand of numb-protein X 1 [Source:MGI Symbol;Acc:MGI:1278335]
ENSMUSG00000021638	3.51773	4.15326	1.8814e-20	3.30256e-18	Ocln	occludin [Source:MGI Symbol;Acc:MGI:106183]
ENSMUSG00000045394	3.52001	6.40024	3.13623e-49	1.46807e-45	Epcam	epithelial cell adhesion molecule [Source:MGI Symbol;Acc:MGI:106653]
ENSMUSG00000026829	3.52203	1.58256	4.15417e-06	7.90475e-05	Gbgt1	globoside alpha-1,3-N-acetylgalactosaminyltransferase 1 [Source:MGI Symbol;Acc:MGI:2449143]
ENSMUSG00000025955	3.52306	0.219029	0.000539334	0.00548036	Akr1cl	aldo-keto reductase family 1, member C-like [Source:MGI Symbol;Acc:MGI:1918111]
ENSMUSG00000041372	3.52414	1.57504	8.75025e-07	1.97239e-05	B4galnt3	beta-1,4-N-acetyl-galactosaminyl transferase 3 [Source:MGI Symbol;Acc:MGI:3041155]
ENSMUSG00000038980	3.52544	1.71425	9.56815e-07	2.12604e-05	Rbbp8nl	RBBP8 N-terminal like [Source:MGI Symbol;Acc:MGI:3606212]
ENSMUSG00000043782	3.52745	-0.209999	0.00199132	0.0166651	Ccdc64b	coiled-coil domain containing 64B [Source:MGI Symbol;Acc:MGI:2388267]
ENSMUSG00000085421	3.52977	-0.20926	0.00194011	0.0163241	4732490B19Rik	RIKEN cDNA 4732490B19 gene [Source:MGI Symbol;Acc:MGI:2442884]
ENSMUSG00000051980	3.53116	2.2764	3.27205e-09	1.22532e-07	Casr	calcium-sensing receptor [Source:MGI Symbol;Acc:MGI:1351351]
ENSMUSG00000085412	3.53994	0.567862	0.000284447	0.0031639	Halr1	Hoxa adjacent long noncoding RNA 1 [Source:MGI Symbol;Acc:MGI:3705267]
ENSMUSG00000035561	3.5493	4.74839	7.76728e-31	4.74243e-28	Aldh1b1	aldehyde dehydrogenase 1 family, member B1 [Source:MGI Symbol;Acc:MGI:1919785]
ENSMUSG00000028357	3.56045	5.14703	8.97846e-16	9.48004e-14	Kif12	kinesin family member 12 [Source:MGI Symbol;Acc:MGI:1098232]
ENSMUSG00000079015	3.56929	1.88521	6.9367e-08	2.01265e-06	Serpina1c	serine (or cysteine) peptidase inhibitor, clade A, member 1C [Source:MGI Symbol;Acc:MGI:891969]
ENSMUSG00000029359	3.57573	0.596583	0.000108974	0.00139883	Tesc	tescalcin [Source:MGI Symbol;Acc:MGI:1930803]
ENSMUSG00000022123	3.58229	1.47433	6.26616e-07	1.46659e-05	Scel	sciellin [Source:MGI Symbol;Acc:MGI:1891228]
ENSMUSG00000022763	3.58484	1.11059	1.56911e-05	0.000252433	Aifm3	apoptosis-inducing factor, mitochondrion-associated 3 [Source:MGI Symbol;Acc:MGI:1919418]
ENSMUSG00000027315	3.58987	5.08069	1.62699e-16	1.86373e-14	Spint1	serine protease inhibitor, Kunitz type 1 [Source:MGI Symbol;Acc:MGI:1338033]
ENSMUSG00000005251	3.59415	3.29059	6.16747e-16	6.66229e-14	Ripk4	receptor-interacting serine-threonine kinase 4 [Source:MGI Symbol;Acc:MGI:1919638]
ENSMUSG00000013418	3.59432	1.10538	7.15459e-05	0.000961011	B4galnt2	beta-1,4-N-acetyl-galactosaminyl transferase 2 [Source:MGI Symbol;Acc:MGI:1342058]
ENSMUSG00000040728	3.59696	5.25215	9.55695e-44	1.91726e-40	Esrp1	epithelial splicing regulatory protein 1 [Source:MGI Symbol;Acc:MGI:1917326]
ENSMUSG00000046727	3.60922	2.03282	3.4778e-08	1.06635e-06	Cystm1	cysteine-rich transmembrane module containing 1 [Source:MGI Symbol;Acc:MGI:1913310]
ENSMUSG00000033590	3.60936	5.37653	7.88013e-33	5.03003e-30	Myo5c	myosin VC [Source:MGI Symbol;Acc:MGI:2442485]
ENSMUSG00000028356	3.614	5.72277	2.5669e-48	9.01174e-45	Ambp	alpha 1 microglobulin/bikunin [Source:MGI Symbol;Acc:MGI:88002]
ENSMUSG00000027536	3.62844	3.90365	2.59287e-15	2.58239e-13	Chmp4c	charged multivesicular body protein 4C [Source:MGI Symbol;Acc:MGI:1913621]
ENSMUSG00000020847	3.63049	4.16034	2.86986e-22	6.94852e-20	Rph3al	rabphilin 3A-like (without C2 domains) [Source:MGI Symbol;Acc:MGI:1923492]
ENSMUSG00000063704	3.63165	2.05993	6.9082e-09	2.4253e-07	Mapk15	mitogen-activated protein kinase 15 [Source:MGI Symbol;Acc:MGI:2652894]
ENSMUSG00000049265	3.63323	2.95596	1.34759e-11	7.56969e-10	Kcnk3	potassium channel, subfamily K, member 3 [Source:MGI Symbol;Acc:MGI:1100509]
ENSMUSG00000047501	3.6344	5.05668	2.2574e-36	2.26433e-33	Cldn4	claudin 4 [Source:MGI Symbol;Acc:MGI:1313314]
ENSMUSG00000021636	3.63455	3.96251	1.02221e-22	2.60999e-20	Marveld2	MARVEL (membrane-associating) domain containing 2 [Source:MGI Symbol;Acc:MGI:2446166]
ENSMUSG00000020080	3.64478	4.62862	6.14499e-17	7.50383e-15	Hkdc1	hexokinase domain containing 1 [Source:MGI Symbol;Acc:MGI:2384910]
ENSMUSG00000026735	3.64847	1.96169	2.01211e-05	0.000316417	Ptf1a	pancreas specific transcription factor, 1a [Source:MGI Symbol;Acc:MGI:1328312]
ENSMUSG00000028176	3.65739	3.29804	1.03899e-15	1.08078e-13	Lrrc7	leucine rich repeat containing 7 [Source:MGI Symbol;Acc:MGI:2676665]
ENSMUSG00000041798	3.67227	3.41841	2.36729e-12	1.43292e-10	Gck	glucokinase [Source:MGI Symbol;Acc:MGI:1270854]
ENSMUSG00000064496	3.68337	-0.0909681	0.000935275	0.0088326	DQ267101	snoRNA DQ267101 [Source:MGI Symbol;Acc:MGI:5439874]
ENSMUSG00000023031	3.69624	1.19408	4.46584e-05	0.000637336	Cela1	chymotrypsin-like elastase family, member 1 [Source:MGI Symbol;Acc:MGI:95314]
ENSMUSG00000084128	3.7002	4.02196	3.69785e-21	7.31394e-19	Esrp2	epithelial splicing regulatory protein 2 [Source:MGI Symbol;Acc:MGI:1924661]
ENSMUSG00000023906	3.70206	5.84693	3.53116e-53	2.4794e-49	Cldn6	claudin 6 [Source:MGI Symbol;Acc:MGI:1859284]
ENSMUSG00000086390	3.71194	2.34557	1.03604e-08	3.5058e-07	1810019D21Rik	RIKEN cDNA 1810019D21 gene [Source:MGI Symbol;Acc:MGI:1917021]
ENSMUSG00000027356	3.71367	4.51457	4.12877e-28	1.87033e-25	Fermt1	fermitin family member 1 [Source:MGI Symbol;Acc:MGI:2443583]
ENSMUSG00000032908	3.71685	3.87864	1.77742e-21	3.67063e-19	Sgpp2	sphingosine-1-phosphate phosphotase 2 [Source:MGI Symbol;Acc:MGI:3589109]
ENSMUSG00000104597	3.72132	1.59768	1.79433e-07	4.79957e-06	B230334C09Rik	RIKEN cDNA B230334C09 gene [Source:MGI Symbol;Acc:MGI:2442224]
ENSMUSG00000096146	3.72728	3.09981	6.9932e-15	6.37698e-13	Kcnj11	potassium inwardly rectifying channel, subfamily J, member 11 [Source:MGI Symbol;Acc:MGI:107501]
ENSMUSG00000025727	3.74002	0.389357	0.000292002	0.00323389	A930017K11Rik	RIKEN cDNA A930017K11 gene [Source:MGI Symbol;Acc:MGI:2442713]
ENSMUSG00000036805	3.7407	1.62055	1.119e-06	2.44768e-05	Noxa1	NADPH oxidase activator 1 [Source:MGI Symbol;Acc:MGI:2449980]
ENSMUSG00000046826	3.76614	0.753447	2.3103e-05	0.000357702	Fam187b	family with sequence similarity 187, member B [Source:MGI Symbol;Acc:MGI:1923665]
ENSMUSG00000029706	3.76757	0.420404	0.000187317	0.0022217	Pax4	paired box 4 [Source:MGI Symbol;Acc:MGI:97488]
ENSMUSG00000072849	3.80688	2.99086	4.54288e-13	3.11198e-11	Serpina1e	serine (or cysteine) peptidase inhibitor, clade A, member 1E [Source:MGI Symbol;Acc:MGI:891967]
ENSMUSG00000018569	3.80756	3.57813	8.61783e-19	1.2739e-16	Cldn7	claudin 7 [Source:MGI Symbol;Acc:MGI:1859285]
ENSMUSG00000017344	3.81715	5.77186	4.79767e-47	1.12289e-43	Vtn	vitronectin [Source:MGI Symbol;Acc:MGI:98940]
ENSMUSG00000005320	3.82191	4.4606	1.99834e-30	1.16928e-27	Fgfr4	fibroblast growth factor receptor 4 [Source:MGI Symbol;Acc:MGI:95525]
ENSMUSG00000000303	3.83667	7.28432	5.09181e-59	7.15043e-55	Cdh1	cadherin 1 [Source:MGI Symbol;Acc:MGI:88354]
ENSMUSG00000023902	3.85962	0.496667	9.82046e-05	0.00127474	Zscan10	zinc finger and SCAN domain containing 10 [Source:MGI Symbol;Acc:MGI:3040700]
ENSMUSG00000086054	3.87407	0.496355	8.72124e-05	0.0011446	Hnf1aos1	HNF1 homeobox A, opposite strand 1 [Source:MGI Symbol;Acc:MGI:3652225]
ENSMUSG00000027434	3.8777	5.8473	3.59867e-25	1.2634e-22	Nkx2-2	NK2 homeobox 2 [Source:MGI Symbol;Acc:MGI:97347]
ENSMUSG00000054065	3.88026	1.55343	1.14563e-06	2.49815e-05	Pkp3	plakophilin 3 [Source:MGI Symbol;Acc:MGI:1891830]
ENSMUSG00000009487	3.88121	0.0542073	0.000432896	0.00452655	Otog	otogelin [Source:MGI Symbol;Acc:MGI:1202064]
ENSMUSG00000001901	3.89825	2.51827	9.55041e-09	3.25525e-07	Kcnh6	potassium voltage-gated channel, subfamily H (eag-related), member 6 [Source:MGI Symbol;Acc:MGI:2684139]
ENSMUSG00000036687	3.90623	2.41066	2.68131e-11	1.45945e-09	Tmem184a	transmembrane protein 184a [Source:MGI Symbol;Acc:MGI:2385897]
ENSMUSG00000066129	3.90732	3.62665	2.90702e-20	4.80273e-18	Kndc1	kinase non-catalytic C-lobe domain (KIND) containing 1 [Source:MGI Symbol;Acc:MGI:1923734]
ENSMUSG00000026175	3.91402	0.524773	0.000283797	0.00316048	Vil1	villin 1 [Source:MGI Symbol;Acc:MGI:98930]
ENSMUSG00000038009	3.91801	2.31126	2.01557e-10	9.46643e-09	Dnajc22	DnaJ heat shock protein family (Hsp40) member C22 [Source:MGI Symbol;Acc:MGI:1920028]
ENSMUSG00000041460	3.91838	0.545709	0.00011044	0.00141377	Cacna2d4	calcium channel, voltage-dependent, alpha 2/delta subunit 4 [Source:MGI Symbol;Acc:MGI:2442632]
ENSMUSG00000090555	3.92583	0.546521	3.78826e-05	0.000553575	Gm8893	predicted gene 8893 [Source:MGI Symbol;Acc:MGI:3779818]
ENSMUSG00000026866	3.9272	3.33854	1.57393e-17	2.02777e-15	Kynu	kynureninase (L-kynurenine hydrolase) [Source:MGI Symbol;Acc:MGI:1918039]
ENSMUSG00000040170	3.96097	3.13893	2.35951e-10	1.08283e-08	Fmo2	flavin containing monooxygenase 2 [Source:MGI Symbol;Acc:MGI:1916776]
ENSMUSG00000004371	3.96265	0.12387	0.000339147	0.0036553	Il11	interleukin 11 [Source:MGI Symbol;Acc:MGI:107613]
ENSMUSG00000104277	3.96542	0.120555	0.000358357	0.00382923	Gm38299	predicted gene, 38299 [Source:MGI Symbol;Acc:MGI:5611527]
ENSMUSG00000041886	3.98457	3.07807	1.15425e-15	1.19185e-13	Macc1	metastasis associated in colon cancer 1 [Source:MGI Symbol;Acc:MGI:2685113]
ENSMUSG00000028786	3.98851	1.45424	6.53541e-06	0.000117212	Tmem54	transmembrane protein 54 [Source:MGI Symbol;Acc:MGI:1913510]
ENSMUSG00000034450	3.99723	4.10486	8.21648e-27	3.39365e-24	Gulo	gulonolactone (L-) oxidase [Source:MGI Symbol;Acc:MGI:1353434]
ENSMUSG00000025196	3.99833	4.69658	4.50649e-36	3.95529e-33	Cpn1	carboxypeptidase N, polypeptide 1 [Source:MGI Symbol;Acc:MGI:2135874]
ENSMUSG00000018581	4.00575	4.27777	5.63622e-29	2.93146e-26	Dnah11	dynein, axonemal, heavy chain 11 [Source:MGI Symbol;Acc:MGI:1100864]
ENSMUSG00000031510	4.01284	0.155319	0.000254294	0.00288453	1700128E19Rik	RIKEN cDNA 1700128E19 gene [Source:MGI Symbol;Acc:MGI:1920868]
ENSMUSG00000028755	4.01746	2.16241	1.3015e-09	5.22199e-08	Cda	cytidine deaminase [Source:MGI Symbol;Acc:MGI:1919519]
ENSMUSG00000085235	4.0259	1.25135	4.61711e-07	1.10834e-05	Gm12576	predicted gene 12576 [Source:MGI Symbol;Acc:MGI:3650616]
ENSMUSG00000051314	4.02797	2.30435	5.4099e-08	1.60277e-06	Ffar2	free fatty acid receptor 2 [Source:MGI Symbol;Acc:MGI:2441731]
ENSMUSG00000005640	4.03381	2.02797	1.01222e-09	4.20552e-08	Insrr	insulin receptor-related receptor [Source:MGI Symbol;Acc:MGI:1346037]
ENSMUSG00000079657	4.04447	0.188215	0.000183827	0.0021877	Rab26	RAB26, member RAS oncogene family [Source:MGI Symbol;Acc:MGI:2443284]
ENSMUSG00000054200	4.05388	2.33092	4.29891e-08	1.30107e-06	Ffar4	free fatty acid receptor 4 [Source:MGI Symbol;Acc:MGI:2147577]
ENSMUSG00000029556	4.05475	2.32214	4.0942e-11	2.14533e-09	Hnf1a	HNF1 homeobox A [Source:MGI Symbol;Acc:MGI:98504]
ENSMUSG00000034112	4.10548	2.234	1.53338e-10	7.39972e-09	Atp2c2	ATPase, Ca++ transporting, type 2C, member 2 [Source:MGI Symbol;Acc:MGI:1916297]
ENSMUSG00000061947	4.12587	1.05894	1.13295e-06	2.47435e-05	Serpina10	serine (or cysteine) peptidase inhibitor, clade A (alpha-1 antiproteinase, antitrypsin), member 10 [Source:MGI Symbol;Acc:MGI:2667725]
ENSMUSG00000020838	4.13086	2.71809	5.76315e-13	3.89096e-11	Slc6a4	solute carrier family 6 (neurotransmitter transporter, serotonin), member 4 [Source:MGI Symbol;Acc:MGI:96285]
ENSMUSG00000019312	4.13947	4.80005	2.91195e-36	2.72617e-33	Grb7	growth factor receptor bound protein 7 [Source:MGI Symbol;Acc:MGI:102683]
ENSMUSG00000037600	4.16342	2.64993	3.24861e-13	2.26966e-11	Kdf1	keratinocyte differentiation factor 1 [Source:MGI Symbol;Acc:MGI:1916323]
ENSMUSG00000079497	4.17441	0.750809	8.2754e-06	0.000145522	Gm13420	predicted gene 13420 [Source:MGI Symbol;Acc:MGI:3649917]
ENSMUSG00000027188	4.18105	2.86356	1.69446e-14	1.45984e-12	Pamr1	peptidase domain containing associated with muscle regeneration 1 [Source:MGI Symbol;Acc:MGI:2445082]
ENSMUSG00000025075	4.18604	5.08838	6.75633e-41	1.05421e-37	Habp2	hyaluronic acid binding protein 2 [Source:MGI Symbol;Acc:MGI:1196378]
ENSMUSG00000001583	4.1867	3.12145	1.63241e-16	1.86373e-14	Tnk1	tyrosine kinase, non-receptor, 1 [Source:MGI Symbol;Acc:MGI:1930958]
ENSMUSG00000030935	4.2032	0.309785	0.000117127	0.00148315	Acsm3	acyl-CoA synthetase medium-chain family member 3 [Source:MGI Symbol;Acc:MGI:99538]
ENSMUSG00000005373	4.20383	2.32518	2.5089e-10	1.14391e-08	Mlxipl	MLX interacting protein-like [Source:MGI Symbol;Acc:MGI:1927999]
ENSMUSG00000030739	4.20563	3.70659	6.47864e-21	1.21306e-18	Myh14	myosin, heavy polypeptide 14 [Source:MGI Symbol;Acc:MGI:1919210]
ENSMUSG00000001566	4.20764	4.22819	8.45894e-29	4.24246e-26	Mnx1	motor neuron and pancreas homeobox 1 [Source:MGI Symbol;Acc:MGI:109160]
ENSMUSG00000054446	4.22051	3.92557	1.7705e-16	2.00509e-14	Cpa1	carboxypeptidase A1, pancreatic [Source:MGI Symbol;Acc:MGI:88478]
ENSMUSG00000032356	4.24765	3.85323	7.23712e-21	1.33725e-18	Rasgrf1	RAS protein-specific guanine nucleotide-releasing factor 1 [Source:MGI Symbol;Acc:MGI:99694]
ENSMUSG00000035852	4.26316	3.02846	2.89646e-15	2.86444e-13	Misp	mitotic spindle positioning [Source:MGI Symbol;Acc:MGI:1926156]
ENSMUSG00000026807	4.29864	0.393111	4.51062e-05	0.00064242	Ak8	adenylate kinase 8 [Source:MGI Symbol;Acc:MGI:1916120]
ENSMUSG00000055197	4.32939	1.23881	4.20621e-07	1.02193e-05	Fev	FEV (ETS oncogene family) [Source:MGI Symbol;Acc:MGI:2449712]
ENSMUSG00000092570	4.3326	2.44609	6.7942e-13	4.50052e-11	2210019I11Rik	RIKEN cDNA 2210019I11 gene [Source:MGI Symbol;Acc:MGI:1917397]
ENSMUSG00000026398	4.33987	6.32661	2.07437e-47	5.82607e-44	Nr5a2	nuclear receptor subfamily 5, group A, member 2 [Source:MGI Symbol;Acc:MGI:1346834]
ENSMUSG00000040412	4.34366	3.48648	2.16905e-20	3.76049e-18	5330417C22Rik	RIKEN cDNA 5330417C22 gene [Source:MGI Symbol;Acc:MGI:1923930]
ENSMUSG00000041202	4.34528	0.897135	4.75206e-06	8.89776e-05	Pla2g2d	phospholipase A2, group IID [Source:MGI Symbol;Acc:MGI:1341796]
ENSMUSG00000038624	4.37424	8.49109	1.03847e-21	2.27863e-19	Nepn	nephrocan [Source:MGI Symbol;Acc:MGI:1913900]
ENSMUSG00000030771	4.37516	-0.250251	0.00052399	0.00534767	Micalcl	MICAL C-terminal like [Source:MGI Symbol;Acc:MGI:1918127]
ENSMUSG00000020787	4.39343	3.78017	2.4711e-22	6.08801e-20	P2rx1	purinergic receptor P2X, ligand-gated ion channel, 1 [Source:MGI Symbol;Acc:MGI:1098235]
ENSMUSG00000036915	4.39423	5.79094	1.2603e-28	6.10288e-26	Kirrel2	kin of IRRE like 2 (Drosophila) [Source:MGI Symbol;Acc:MGI:2442334]
ENSMUSG00000028749	4.39431	1.29953	1.0676e-06	2.34256e-05	Pla2g2f	phospholipase A2, group IIF [Source:MGI Symbol;Acc:MGI:1349661]
ENSMUSG00000034871	4.40151	0.473188	2.38789e-05	0.000368496	Fam151a	family with sequence simliarity 151, member A [Source:MGI Symbol;Acc:MGI:2657115]
ENSMUSG00000070577	4.42225	1.32544	2.86463e-07	7.30091e-06	Gm572	predicted gene 572 [Source:MGI Symbol;Acc:MGI:2685418]
ENSMUSG00000097922	4.42566	-0.207981	0.00039763	0.00420159	4930448N21Rik	RIKEN cDNA 4930448N21 gene [Source:MGI Symbol;Acc:MGI:1926155]
ENSMUSG00000028943	4.43094	3.55902	2.22287e-20	3.8068e-18	Espn	espin [Source:MGI Symbol;Acc:MGI:1861630]
ENSMUSG00000029644	4.43876	5.84011	8.4217e-15	7.58115e-13	Pdx1	pancreatic and duodenal homeobox 1 [Source:MGI Symbol;Acc:MGI:102851]
ENSMUSG00000040891	4.4683	2.57177	3.47281e-14	2.85197e-12	Foxa3	forkhead box A3 [Source:MGI Symbol;Acc:MGI:1347477]
ENSMUSG00000041674	4.51162	1.68003	4.21585e-09	1.55389e-07	BC006965	cDNA sequence BC006965 [Source:MGI Symbol;Acc:MGI:2384955]
ENSMUSG00000035540	4.59032	4.22846	2.86968e-23	7.74978e-21	Gc	group specific component [Source:MGI Symbol;Acc:MGI:95669]
ENSMUSG00000041309	4.60124	4.71033	3.74157e-43	6.56786e-40	Nkx6-2	NK6 homeobox 2 [Source:MGI Symbol;Acc:MGI:1352738]
ENSMUSG00000021553	4.62789	1.7884	4.45646e-10	1.95569e-08	Slc28a3	solute carrier family 28 (sodium-coupled nucleoside transporter), member 3 [Source:MGI Symbol;Acc:MGI:2137361]
ENSMUSG00000060985	4.63534	1.14366	5.15368e-07	1.22875e-05	Tdrd5	tudor domain containing 5 [Source:MGI Symbol;Acc:MGI:2684949]
ENSMUSG00000029304	4.66553	4.25147	2.12454e-24	6.62999e-22	Spp1	secreted phosphoprotein 1 [Source:MGI Symbol;Acc:MGI:98389]
ENSMUSG00000051361	4.70782	0.732388	2.0184e-06	4.18058e-05	6030498E09Rik	RIKEN cDNA 6030498E09 gene [Source:MGI Symbol;Acc:MGI:1925133]
ENSMUSG00000021211	4.7179	1.87687	5.30904e-10	2.30108e-08	Akr1c12	aldo-keto reductase family 1, member C12 [Source:MGI Symbol;Acc:MGI:1351661]
ENSMUSG00000035811	4.72912	1.23338	2.60391e-07	6.7342e-06	Ugt2b35	UDP glucuronosyltransferase 2 family, polypeptide B35 [Source:MGI Symbol;Acc:MGI:3576100]
ENSMUSG00000044453	4.74535	0.756744	2.64612e-05	0.000401681	Ffar1	free fatty acid receptor 1 [Source:MGI Symbol;Acc:MGI:2684079]
ENSMUSG00000046634	4.75584	4.17457	1.14302e-34	8.91749e-32	Pkd1l1	polycystic kidney disease 1 like 1 [Source:MGI Symbol;Acc:MGI:2156538]
ENSMUSG00000071679	4.76115	0.0540169	0.000111424	0.00142507	Zcchc16	zinc finger, CCHC domain containing 16 [Source:MGI Symbol;Acc:MGI:3588192]
ENSMUSG00000042179	4.77178	0.791161	6.48688e-06	0.00011649	Pnliprp1	pancreatic lipase related protein 1 [Source:MGI Symbol;Acc:MGI:97723]
ENSMUSG00000089876	4.79953	0.81355	1.19257e-06	2.58845e-05	Tmem102	transmembrane protein 102 [Source:MGI Symbol;Acc:MGI:1921591]
ENSMUSG00000016995	4.81847	3.36756	2.16567e-21	4.40761e-19	Matn4	matrilin 4 [Source:MGI Symbol;Acc:MGI:1328314]
ENSMUSG00000102802	4.86117	2.63854	2.09129e-14	1.77988e-12	Mgam2-ps	maltase-glucoamylase 2, pseudogene [Source:MGI Symbol;Acc:MGI:3645497]
ENSMUSG00000098053	4.92646	1.41853	2.5776e-07	6.67847e-06	Gm27033	predicted gene, 27033 [Source:MGI Symbol;Acc:MGI:5504148]
ENSMUSG00000006649	4.93676	3.75469	1.11356e-23	3.25787e-21	Nphs1	nephrosis 1, nephrin [Source:MGI Symbol;Acc:MGI:1859637]
ENSMUSG00000018168	4.97516	0.218988	2.63217e-05	0.00040053	Ikzf3	IKAROS family zinc finger 3 [Source:MGI Symbol;Acc:MGI:1342542]
ENSMUSG00000070473	4.97817	3.69512	1.43656e-21	3.02808e-19	Cldn3	claudin 3 [Source:MGI Symbol;Acc:MGI:1329044]
ENSMUSG00000034226	5.01708	3.74337	4.83815e-24	1.44558e-21	Rhov	ras homolog gene family, member V [Source:MGI Symbol;Acc:MGI:2444227]
ENSMUSG00000029074	5.15177	1.61062	8.93099e-10	3.75502e-08	Ttll10	tubulin tyrosine ligase-like family, member 10 [Source:MGI Symbol;Acc:MGI:1921855]
ENSMUSG00000024225	5.1937	1.65798	4.52562e-10	1.97985e-08	Clps	colipase, pancreatic [Source:MGI Symbol;Acc:MGI:88421]
ENSMUSG00000024553	5.26944	0.468132	2.36499e-05	0.000365363	Galr1	galanin receptor 1 [Source:MGI Symbol;Acc:MGI:1096364]
ENSMUSG00000004540	5.31526	0.50044	1.27659e-05	0.000212407	Psg17	pregnancy specific glycoprotein 17 [Source:MGI Symbol;Acc:MGI:1347250]
ENSMUSG00000017007	5.53074	3.83417	2.03342e-29	1.09828e-26	Rbpjl	recombination signal binding protein for immunoglobulin kappa J region-like [Source:MGI Symbol;Acc:MGI:1196616]
ENSMUSG00000047730	5.53258	0.689316	9.2728e-07	2.06368e-05	Fcgbp	Fc fragment of IgG binding protein [Source:MGI Symbol;Acc:MGI:2444336]
ENSMUSG00000087103	5.56992	1.50321	9.99694e-10	4.16579e-08	Gm13344	predicted gene 13344 [Source:MGI Symbol;Acc:MGI:3649239]
ENSMUSG00000037798	5.78208	0.911711	1.49449e-07	4.08309e-06	Mat1a	methionine adenosyltransferase I, alpha [Source:MGI Symbol;Acc:MGI:88017]
ENSMUSG00000025934	5.88587	1.00665	2.41237e-08	7.66446e-07	Gsta3	glutathione S-transferase, alpha 3 [Source:MGI Symbol;Acc:MGI:95856]
ENSMUSG00000066720	6.29462	1.37184	3.77228e-09	1.40515e-07	Cldn9	claudin 9 [Source:MGI Symbol;Acc:MGI:1913100]
ENSMUSG00000081392	6.6782	-0.293229	7.70635e-05	0.00102384	Gm11668	predicted gene 11668 [Source:MGI Symbol;Acc:MGI:3650166]
ENSMUSG00000097209	6.83523	-0.168941	4.9446e-05	0.000695762	AU022754	expressed sequence AU022754 [Source:MGI Symbol;Acc:MGI:2146143]
ENSMUSG00000018211	7.0714	0.0195617	1.39176e-05	0.000228857	Wfdc15b	WAP four-disulfide core domain 15B [Source:MGI Symbol;Acc:MGI:2445041]
ENSMUSG00000029188	7.07713	0.021668	1.29304e-05	0.000214342	Slc34a2	solute carrier family 34 (sodium phosphate), member 2 [Source:MGI Symbol;Acc:MGI:1342284]
ENSMUSG00000059668	7.19939	0.123027	5.48821e-06	0.000100746	Krt4	keratin 4 [Source:MGI Symbol;Acc:MGI:96701]
ENSMUSG00000038651	7.23097	0.152678	1.55377e-05	0.000250512	Sycp2l	synaptonemal complex protein 2-like [Source:MGI Symbol;Acc:MGI:2685114]
ENSMUSG00000090925	7.31619	0.219359	2.69255e-06	5.43268e-05	1810064F22Rik	RIKEN cDNA 1810064F22 gene [Source:MGI Symbol;Acc:MGI:1917112]
ENSMUSG00000086509	7.35042	0.249007	2.30508e-06	4.7187e-05	Nkx2-2os	NK2 homeobox 2, opposite strand [Source:MGI Symbol;Acc:MGI:3652259]
ENSMUSG00000040935	7.41805	0.307135	1.6733e-06	3.51768e-05	Padi6	peptidyl arginine deiminase, type VI [Source:MGI Symbol;Acc:MGI:2655198]
ENSMUSG00000027801	7.42039	0.308114	1.21343e-06	2.62966e-05	Tm4sf4	transmembrane 4 superfamily member 4 [Source:MGI Symbol;Acc:MGI:2385173]
ENSMUSG00000025328	7.42683	0.310724	4.08057e-06	7.7964e-05	Padi3	peptidyl arginine deiminase, type III [Source:MGI Symbol;Acc:MGI:1338891]
ENSMUSG00000028865	7.5426	0.416074	3.76625e-06	7.25506e-05	Cd164l2	CD164 sialomucin-like 2 [Source:MGI Symbol;Acc:MGI:1916905]
ENSMUSG00000044186	7.58645	0.448163	9.05062e-07	2.03032e-05	Nkx2-6	NK2 homeobox 6 [Source:MGI Symbol;Acc:MGI:97351]
ENSMUSG00000012350	7.58874	0.449105	1.93748e-06	4.03679e-05	Ehf	ets homologous factor [Source:MGI Symbol;Acc:MGI:1270840]
ENSMUSG00000104576	7.63987	0.497072	2.96867e-07	7.52509e-06	F830115B05Rik	RIKEN cDNA F830115B05 gene [Source:MGI Symbol;Acc:MGI:3642056]
ENSMUSG00000037185	7.80275	0.640556	1.67518e-07	4.52396e-06	Krt80	keratin 80 [Source:MGI Symbol;Acc:MGI:1921377]
ENSMUSG00000044726	9.02586	1.7594	2.68928e-13	1.94668e-11	Erich5	glutamate rich 5 [Source:MGI Symbol;Acc:MGI:2447772]
ENSMUSG00000052485	9.06756	1.7996	3.63812e-14	2.96921e-12	Tmem171	transmembrane protein 171 [Source:MGI Symbol;Acc:MGI:2685751]

## Sheet: MeDPB enriched genes
Supplementary table S1
List of MeDPB enriched genes
ensembl gene ID	log2FC	log2CPM	p-value	corrected p-value	geneSymbol	description
ENSMUSG00000043969	-9.01743	1.77176	1.32023e-07	3.62109e-06	Emx2	empty spiracles homeobox 2 [Source:MGI Symbol;Acc:MGI:95388]
ENSMUSG00000042985	-8.51299	1.2994	4.1002e-09	1.51924e-07	Upk3b	uroplakin 3B [Source:MGI Symbol;Acc:MGI:2140882]
ENSMUSG00000019230	-8.42951	1.22446	6.95424e-08	2.01358e-06	Lhx9	LIM homeobox protein 9 [Source:MGI Symbol;Acc:MGI:1316721]
ENSMUSG00000008658	-8.12497	0.947039	7.50647e-08	2.16454e-06	Rbfox1	RNA binding protein, fox-1 homolog (C. elegans) 1 [Source:MGI Symbol;Acc:MGI:1926224]
ENSMUSG00000031698	-8.05733	0.888924	1.49405e-06	3.17412e-05	Mylk3	myosin light chain kinase 3 [Source:MGI Symbol;Acc:MGI:2443063]
ENSMUSG00000105637	-7.84557	0.694407	5.58802e-08	1.64513e-06	Gm42480	predicted gene 42480 [Source:MGI Symbol;Acc:MGI:5662617]
ENSMUSG00000039153	-7.73701	0.601744	2.7061e-07	6.94731e-06	Runx2	runt related transcription factor 2 [Source:MGI Symbol;Acc:MGI:99829]
ENSMUSG00000021943	-7.59149	0.478487	3.38094e-06	6.62182e-05	Gdf10	growth differentiation factor 10 [Source:MGI Symbol;Acc:MGI:95684]
ENSMUSG00000036510	-7.54504	0.432923	6.43071e-07	1.49964e-05	Cdh8	cadherin 8 [Source:MGI Symbol;Acc:MGI:107434]
ENSMUSG00000032503	-7.37257	0.29134	6.48301e-06	0.00011649	Arpp21	cyclic AMP-regulated phosphoprotein, 21 [Source:MGI Symbol;Acc:MGI:107562]
ENSMUSG00000070866	-7.24104	0.176276	3.87498e-06	7.4441e-05	Zfp804a	zinc finger protein 804A [Source:MGI Symbol;Acc:MGI:2442949]
ENSMUSG00000064329	-7.23424	0.173572	5.55817e-06	0.000101237	Scn1a	sodium channel, voltage-gated, type I, alpha [Source:MGI Symbol;Acc:MGI:98246]
ENSMUSG00000087095	-7.19411	0.141273	9.18782e-06	0.00016008	Emx2os	Emx2 opposite strand/antisense transcript (non-protein coding) [Source:MGI Symbol;Acc:MGI:3052329]
ENSMUSG00000051506	-7.07445	0.042699	1.45467e-05	0.000237535	Wdfy4	WD repeat and FYVE domain containing 4 [Source:MGI Symbol;Acc:MGI:3584510]
ENSMUSG00000101414	-6.99393	-0.025124	1.40328e-05	0.000230214	Gm29101	predicted gene 29101 [Source:MGI Symbol;Acc:MGI:5579807]
ENSMUSG00000086386	-6.95331	-0.0598535	2.86432e-05	0.000429739	Gm12108	predicted gene 12108 [Source:MGI Symbol;Acc:MGI:3651176]
ENSMUSG00000105282	-6.94387	-0.0632033	1.91839e-05	0.000303519	Gm42981	predicted gene 42981 [Source:MGI Symbol;Acc:MGI:5663118]
ENSMUSG00000017400	-6.94387	-0.0632033	1.91928e-05	0.000303519	Stac2	SH3 and cysteine rich domain 2 [Source:MGI Symbol;Acc:MGI:2144518]
ENSMUSG00000020875	-6.93792	3.36428	3.09862e-09	1.16659e-07	Hoxb9	homeobox B9 [Source:MGI Symbol;Acc:MGI:96190]
ENSMUSG00000035783	-6.92879	4.0279	2.51764e-08	7.8742e-07	Acta2	actin, alpha 2, smooth muscle, aorta [Source:MGI Symbol;Acc:MGI:87909]
ENSMUSG00000101174	-6.68786	1.78559	5.89946e-09	2.0868e-07	Hoxd4	homeobox D4 [Source:MGI Symbol;Acc:MGI:96208]
ENSMUSG00000034958	-6.24505	1.37775	2.81451e-06	5.64724e-05	Atcay	ataxia, cerebellar, Cayman type [Source:MGI Symbol;Acc:MGI:2448730]
ENSMUSG00000053093	-6.00426	5.13386	0.000125206	0.0015643	Myh7	myosin, heavy polypeptide 7, cardiac muscle, beta [Source:MGI Symbol;Acc:MGI:2155600]
ENSMUSG00000020542	-5.95461	1.1147	5.37636e-06	9.88224e-05	Myocd	myocardin [Source:MGI Symbol;Acc:MGI:2137495]
ENSMUSG00000001661	-5.66302	2.7982	1.00619e-08	3.42131e-07	Hoxc6	homeobox C6 [Source:MGI Symbol;Acc:MGI:96197]
ENSMUSG00000055027	-5.62323	1.60349	1.75029e-07	4.69967e-06	Smyd1	SET and MYND domain containing 1 [Source:MGI Symbol;Acc:MGI:104790]
ENSMUSG00000105750	-5.44166	0.666653	1.29259e-05	0.000214342	Gm43130	predicted gene 43130 [Source:MGI Symbol;Acc:MGI:5663267]
ENSMUSG00000049001	-5.35854	3.4484	1.27187e-16	1.50713e-14	Ndnf	neuron-derived neurotrophic factor [Source:MGI Symbol;Acc:MGI:1915419]
ENSMUSG00000046714	-5.35464	2.22208	1.96841e-06	4.08989e-05	Foxc2	forkhead box C2 [Source:MGI Symbol;Acc:MGI:1347481]
ENSMUSG00000022485	-5.2952	2.90325	7.9224e-19	1.18356e-16	Hoxc5	homeobox C5 [Source:MGI Symbol;Acc:MGI:96196]
ENSMUSG00000027840	-5.29131	0.530919	4.35405e-06	8.22932e-05	Wnt2b	wingless-type MMTV integration site family, member 2B [Source:MGI Symbol;Acc:MGI:1261834]
ENSMUSG00000034336	-5.2388	4.44331	1.33556e-06	2.85903e-05	Ina	internexin neuronal intermediate filament protein, alpha [Source:MGI Symbol;Acc:MGI:96568]
ENSMUSG00000053702	-5.23816	2.65485	2.9544e-06	5.86978e-05	Nebl	nebulette [Source:MGI Symbol;Acc:MGI:1921353]
ENSMUSG00000028360	-5.17934	2.05343	1.77799e-10	8.46385e-09	Slc44a5	solute carrier family 44, member 5 [Source:MGI Symbol;Acc:MGI:3035141]
ENSMUSG00000027358	-5.13086	0.401933	3.30991e-05	0.00048876	Bmp2	bone morphogenetic protein 2 [Source:MGI Symbol;Acc:MGI:88177]
ENSMUSG00000026247	-5.01684	1.5422	2.68666e-09	1.02246e-07	Ecel1	endothelin converting enzyme-like 1 [Source:MGI Symbol;Acc:MGI:1343461]
ENSMUSG00000026586	-5.01525	4.22969	9.46552e-08	2.66381e-06	Prrx1	paired related homeobox 1 [Source:MGI Symbol;Acc:MGI:97712]
ENSMUSG00000035799	-4.98817	3.98142	1.47286e-05	0.000239667	Twist1	twist basic helix-loop-helix transcription factor 1 [Source:MGI Symbol;Acc:MGI:98872]
ENSMUSG00000106214	-4.89479	0.937284	9.12148e-07	2.04295e-05	Gm43426	predicted gene 43426 [Source:MGI Symbol;Acc:MGI:5663563]
ENSMUSG00000043219	-4.85154	2.48096	5.22898e-12	3.03432e-10	Hoxa6	homeobox A6 [Source:MGI Symbol;Acc:MGI:96178]
ENSMUSG00000079277	-4.81142	1.35342	6.38157e-06	0.00011504	Hoxd3	homeobox D3 [Source:MGI Symbol;Acc:MGI:96207]
ENSMUSG00000027500	-4.81074	3.48947	8.24149e-06	0.000145396	Stmn2	stathmin-like 2 [Source:MGI Symbol;Acc:MGI:98241]
ENSMUSG00000051747	-4.73354	8.42766	0.000161152	0.00195091	Ttn	titin [Source:MGI Symbol;Acc:MGI:98864]
ENSMUSG00000038236	-4.57138	3.26606	7.80906e-19	1.17917e-16	Hoxa7	homeobox A7 [Source:MGI Symbol;Acc:MGI:96179]
ENSMUSG00000104871	-4.56597	-0.0613718	0.000157171	0.00190436	Gm42639	predicted gene 42639 [Source:MGI Symbol;Acc:MGI:5662776]
ENSMUSG00000042751	-4.56538	1.78379	1.48845e-05	0.000241646	Nmnat2	nicotinamide nucleotide adenylyltransferase 2 [Source:MGI Symbol;Acc:MGI:2444155]
ENSMUSG00000037990	-4.51968	-0.0979975	0.000220222	0.00255796	Sh3rf3	SH3 domain containing ring finger 3 [Source:MGI Symbol;Acc:MGI:2444637]
ENSMUSG00000105990	-4.51455	-0.098121	0.000200566	0.00235892	Gm43307	predicted gene 43307 [Source:MGI Symbol;Acc:MGI:5663444]
ENSMUSG00000028480	-4.48172	3.00038	3.98098e-08	1.21006e-06	Glipr2	GLI pathogenesis-related 2 [Source:MGI Symbol;Acc:MGI:1917770]
ENSMUSG00000055214	-4.46167	-0.139017	0.000281771	0.0031429	Pld5	phospholipase D family, member 5 [Source:MGI Symbol;Acc:MGI:2442056]
ENSMUSG00000105086	-4.32779	0.458056	3.07961e-05	0.000458124	Gm42534	predicted gene 42534 [Source:MGI Symbol;Acc:MGI:5662671]
ENSMUSG00000052504	-4.32437	3.13305	9.83347e-06	0.000169437	Epha3	Eph receptor A3 [Source:MGI Symbol;Acc:MGI:99612]
ENSMUSG00000067818	-4.26018	3.15685	1.44855e-08	4.79764e-07	Myl9	myosin, light polypeptide 9, regulatory [Source:MGI Symbol;Acc:MGI:2138915]
ENSMUSG00000057098	-4.24805	3.37146	1.68608e-07	4.54465e-06	Ebf1	early B cell factor 1 [Source:MGI Symbol;Acc:MGI:95275]
ENSMUSG00000060534	-4.22667	3.35987	1.98721e-05	0.000313202	Dcc	deleted in colorectal carcinoma [Source:MGI Symbol;Acc:MGI:94869]
ENSMUSG00000015619	-4.21961	1.91137	4.37686e-06	8.25121e-05	Gata3	GATA binding protein 3 [Source:MGI Symbol;Acc:MGI:95663]
ENSMUSG00000053465	-4.21642	0.825228	5.66874e-05	0.000784297	Hs6st3	heparan sulfate 6-O-sulfotransferase 3 [Source:MGI Symbol;Acc:MGI:1354960]
ENSMUSG00000046449	-4.20297	0.833889	0.000102105	0.00131789	C77370	expressed sequence C77370 [Source:MGI Symbol;Acc:MGI:2148050]
ENSMUSG00000050295	-4.20211	3.63695	1.24542e-05	0.000207961	Foxc1	forkhead box C1 [Source:MGI Symbol;Acc:MGI:1347466]
ENSMUSG00000015053	-4.17601	1.43451	5.64959e-06	0.000102768	Gata2	GATA binding protein 2 [Source:MGI Symbol;Acc:MGI:95662]
ENSMUSG00000027750	-4.11396	3.98671	8.61048e-10	3.63114e-08	Postn	periostin, osteoblast specific factor [Source:MGI Symbol;Acc:MGI:1926321]
ENSMUSG00000026418	-4.1024	2.92854	6.4394e-07	1.49964e-05	Tnni1	troponin I, skeletal, slow 1 [Source:MGI Symbol;Acc:MGI:105073]
ENSMUSG00000041552	-4.09596	1.06723	0.000321351	0.00350096	Ptchd1	patched domain containing 1 [Source:MGI Symbol;Acc:MGI:2685233]
ENSMUSG00000024087	-4.09228	1.58703	5.5731e-07	1.32297e-05	Cyp1b1	cytochrome P450, family 1, subfamily b, polypeptide 1 [Source:MGI Symbol;Acc:MGI:88590]
ENSMUSG00000021373	-4.08688	2.11902	3.47039e-06	6.75931e-05	Cap2	CAP, adenylate cyclase-associated protein, 2 (yeast) [Source:MGI Symbol;Acc:MGI:1914502]
ENSMUSG00000039891	-4.06283	1.05124	0.000112387	0.00143478	Txlnb	taxilin beta [Source:MGI Symbol;Acc:MGI:2671945]
ENSMUSG00000028883	-4.01309	4.48357	2.83635e-06	5.68201e-05	Sema3a	sema domain, immunoglobulin domain (Ig), short basic domain, secreted, (semaphorin) 3A [Source:MGI Symbol;Acc:MGI:107558]
ENSMUSG00000085201	-4.00083	0.649967	3.39995e-05	0.000500476	Nr6a1os	nuclear receptor subfamily 6, group A, member 1, opposite strand [Source:MGI Symbol;Acc:MGI:3649430]
ENSMUSG00000004360	-3.98763	1.88181	3.28655e-08	1.01435e-06	9330159F19Rik	RIKEN cDNA 9330159F19 gene [Source:MGI Symbol;Acc:MGI:3036239]
ENSMUSG00000040552	-3.98242	0.177472	0.000253603	0.00287902	C3ar1	complement component 3a receptor 1 [Source:MGI Symbol;Acc:MGI:1097680]
ENSMUSG00000102692	-3.98173	0.98744	5.5269e-06	0.000101192	Dchs2	dachsous 2 (Drosophila) [Source:MGI Symbol;Acc:MGI:2685263]
ENSMUSG00000035513	-3.90265	1.61108	0.000133491	0.00165602	Ntng2	netrin G2 [Source:MGI Symbol;Acc:MGI:2159341]
ENSMUSG00000027581	-3.89024	2.09271	2.9793e-05	0.000444144	Stmn3	stathmin-like 3 [Source:MGI Symbol;Acc:MGI:1277137]
ENSMUSG00000027716	-3.8236	2.37967	2.47201e-09	9.43327e-08	Trpc3	transient receptor potential cation channel, subfamily C, member 3 [Source:MGI Symbol;Acc:MGI:109526]
ENSMUSG00000100158	-3.82294	0.50598	0.000187675	0.00222406	Gm28119	predicted gene 28119 [Source:MGI Symbol;Acc:MGI:5578825]
ENSMUSG00000034780	-3.80624	1.53983	4.0635e-07	9.9457e-06	B3galt1	UDP-Gal:betaGlcNAc beta 1,3-galactosyltransferase, polypeptide 1 [Source:MGI Symbol;Acc:MGI:1349403]
ENSMUSG00000025402	-3.79638	2.35174	9.20001e-07	2.05073e-05	Nab2	Ngfi-A binding protein 2 [Source:MGI Symbol;Acc:MGI:107563]
ENSMUSG00000085399	-3.78368	1.32567	0.000153179	0.0018592	Foxd2os	forkhead box D2, opposite strand [Source:MGI Symbol;Acc:MGI:2444065]
ENSMUSG00000054409	-3.76693	0.4584	0.000145661	0.0017896	Tmem74	transmembrane protein 74 [Source:MGI Symbol;Acc:MGI:2443417]
ENSMUSG00000085696	-3.70959	0.409075	0.000339162	0.0036553	Hoxaas3	Hoxa cluster antisense RNA 3 [Source:MGI Symbol;Acc:MGI:1919878]
ENSMUSG00000040612	-3.70511	3.69131	7.33752e-10	3.11302e-08	Ildr2	immunoglobulin-like domain containing receptor 2 [Source:MGI Symbol;Acc:MGI:1196370]
ENSMUSG00000038700	-3.70464	2.63502	3.59444e-08	1.09732e-06	Hoxb5	homeobox B5 [Source:MGI Symbol;Acc:MGI:96186]
ENSMUSG00000034324	-3.69385	3.96344	1.17157e-08	3.94539e-07	Tmem132c	transmembrane protein 132C [Source:MGI Symbol;Acc:MGI:2443061]
ENSMUSG00000017817	-3.68023	1.00329	2.95378e-05	0.000442217	Jph2	junctophilin 2 [Source:MGI Symbol;Acc:MGI:1891496]
ENSMUSG00000020061	-3.66873	2.13173	4.30274e-07	1.03999e-05	Mybpc1	myosin binding protein C, slow-type [Source:MGI Symbol;Acc:MGI:1336213]
ENSMUSG00000039476	-3.63115	0.96758	4.17152e-05	0.000602063	Prrx2	paired related homeobox 2 [Source:MGI Symbol;Acc:MGI:98218]
ENSMUSG00000016458	-3.62352	3.26515	8.03419e-14	6.23338e-12	Wt1	Wilms tumor 1 homolog [Source:MGI Symbol;Acc:MGI:98968]
ENSMUSG00000039717	-3.62201	1.37241	0.000230435	0.002659	Ralyl	RALY RNA binding protein-like [Source:MGI Symbol;Acc:MGI:1924147]
ENSMUSG00000035864	-3.60455	1.82594	5.25705e-06	9.68829e-05	Syt1	synaptotagmin I [Source:MGI Symbol;Acc:MGI:99667]
ENSMUSG00000056648	-3.59329	3.61727	1.36621e-09	5.45046e-08	Hoxb8	homeobox B8 [Source:MGI Symbol;Acc:MGI:96189]
ENSMUSG00000074971	-3.5922	1.16477	0.000215961	0.00251471	Fibin	fin bud initiation factor homolog (zebrafish) [Source:MGI Symbol;Acc:MGI:1914856]
ENSMUSG00000036790	-3.57932	2.51813	4.94333e-06	9.1946e-05	Slitrk2	SLIT and NTRK-like family, member 2 [Source:MGI Symbol;Acc:MGI:2679449]
ENSMUSG00000020053	-3.57897	5.65008	1.06101e-19	1.71261e-17	Igf1	insulin-like growth factor 1 [Source:MGI Symbol;Acc:MGI:96432]
ENSMUSG00000074637	-3.54701	2.92644	0.000358573	0.00382923	Sox2	SRY (sex determining region Y)-box 2 [Source:MGI Symbol;Acc:MGI:98364]
ENSMUSG00000022371	-3.54089	3.08759	1.11393e-12	7.14288e-11	Col14a1	collagen, type XIV, alpha 1 [Source:MGI Symbol;Acc:MGI:1341272]
ENSMUSG00000028871	-3.53078	1.62307	1.54226e-05	0.000248942	Rspo1	R-spondin 1 [Source:MGI Symbol;Acc:MGI:2183426]
ENSMUSG00000032291	-3.51219	4.56821	4.79752e-05	0.000677101	Crabp1	cellular retinoic acid binding protein I [Source:MGI Symbol;Acc:MGI:88490]
ENSMUSG00000027568	-3.49626	0.580173	0.000148969	0.00181911	Ntsr1	neurotensin receptor 1 [Source:MGI Symbol;Acc:MGI:97386]
ENSMUSG00000053062	-3.49075	2.51987	0.00122417	0.0110839	Jam2	junction adhesion molecule 2 [Source:MGI Symbol;Acc:MGI:1933820]
ENSMUSG00000010830	-3.45318	-0.216695	0.00163709	0.0141814	Kdelr3	KDEL (Lys-Asp-Glu-Leu) endoplasmic reticulum protein retention receptor 3 [Source:MGI Symbol;Acc:MGI:2145953]
ENSMUSG00000078190	-3.45178	5.42199	1.8468e-23	5.29278e-21	Dnm3os	dynamin 3, opposite strand [Source:MGI Symbol;Acc:MGI:3052332]
ENSMUSG00000057777	-3.43082	3.14322	6.72815e-07	1.55656e-05	Mab21l2	mab-21-like 2 (C. elegans) [Source:MGI Symbol;Acc:MGI:1346022]
ENSMUSG00000028364	-3.41976	6.67384	1.60811e-13	1.20121e-11	Tnc	tenascin C [Source:MGI Symbol;Acc:MGI:101922]
ENSMUSG00000001493	-3.41697	3.4702	9.78206e-08	2.73644e-06	Meox1	mesenchyme homeobox 1 [Source:MGI Symbol;Acc:MGI:103220]
ENSMUSG00000044288	-3.41411	1.80269	2.81498e-06	5.64724e-05	Cnr1	cannabinoid receptor 1 (brain) [Source:MGI Symbol;Acc:MGI:104615]
ENSMUSG00000027173	-3.39598	-0.259502	0.00249102	0.0199665	Depdc7	DEP domain containing 7 [Source:MGI Symbol;Acc:MGI:2139258]
ENSMUSG00000048450	-3.38009	3.15646	1.57427e-05	0.000252606	Msx1	msh homeobox 1 [Source:MGI Symbol;Acc:MGI:97168]
ENSMUSG00000024064	-3.37992	1.6331	3.55743e-05	0.000520928	Galnt14	UDP-N-acetyl-alpha-D-galactosamine:polypeptide N-acetylgalactosaminyltransferase 14 [Source:MGI Symbol;Acc:MGI:1918935]
ENSMUSG00000073400	-3.37915	1.35982	0.000203469	0.00238508	Trim10	tripartite motif-containing 10 [Source:MGI Symbol;Acc:MGI:1338757]
ENSMUSG00000038721	-3.37259	1.48429	0.000106285	0.00136807	Hoxb7	homeobox B7 [Source:MGI Symbol;Acc:MGI:96188]
ENSMUSG00000061603	-3.36925	3.93683	0.000269167	0.00302393	Akap6	A kinase (PRKA) anchor protein 6 [Source:MGI Symbol;Acc:MGI:3050566]
ENSMUSG00000052374	-3.35318	2.62397	0.000376898	0.00400664	Actn2	actinin alpha 2 [Source:MGI Symbol;Acc:MGI:109192]
ENSMUSG00000024049	-3.35109	3.02672	3.87852e-05	0.000565587	Myom1	myomesin 1 [Source:MGI Symbol;Acc:MGI:1341430]
ENSMUSG00000069171	-3.31273	4.85873	5.24666e-09	1.87478e-07	Nr2f1	nuclear receptor subfamily 2, group F, member 1 [Source:MGI Symbol;Acc:MGI:1352451]
ENSMUSG00000028023	-3.30461	3.84563	2.9951e-11	1.6177e-09	Pitx2	paired-like homeodomain transcription factor 2 [Source:MGI Symbol;Acc:MGI:109340]
ENSMUSG00000039103	-3.29505	2.10467	6.84514e-05	0.000923404	Nexn	nexilin [Source:MGI Symbol;Acc:MGI:1916060]
ENSMUSG00000031558	-3.28976	6.18588	2.68257e-35	2.21596e-32	Slit2	slit homolog 2 (Drosophila) [Source:MGI Symbol;Acc:MGI:1315205]
ENSMUSG00000040420	-3.28707	0.67718	0.000277059	0.00310267	Cdh18	cadherin 18 [Source:MGI Symbol;Acc:MGI:1344366]
ENSMUSG00000102494	-3.28499	1.09542	2.95777e-05	0.000442342	Gm36988	predicted gene, 36988 [Source:MGI Symbol;Acc:MGI:5610216]
ENSMUSG00000060913	-3.28448	1.79557	0.0012185	0.011061	Trim55	tripartite motif-containing 55 [Source:MGI Symbol;Acc:MGI:3036269]
ENSMUSG00000103197	-3.28183	0.0797784	0.0015735	0.0136991	Gm37642	predicted gene, 37642 [Source:MGI Symbol;Acc:MGI:5610870]
ENSMUSG00000024245	-3.27642	0.403933	0.00114511	0.0104761	Tmem178	transmembrane protein 178 [Source:MGI Symbol;Acc:MGI:1915277]
ENSMUSG00000026786	-3.27401	0.0770057	0.00213158	0.0176081	Apbb1ip	amyloid beta (A4) precursor protein-binding, family B, member 1 interacting protein [Source:MGI Symbol;Acc:MGI:1861354]
ENSMUSG00000025978	-3.26442	1.78475	6.69193e-07	1.55074e-05	Rftn2	raftlin family member 2 [Source:MGI Symbol;Acc:MGI:1921263]
ENSMUSG00000052371	-3.26375	0.0780389	0.00216417	0.0178249	Hoxd3os1	homeobox D3, opposite strand 1 [Source:MGI Symbol;Acc:MGI:1923875]
ENSMUSG00000022220	-3.26013	1.66675	2.95516e-06	5.86978e-05	Adcy4	adenylate cyclase 4 [Source:MGI Symbol;Acc:MGI:99674]
ENSMUSG00000040265	-3.25285	1.77584	5.75558e-07	1.35613e-05	Dnm3	dynamin 3 [Source:MGI Symbol;Acc:MGI:1341299]
ENSMUSG00000050069	-3.22936	1.22841	0.000172432	0.00206786	Grem2	gremlin 2, DAN family BMP antagonist [Source:MGI Symbol;Acc:MGI:1344367]
ENSMUSG00000027452	-3.22606	1.75023	1.08165e-05	0.000184789	Acss1	acyl-CoA synthetase short-chain family member 1 [Source:MGI Symbol;Acc:MGI:1915988]
ENSMUSG00000045930	-3.22115	1.64155	0.000127781	0.00159081	Clec14a	C-type lectin domain family 14, member a [Source:MGI Symbol;Acc:MGI:1914114]
ENSMUSG00000016763	-3.21886	4.12374	0.000122419	0.00153768	Scube1	signal peptide, CUB domain, EGF-like 1 [Source:MGI Symbol;Acc:MGI:1890616]
ENSMUSG00000092559	-3.21724	0.353932	0.00117075	0.0106689	Gm20475	predicted gene 20475 [Source:MGI Symbol;Acc:MGI:5141940]
ENSMUSG00000059588	-3.19894	3.99353	2.52483e-10	1.14745e-08	Calcrl	calcitonin receptor-like [Source:MGI Symbol;Acc:MGI:1926944]
ENSMUSG00000085645	-3.18817	0.0108435	0.00217741	0.0179235	Hoxb5os	homeobox B5 and homeobox B6, opposite strand [Source:MGI Symbol;Acc:MGI:1922645]
ENSMUSG00000036144	-3.16878	1.99199	0.00425498	0.0311374	Meox2	mesenchyme homeobox 2 [Source:MGI Symbol;Acc:MGI:103219]
ENSMUSG00000026890	-3.16082	0.99581	0.000293979	0.00324169	Lhx6	LIM homeobox protein 6 [Source:MGI Symbol;Acc:MGI:1306803]
ENSMUSG00000057182	-3.15799	2.08485	0.000937983	0.0088412	Scn3a	sodium channel, voltage-gated, type III, alpha [Source:MGI Symbol;Acc:MGI:98249]
ENSMUSG00000043110	-3.15117	0.796389	0.000347395	0.00372687	Lrrn4	leucine rich repeat neuronal 4 [Source:MGI Symbol;Acc:MGI:2445154]
ENSMUSG00000062961	-3.14636	1.14866	0.00405026	0.029983	Ccdc177	coiled-coil domain containing 177 [Source:MGI Symbol;Acc:MGI:2686414]
ENSMUSG00000010066	-3.14597	2.22995	3.5421e-08	1.0837e-06	Cacna2d2	calcium channel, voltage-dependent, alpha 2/delta subunit 2 [Source:MGI Symbol;Acc:MGI:1929813]
ENSMUSG00000051839	-3.13704	1.5607	5.77525e-05	0.000798247	Gypa	glycophorin A [Source:MGI Symbol;Acc:MGI:95880]
ENSMUSG00000061080	-3.13702	2.87585	2.0944e-10	9.73895e-09	Lsamp	limbic system-associated membrane protein [Source:MGI Symbol;Acc:MGI:1261760]
ENSMUSG00000081683	-3.13386	2.6729	1.24392e-05	0.000207961	Fzd10	frizzled class receptor 10 [Source:MGI Symbol;Acc:MGI:2136761]
ENSMUSG00000015957	-3.13344	-0.0267915	0.00301602	0.0233099	Wnt11	wingless-type MMTV integration site family, member 11 [Source:MGI Symbol;Acc:MGI:101948]
ENSMUSG00000005089	-3.12873	3.32227	5.01545e-05	0.000702914	Slc1a2	solute carrier family 1 (glial high affinity glutamate transporter), member 2 [Source:MGI Symbol;Acc:MGI:101931]
ENSMUSG00000060044	-3.12274	1.4141	0.000337859	0.00364966	Tmem26	transmembrane protein 26 [Source:MGI Symbol;Acc:MGI:2143537]
ENSMUSG00000032625	-3.09405	3.26458	2.63255e-05	0.00040053	Thsd7a	thrombospondin, type I, domain containing 7A [Source:MGI Symbol;Acc:MGI:2685683]
ENSMUSG00000062209	-3.08237	1.50963	0.00138672	0.0123486	Erbb4	erb-b2 receptor tyrosine kinase 4 [Source:MGI Symbol;Acc:MGI:104771]
ENSMUSG00000035594	-3.07968	-0.0599887	0.00326007	0.0249082	Chrna5	cholinergic receptor, nicotinic, alpha polypeptide 5 [Source:MGI Symbol;Acc:MGI:87889]
ENSMUSG00000032179	-3.07141	2.43252	2.68661e-05	0.000406553	Bmp5	bone morphogenetic protein 5 [Source:MGI Symbol;Acc:MGI:88181]
ENSMUSG00000026389	-3.06799	0.506964	0.000947147	0.0089028	Steap3	STEAP family member 3 [Source:MGI Symbol;Acc:MGI:1915678]
ENSMUSG00000104868	-3.06746	1.49145	0.00107109	0.00988906	Gm9954	predicted gene 9954 [Source:MGI Symbol;Acc:MGI:3642120]
ENSMUSG00000104990	-3.0663	0.917996	0.000101849	0.001317	Gm43504	predicted gene 43504 [Source:MGI Symbol;Acc:MGI:5663641]
ENSMUSG00000103151	-3.06168	0.23715	0.00194515	0.016355	Gm38292	predicted gene, 38292 [Source:MGI Symbol;Acc:MGI:5611520]
ENSMUSG00000019880	-3.05068	2.35022	1.62196e-06	3.42515e-05	Rspo3	R-spondin 3 [Source:MGI Symbol;Acc:MGI:1920030]
ENSMUSG00000024053	-3.04256	2.84538	8.381e-07	1.89524e-05	Emilin2	elastin microfibril interfacer 2 [Source:MGI Symbol;Acc:MGI:2389136]
ENSMUSG00000037492	-3.04074	2.78413	2.12344e-05	0.000332435	Zmat4	zinc finger, matrin type 4 [Source:MGI Symbol;Acc:MGI:2443497]
ENSMUSG00000036295	-3.03015	2.20546	3.55999e-07	8.864e-06	Lrrn3	leucine rich repeat protein 3, neuronal [Source:MGI Symbol;Acc:MGI:106036]
ENSMUSG00000019899	-3.02464	2.52203	0.000141146	0.00174366	Lama2	laminin, alpha 2 [Source:MGI Symbol;Acc:MGI:99912]
ENSMUSG00000103047	-3.02298	0.482976	0.00237035	0.019227	Gm37310	predicted gene, 37310 [Source:MGI Symbol;Acc:MGI:5610538]
ENSMUSG00000032537	-3.02226	2.97569	0.000715106	0.00696894	Ephb1	Eph receptor B1 [Source:MGI Symbol;Acc:MGI:1096337]
ENSMUSG00000024347	-3.02205	1.46525	2.86165e-05	0.000429739	Psd2	pleckstrin and Sec7 domain containing 2 [Source:MGI Symbol;Acc:MGI:1921252]
ENSMUSG00000021994	-3.01514	3.65872	0.000671953	0.00662657	Wnt5a	wingless-type MMTV integration site family, member 5A [Source:MGI Symbol;Acc:MGI:98958]
ENSMUSG00000020902	-3.01379	4.12625	0.000629421	0.00625989	Ntn1	netrin 1 [Source:MGI Symbol;Acc:MGI:105088]
ENSMUSG00000104735	-3.01261	0.205206	0.00204778	0.0170867	C130075A20Rik	RIKEN cDNA C130075A20 gene [Source:MGI Symbol;Acc:MGI:2443940]
ENSMUSG00000030787	-3.00442	0.206653	0.00307034	0.0236516	Lyve1	lymphatic vessel endothelial hyaluronan receptor 1 [Source:MGI Symbol;Acc:MGI:2136348]
ENSMUSG00000054675	-2.97719	2.22769	5.99004e-07	1.40901e-05	Tmem119	transmembrane protein 119 [Source:MGI Symbol;Acc:MGI:2385228]
ENSMUSG00000022429	-2.97554	0.437589	0.0019499	0.0163673	Dmc1	DNA meiotic recombinase 1 [Source:MGI Symbol;Acc:MGI:105393]
ENSMUSG00000057123	-2.96658	1.82338	6.20389e-05	0.000849462	Gja5	gap junction protein, alpha 5 [Source:MGI Symbol;Acc:MGI:95716]
ENSMUSG00000061353	-2.96376	5.51797	5.35915e-09	1.91012e-07	Cxcl12	chemokine (C-X-C motif) ligand 12 [Source:MGI Symbol;Acc:MGI:103556]
ENSMUSG00000068196	-2.96076	3.20418	3.60502e-06	6.98643e-05	Col8a1	collagen, type VIII, alpha 1 [Source:MGI Symbol;Acc:MGI:88463]
ENSMUSG00000052396	-2.95194	1.51817	1.40663e-05	0.000230493	Mogat2	monoacylglycerol O-acyltransferase 2 [Source:MGI Symbol;Acc:MGI:2663253]
ENSMUSG00000073940	-2.9296	1.27231	0.00093363	0.00882299	Hbb-bt	hemoglobin, beta adult t chain [Source:MGI Symbol;Acc:MGI:5474850]
ENSMUSG00000031375	-2.92422	2.74127	0.00011892	0.00150075	Bgn	biglycan [Source:MGI Symbol;Acc:MGI:88158]
ENSMUSG00000040495	-2.91858	-0.174802	0.00614332	0.0419605	Chrm4	cholinergic receptor, muscarinic 4 [Source:MGI Symbol;Acc:MGI:88399]
ENSMUSG00000021359	-2.90076	1.86725	0.000387018	0.00409871	Tfap2a	transcription factor AP-2, alpha [Source:MGI Symbol;Acc:MGI:104671]
ENSMUSG00000028033	-2.9001	1.37624	0.00122828	0.0111067	Kcnq5	potassium voltage-gated channel, subfamily Q, member 5 [Source:MGI Symbol;Acc:MGI:1924937]
ENSMUSG00000074968	-2.89014	0.940919	0.000657417	0.00649691	Ano3	anoctamin 3 [Source:MGI Symbol;Acc:MGI:3613666]
ENSMUSG00000068373	-2.87345	2.14925	4.02867e-05	0.000582043	D430041D05Rik	RIKEN cDNA D430041D05 gene [Source:MGI Symbol;Acc:MGI:2181743]
ENSMUSG00000065501	-2.87181	1.45867	5.07944e-05	0.000711172	Mir335	microRNA 335 [Source:MGI Symbol;Acc:MGI:3619348]
ENSMUSG00000047786	-2.86388	2.3811	5.10981e-06	9.44173e-05	Lix1	limb expression 1 homolog (chicken) [Source:MGI Symbol;Acc:MGI:1913893]
ENSMUSG00000051146	-2.86286	-0.217276	0.00550878	0.0385066	Camk2n2	calcium/calmodulin-dependent protein kinase II inhibitor 2 [Source:MGI Symbol;Acc:MGI:1920297]
ENSMUSG00000034116	-2.86141	-0.216411	0.00547136	0.0383023	Vav1	vav 1 oncogene [Source:MGI Symbol;Acc:MGI:98923]
ENSMUSG00000062184	-2.85643	3.59053	6.79092e-10	2.89863e-08	Hs6st2	heparan sulfate 6-O-sulfotransferase 2 [Source:MGI Symbol;Acc:MGI:1354959]
ENSMUSG00000016087	-2.85442	3.4817	1.7391e-11	9.69137e-10	Fli1	Friend leukemia integration 1 [Source:MGI Symbol;Acc:MGI:95554]
ENSMUSG00000018819	-2.84546	2.76672	3.91783e-08	1.19345e-06	Lsp1	lymphocyte specific 1 [Source:MGI Symbol;Acc:MGI:96832]
ENSMUSG00000102448	-2.84356	0.079119	0.00304209	0.0234726	Gm37101	predicted gene, 37101 [Source:MGI Symbol;Acc:MGI:5610329]
ENSMUSG00000074415	-2.84079	4.57567	2.9046e-14	2.44247e-12	2610203C20Rik	RIKEN cDNA 2610203C20 gene [Source:MGI Symbol;Acc:MGI:1917705]
ENSMUSG00000090061	-2.83454	4.53392	0.000294655	0.00324536	Nwd2	NACHT and WD repeat domain containing 2 [Source:MGI Symbol;Acc:MGI:1920464]
ENSMUSG00000020609	-2.82665	2.35315	0.0036673	0.0275106	Apob	apolipoprotein B [Source:MGI Symbol;Acc:MGI:88052]
ENSMUSG00000038725	-2.82657	2.23072	5.44147e-05	0.000756579	Pkhd1l1	polycystic kidney and hepatic disease 1-like 1 [Source:MGI Symbol;Acc:MGI:2183153]
ENSMUSG00000026208	-2.81338	4.60105	3.37405e-20	5.50952e-18	Des	desmin [Source:MGI Symbol;Acc:MGI:94885]
ENSMUSG00000040260	-2.80558	5.97979	3.65786e-14	2.96921e-12	Daam2	dishevelled associated activator of morphogenesis 2 [Source:MGI Symbol;Acc:MGI:1923691]
ENSMUSG00000052516	-2.79232	4.56963	2.22658e-10	1.02517e-08	Robo2	roundabout homolog 2 (Drosophila) [Source:MGI Symbol;Acc:MGI:1890110]
ENSMUSG00000019929	-2.78876	1.48911	0.000304143	0.00334158	Dcn	decorin [Source:MGI Symbol;Acc:MGI:94872]
ENSMUSG00000105502	-2.78852	0.298371	0.00254318	0.0203035	Gm42536	predicted gene 42536 [Source:MGI Symbol;Acc:MGI:5662673]
ENSMUSG00000052188	-2.78819	0.513855	0.00258635	0.0205547	Gm14964	predicted gene 14964 [Source:MGI Symbol;Acc:MGI:3641621]
ENSMUSG00000032327	-2.788	3.19141	1.11279e-10	5.54147e-09	Stra6	stimulated by retinoic acid gene 6 [Source:MGI Symbol;Acc:MGI:107742]
ENSMUSG00000004791	-2.77902	0.508632	0.00153357	0.0134264	Pgf	placental growth factor [Source:MGI Symbol;Acc:MGI:105095]
ENSMUSG00000055782	-2.77238	2.1296	1.20183e-05	0.000202205	Abcd2	ATP-binding cassette, sub-family D (ALD), member 2 [Source:MGI Symbol;Acc:MGI:1349467]
ENSMUSG00000016918	-2.77169	4.17352	1.23116e-07	3.39004e-06	Sulf1	sulfatase 1 [Source:MGI Symbol;Acc:MGI:2138563]
ENSMUSG00000028332	-2.76628	1.83812	0.00103014	0.00956127	Hemgn	hemogen [Source:MGI Symbol;Acc:MGI:2136910]
ENSMUSG00000032122	-2.75906	0.991851	0.000247164	0.00282033	Slc37a2	solute carrier family 37 (glycerol-3-phosphate transporter), member 2 [Source:MGI Symbol;Acc:MGI:1929693]
ENSMUSG00000048126	-2.75569	1.74743	0.00119267	0.0108351	Col6a3	collagen, type VI, alpha 3 [Source:MGI Symbol;Acc:MGI:88461]
ENSMUSG00000040061	-2.75031	0.26836	0.00221643	0.0181595	Plcb2	phospholipase C, beta 2 [Source:MGI Symbol;Acc:MGI:107465]
ENSMUSG00000021974	-2.74991	3.06432	3.90262e-05	0.00056836	Fgf9	fibroblast growth factor 9 [Source:MGI Symbol;Acc:MGI:104723]
ENSMUSG00000027977	-2.7493	1.11032	0.000833137	0.0079536	Ndst3	N-deacetylase/N-sulfotransferase (heparan glucosaminyl) 3 [Source:MGI Symbol;Acc:MGI:1932544]
ENSMUSG00000023800	-2.74874	1.89174	2.40719e-05	0.000371067	Tiam2	T cell lymphoma invasion and metastasis 2 [Source:MGI Symbol;Acc:MGI:1344338]
ENSMUSG00000004885	-2.74197	4.60856	6.13656e-05	0.000844033	Crabp2	cellular retinoic acid binding protein II [Source:MGI Symbol;Acc:MGI:88491]
ENSMUSG00000025270	-2.73054	3.49927	7.11487e-09	2.47498e-07	Alas2	aminolevulinic acid synthase 2, erythroid [Source:MGI Symbol;Acc:MGI:87990]
ENSMUSG00000027797	-2.7277	3.58774	9.17162e-08	2.58629e-06	Dclk1	doublecortin-like kinase 1 [Source:MGI Symbol;Acc:MGI:1330861]
ENSMUSG00000026950	-2.72072	3.10946	0.00277228	0.021725	Neb	nebulin [Source:MGI Symbol;Acc:MGI:97292]
ENSMUSG00000056073	-2.71058	2.19062	1.08531e-05	0.000185188	Grik2	glutamate receptor, ionotropic, kainate 2 (beta 2) [Source:MGI Symbol;Acc:MGI:95815]
ENSMUSG00000027985	-2.71054	4.09344	1.05588e-06	2.32047e-05	Lef1	lymphoid enhancer binding factor 1 [Source:MGI Symbol;Acc:MGI:96770]
ENSMUSG00000046312	-2.70775	1.0773	0.00107328	0.00990277	AI464131	expressed sequence AI464131 [Source:MGI Symbol;Acc:MGI:2140300]
ENSMUSG00000106490	-2.70154	-0.0236739	0.00579443	0.0401833	Gm43283	predicted gene 43283 [Source:MGI Symbol;Acc:MGI:5663420]
ENSMUSG00000103851	-2.69849	2.54691	2.45604e-07	6.42275e-06	Gm37606	predicted gene, 37606 [Source:MGI Symbol;Acc:MGI:5610834]
ENSMUSG00000019832	-2.69808	0.629321	0.00102278	0.00950552	Rab32	RAB32, member RAS oncogene family [Source:MGI Symbol;Acc:MGI:1915094]
ENSMUSG00000000690	-2.6953	3.61723	4.48315e-05	0.000639156	Hoxb6	homeobox B6 [Source:MGI Symbol;Acc:MGI:96187]
ENSMUSG00000032511	-2.69257	0.798126	0.0016801	0.0144658	Scn5a	sodium channel, voltage-gated, type V, alpha [Source:MGI Symbol;Acc:MGI:98251]
ENSMUSG00000028369	-2.6867	3.16038	1.85624e-07	4.95574e-06	Svep1	sushi, von Willebrand factor type A, EGF and pentraxin domain containing 1 [Source:MGI Symbol;Acc:MGI:1928849]
ENSMUSG00000106560	-2.67883	0.778288	0.00115127	0.0105256	Gm43119	predicted gene 43119 [Source:MGI Symbol;Acc:MGI:5663256]
ENSMUSG00000090958	-2.66887	1.89493	4.79393e-05	0.000677101	Lrrc32	leucine rich repeat containing 32 [Source:MGI Symbol;Acc:MGI:93882]
ENSMUSG00000003410	-2.66731	4.05557	0.000945157	0.00889005	Elavl3	ELAV (embryonic lethal, abnormal vision, Drosophila)-like 3 (Hu antigen C) [Source:MGI Symbol;Acc:MGI:109157]
ENSMUSG00000029309	-2.66327	4.05035	1.4329e-09	5.70034e-08	Sparcl1	SPARC-like 1 [Source:MGI Symbol;Acc:MGI:108110]
ENSMUSG00000038560	-2.66204	0.20747	0.00401099	0.0297341	Sp6	trans-acting transcription factor 6 [Source:MGI Symbol;Acc:MGI:1932575]
ENSMUSG00000027508	-2.66165	4.37961	7.75921e-12	4.48405e-10	Pag1	phosphoprotein associated with glycosphingolipid microdomains 1 [Source:MGI Symbol;Acc:MGI:2443160]
ENSMUSG00000027227	-2.65839	2.21263	9.53845e-06	0.000165164	Sord	sorbitol dehydrogenase [Source:MGI Symbol;Acc:MGI:98266]
ENSMUSG00000051041	-2.65709	1.5694	9.34132e-05	0.00121801	Olfml1	olfactomedin-like 1 [Source:MGI Symbol;Acc:MGI:2679264]
ENSMUSG00000032648	-2.65326	1.16792	0.00134732	0.0120666	Pygm	muscle glycogen phosphorylase [Source:MGI Symbol;Acc:MGI:97830]
ENSMUSG00000005124	-2.65314	1.74944	0.00164513	0.0142257	Wisp1	WNT1 inducible signaling pathway protein 1 [Source:MGI Symbol;Acc:MGI:1197008]
ENSMUSG00000019894	-2.6421	0.404734	0.00350395	0.0265119	Slc6a15	solute carrier family 6 (neurotransmitter transporter), member 15 [Source:MGI Symbol;Acc:MGI:2143484]
ENSMUSG00000059742	-2.64101	1.87687	1.01922e-05	0.000175403	Kcnh7	potassium voltage-gated channel, subfamily H (eag-related), member 7 [Source:MGI Symbol;Acc:MGI:2159566]
ENSMUSG00000084844	-2.63651	2.39867	2.91451e-06	5.80546e-05	Hoxb3os	homeobox B3 and homeobox B2, opposite strand [Source:MGI Symbol;Acc:MGI:103211]
ENSMUSG00000105861	-2.63529	1.36553	0.000123981	0.00155045	Gm43508	predicted gene 43508 [Source:MGI Symbol;Acc:MGI:5663645]
ENSMUSG00000029866	-2.63229	1.80508	0.000115971	0.00147418	Kel	Kell blood group [Source:MGI Symbol;Acc:MGI:1346053]
ENSMUSG00000100005	-2.62898	3.19889	2.39581e-07	6.27694e-06	B130024G19Rik	RIKEN cDNA B130024G19 gene [Source:MGI Symbol;Acc:MGI:3604353]
ENSMUSG00000032131	-2.62885	0.89675	0.00160871	0.0139797	Abcg4	ATP-binding cassette, sub-family G (WHITE), member 4 [Source:MGI Symbol;Acc:MGI:1890594]
ENSMUSG00000032303	-2.62865	1.71931	0.000221994	0.00256793	Chrna3	cholinergic receptor, nicotinic, alpha polypeptide 3 [Source:MGI Symbol;Acc:MGI:87887]
ENSMUSG00000022367	-2.62546	2.44426	0.000162615	0.00196524	Has2	hyaluronan synthase 2 [Source:MGI Symbol;Acc:MGI:107821]
ENSMUSG00000027796	-2.6234	2.43785	8.91394e-07	2.00606e-05	Smad9	SMAD family member 9 [Source:MGI Symbol;Acc:MGI:1859993]
ENSMUSG00000087143	-2.61893	2.11102	0.000214389	0.00250055	A830082K12Rik	RIKEN cDNA A830082K12 gene [Source:MGI Symbol;Acc:MGI:2443527]
ENSMUSG00000027996	-2.6168	4.68493	8.57841e-07	1.93676e-05	Sfrp2	secreted frizzled-related protein 2 [Source:MGI Symbol;Acc:MGI:108078]
ENSMUSG00000036111	-2.61334	0.558111	0.00631762	0.0429006	Lmo1	LIM domain only 1 [Source:MGI Symbol;Acc:MGI:102812]
ENSMUSG00000020865	-2.60722	2.33216	0.000745049	0.00722563	Abcc3	ATP-binding cassette, sub-family C (CFTR/MRP), member 3 [Source:MGI Symbol;Acc:MGI:1923658]
ENSMUSG00000023328	-2.60227	0.555185	0.00520421	0.0367804	Ache	acetylcholinesterase [Source:MGI Symbol;Acc:MGI:87876]
ENSMUSG00000086328	-2.59826	0.865806	0.00196407	0.0164715	2700033N17Rik	RIKEN cDNA 2700033N17 gene [Source:MGI Symbol;Acc:MGI:1919853]
ENSMUSG00000029661	-2.59411	5.74951	1.70609e-13	1.26765e-11	Col1a2	collagen, type I, alpha 2 [Source:MGI Symbol;Acc:MGI:88468]
ENSMUSG00000101603	-2.58195	0.143492	0.00604843	0.0414737	Gm28730	predicted gene 28730 [Source:MGI Symbol;Acc:MGI:5579436]
ENSMUSG00000022658	-2.58085	2.7471	2.23809e-05	0.000347606	Tagln3	transgelin 3 [Source:MGI Symbol;Acc:MGI:1926784]
ENSMUSG00000034041	-2.5792	0.145078	0.00455891	0.0329494	Lyl1	lymphoblastomic leukemia 1 [Source:MGI Symbol;Acc:MGI:96891]
ENSMUSG00000063415	-2.56698	2.39102	0.000695459	0.00680397	Cyp26b1	cytochrome P450, family 26, subfamily b, polypeptide 1 [Source:MGI Symbol;Acc:MGI:2176159]
ENSMUSG00000025927	-2.5667	3.03008	0.0002777	0.00310736	Tfap2b	transcription factor AP-2 beta [Source:MGI Symbol;Acc:MGI:104672]
ENSMUSG00000001506	-2.56534	5.8815	7.35847e-15	6.66677e-13	Col1a1	collagen, type I, alpha 1 [Source:MGI Symbol;Acc:MGI:88467]
ENSMUSG00000028864	-2.55688	1.20294	0.00031845	0.00347744	Hgf	hepatocyte growth factor [Source:MGI Symbol;Acc:MGI:96079]
ENSMUSG00000029544	-2.55514	2.00285	6.26921e-05	0.000856406	Cabp1	calcium binding protein 1 [Source:MGI Symbol;Acc:MGI:1352750]
ENSMUSG00000052957	-2.55283	4.19111	9.64668e-11	4.87296e-09	Gas1	growth arrest specific 1 [Source:MGI Symbol;Acc:MGI:95655]
ENSMUSG00000103160	-2.54408	0.510816	0.00256805	0.0204555	C130012C08Rik	RIKEN cDNA C130012C08 gene [Source:MGI Symbol;Acc:MGI:2145684]
ENSMUSG00000022055	-2.53974	5.21391	4.19238e-21	8.17689e-19	Nefl	neurofilament, light polypeptide [Source:MGI Symbol;Acc:MGI:97313]
ENSMUSG00000019789	-2.53448	1.56199	0.00062821	0.00625961	Hey2	hairy/enhancer-of-split related with YRPW motif 2 [Source:MGI Symbol;Acc:MGI:1341884]
ENSMUSG00000007655	-2.53194	0.95589	0.00257921	0.0205211	Cav1	caveolin 1, caveolae protein [Source:MGI Symbol;Acc:MGI:102709]
ENSMUSG00000049929	-2.53131	2.49417	7.10859e-06	0.000126522	Lpar4	lysophosphatidic acid receptor 4 [Source:MGI Symbol;Acc:MGI:1925384]
ENSMUSG00000075394	-2.52622	3.09094	1.20543e-08	4.04974e-07	Hoxc4	homeobox C4 [Source:MGI Symbol;Acc:MGI:96195]
ENSMUSG00000074743	-2.52514	1.27801	0.000361595	0.00385851	Thbd	thrombomodulin [Source:MGI Symbol;Acc:MGI:98736]
ENSMUSG00000019874	-2.5204	2.10311	0.00639547	0.0433036	Fabp7	fatty acid binding protein 7, brain [Source:MGI Symbol;Acc:MGI:101916]
ENSMUSG00000071068	-2.51757	0.652959	0.00231426	0.018862	Treml2	triggering receptor expressed on myeloid cells-like 2 [Source:MGI Symbol;Acc:MGI:2147038]
ENSMUSG00000052581	-2.51485	1.26381	0.00231821	0.0188723	Lrrtm4	leucine rich repeat transmembrane neuronal 4 [Source:MGI Symbol;Acc:MGI:2389180]
ENSMUSG00000073988	-2.50566	1.15737	0.000687165	0.00674343	Ttpa	tocopherol (alpha) transfer protein [Source:MGI Symbol;Acc:MGI:1354168]
ENSMUSG00000069917	-2.5044	4.30243	5.68169e-07	1.34323e-05	Hba-a2	hemoglobin alpha, adult chain 2 [Source:MGI Symbol;Acc:MGI:96016]
ENSMUSG00000047497	-2.50132	3.84807	1.53549e-12	9.58353e-11	Adamts12	a disintegrin-like and metallopeptidase (reprolysin type) with thrombospondin type 1 motif, 12 [Source:MGI Symbol;Acc:MGI:2146046]
ENSMUSG00000050105	-2.49339	1.6836	6.09635e-05	0.000839324	Grrp1	glycine/arginine rich protein 1 [Source:MGI Symbol;Acc:MGI:1919940]
[truncated: 542 more rows]
