# Supplementary material for: Exploring the Molecular Crosstalk between Pancreatic Bud and Mesenchyme in Embryogenesis: Novel Signals Involved
Source: Int J Mol Sci. 2019 Oct 3;20(19):4900. doi: 10.3390/ijms20194900 (PMC6811752; doi:10.3390/ijms20194900)
Supplement: Supplementary file 1 [file ijms-20-04900-s001.zip › ijms-543005-supplementary/Supplementary Table S2.xlsx]

## Sheet: DPB_BiologicalProcess
Supplementary table S2
Functional Enrichment Analysis on DPB enriched genes.
Gene Ontology term: Biological Process
ID	Description	GeneRatio	BgRatio	pvalue	qvalue	geneID	Count
GO:0007267	cell-cell signaling	89/852	569/12514	5.64042e-14	2.3197e-10	Gck/Etv5/Ildr1/Ffar4/Ston2/Syt17/Fgb/Chrna4/Rims2/Cacna1a/Cacna1d/Cacnb2/Camk2b/Casr/Cckar/Celsr1/Cplx2/Doc2a/Doc2b/Edn3/Fgfr4/Fjx1/Galr1/Gata4/Gcg/Gjd2/Gpld1/Hap1/Foxa2/Hnf4a/Slc6a4/Ica1/Il11/Itpr3/Kcnj11/Lrp8/Cntnap4/Met/Bhlha15/Neurod1/Nkx6-1/Ctnnd2/Oprl1/P2rx1/Pax6/Pde1c/Pdx1/Pick1/Ptk2b/Ptprn/Rab3d/Rasgrf1/Rbp4/Sct/Sez6/Sstr3/Plk2/Sox9/Stxbp5l/Unc13c/Stx3/Abcc8/Syngr1/Hnf1a/Hnf1b/Pyy/Unc13b/…	89
GO:0051046	regulation of secretion	73/852	443/12514	9.13044e-13	1.87751e-09	Gck/Ildr1/Ffar4/Syt17/Fgb/Chrna4/Rims2/Anxa4/Rab27a/Cacna1a/Casr/Cck/Cckar/Celsr1/Chga/Doc2a/Doc2b/Edn3/Erbb3/F2rl1/Galr1/Gcg/Gpld1/Hap1/Foxa2/Hnf4a/Ica1/Il11/Kcnj11/Anpep/Nkx6-1/Notch1/Oprl1/Pam/Pax6/Pde1c/Pdx1/Rab3d/Rasgrp1/Rbp4/Sct/Sstr3/Stxbp5l/Stxbp2/Abcc8/Sdc4/Hnf1a/Llgl2/Unc13b/Vamp8/Tmem184a/Ffar2/Ffar1/Sytl5/Myrip/Pclo/Cadps/Wnk3/Exph5/Rfx6/Rab26/Rph3al/Gipr/Unc13a/Syt5/Nphs1/Scamp5/Tmem…	73
GO:0046903	secretion	92/852	636/12514	2.21103e-12	3.03105e-09	Gck/Ildr1/Ffar4/Exoc6/Syt17/Fgb/Chrna4/Rims2/Anxa4/Rab27a/Atp7b/Cacna1a/Casr/Cck/Cckar/Ccnd1/Celsr1/Chga/Cplx2/Doc2a/Doc2b/Edn3/Erbb3/F2rl1/Galr1/Gcg/Gpld1/Hap1/Foxa2/Hnf4a/Ica1/Il11/Kcnj11/Anpep/Myc/Neurod1/Nkx6-1/Notch1/Oprl1/P2rx1/Pam/Pax6/Pcsk4/Pcsk6/Pde1c/Pdx1/Ptprn/Rab3d/Rasgrp1/Rbp4/Sct/Sstr3/Stxbp5l/Unc13c/Stx3/Stxbp2/Abcc8/Sdc4/Hnf1a/Hnf1b/Llgl2/Unc13b/Vamp8/Vdr/Car9/Tmem184a/Ffar2/Ffar1…	92
GO:0023061	signal release	55/852	293/12514	3.6934e-12	3.7974e-09	Gck/Ildr1/Ffar4/Syt17/Fgb/Rims2/Cacna1a/Casr/Cckar/Celsr1/Cplx2/Doc2a/Doc2b/Edn3/Galr1/Gcg/Gpld1/Foxa2/Hnf4a/Ica1/Il11/Kcnj11/Neurod1/Nkx6-1/Pax6/Pde1c/Pdx1/Ptprn/Rab3d/Rbp4/Sct/Sstr3/Stxbp5l/Stx3/Abcc8/Hnf1a/Hnf1b/Unc13b/Vamp8/Ffar2/Ffar1/Sytl5/Myrip/Pclo/Cadps/Rfx6/Rph3al/Gipr/Unc13a/Syt5/Tmem27/Trpv6/Trpm4/Gpr39/Syt13	55
GO:1903530	regulation of secretion by cell	67/852	412/12514	1.53287e-11	1.26082e-08	Gck/Ildr1/Ffar4/Syt17/Fgb/Chrna4/Rims2/Anxa4/Rab27a/Cacna1a/Casr/Cck/Cckar/Celsr1/Chga/Doc2a/Doc2b/Edn3/F2rl1/Galr1/Gcg/Gpld1/Hap1/Foxa2/Hnf4a/Ica1/Il11/Kcnj11/Nkx6-1/Notch1/Pam/Pax6/Pde1c/Pdx1/Rab3d/Rasgrp1/Rbp4/Sct/Sstr3/Stxbp5l/Stxbp2/Abcc8/Sdc4/Hnf1a/Llgl2/Unc13b/Vamp8/Ffar2/Ffar1/Sytl5/Myrip/Pclo/Cadps/Exph5/Rfx6/Rab26/Rph3al/Gipr/Unc13a/Syt5/Scamp5/Tmem27/Rsad2/Rab37/Krt20/Trpm4/Gpr39	67
GO:0009914	hormone transport	42/852	209/12514	1.52099e-10	1.04254e-07	Gck/Ildr1/Ffar4/Fgb/Rims2/Casr/Cckar/Doc2b/Edn3/Galr1/Gcg/Gpld1/Foxa2/Hnf4a/Ica1/Il11/Kcnj11/Neurod1/Nkx6-1/Pax6/Pde1c/Pdx1/Ptprn/Rbp4/Sct/Sstr3/Stxbp5l/Abcc8/Hnf1a/Hnf1b/Ttr/Vamp8/Ffar2/Ffar1/Myrip/Pclo/Rfx6/Gipr/Tmem27/Trpv6/Trpm4/Gpr39	42
GO:0051049	regulation of transport	132/852	1136/12514	2.87432e-10	1.571e-07	Pcsk9/Cbarp/Gck/Ildr1/Ffar4/Ston2/Syt17/Fgb/Rap1gap/Abcg1/Chrna4/Ak1/Rims2/Anxa4/Arg1/Rab27a/Atp1b1/Cacna1a/Cacna1d/Cacnb2/Casr/Cck/Cckar/Cdh1/Cdkn1a/Celsr1/Chga/Clcn2/Dmd/Doc2a/Doc2b/Dpp6/Edn3/Erbb3/F2rl1/Galr1/Gcg/Gnao1/Gpld1/Hap1/Foxa2/Hnf4a/Hpca/Ica1/Il11/Kcnj11/Anpep/Met/Myc/Nkx6-1/Notch1/Oprl1/P2rx1/Pam/Pax6/Pde1c/Enpp1/Pdx1/Pick1/Plcb4/Pld1/Prom2/Ptk2b/Sirpa/Rab3d/Rasgrf1/Rasgrp1/Rbp4/Ros1…	132
GO:0032940	secretion by cell	80/852	571/12514	3.31755e-10	1.571e-07	Gck/Ildr1/Ffar4/Exoc6/Syt17/Fgb/Chrna4/Rims2/Anxa4/Rab27a/Cacna1a/Casr/Cck/Cckar/Celsr1/Chga/Cplx2/Doc2a/Doc2b/Edn3/F2rl1/Galr1/Gcg/Gpld1/Hap1/Foxa2/Hnf4a/Ica1/Il11/Kcnj11/Neurod1/Nkx6-1/Notch1/P2rx1/Pam/Pax6/Pcsk4/Pcsk6/Pde1c/Pdx1/Ptprn/Rab3d/Rasgrp1/Rbp4/Sct/Sstr3/Stxbp5l/Unc13c/Stx3/Stxbp2/Abcc8/Sdc4/Hnf1a/Hnf1b/Llgl2/Unc13b/Vamp8/Ffar2/Ffar1/Sytl5/Myrip/Pclo/Cadps/Exph5/Rfx6/Rab26/Rph3al/Gipr…	80
GO:0046879	hormone secretion	41/852	206/12514	3.43795e-10	1.571e-07	Gck/Ildr1/Ffar4/Fgb/Rims2/Casr/Cckar/Doc2b/Edn3/Galr1/Gcg/Gpld1/Foxa2/Hnf4a/Ica1/Il11/Kcnj11/Neurod1/Nkx6-1/Pax6/Pde1c/Pdx1/Ptprn/Rbp4/Sct/Sstr3/Stxbp5l/Abcc8/Hnf1a/Hnf1b/Vamp8/Ffar2/Ffar1/Myrip/Pclo/Rfx6/Gipr/Tmem27/Trpv6/Trpm4/Gpr39	41
GO:0010817	regulation of hormone levels	49/852	278/12514	5.60762e-10	2.20649e-07	Gck/Ildr1/Ffar4/Fgb/Rims2/Cacna1a/Casr/Cckar/Doc2b/Edn3/Galr1/Gcg/Gpld1/Foxa2/Hnf4a/Hpn/Ica1/Il11/Kcnj11/Neurod1/Nkx6-1/Pax6/Pcsk1/Pcsk2/Pcsk6/Pde1c/Pdx1/Ptprn/Rbp4/Sct/Sstr3/Stxbp5l/Abcc8/Hnf1a/Hnf1b/Ttr/Vamp8/Ffar2/Ffar1/Myrip/Pclo/Pcsk1n/Rfx6/Gipr/Tmem27/Trpv6/Ero1lb/Trpm4/Gpr39	49
GO:0030072	peptide hormone secretion	36/852	169/12514	5.90166e-10	2.20649e-07	Gck/Ildr1/Fgb/Rims2/Casr/Cckar/Doc2b/Edn3/Gcg/Gpld1/Foxa2/Hnf4a/Ica1/Kcnj11/Neurod1/Nkx6-1/Pax6/Pde1c/Pdx1/Ptprn/Rbp4/Sct/Sstr3/Stxbp5l/Abcc8/Hnf1a/Hnf1b/Ffar2/Ffar1/Myrip/Pclo/Rfx6/Gipr/Tmem27/Trpm4/Gpr39	36
GO:0002790	peptide secretion	36/852	171/12514	8.31336e-10	2.84915e-07	Gck/Ildr1/Fgb/Rims2/Casr/Cckar/Doc2b/Edn3/Gcg/Gpld1/Foxa2/Hnf4a/Ica1/Kcnj11/Neurod1/Nkx6-1/Pax6/Pde1c/Pdx1/Ptprn/Rbp4/Sct/Sstr3/Stxbp5l/Abcc8/Hnf1a/Hnf1b/Ffar2/Ffar1/Myrip/Pclo/Rfx6/Gipr/Tmem27/Trpm4/Gpr39	36
GO:0031018	endocrine pancreas development	16/852	38/12514	9.96127e-10	3.15131e-07	Clu/Nkx6-2/Mnx1/Foxa2/Onecut1/Neurod1/Nkx2-2/Nkx6-1/Pax6/Pdx1/Sox9/Hnf1a/Hnf1b/Rfx6/Gipr/Insm1	16
GO:0031016	pancreas development	21/852	66/12514	1.1567e-09	3.39793e-07	Cela1/Clu/Nkx6-2/Hhex/Mnx1/Foxa2/Onecut1/Neurod1/Nkx2-2/Nkx6-1/Pax6/Pdx1/Prox1/Ptf1a/Sox9/Hnf1a/Hnf1b/Nr5a2/Rfx6/Gipr/Insm1	21
GO:0030855	epithelial cell differentiation	58/852	369/12514	1.43516e-09	3.93487e-07	Ces1d/Ovol2/Dsp/Arx/Rab27a/Neurog3/Pcdh15/Bmp7/Ccnd1/Cdh1/Cldn3/Dmd/Edn3/F2rl1/Gata4/Hhex/Foxa2/Foxa3/Onecut1/F11r/Jun/Krt4/Met/Map7/Neurod1/Nkx2-2/Notch1/Pax6/Pdx1/Ppl/Prox1/St14/Ros1/Sox9/Spint2/Hnf1b/Marveld2/Vdr/Wnt7b/Crb3/Dact2/Grhl2/Nr5a2/Exph5/Rfx6/Insm1/Rab25/Irf6/Scel/Tmem100/Kdf1/Cgn/Dlg5/Myo1e/Fndc3b/Ush1c/Errfi1/Fam20c	58
GO:0032879	regulation of localization	168/852	1595/12514	1.65823e-09	4.26231e-07	Pcsk9/Cbarp/Pls1/Gck/Ildr1/Ffar4/Ston2/Dsp/Syt17/Fgb/Rap1gap/Abcg1/Chrna4/Acan/Ak1/Rims2/Anxa4/Arg1/Rab27a/Atp1b1/Cacna1a/Cacna1d/Cacnb2/Casr/Cck/Cckar/Cdh1/Cdkn1a/Celsr1/Chga/Clcn2/Dmd/Dnah11/Doc2a/Doc2b/Dpp6/Dsg2/Edn3/Epha1/Erbb3/Igsf8/F2rl1/Galr1/Gata4/Gcg/Gcnt2/Gnao1/Gpld1/Adgrg1/Grb7/Hap1/Foxa2/Hnf4a/Onecut1/Hpca/Ica1/Il11/Jun/Kcnj11/Lama5/Anpep/Lmna/Epcam/Met/Myc/Myo5b/Nkx6-1/Notch1/Oprl1/P…	168
GO:0065008	regulation of biological quality	206/852	2090/12514	4.53303e-09	1.09663e-06	Pcsk9/Pls1/Gck/Qsox1/Etv5/Cdc42ep1/Ildr1/Ffar4/Exoc6/Dsp/Syt17/Fgb/Abcg1/Slc28a3/Chrna4/Rims2/Rab27a/Atp1b1/Atp7b/Pcdh15/Bid/Cacna1a/Cacna1d/Camk2b/Casr/Cck/Cckar/Ccnd1/Cdh1/Cebpa/Celsr1/Chga/Cldn1/Cldn4/Clu/Col11a2/Cplx2/Dmd/Doc2a/Doc2b/Dpp6/Dsg2/Edn3/Eps8/F2rl1/F5/Fgfr4/Slc37a4/Gaa/Galr1/Gas7/Gcg/Gch1/Gcnt2/Gjd2/Gpld1/Gpx2/Foxa2/Foxa3/Hnf4a/Hpn/Slc6a4/Iapp/Ica1/Il11/Itpr3/F11r/Jun/Kcnj11/Kcnk1/…	206
GO:0015833	peptide transport	38/852	199/12514	5.15178e-09	1.16845e-06	Gck/Ildr1/Slco3a1/Fgb/Rims2/Casr/Cckar/Doc2b/Edn3/Gcg/Gpld1/Foxa2/Hnf4a/Ica1/Kcnj11/Neurod1/Nkx6-1/Pax6/Pde1c/Pdx1/Ptprn/Rbp4/Sct/Sstr3/Stxbp5l/Abcc8/Hnf1a/Hnf1b/Ffar2/Ffar1/Myrip/Pclo/Rfx6/Gipr/Abcb9/Tmem27/Trpm4/Gpr39	38
GO:0008150	biological_process	852/852	12247/12514	5.39815e-09	1.16845e-06	Tcf24/Pcsk9/Cbarp/Micalcl/Ugt2b34/Mapre3/Hepacam2/Pwwp2b/Pls1/Sec14l4/Gck/Qsox1/Etv5/Ces1d/Cdc42ep1/Adi1/Fam84a/Slain1/Phyhip/Fam83h/Dennd3/Ildr1/Tnfaip8/Ffar4/Exoc6/Unc5a/Ovol2/Rnh1/Slco3a1/Rnpepl1/Ston2/Cdcp1/Dsp/Cpa1/Clps/Cela1/Gusb/Syt17/Fgb/Rap1gap/Arhgef28/Abcg1/Npnt/Slc28a3/Chrna4/Tle6/Adamts1/Adcy8/Adssl1/Acan/Aim1/Ak1/Alcam/Fgfrl1/Aldoc/Rims2/Ambp/Necab2/Mat1a/Ank/Anxa11/Anxa4/Ap1b1/Ap1m…	852
GO:0046883	regulation of hormone secretion	34/852	167/12514	6.09325e-09	1.25297e-06	Gck/Ildr1/Fgb/Casr/Cckar/Doc2b/Edn3/Galr1/Gcg/Gpld1/Foxa2/Hnf4a/Ica1/Il11/Kcnj11/Nkx6-1/Pax6/Pde1c/Pdx1/Rbp4/Sct/Sstr3/Stxbp5l/Abcc8/Hnf1a/Vamp8/Ffar2/Ffar1/Myrip/Rfx6/Gipr/Tmem27/Trpm4/Gpr39	34
GO:0006811	ion transport	99/852	820/12514	9.4337e-09	1.84749e-06	Pcsk9/Cbarp/Gck/Slco3a1/Abcg1/Chrna4/Ank/Arg1/Atp1b1/Atp7b/Cacna1a/Cacna1d/Cacnb2/Camk2b/Casr/Cck/Cckar/Clcn2/Dmd/Dpp6/Edn3/Emb/Slc37a4/Gcg/Gnao1/Hap1/Hpn/Slc6a4/Itpr3/Kcnj11/Kcnk1/Kcnk3/Pkd1l1/Bhlha15/Myb/Myc/Oprl1/P2rx1/Pctp/Enpp1/Plcb4/Bspry/Ptk2b/Kcnh6/Rasgrf1/Ros1/Slc2a2/Slc34a2/Slc4a2/Slc7a5/Tmem63a/Clic6/Abcc8/Slc38a5/Kcnh8/Cracr2b/Hnf1a/Slc43a2/Vamp8/Vdr/Slc7a4/Slc37a1/Amigo1/Slc5a9/Serin…	99
GO:0023052	signaling	286/852	3163/12514	1.26132e-08	2.35788e-06	Pcsk9/Gck/Etv5/Cdc42ep1/Ildr1/Ffar4/Unc5a/Ovol2/Ston2/Dsp/Cela1/Syt17/Fgb/Rap1gap/Arhgef28/Npnt/Chrna4/Adcy8/Fgfrl1/Rims2/Anxa4/Rab27a/Atp1b1/Bid/Bmp7/Cacna1a/Cacna1d/Cacnb2/Camk2b/Casr/Cck/Cckar/Ccnd1/Cdh1/Cdkn1a/Cebpa/Celsr1/Chga/Clu/Cplx2/Dlk1/Dmd/Doc2a/Doc2b/Dpp6/Dsg2/Edn3/Epha1/Eps8/Erbb3/F2rl1/Sesn1/Rem2/Fgfr4/Fjx1/Frk/Galr1/Gata4/Gcg/Nr6a1/Gcnt2/Gfra3/Gjd2/Gnao1/Gng4/Gpld1/Adgrg1/Grb7/Rhpn…	286
GO:0090276	regulation of peptide hormone secretion	30/852	140/12514	1.38794e-08	2.48177e-06	Gck/Ildr1/Fgb/Casr/Cckar/Doc2b/Gcg/Gpld1/Foxa2/Hnf4a/Ica1/Kcnj11/Nkx6-1/Pax6/Pde1c/Pdx1/Rbp4/Sct/Sstr3/Stxbp5l/Abcc8/Hnf1a/Ffar2/Ffar1/Myrip/Rfx6/Gipr/Tmem27/Trpm4/Gpr39	30
GO:0042886	amide transport	38/852	207/12514	1.58989e-08	2.51891e-06	Gck/Ildr1/Slco3a1/Fgb/Rims2/Casr/Cckar/Doc2b/Edn3/Gcg/Gpld1/Foxa2/Hnf4a/Ica1/Kcnj11/Neurod1/Nkx6-1/Pax6/Pde1c/Pdx1/Ptprn/Rbp4/Sct/Sstr3/Stxbp5l/Abcc8/Hnf1a/Hnf1b/Ffar2/Ffar1/Myrip/Pclo/Rfx6/Gipr/Abcb9/Tmem27/Trpm4/Gpr39	38
GO:1902578	single-organism localization	232/852	2457/12514	1.62903e-08	2.51891e-06	Pcsk9/Cbarp/Pls1/Gck/Etv5/Dennd3/Ildr1/Ffar4/Exoc6/Slco3a1/Ston2/Syt17/Fgb/Rap1gap/Abcg1/Slc28a3/Chrna4/Ak1/Rims2/Ank/Anxa4/Arg1/Rab27a/Atp1b1/Atp7b/Bid/Cacna1a/Cacna1d/Cacnb2/Camk2b/Casr/Cck/Cckar/Ccnd1/Cdh1/Cdkn1a/Celsr1/Chga/Clcn2/Clu/Cplx2/Dmd/Doc2a/Doc2b/Dpp6/Edn3/Emb/Erbb3/F2rl1/Slc37a4/Gaa/Galr1/Gc/Gcg/Gjb1/Gnao1/Gpld1/Hap1/Hhex/Foxa2/Hnf4a/Hpca/Hpn/Slc6a4/Ica1/Il11/Itpr3/F11r/Jun/Kcnj11/K…	232
GO:0002791	regulation of peptide secretion	30/852	141/12514	1.65089e-08	2.51891e-06	Gck/Ildr1/Fgb/Casr/Cckar/Doc2b/Gcg/Gpld1/Foxa2/Hnf4a/Ica1/Kcnj11/Nkx6-1/Pax6/Pde1c/Pdx1/Rbp4/Sct/Sstr3/Stxbp5l/Abcc8/Hnf1a/Ffar2/Ffar1/Myrip/Rfx6/Gipr/Tmem27/Trpm4/Gpr39	30
GO:0044700	single organism signaling	285/852	3158/12514	1.66504e-08	2.51891e-06	Pcsk9/Gck/Etv5/Cdc42ep1/Ildr1/Ffar4/Unc5a/Ovol2/Ston2/Dsp/Cela1/Syt17/Fgb/Rap1gap/Arhgef28/Npnt/Chrna4/Adcy8/Fgfrl1/Rims2/Anxa4/Rab27a/Atp1b1/Bid/Bmp7/Cacna1a/Cacna1d/Cacnb2/Camk2b/Casr/Cck/Cckar/Ccnd1/Cdh1/Cdkn1a/Cebpa/Celsr1/Chga/Clu/Cplx2/Dlk1/Dmd/Doc2a/Doc2b/Dpp6/Dsg2/Edn3/Epha1/Eps8/Erbb3/F2rl1/Sesn1/Rem2/Fgfr4/Fjx1/Frk/Galr1/Gata4/Gcg/Nr6a1/Gcnt2/Gfra3/Gjd2/Gnao1/Gng4/Gpld1/Adgrg1/Grb7/Rhpn…	285
GO:0044707	single-multicellular organism process	331/852	3784/12514	1.72467e-08	2.51891e-06	Pcsk9/Micalcl/Pls1/Etv5/Ces1d/Fam83h/Tnfaip8/Ffar4/Exoc6/Unc5a/Ovol2/Rnh1/Ston2/Dsp/Clps/Cela1/Syt17/Fgb/Rap1gap/Arhgef28/Abcg1/Npnt/Slc28a3/Chrna4/Tle6/Adamts1/Adcy8/Acan/Alcam/Fgfrl1/Rims2/Ank/Anxa4/Ap1b1/Aplp1/Arg1/Arvcf/Arx/Rab27a/Neurog3/Atp1b1/Atp7b/Pcdh15/Bmp7/Cacna1a/Cacna1d/Cacnb2/Camk2b/Casr/Cck/Cckar/Ccnd1/Cdh1/Cebpa/Celsr1/Chga/Clcn2/Cldn1/Cldn4/Clu/Col11a2/Cplx2/Dlk1/Dmd/Dnah11/Dpp4/…	331
GO:0048878	chemical homeostasis	77/852	590/12514	1.82216e-08	2.51891e-06	Pcsk9/Gck/Abcg1/Atp1b1/Atp7b/Cacna1a/Casr/Cck/Cckar/Cdh1/Cebpa/Cldn1/Cldn4/Dmd/Edn3/F2rl1/Fgfr4/Slc37a4/Galr1/Gcg/Gpld1/Foxa2/Foxa3/Hnf4a/Hpn/Itpr3/Kcnk3/Anpep/Met/Bhlha15/Myc/Neurod1/Oprl1/Pax6/Enpp1/Pdx1/Ptk2b/Rbp4/Slc34a2/Slc4a2/Stxbp5l/Hnf1a/Hkdc1/Vdr/Wnt7b/Slc37a1/Sesn2/Ffar2/Ffar1/Cacna1i/Slc35g1/Pkhd1/Nr5a2/Homer2/Wnk3/Rfx6/Mia2/Acad12/Rph3al/Gipr/Ptpn3/Tmem27/Tesc/Mlxipl/Trpv6/Gprc5b/Slc2…	77
GO:0044765	single-organism transport	220/852	2305/12514	1.84376e-08	2.51891e-06	Pcsk9/Cbarp/Pls1/Gck/Dennd3/Ildr1/Ffar4/Exoc6/Slco3a1/Ston2/Syt17/Fgb/Rap1gap/Abcg1/Slc28a3/Chrna4/Ak1/Rims2/Ank/Anxa4/Arg1/Rab27a/Atp1b1/Atp7b/Bid/Cacna1a/Cacna1d/Cacnb2/Camk2b/Casr/Cck/Cckar/Ccnd1/Cdh1/Cdkn1a/Celsr1/Chga/Clcn2/Clu/Cplx2/Dmd/Doc2a/Doc2b/Dpp6/Edn3/Emb/Erbb3/F2rl1/Slc37a4/Galr1/Gc/Gcg/Gjb1/Gnao1/Gpld1/Hap1/Hhex/Foxa2/Hnf4a/Hpca/Hpn/Slc6a4/Ica1/Il11/Itpr3/F11r/Jun/Kcnj11/Kcnk1/Kcnk…	220
GO:0009306	protein secretion	48/852	299/12514	1.9592e-08	2.51891e-06	Gck/Ffar4/Fgb/Rims2/Anxa4/Rab27a/Casr/Cckar/Doc2b/F2rl1/Gcg/Gpld1/Foxa2/Hnf4a/Ica1/Kcnj11/Neurod1/Nkx6-1/Notch1/Pam/Pde1c/Pdx1/Ptprn/Rab3d/Rasgrp1/Rbp4/Sstr3/Stxbp5l/Abcc8/Hnf1a/Hnf1b/Llgl2/Ffar2/Ffar1/Myrip/Pclo/Exph5/Rfx6/Rab26/Rph3al/Gipr/Scamp5/Tmem27/Rsad2/Rab37/Krt20/Trpm4/Gpr39	48
GO:0030073	insulin secretion	30/852	142/12514	1.95994e-08	2.51891e-06	Gck/Rims2/Casr/Cckar/Doc2b/Gcg/Gpld1/Foxa2/Hnf4a/Ica1/Kcnj11/Neurod1/Nkx6-1/Pde1c/Pdx1/Ptprn/Rbp4/Sstr3/Stxbp5l/Abcc8/Hnf1a/Hnf1b/Ffar1/Myrip/Pclo/Rfx6/Gipr/Tmem27/Trpm4/Gpr39	30
GO:0051179	localization	324/852	3701/12514	2.57735e-08	3.21203e-06	Pcsk9/Cbarp/Pls1/Sec14l4/Gck/Etv5/Dennd3/Ildr1/Ffar4/Exoc6/Ovol2/Slco3a1/Ston2/Dsp/Syt17/Fgb/Rap1gap/Abcg1/Npnt/Slc28a3/Chrna4/Acan/Ak1/Rims2/Ank/Anxa4/Ap1b1/Ap1m2/Aplp1/Arg1/Arx/Rab27a/Atp1b1/Atp7b/Bid/Bmp7/Cacna1a/Cacna1d/Cacnb2/Camk2b/Casr/Cck/Cckar/Ccnd1/Cdh1/Cdkn1a/Celsr1/Chga/Clcn2/Clu/Cplx2/Cpt2/Cyb561/Dmd/Dnah11/Doc2a/Doc2b/Dpp4/Dpp6/Edn3/Emb/Epha1/Eps8/Erbb3/Igsf8/F2rl1/Fgfr4/Frk/Slc37a4…	324
GO:0007154	cell communication	296/852	3330/12514	3.56984e-08	4.31807e-06	Pcsk9/Gck/Qsox1/Etv5/Cdc42ep1/Phyhip/Ildr1/Ffar4/Unc5a/Ovol2/Ston2/Dsp/Cela1/Syt17/Fgb/Rap1gap/Arhgef28/Npnt/Chrna4/Adcy8/Fgfrl1/Rims2/Anxa4/Rab27a/Atp1b1/Bid/Bmp7/Cacna1a/Cacna1d/Cacnb2/Camk2b/Casr/Cck/Cckar/Ccnd1/Cdh1/Cdkn1a/Cebpa/Celsr1/Chga/Clu/Cplx2/Dlk1/Dmd/Doc2a/Doc2b/Dpp6/Dsg2/Edn3/Epha1/Eps8/Erbb3/F2rl1/Sesn1/Rem2/Fgfr4/Fjx1/Frk/Slc37a4/Galr1/Gata4/Gcg/Nr6a1/Gcnt2/Gfra3/Gjd2/Gjb1/Gnao1/G…	296
GO:0033500	carbohydrate homeostasis	30/852	146/12514	3.82253e-08	4.36686e-06	Gck/Cebpa/Fgfr4/Slc37a4/Gcg/Gpld1/Foxa2/Foxa3/Hnf4a/Met/Bhlha15/Neurod1/Pax6/Pdx1/Rbp4/Stxbp5l/Hnf1a/Hkdc1/Sesn2/Ffar2/Ffar1/Rfx6/Rph3al/Tmem27/Mlxipl/Gprc5b/Ero1lb/Trpm4/Gpr39/Ern1	30
GO:0042593	glucose homeostasis	30/852	146/12514	3.82253e-08	4.36686e-06	Gck/Cebpa/Fgfr4/Slc37a4/Gcg/Gpld1/Foxa2/Foxa3/Hnf4a/Met/Bhlha15/Neurod1/Pax6/Pdx1/Rbp4/Stxbp5l/Hnf1a/Hkdc1/Sesn2/Ffar2/Ffar1/Rfx6/Rph3al/Tmem27/Mlxipl/Gprc5b/Ero1lb/Trpm4/Gpr39/Ern1	30
GO:0007586	digestion	15/852	42/12514	4.80259e-08	5.33818e-06	Pls1/Clps/Arx/Cckar/F11r/Neurod1/Oprl1/Rbp4/Sct/Sox9/Pyy/Vdr/Vil1/Wnk3/Gpr39	15
GO:0032501	multicellular organismal process	335/852	3876/12514	5.23376e-08	5.66435e-06	Pcsk9/Micalcl/Pls1/Etv5/Ces1d/Fam83h/Tnfaip8/Ffar4/Exoc6/Unc5a/Ovol2/Rnh1/Ston2/Dsp/Clps/Cela1/Syt17/Fgb/Rap1gap/Arhgef28/Abcg1/Npnt/Slc28a3/Chrna4/Tle6/Adamts1/Adcy8/Acan/Alcam/Fgfrl1/Rims2/Ank/Anxa4/Ap1b1/Aplp1/Arg1/Arvcf/Arx/Rab27a/Neurog3/Atp1b1/Atp7b/Pcdh15/Bmp7/Cacna1a/Cacna1d/Cacnb2/Camk2b/Casr/Cck/Cckar/Ccnd1/Cdh1/Cebpa/Celsr1/Chga/Clcn2/Cldn1/Cldn4/Clu/Col11a2/Cplx2/Dlk1/Dmd/Dnah11/Dpp4/…	335
GO:0046887	positive regulation of hormone secretion	22/852	91/12514	1.25978e-07	1.32847e-05	Gck/Ildr1/Fgb/Casr/Cckar/Doc2b/Edn3/Galr1/Gcg/Gpld1/Nkx6-1/Pax6/Pdx1/Rbp4/Sct/Vamp8/Ffar1/Myrip/Gipr/Tmem27/Trpm4/Gpr39	22
GO:0071705	nitrogen compound transport	62/852	462/12514	1.76147e-07	1.81107e-05	Gck/Ildr1/Slco3a1/Fgb/Slc28a3/Chrna4/Rims2/Arg1/Cacna1a/Casr/Cck/Cckar/Chga/Doc2b/Edn3/Gcg/Gjb1/Gpld1/Hhex/Foxa2/Hnf4a/Slc6a4/Ica1/Kcnj11/Myc/Neurod1/Nkx6-1/P2rx1/Pax6/Pde1c/Pdx1/Pick1/Ptprn/Rbp4/Sct/Slc7a5/Sstr3/Stxbp5l/Abcc8/Slc38a5/Hnf1a/Hnf1b/Slc43a2/Ttr/Vamp8/Slc7a4/Serinc2/Ffar2/Ffar1/Slc16a12/Slc7a14/Myrip/Pclo/Cadps/Rfx6/Gipr/Nup210/Abcb9/Tmem27/Slc25a23/Trpm4/Gpr39	62
GO:0017157	regulation of exocytosis	27/852	132/12514	2.0116e-07	2.01779e-05	Syt17/Fgb/Rims2/Rab27a/Cacna1a/Doc2a/Doc2b/F2rl1/Hap1/Notch1/Rab3d/Stxbp5l/Stxbp2/Sdc4/Unc13b/Vamp8/Sytl5/Pclo/Cadps/Exph5/Rab26/Rph3al/Unc13a/Syt5/Scamp5/Tmem27/Rab37	27
GO:0090277	positive regulation of peptide hormone secretion	19/852	72/12514	2.06791e-07	2.02489e-05	Gck/Ildr1/Fgb/Casr/Cckar/Doc2b/Gcg/Gpld1/Nkx6-1/Pax6/Pdx1/Rbp4/Sct/Ffar1/Myrip/Gipr/Tmem27/Trpm4/Gpr39	19
GO:0002793	positive regulation of peptide secretion	19/852	73/12514	2.61963e-07	2.50548e-05	Gck/Ildr1/Fgb/Casr/Cckar/Doc2b/Gcg/Gpld1/Nkx6-1/Pax6/Pdx1/Rbp4/Sct/Ffar1/Myrip/Gipr/Tmem27/Trpm4/Gpr39	19
GO:0090087	regulation of peptide transport	30/852	160/12514	3.2081e-07	2.99857e-05	Gck/Ildr1/Fgb/Casr/Cckar/Doc2b/Gcg/Gpld1/Foxa2/Hnf4a/Ica1/Kcnj11/Nkx6-1/Pax6/Pde1c/Pdx1/Rbp4/Sct/Sstr3/Stxbp5l/Abcc8/Hnf1a/Ffar2/Ffar1/Myrip/Rfx6/Gipr/Tmem27/Trpm4/Gpr39	30
GO:1903532	positive regulation of secretion by cell	37/852	223/12514	3.61758e-07	3.30617e-05	Gck/Ildr1/Fgb/Chrna4/Rab27a/Casr/Cck/Cckar/Doc2b/Edn3/F2rl1/Galr1/Gcg/Gpld1/Nkx6-1/Pax6/Pdx1/Rab3d/Rasgrp1/Rbp4/Sct/Stxbp5l/Sdc4/Unc13b/Vamp8/Ffar2/Ffar1/Myrip/Cadps/Exph5/Rph3al/Gipr/Unc13a/Scamp5/Tmem27/Trpm4/Gpr39	37
GO:0006887	exocytosis	38/852	233/12514	3.95006e-07	3.53156e-05	Exoc6/Syt17/Fgb/Rims2/Rab27a/Cacna1a/Chga/Cplx2/Doc2a/Doc2b/F2rl1/Hap1/Notch1/P2rx1/Pcsk4/Rab3d/Rasgrp1/Stxbp5l/Unc13c/Stx3/Stxbp2/Sdc4/Llgl2/Unc13b/Vamp8/Sytl5/Pclo/Cadps/Exph5/Rab26/Rph3al/Unc13a/Syt5/Rab25/Scamp5/Tmem27/Rab37/Syt13	38
GO:0043269	regulation of ion transport	50/852	351/12514	4.70591e-07	4.1178e-05	Pcsk9/Cbarp/Gck/Chrna4/Arg1/Atp1b1/Cacna1a/Cacna1d/Cacnb2/Casr/Cck/Cckar/Clcn2/Dmd/Dpp6/Edn3/Gcg/Gnao1/Hap1/Kcnj11/Oprl1/P2rx1/Plcb4/Ptk2b/Rasgrf1/Ros1/Clic6/Abcc8/Kcnh8/Cracr2b/Vamp8/Vdr/Amigo1/Ffar1/Nlgn3/Homer2/Wnk3/Cacna2d4/Acsl5/Ptpn3/Kcnd3/Tmem27/Ttyh1/Tesc/Atp2c2/Gpr39/Ano9/Wnk2/Prss8/Nedd4l	50
GO:0051234	establishment of localization	262/852	2966/12514	6.45348e-07	5.52933e-05	Pcsk9/Cbarp/Pls1/Sec14l4/Gck/Dennd3/Ildr1/Ffar4/Exoc6/Slco3a1/Ston2/Syt17/Fgb/Rap1gap/Abcg1/Npnt/Slc28a3/Chrna4/Ak1/Rims2/Ank/Anxa4/Ap1b1/Ap1m2/Aplp1/Arg1/Rab27a/Atp1b1/Atp7b/Bid/Cacna1a/Cacna1d/Cacnb2/Camk2b/Casr/Cck/Cckar/Ccnd1/Cdh1/Cdkn1a/Celsr1/Chga/Clcn2/Clu/Cplx2/Cpt2/Cyb561/Dmd/Doc2a/Doc2b/Dpp4/Dpp6/Edn3/Emb/Erbb3/F2rl1/Slc37a4/Galr1/Gc/Gcg/Gjb1/Gnao1/Gpld1/Hap1/Hhex/Foxa2/Hnf4a/Hpca/Hpn/S…	262
GO:0051047	positive regulation of secretion	38/852	238/12514	6.83754e-07	5.73884e-05	Gck/Ildr1/Fgb/Chrna4/Rab27a/Casr/Cck/Cckar/Doc2b/Edn3/F2rl1/Galr1/Gcg/Gpld1/Nkx6-1/Oprl1/Pax6/Pdx1/Rab3d/Rasgrp1/Rbp4/Sct/Stxbp5l/Sdc4/Unc13b/Vamp8/Ffar2/Ffar1/Myrip/Cadps/Exph5/Rph3al/Gipr/Unc13a/Scamp5/Tmem27/Trpm4/Gpr39	38
GO:0006810	transport	253/852	2855/12514	8.65505e-07	7.11901e-05	Pcsk9/Cbarp/Pls1/Sec14l4/Gck/Dennd3/Ildr1/Ffar4/Exoc6/Slco3a1/Ston2/Syt17/Fgb/Rap1gap/Abcg1/Slc28a3/Chrna4/Ak1/Rims2/Ank/Anxa4/Ap1b1/Ap1m2/Aplp1/Arg1/Rab27a/Atp1b1/Atp7b/Bid/Cacna1a/Cacna1d/Cacnb2/Camk2b/Casr/Cck/Cckar/Ccnd1/Cdh1/Cdkn1a/Celsr1/Chga/Clcn2/Clu/Cplx2/Cpt2/Cyb561/Dmd/Doc2a/Doc2b/Dpp6/Edn3/Emb/Erbb3/F2rl1/Slc37a4/Galr1/Gc/Gcg/Gjb1/Gnao1/Gpld1/Hap1/Hhex/Foxa2/Hnf4a/Hpca/Hpn/Slc6a4/Ica1…	253
GO:0050796	regulation of insulin secretion	24/852	117/12514	8.99912e-07	7.25688e-05	Gck/Casr/Doc2b/Gcg/Gpld1/Foxa2/Hnf4a/Ica1/Kcnj11/Nkx6-1/Pde1c/Pdx1/Rbp4/Sstr3/Stxbp5l/Abcc8/Hnf1a/Ffar1/Myrip/Rfx6/Gipr/Tmem27/Trpm4/Gpr39	24
GO:0050708	regulation of protein secretion	37/852	233/12514	1.09623e-06	8.67001e-05	Gck/Ffar4/Fgb/Anxa4/Casr/Doc2b/F2rl1/Gcg/Gpld1/Foxa2/Hnf4a/Ica1/Kcnj11/Nkx6-1/Pam/Pde1c/Pdx1/Rasgrp1/Rbp4/Sstr3/Stxbp5l/Abcc8/Hnf1a/Llgl2/Ffar2/Ffar1/Myrip/Exph5/Rfx6/Rph3al/Gipr/Scamp5/Tmem27/Rsad2/Krt20/Trpm4/Gpr39	37
GO:0044699	single-organism process	628/852	8326/12514	1.71434e-06	0.000133027	Pcsk9/Cbarp/Micalcl/Ugt2b34/Mapre3/Hepacam2/Pls1/Gck/Qsox1/Etv5/Ces1d/Cdc42ep1/Adi1/Phyhip/Fam83h/Dennd3/Ildr1/Tnfaip8/Ffar4/Exoc6/Unc5a/Ovol2/Rnh1/Slco3a1/Ston2/Dsp/Clps/Cela1/Gusb/Syt17/Fgb/Rap1gap/Arhgef28/Abcg1/Npnt/Slc28a3/Chrna4/Tle6/Adamts1/Adcy8/Adssl1/Acan/Ak1/Alcam/Fgfrl1/Aldoc/Rims2/Mat1a/Ank/Anxa11/Anxa4/Ap1b1/Aplp1/Arg1/Arvcf/Arx/Rab27a/Neurog3/Atp1b1/Atp7b/Pcdh15/Bex2/Bid/Bmp7/Cacna…	628
GO:0007268	synaptic transmission	46/852	326/12514	1.7729e-06	0.000135024	Etv5/Ston2/Syt17/Chrna4/Rims2/Cacna1a/Cacnb2/Camk2b/Celsr1/Cplx2/Doc2a/Doc2b/Edn3/Gjd2/Hap1/Slc6a4/Ica1/Itpr3/Lrp8/Cntnap4/Met/Ctnnd2/Oprl1/P2rx1/Pick1/Ptk2b/Rab3d/Rasgrf1/Sez6/Sstr3/Plk2/Unc13c/Stx3/Syngr1/Unc13b/Clstn3/Sytl5/Nlgn3/Pclo/Cadps/Shisa6/Rph3al/Unc13a/Syt5/Anxa9/Syt13	46
GO:0030001	metal ion transport	58/852	454/12514	2.24534e-06	0.000167896	Pcsk9/Cbarp/Gck/Chrna4/Atp1b1/Atp7b/Cacna1a/Cacna1d/Cacnb2/Camk2b/Casr/Cckar/Dmd/Dpp6/Edn3/Gcg/Gnao1/Hap1/Hpn/Itpr3/Kcnj11/Kcnk1/Kcnk3/Pkd1l1/Bhlha15/Myb/Oprl1/P2rx1/Plcb4/Bspry/Ptk2b/Kcnh6/Slc34a2/Abcc8/Kcnh8/Cracr2b/Vdr/Amigo1/Slc5a9/Ffar1/Cacna1i/Slc35g1/Asic4/Homer2/Wnk3/Cacna2d4/Ptpn3/Kcnd3/Tesc/Trpv6/Trpm4/Atp2c2/Gpr39/Nipal3/Kcnk16/Wnk2/Prss8/Nedd4l	58
GO:0034220	ion transmembrane transport	58/852	457/12514	2.77126e-06	0.000203521	Pcsk9/Cbarp/Slco3a1/Chrna4/Ank/Atp1b1/Atp7b/Cacna1a/Cacna1d/Cacnb2/Casr/Clcn2/Dmd/Dpp6/Edn3/Emb/Gcg/Hap1/Hpn/Itpr3/Kcnj11/Kcnk1/Kcnk3/Pkd1l1/Myc/Oprl1/P2rx1/Ptk2b/Kcnh6/Rasgrf1/Slc34a2/Slc7a5/Clic6/Abcc8/Slc38a5/Kcnh8/Slc7a4/Amigo1/Cacna1i/Slc16a12/Slc7a14/Nlgn3/Wnk3/Cacna2d4/Acsl5/Ptpn3/Kcnd3/Tesc/Trpv6/Atp6v1f/Trpm4/Atp2c2/Ano9/Slc16a10/Kcnk16/Wnk2/Nedd4l/Cox4i2	58
GO:0030154	cell differentiation	217/852	2416/12514	2.91432e-06	0.000210272	Pcsk9/Micalcl/Etv5/Ces1d/Exoc6/Unc5a/Ovol2/Ston2/Dsp/Cela1/Syt17/Rap1gap/Arhgef28/Abcg1/Npnt/Tle6/Adamts1/Acan/Alcam/Rims2/Arx/Rab27a/Neurog3/Pcdh15/Bmp7/Cacna1a/Camk2b/Cck/Cckar/Ccnd1/Cdh1/Cebpa/Celsr1/Clcn2/Cldn3/Clu/Col11a2/Cplx2/Dlk1/Dmd/Edn3/Ehf/Elf3/Enc1/Epha1/Erbb3/F2rl1/Fgfr4/Frk/Slc37a4/Gas7/Gata4/Nr6a1/Gcnt2/Gfra3/Adgrg1/Nkx6-2/Hap1/Hhex/Mnx1/Foxa2/Foxa3/Hnf4a/Onecut1/Hpn/Slc6a4/Iapp/It…	217
GO:0003008	system process	88/852	795/12514	2.98191e-06	0.00021144	Pls1/Dsp/Fgb/Npnt/Chrna4/Adcy8/Atp1b1/Pcdh15/Cacna1a/Cacna1d/Cacnb2/Camk2b/Casr/Cck/Cckar/Cdh1/Chga/Col11a2/Dmd/Dpp6/Dsg2/Edn3/F2rl1/F5/Gaa/Galr1/Gata4/Gch1/Gjd2/Gnao1/Nkx6-2/Hpn/Slc6a4/Iapp/Itpr3/F11r/Jun/Kcnj11/Anpep/Met/Myc/Neurod1/Ctnnd2/Oprl1/Otog/P2rx1/Pde1c/Serpinf2/Kcnh6/Rbp4/Rgs9/Sct/Plk2/Sox9/Hnf1a/Marveld2/Ush2a/Vdr/Vil1/Adcy5/Sorbs2/Cacna1i/Spry2/Pak7/Nlgn3/Nfasc/Wnk3/Cacna2d4/Ncald/N…	88
GO:0051050	positive regulation of transport	72/852	618/12514	4.23054e-06	0.000294893	Pcsk9/Gck/Ildr1/Fgb/Rap1gap/Abcg1/Chrna4/Ak1/Rab27a/Atp1b1/Cacna1d/Cacnb2/Casr/Cck/Cckar/Cdh1/Dmd/Doc2b/Dpp6/Edn3/Erbb3/F2rl1/Galr1/Gcg/Gpld1/Hap1/Hpca/Kcnj11/Met/Nkx6-1/Oprl1/P2rx1/Pax6/Pdx1/Pick1/Sirpa/Rab3d/Rasgrp1/Rbp4/Sct/Stxbp5l/Abcc8/Sdc4/Gls2/Unc13b/Vamp8/Vtn/Camk1d/Amigo1/Ddx58/Ffar2/Ffar1/Myrip/Nlgn3/Cadps/Wnk3/Exph5/Rph3al/Gipr/Unc13a/Acsl5/Cdkl2/Scamp5/Tmem27/Tesc/Syne1/Trpm4/Atp2c2/G…	72
GO:0019932	second-messenger-mediated signaling	23/852	119/12514	4.41543e-06	0.000302651	Gck/Adcy8/Rims2/Atp1b1/Cacna1d/Dmd/Edn3/Erbb3/Itpr3/Bhlha15/Neurod1/Nfatc2/Pdx1/Ptk2b/Rasd1/Sox9/Adcy5/Homer2/Pclo/Ksr2/Ncald/Rcan2/Tmem100	23
GO:0022600	digestive system process	12/852	38/12514	4.76268e-06	0.000321101	Pls1/Cckar/F11r/Neurod1/Oprl1/Rbp4/Sct/Sox9/Vdr/Vil1/Wnk3/Gpr39	12
GO:0055085	transmembrane transport	71/852	612/12514	5.73993e-06	0.000380745	Pcsk9/Cbarp/Slco3a1/Abcg1/Slc28a3/Chrna4/Ank/Atp1b1/Atp7b/Cacna1a/Cacna1d/Cacnb2/Casr/Clcn2/Dmd/Dpp6/Edn3/Emb/Slc37a4/Gcg/Gjb1/Hap1/Hpn/Itpr3/Kcnj11/Kcnk1/Kcnk3/Pkd1l1/Myc/Oprl1/P2rx1/Ptk2b/Kcnh6/Rasgrf1/Slc2a2/Slc34a2/Slc7a5/Clic6/Abcc8/Slc38a5/Kcnh8/Slc43a2/Slc7a4/Slc37a1/Amigo1/Slc5a9/Abcc4/Cacna1i/Slc16a12/Slc7a14/Nlgn3/Wnk3/Cacna2d4/Acsl5/Ptpn3/Atp8b1/Abcb9/Kcnd3/Tesc/Trpv6/Atp6v1f/Slc25a23/…	71
GO:0043270	positive regulation of ion transport	27/852	156/12514	6.06538e-06	0.000395947	Chrna4/Atp1b1/Cacna1d/Cacnb2/Casr/Cck/Dmd/Dpp6/Edn3/Gcg/Hap1/Kcnj11/P2rx1/Abcc8/Vamp8/Amigo1/Ffar1/Nlgn3/Wnk3/Acsl5/Tmem27/Tesc/Atp2c2/Gpr39/Wnk2/Prss8/Nedd4l	27
GO:0034767	positive regulation of ion transmembrane transport	16/852	66/12514	6.2833e-06	0.000403764	Atp1b1/Casr/Dmd/Dpp6/Edn3/Gcg/Hap1/Kcnj11/Amigo1/Nlgn3/Wnk3/Acsl5/Tesc/Atp2c2/Wnk2/Nedd4l	16
GO:0048791	calcium ion-dependent exocytosis of neurotransmitter	9/852	22/12514	6.68191e-06	0.000422773	Syt17/Rims2/Cacna1a/Doc2a/Doc2b/Sytl5/Rph3al/Syt5/Syt13	9
GO:0042391	regulation of membrane potential	35/852	233/12514	7.66863e-06	0.000477852	Dsp/Chrna4/Rims2/Atp1b1/Cacna1a/Cacna1d/Cck/Dmd/Dpp6/Dsg2/Gjd2/Jun/Kcnj11/Kcnk1/Kcnk3/Met/Myc/P2rx1/Ptk2b/Kcnh6/Sez6/Kcnh8/Stox1/Unc13b/Cacna1i/Nlgn3/Ptpn3/Kcnd3/Pkp2/Trpm4/Gpr39/Shtn1/Myh14/Kcnk16/Nedd4l	35
GO:0060429	epithelium development	81/852	735/12514	8.94714e-06	0.000549198	Etv5/Ces1d/Ovol2/Dsp/Npnt/Arx/Rab27a/Neurog3/Pcdh15/Bmp7/Casr/Ccnd1/Cdh1/Celsr1/Cldn3/Dmd/Edn3/F2rl1/Fgfr4/Gata4/Hhex/Mnx1/Foxa2/Foxa3/Onecut1/F11r/Jun/Krt4/Lama5/Met/Map7/Myc/Neurod1/Nkx2-2/Nkx2-6/Notch1/Pax6/Pdx1/Etv4/Ppl/Prox1/St14/Ros1/Sox9/Spint1/Spint2/Sdc4/Tbx6/Hnf1b/Stox1/Llgl2/Marveld2/Vdr/Wnt7b/Crb3/Car9/Fras1/Dact2/Spry2/Frem2/Grhl2/Nr5a2/Exph5/Rfx6/Insm1/Rab25/Irf6/Sfrp5/Scel/Tmem100/…	81
GO:0006812	cation transport	67/852	578/12514	1.09079e-05	0.000659708	Pcsk9/Cbarp/Gck/Chrna4/Arg1/Atp1b1/Atp7b/Cacna1a/Cacna1d/Cacnb2/Camk2b/Casr/Cckar/Dmd/Dpp6/Edn3/Gcg/Gnao1/Hap1/Hpn/Slc6a4/Itpr3/Kcnj11/Kcnk1/Kcnk3/Pkd1l1/Bhlha15/Myb/Oprl1/P2rx1/Plcb4/Bspry/Ptk2b/Kcnh6/Slc34a2/Slc7a5/Abcc8/Slc38a5/Kcnh8/Cracr2b/Vamp8/Vdr/Slc7a4/Amigo1/Slc5a9/Serinc2/Ffar1/Cacna1i/Slc35g1/Asic4/Homer2/Wnk3/Cacna2d4/Ptpn3/Kcnd3/Tesc/Trpv6/Atp6v1f/Trpm4/Atp2c2/Gpr39/Nipal3/Kcnk16/Wn…	67
GO:0032024	positive regulation of insulin secretion	14/852	55/12514	1.29879e-05	0.000774124	Gck/Casr/Doc2b/Gcg/Gpld1/Nkx6-1/Pdx1/Rbp4/Ffar1/Myrip/Gipr/Tmem27/Trpm4/Gpr39	14
GO:0034765	regulation of ion transmembrane transport	32/852	210/12514	1.3865e-05	0.000814594	Pcsk9/Cbarp/Chrna4/Atp1b1/Cacna1a/Cacna1d/Cacnb2/Casr/Clcn2/Dmd/Dpp6/Edn3/Gcg/Hap1/Kcnj11/Oprl1/Ptk2b/Rasgrf1/Clic6/Kcnh8/Amigo1/Nlgn3/Wnk3/Cacna2d4/Acsl5/Ptpn3/Kcnd3/Tesc/Atp2c2/Ano9/Wnk2/Nedd4l	32
GO:0010959	regulation of metal ion transport	33/852	221/12514	1.57418e-05	0.000911833	Pcsk9/Cbarp/Gck/Atp1b1/Cacna1d/Cacnb2/Casr/Cckar/Dmd/Dpp6/Edn3/Gcg/Gnao1/Hap1/Oprl1/P2rx1/Plcb4/Ptk2b/Abcc8/Cracr2b/Vdr/Amigo1/Ffar1/Homer2/Wnk3/Cacna2d4/Ptpn3/Tesc/Atp2c2/Gpr39/Wnk2/Prss8/Nedd4l	33
GO:0002064	epithelial cell development	26/852	155/12514	1.59869e-05	0.000913171	Pcdh15/Cdh1/Cldn3/Dmd/F2rl1/Onecut1/F11r/Met/Map7/Nkx2-2/Pax6/Prox1/St14/Ros1/Sox9/Spint2/Marveld2/Wnt7b/Dact2/Grhl2/Exph5/Insm1/Rab25/Kdf1/Cgn/Myo1e	26
GO:0017158	regulation of calcium ion-dependent exocytosis	11/852	36/12514	1.6927e-05	0.000953626	Syt17/Cacna1a/Doc2a/Doc2b/Notch1/Sytl5/Cadps/Rph3al/Syt5/Scamp5/Tmem27	11
GO:0035270	endocrine system development	18/852	87/12514	1.81253e-05	0.00100733	Rap1gap/Clu/Nkx6-2/Hhex/Mnx1/Foxa2/Onecut1/Neurod1/Nkx2-2/Nkx6-1/Pax6/Pdx1/Sox9/Hnf1a/Hnf1b/Rfx6/Gipr/Insm1	18
GO:0016079	synaptic vesicle exocytosis	15/852	64/12514	1.88837e-05	0.00102813	Syt17/Rims2/Cplx2/Doc2a/Doc2b/Rab3d/Stx3/Unc13b/Sytl5/Pclo/Cadps/Rph3al/Unc13a/Syt5/Syt13	15
GO:0007155	cell adhesion	89/852	845/12514	1.89994e-05	0.00102813	Dsp/Fgb/Rap1gap/Npnt/Acan/Alcam/Fgfrl1/Aplp1/Arvcf/Rab27a/Atp1b1/Pcdh15/Bmp7/Cdh1/Celsr1/Cldn1/Cldn3/Dmd/Dpp4/Dsg2/Emb/Epha1/Erbb3/F2rl1/B4galnt2/Gcnt1/Gcnt2/Adgrg1/Onecut1/Igfals/Itga6/F11r/Mafb/Lama5/Lamc2/Cntnap4/Epcam/Myb/Myh9/Notch1/Ctnnd2/Pla2g2d/Lgals3bp/Ptk2b/Sirpa/Ptprf/Itgb4/Sema4d/Sox9/Spint2/Spock1/Spp1/Igsf11/Stx3/Sdc4/Vtn/Wnt7b/Zbtb7b/Amigo1/Shb/Acer2/Clstn3/Lrfn3/Spon1/Plekha7/Dact…	89
GO:0022610	biological adhesion	89/852	848/12514	2.17622e-05	0.00116234	Dsp/Fgb/Rap1gap/Npnt/Acan/Alcam/Fgfrl1/Aplp1/Arvcf/Rab27a/Atp1b1/Pcdh15/Bmp7/Cdh1/Celsr1/Cldn1/Cldn3/Dmd/Dpp4/Dsg2/Emb/Epha1/Erbb3/F2rl1/B4galnt2/Gcnt1/Gcnt2/Adgrg1/Onecut1/Igfals/Itga6/F11r/Mafb/Lama5/Lamc2/Cntnap4/Epcam/Myb/Myh9/Notch1/Ctnnd2/Pla2g2d/Lgals3bp/Ptk2b/Sirpa/Ptprf/Itgb4/Sema4d/Sox9/Spint2/Spock1/Spp1/Igsf11/Stx3/Sdc4/Vtn/Wnt7b/Zbtb7b/Amigo1/Shb/Acer2/Clstn3/Lrfn3/Spon1/Plekha7/Dact…	89
GO:0060627	regulation of vesicle-mediated transport	41/852	307/12514	2.46391e-05	0.00128537	Pcsk9/Ston2/Syt17/Fgb/Rap1gap/Rims2/Rab27a/Cacna1a/Doc2a/Doc2b/F2rl1/Hap1/Notch1/Pick1/Pld1/Prom2/Sirpa/Rab3d/Sh3gl2/Stxbp5l/Stxbp2/Sdc4/Unc13b/Vamp8/Vtn/Camk1d/Sytl5/Pclo/Cadps/Exph5/Rab26/Rph3al/Unc13a/Syt5/Rab25/Scamp5/Tmem27/Rab37/Syne1/Mvb12a/Nedd4l	41
GO:0034764	positive regulation of transmembrane transport	16/852	73/12514	2.46907e-05	0.00128537	Atp1b1/Casr/Dmd/Dpp6/Edn3/Gcg/Hap1/Kcnj11/Amigo1/Nlgn3/Wnk3/Acsl5/Tesc/Atp2c2/Wnk2/Nedd4l	16
GO:0017156	calcium ion-dependent exocytosis	13/852	51/12514	2.59634e-05	0.00133197	Syt17/Rims2/Cacna1a/Doc2a/Doc2b/Notch1/Pcsk4/Sytl5/Cadps/Rph3al/Syt5/Scamp5/Tmem27	13
GO:0023019	signal transduction involved in regulation of gene expression	7/852	15/12514	2.62337e-05	0.00133197	Gata4/Foxa2/Hnf4a/Epcam/Neurod1/Pax6/Tbx6	7
GO:0048468	cell development	135/852	1423/12514	2.81114e-05	0.0014099	Etv5/Unc5a/Ovol2/Syt17/Rap1gap/Arhgef28/Tle6/Adamts1/Acan/Alcam/Rims2/Arx/Neurog3/Pcdh15/Bmp7/Cacna1a/Camk2b/Cck/Cckar/Cdh1/Cebpa/Cldn3/Clu/Dmd/Edn3/Enc1/Epha1/F2rl1/Gas7/Gata4/Gcnt2/Gfra3/Adgrg1/Nkx6-2/Hap1/Mnx1/Foxa2/Onecut1/Hpn/Slc6a4/F11r/Jun/Krt19/Krt8/Lama5/Lmna/Lmx1b/Lrp8/Matn2/Met/Bhlha15/Map7/Myc/Myh9/Ndrg1/Neu1/Neurod1/Nfatc2/Nkx2-2/Nkx6-1/Notch1/Ctnnd2/Nrtn/Pax6/Pcsk4/Etv4/Pick1/Prox1/…	135
GO:0006816	calcium ion transport	32/852	218/12514	2.98836e-05	0.00147506	Cbarp/Chrna4/Atp1b1/Cacna1a/Cacna1d/Cacnb2/Camk2b/Casr/Cckar/Dmd/Gcg/Gnao1/Hap1/Itpr3/Pkd1l1/Bhlha15/Myb/Oprl1/P2rx1/Bspry/Ptk2b/Cracr2b/Vdr/Ffar1/Cacna1i/Homer2/Wnk3/Cacna2d4/Trpv6/Trpm4/Atp2c2/Gpr39	32
GO:0042592	homeostatic process	97/852	952/12514	3.0128e-05	0.00147506	Pcsk9/Gck/Qsox1/Exoc6/Abcg1/Slc28a3/Atp1b1/Atp7b/Pcdh15/Cacna1a/Casr/Cck/Cckar/Cdh1/Cebpa/Cldn1/Cldn4/Col11a2/Dmd/Edn3/F2rl1/Fgfr4/Slc37a4/Gaa/Galr1/Gcg/Gcnt2/Gpld1/Gpx2/Foxa2/Foxa3/Hnf4a/Hpn/Iapp/Itpr3/Kcnk3/Mafb/Anpep/Met/Bhlha15/Map7/Myb/Myc/Neurod1/Oprl1/Pax6/Enpp1/Pdx1/Ptk2b/Rbp4/Slc34a2/Slc4a2/Sox9/Stxbp5l/Spp1/Hnf1a/Hkdc1/Ush2a/Vdr/Wnt7b/Slc37a1/Zfpm1/Qsox2/Sesn2/Ffar2/Ffar1/Cacna1i/Slc35g…	97
GO:0032530	regulation of microvillus organization	6/852	11/12514	3.36049e-05	0.00162594	Pls1/Rap1gap/Hnf4a/Pld1/Vil1/Atp8b1	6
GO:0065007	biological regulation	520/852	6816/12514	3.60148e-05	0.00172228	Pcsk9/Cbarp/Mapre3/Pls1/Gck/Qsox1/Etv5/Ces1d/Cdc42ep1/Phyhip/Dennd3/Ildr1/Tnfaip8/Ffar4/Exoc6/Unc5a/Ovol2/Rnh1/Ston2/Dsp/Clps/Cela1/Syt17/Fgb/Rap1gap/Arhgef28/Abcg1/Npnt/Slc28a3/Chrna4/Tle6/Adamts1/Adcy8/Acan/Ak1/Fgfrl1/Rims2/Ambp/Necab2/Ank/Anxa4/Aplp1/Arg1/Arx/Rab27a/Neurog3/Atp1b1/Atp7b/Pcdh15/Bex2/Bid/Bmp7/Cacna1a/Cacna1d/Cacnb2/Camk2b/Casr/Cck/Cckar/Ccnd1/Cdh1/Cdkn1a/Cebpa/Celsr1/Chga/Clcn2/…	520
GO:0048731	system development	235/852	2749/12514	3.70234e-05	0.00175016	Pcsk9/Etv5/Fam83h/Exoc6/Unc5a/Ovol2/Rnh1/Ston2/Dsp/Cela1/Syt17/Rap1gap/Arhgef28/Npnt/Tle6/Adamts1/Acan/Alcam/Fgfrl1/Rims2/Ank/Anxa4/Ap1b1/Aplp1/Arx/Neurog3/Atp7b/Pcdh15/Bmp7/Cacna1a/Camk2b/Cck/Cckar/Ccnd1/Cdh1/Cebpa/Celsr1/Clcn2/Cldn1/Cldn4/Clu/Col11a2/Cplx2/Dlk1/Dmd/Dnah11/Dsg2/Edn3/Elf3/Enc1/Epha1/Erbb3/F2rl1/Fgfr4/Fjx1/Slc37a4/Gaa/Gamt/Gas7/Gata4/Gcnt1/Gcnt2/Gfra3/Gpld1/Adgrg1/Aes/Nkx6-2/H2-K1…	235
GO:0007269	neurotransmitter secretion	19/852	100/12514	3.78489e-05	0.00176885	Syt17/Rims2/Cacna1a/Celsr1/Cplx2/Doc2a/Doc2b/Edn3/Ica1/Rab3d/Stx3/Unc13b/Sytl5/Pclo/Cadps/Rph3al/Unc13a/Syt5/Syt13	19
GO:0007165	signal transduction	245/852	2889/12514	4.1055e-05	0.00189712	Pcsk9/Gck/Cdc42ep1/Ffar4/Unc5a/Ovol2/Cela1/Fgb/Rap1gap/Arhgef28/Npnt/Chrna4/Adcy8/Fgfrl1/Rims2/Anxa4/Rab27a/Atp1b1/Bid/Bmp7/Cacna1a/Cacna1d/Camk2b/Casr/Cck/Cckar/Ccnd1/Cdh1/Cdkn1a/Cebpa/Celsr1/Chga/Clu/Dlk1/Dmd/Edn3/Epha1/Eps8/Erbb3/F2rl1/Sesn1/Rem2/Fgfr4/Frk/Galr1/Gata4/Gcg/Nr6a1/Gcnt2/Gfra3/Gnao1/Gng4/Gpld1/Adgrg1/Grb7/Rhpn1/Aes/Gucy2c/Hap1/Hhex/Foxa2/Hnf4a/Onecut1/Il11/Il1r1/Irs4/Itga6/Itpr3/J…	245
GO:0050714	positive regulation of protein secretion	22/852	127/12514	4.25921e-05	0.00194629	Gck/Fgb/Casr/Doc2b/F2rl1/Gcg/Gpld1/Nkx6-1/Pdx1/Rasgrp1/Rbp4/Stxbp5l/Ffar2/Ffar1/Myrip/Exph5/Rph3al/Gipr/Scamp5/Tmem27/Trpm4/Gpr39	22
GO:0048869	cellular developmental process	225/852	2620/12514	4.33915e-05	0.00196103	Pcsk9/Micalcl/Etv5/Ces1d/Cdc42ep1/Exoc6/Unc5a/Ovol2/Ston2/Dsp/Cela1/Syt17/Rap1gap/Arhgef28/Abcg1/Npnt/Tle6/Adamts1/Acan/Alcam/Rims2/Arx/Rab27a/Neurog3/Pcdh15/Bmp7/Cacna1a/Camk2b/Cck/Cckar/Ccnd1/Cdh1/Cebpa/Celsr1/Clcn2/Cldn3/Clu/Col11a2/Cplx2/Dlk1/Dmd/Edn3/Ehf/Elf3/Enc1/Epha1/Eps8/Erbb3/F2rl1/Fgfr4/Frk/Slc37a4/Gas7/Gata4/Nr6a1/Gcnt2/Gfra3/Adgrg1/Nkx6-2/Hap1/Hhex/Mnx1/Foxa2/Foxa3/Hnf4a/Onecut1/Hpn/…	225
GO:0048665	neuron fate specification	7/852	16/12514	4.3902e-05	0.00196253	Nkx6-2/Mnx1/Foxa2/Nkx2-2/Nkx6-1/Pax6/Fev	7
GO:0034762	regulation of transmembrane transport	32/852	223/12514	4.70703e-05	0.00208153	Pcsk9/Cbarp/Chrna4/Atp1b1/Cacna1a/Cacna1d/Cacnb2/Casr/Clcn2/Dmd/Dpp6/Edn3/Gcg/Hap1/Kcnj11/Oprl1/Ptk2b/Rasgrf1/Clic6/Kcnh8/Amigo1/Nlgn3/Wnk3/Cacna2d4/Acsl5/Ptpn3/Kcnd3/Tesc/Atp2c2/Ano9/Wnk2/Nedd4l	32
GO:0051239	regulation of multicellular organismal process	154/852	1686/12514	5.23197e-05	0.00228077	Pcsk9/Pls1/Etv5/Ffar4/Ovol2/Rnh1/Dsp/Cela1/Syt17/Fgb/Rap1gap/Npnt/Tle6/Adamts1/Rims2/Ank/Anxa4/Arx/Neurog3/Atp1b1/Bmp7/Cacna1a/Cacna1d/Camk2b/Casr/Cck/Ccnd1/Cdh1/Cebpa/Celsr1/Chga/Clu/Dmd/Dsg2/Edn3/Enc1/Epha1/F2rl1/Fgfr4/Slc37a4/Gaa/Galr1/Gamt/Gata4/Gcnt2/Gnao1/Gpld1/Adgrg1/Nkx6-2/Hap1/Hhex/Foxa2/Foxa3/Hnf4a/Hpn/Slc6a4/Iapp/Jun/Mafb/Lama5/Anpep/Lmna/Lrp8/Il17rc/Met/Myb/Myc/Neu1/Neurod1/Nkx2-2/Nkx…	154
GO:0043588	skin development	24/852	147/12514	5.26849e-05	0.00228077	Ovol2/Dsp/Celsr1/Cldn1/Cldn4/Itga6/Lama5/Notch1/Pax6/Ppl/St14/Itgb4/Sox9/Vdr/Fras1/Dact2/Grhl2/Exph5/Cbx7/Irf6/Scel/Kdf1/Errfi1/Prss8	24
GO:0044763	single-organism cellular process	563/852	7494/12514	6.72366e-05	0.00288041	Pcsk9/Cbarp/Micalcl/Ugt2b34/Mapre3/Hepacam2/Pls1/Gck/Qsox1/Etv5/Ces1d/Cdc42ep1/Adi1/Phyhip/Ildr1/Tnfaip8/Ffar4/Exoc6/Unc5a/Ovol2/Slco3a1/Ston2/Dsp/Cela1/Gusb/Syt17/Fgb/Rap1gap/Arhgef28/Abcg1/Npnt/Slc28a3/Chrna4/Tle6/Adamts1/Adcy8/Adssl1/Acan/Ak1/Alcam/Fgfrl1/Aldoc/Rims2/Mat1a/Ank/Anxa11/Anxa4/Aplp1/Arg1/Arx/Rab27a/Neurog3/Atp1b1/Atp7b/Pcdh15/Bex2/Bid/Bmp7/Cacna1a/Cacna1d/Cacnb2/Camk2b/Casr/Cck/Cc…	563
GO:0003310	pancreatic A cell differentiation	5/852	8/12514	6.8093e-05	0.00288702	Neurod1/Nkx2-2/Pax6/Rfx6/Insm1	5
GO:0045216	cell-cell junction organization	23/852	142/12514	8.49891e-05	0.00356662	Dsp/Cdh1/Cldn1/Dsg2/Hnf4a/Ocln/Ptk2b/Sdc4/Marveld2/Ugt8a/Crb3/Plekha7/Grhl2/Nfasc/Cldn6/Pkp3/Cldn9/Pkp2/Camsap3/Cgn/Dlg5/Marveld3/Nedd4l	23
GO:0044767	single-organism developmental process	298/852	3660/12514	0.000101881	0.00423231	Pcsk9/Micalcl/Pls1/Etv5/Ces1d/Cdc42ep1/Fam83h/Exoc6/Unc5a/Ovol2/Rnh1/Ston2/Dsp/Cela1/Syt17/Rap1gap/Arhgef28/Abcg1/Npnt/Tle6/Adamts1/Acan/Alcam/Fgfrl1/Aldoc/Rims2/Ank/Anxa4/Ap1b1/Aplp1/Arvcf/Arx/Rab27a/Neurog3/Atp1b1/Atp7b/Pcdh15/Bmp7/Cacna1a/Camk2b/Casr/Cck/Cckar/Ccnd1/Cdh1/Cdkn1a/Cebpa/Celsr1/Clcn2/Cldn1/Cldn3/Cldn4/Clu/Col11a2/Cplx2/Dlk1/Dmd/Dnah11/Dsg2/Edn3/Ehf/Elf3/Enc1/Epha1/Eps8/Erbb3/F2rl1…	298
GO:0060341	regulation of cellular localization	86/852	849/12514	0.00010748	0.00442027	Pls1/Gck/Ildr1/Ffar4/Syt17/Fgb/Chrna4/Rims2/Anxa4/Rab27a/Cacna1a/Casr/Cck/Cckar/Cdh1/Cdkn1a/Celsr1/Chga/Dmd/Doc2a/Doc2b/Dpp6/Edn3/F2rl1/Galr1/Gcg/Gpld1/Hap1/Foxa2/Hnf4a/Hpca/Ica1/Il11/Kcnj11/Lmna/Nkx6-1/Notch1/Pam/Pax6/Pde1c/Pdx1/Ptk2b/Rab3d/Rasgrp1/Rbp4/Sct/Sstr3/Stxbp5l/Stx3/Stxbp2/Abcc8/Sdc4/Hnf1a/Gls2/Llgl2/Unc13b/Vamp8/Vil1/Ddx58/Arhgef16/Ffar2/Ffar1/Sytl5/Myrip/Pclo/Cadps/Wnk3/Exph5/Rfx6/Ra…	86
GO:0001508	action potential	15/852	74/12514	0.000113912	0.00463839	Dsp/Chrna4/Cacna1a/Cacna1d/Dmd/Dpp6/Dsg2/Gjd2/P2rx1/Cacna1i/Ptpn3/Pkp2/Trpm4/Myh14/Nedd4l	15
GO:0061138	morphogenesis of a branching epithelium	25/852	164/12514	0.000117224	0.00472647	Etv5/Npnt/Bmp7/Casr/Cdh1/Celsr1/Hhex/Foxa2/Lama5/Met/Myc/Notch1/Etv4/Prox1/St14/Sox9/Spint1/Spint2/Hnf1b/Llgl2/Vdr/Wnt7b/Spry2/Grhl2/Dlg5	25
GO:0007043	cell-cell junction assembly	12/852	51/12514	0.000122753	0.00490136	Cdh1/Ocln/Marveld2/Ugt8a/Grhl2/Nfasc/Pkp3/Pkp2/Cgn/Dlg5/Marveld3/Nedd4l	12
GO:0055088	lipid homeostasis	16/852	83/12514	0.000127533	0.00501434	Pcsk9/Gck/Abcg1/Cebpa/Fgfr4/Slc37a4/Hnf4a/Hpn/Sesn2/Nr5a2/Mia2/Acad12/Mlxipl/Pkp2/Gpr39/Acad10	16
GO:0006836	neurotransmitter transport	20/852	118/12514	0.000128022	0.00501434	Syt17/Rims2/Cacna1a/Celsr1/Cplx2/Doc2a/Doc2b/Edn3/Slc6a4/Ica1/Rab3d/Stx3/Unc13b/Sytl5/Pclo/Cadps/Rph3al/Unc13a/Syt5/Syt13	20
GO:0001763	morphogenesis of a branching structure	26/852	175/12514	0.000132951	0.00515828	Etv5/Npnt/Bmp7/Casr/Cdh1/Celsr1/Hhex/Foxa2/Lama5/Met/Myc/Notch1/Ctnnd2/Etv4/Prox1/St14/Sox9/Spint1/Spint2/Hnf1b/Llgl2/Vdr/Wnt7b/Spry2/Grhl2/Dlg5	26
GO:0034330	cell junction organization	24/852	156/12514	0.000137831	0.00529763	Dsp/Cdh1/Cldn1/Dsg2/Hnf4a/Ocln/Ptk2b/Itgb4/Sdc4/Marveld2/Ugt8a/Crb3/Plekha7/Grhl2/Nfasc/Cldn6/Pkp3/Cldn9/Pkp2/Camsap3/Cgn/Dlg5/Marveld3/Nedd4l	24
GO:0009888	tissue development	114/852	1204/12514	0.000139537	0.00531356	Etv5/Ces1d/Fam83h/Ovol2/Dsp/Npnt/Acan/Ank/Arx/Rab27a/Neurog3/Pcdh15/Bmp7/Casr/Ccnd1/Cdh1/Celsr1/Clcn2/Cldn3/Col11a2/Dmd/Dsg2/Edn3/Erbb3/F2rl1/Fgfr4/Fjx1/Gaa/Gata4/Gcnt1/Gcnt2/Hhex/Mnx1/Foxa2/Foxa3/Onecut1/Hpn/F11r/Jun/Krt4/Lama5/Lmna/Lmx1b/Met/Map7/Myc/Neurod1/Nkx2-2/Nkx2-6/Notch1/Nrtn/Pax6/Enpp1/Pdx1/Etv4/Ppl/Prox1/St14/Ptf1a/Ptk2b/Rbp4/Ros1/Sema3f/Sox9/Spint1/Spint2/Spp1/Sdc4/Tbx6/Hnf1a/Hnf1b/S…	114
GO:0006820	anion transport	36/852	278/12514	0.000143269	0.00540563	Slco3a1/Abcg1/Chrna4/Ank/Arg1/Cacna1a/Cck/Clcn2/Emb/Slc37a4/Myc/Pctp/Enpp1/Ros1/Slc2a2/Slc34a2/Slc4a2/Slc7a5/Clic6/Slc38a5/Hnf1a/Slc43a2/Vamp8/Slc7a4/Slc37a1/Serinc2/Slco2a1/Slc16a12/Slc7a14/Acsl5/Atp8b1/Stard10/Tmem27/Ttyh1/Ano9/Atp11b	36
GO:0001889	liver development	16/852	84/12514	0.000147771	0.00552481	Cebpa/Hhex/Foxa3/Onecut1/Hpn/Jun/Met/Notch1/Pdx1/Prox1/Sox9/Hnf1a/Hnf1b/Tgfa/Vtn/Lsr	16
GO:0030216	keratinocyte differentiation	13/852	60/12514	0.000159164	0.00584618	Ovol2/Dsp/Notch1/Pax6/Ppl/St14/Vdr/Grhl2/Exph5/Irf6/Scel/Kdf1/Errfi1	13
GO:0007600	sensory perception	30/852	217/12514	0.00015921	0.00584618	Chrna4/Pcdh15/Cacna1a/Cacna1d/Cacnb2/Cck/Cdh1/Col11a2/Gjd2/Hpn/Iapp/Itpr3/Myc/Oprl1/Otog/Pde1c/Rbp4/Rgs9/Marveld2/Ush2a/Spry2/Cacna2d4/Atp8b1/Espn/Fam134b/Tmem100/Gprc5c/Myh14/Ush1c/Nav2	30
GO:0007186	G-protein coupled receptor signaling pathway	37/852	291/12514	0.000169654	0.00617455	Ffar4/Adcy8/Cacna1a/Cacna1d/Casr/Cck/Cckar/Celsr1/Chga/F2rl1/Galr1/Gcg/Gnao1/Gng4/Adgrg1/Itpr3/Bhlha15/Oprl1/Pick1/Rgs9/Sstr3/Pyy/Vipr1/Adcy5/Gprc5a/Ffar2/Ffar1/Homer2/Pcsk1n/Adrbk2/Rph3al/Gipr/Baiap3/Rgs17/Gprc5b/Gprc5c/Gpr39	37
GO:0072148	epithelial cell fate commitment	6/852	14/12514	0.000182855	0.00659661	Arx/Gata4/Neurod1/Nkx2-2/Notch1/Prox1	6
GO:0032502	developmental process	298/852	3691/12514	0.000195136	0.00693371	Pcsk9/Micalcl/Pls1/Etv5/Ces1d/Cdc42ep1/Fam83h/Exoc6/Unc5a/Ovol2/Rnh1/Ston2/Dsp/Cela1/Syt17/Rap1gap/Arhgef28/Abcg1/Npnt/Tle6/Adamts1/Acan/Alcam/Fgfrl1/Aldoc/Rims2/Ank/Anxa4/Ap1b1/Aplp1/Arvcf/Arx/Rab27a/Neurog3/Atp1b1/Atp7b/Pcdh15/Bmp7/Cacna1a/Camk2b/Casr/Cck/Cckar/Ccnd1/Cdh1/Cdkn1a/Cebpa/Celsr1/Clcn2/Cldn1/Cldn3/Cldn4/Clu/Col11a2/Cplx2/Dlk1/Dmd/Dnah11/Dsg2/Edn3/Ehf/Elf3/Enc1/Epha1/Eps8/Erbb3/F2rl1…	298
GO:0007275	multicellular organismal development	257/852	3121/12514	0.000195571	0.00693371	Pcsk9/Micalcl/Etv5/Fam83h/Exoc6/Unc5a/Ovol2/Rnh1/Ston2/Dsp/Cela1/Syt17/Rap1gap/Arhgef28/Npnt/Tle6/Adamts1/Acan/Alcam/Fgfrl1/Rims2/Ank/Anxa4/Ap1b1/Aplp1/Arvcf/Arx/Neurog3/Atp1b1/Atp7b/Pcdh15/Bmp7/Cacna1a/Camk2b/Casr/Cck/Cckar/Ccnd1/Cdh1/Cebpa/Celsr1/Clcn2/Cldn1/Cldn4/Clu/Col11a2/Cplx2/Dlk1/Dmd/Dnah11/Dsg2/Edn3/Elf3/Enc1/Epha1/Erbb3/F2rl1/Fgfr4/Fjx1/Slc37a4/Gaa/Gamt/Gas7/Gata4/Nr6a1/Gcnt1/Gcnt2/Gfr…	257
GO:0051650	establishment of vesicle localization	23/852	150/12514	0.000198297	0.00697029	Ston2/Syt17/Rims2/Rab27a/Cplx2/Doc2a/Doc2b/Hap1/Rab3d/Rasgrp1/Sh3gl2/Myo5c/Stx3/Unc13b/Sytl5/Myrip/Pclo/Cadps/Rph3al/Unc13a/Syt5/Rab25/Syt13	23
GO:0035272	exocrine system development	11/852	46/12514	0.000200648	0.00699313	Cela1/Bmp7/Cdh1/Clcn2/Lama5/Met/Pax6/Pdx1/Ptf1a/Sox9/Rab26	11
GO:0070838	divalent metal ion transport	33/852	252/12514	0.000216985	0.00749899	Cbarp/Chrna4/Atp1b1/Cacna1a/Cacna1d/Cacnb2/Camk2b/Casr/Cckar/Dmd/Gcg/Gnao1/Hap1/Itpr3/Pkd1l1/Bhlha15/Myb/Oprl1/P2rx1/Bspry/Ptk2b/Cracr2b/Vdr/Ffar1/Cacna1i/Homer2/Wnk3/Cacna2d4/Trpv6/Trpm4/Atp2c2/Gpr39/Nipal3	33
GO:0061008	hepaticobiliary system development	16/852	87/12514	0.000226189	0.00775192	Cebpa/Hhex/Foxa3/Onecut1/Hpn/Jun/Met/Notch1/Pdx1/Prox1/Sox9/Hnf1a/Hnf1b/Tgfa/Vtn/Lsr	16
GO:0072511	divalent inorganic cation transport	33/852	253/12514	0.000233718	0.00794377	Cbarp/Chrna4/Atp1b1/Cacna1a/Cacna1d/Cacnb2/Camk2b/Casr/Cckar/Dmd/Gcg/Gnao1/Hap1/Itpr3/Pkd1l1/Bhlha15/Myb/Oprl1/P2rx1/Bspry/Ptk2b/Cracr2b/Vdr/Ffar1/Cacna1i/Homer2/Wnk3/Cacna2d4/Trpv6/Trpm4/Atp2c2/Gpr39/Nipal3	33
GO:0001708	cell fate specification	11/852	47/12514	0.000246067	0.00829495	Nkx6-2/Mnx1/Foxa2/Nkx2-2/Nkx6-1/Notch1/Pax6/Sox9/Tbx6/Hnf1b/Fev	11
GO:0050877	neurological system process	51/852	454/12514	0.000268322	0.00877162	Chrna4/Adcy8/Pcdh15/Cacna1a/Cacna1d/Cacnb2/Camk2b/Cck/Cdh1/Col11a2/Dpp6/Gaa/Gch1/Gjd2/Nkx6-2/Hpn/Slc6a4/Iapp/Itpr3/Jun/Kcnj11/Myc/Ctnnd2/Oprl1/Otog/P2rx1/Pde1c/Rbp4/Rgs9/Sct/Plk2/Marveld2/Ush2a/Adcy5/Cacna1i/Spry2/Pak7/Nlgn3/Nfasc/Cacna2d4/Nptx2/Rcan2/Atp8b1/Espn/Fam134b/Tmem100/Dopey2/Gprc5c/Myh14/Ush1c/Nav2	51
GO:0051924	regulation of calcium ion transport	21/852	134/12514	0.000272605	0.00877162	Cbarp/Atp1b1/Cacna1d/Cacnb2/Casr/Cckar/Dmd/Gcg/Gnao1/Hap1/Oprl1/P2rx1/Ptk2b/Cracr2b/Vdr/Ffar1/Homer2/Wnk3/Cacna2d4/Atp2c2/Gpr39	21
GO:0055062	phosphate ion homeostasis	5/852	10/12514	0.000273004	0.00877162	Fgfr4/Slc37a4/Enpp1/Slc34a2/Slc37a1	5
GO:0060670	branching involved in labyrinthine layer morphogenesis	5/852	10/12514	0.000273004	0.00877162	St14/Spint1/Spint2/Llgl2/Grhl2	5
GO:0072505	divalent inorganic anion homeostasis	5/852	10/12514	0.000273004	0.00877162	Fgfr4/Slc37a4/Enpp1/Slc34a2/Slc37a1	5
GO:0072506	trivalent inorganic anion homeostasis	5/852	10/12514	0.000273004	0.00877162	Fgfr4/Slc37a4/Enpp1/Slc34a2/Slc37a1	5
GO:0098660	inorganic ion transmembrane transport	38/852	309/12514	0.000276417	0.00881242	Pcsk9/Cbarp/Ank/Atp1b1/Atp7b/Cacna1a/Cacna1d/Cacnb2/Dmd/Dpp6/Edn3/Hap1/Hpn/Itpr3/Kcnj11/Kcnk1/Kcnk3/Pkd1l1/Oprl1/Kcnh6/Slc34a2/Clic6/Abcc8/Kcnh8/Amigo1/Wnk3/Cacna2d4/Ptpn3/Kcnd3/Tesc/Trpv6/Atp6v1f/Atp2c2/Ano9/Kcnk16/Wnk2/Nedd4l/Cox4i2	38
GO:0006813	potassium ion transport	19/852	116/12514	0.000295417	0.00934572	Gck/Atp1b1/Cacna1d/Cckar/Dpp6/Edn3/Hpn/Kcnj11/Kcnk1/Kcnk3/Plcb4/Ptk2b/Kcnh6/Abcc8/Kcnh8/Amigo1/Kcnd3/Kcnk16/Nedd4l	19
GO:0070830	bicellular tight junction assembly	8/852	27/12514	0.000309438	0.0096463	Cdh1/Ocln/Marveld2/Grhl2/Pkp2/Cgn/Marveld3/Nedd4l	8
GO:0048513	organ development	170/852	1960/12514	0.00030961	0.0096463	Etv5/Fam83h/Exoc6/Ovol2/Ston2/Dsp/Cela1/Rap1gap/Npnt/Adamts1/Acan/Fgfrl1/Ank/Anxa4/Ap1b1/Aplp1/Arx/Atp7b/Pcdh15/Bmp7/Cacna1a/Cckar/Ccnd1/Cdh1/Cebpa/Celsr1/Clcn2/Cldn1/Cldn4/Clu/Col11a2/Dmd/Dnah11/Dsg2/Edn3/Elf3/Erbb3/F2rl1/Fgfr4/Fjx1/Slc37a4/Gaa/Gamt/Gata4/Gcnt1/Gcnt2/Adgrg1/Nkx6-2/H2-K1/Hap1/Hhex/Mnx1/Foxa2/Foxa3/Onecut1/Hpca/Hpn/Slc6a4/Itga6/Jun/Mafb/Krt19/Krt8/Lama5/Lmna/Lmx1b/Lrp8/Pkd1l1/Met/…	170
GO:0032412	regulation of ion transmembrane transporter activity	19/852	117/12514	0.000330702	0.0102219	Pcsk9/Cbarp/Chrna4/Atp1b1/Cacna1d/Cacnb2/Dmd/Hap1/Kcnj11/Oprl1/Ptk2b/Rasgrf1/Nlgn3/Wnk3/Ptpn3/Tesc/Ano9/Wnk2/Nedd4l	19
GO:0043297	apical junction assembly	9/852	34/12514	0.000335539	0.0102219	Cdh1/Ocln/Marveld2/Grhl2/Pkp2/Cgn/Dlg5/Marveld3/Nedd4l	9
GO:0055081	anion homeostasis	9/852	34/12514	0.000335539	0.0102219	Abcg1/Cacna1a/Fgfr4/Slc37a4/Hnf4a/Enpp1/Slc34a2/Slc37a1/Mlxipl	9
GO:0001505	regulation of neurotransmitter levels	20/852	127/12514	0.00035394	0.0106616	Syt17/Rims2/Cacna1a/Celsr1/Cplx2/Doc2a/Doc2b/Edn3/Slc6a4/Ica1/Rab3d/Stx3/Unc13b/Sytl5/Pclo/Cadps/Rph3al/Unc13a/Syt5/Syt13	20
GO:0048856	anatomical structure development	267/852	3288/12514	0.000356529	0.0106616	Pcsk9/Etv5/Ces1d/Cdc42ep1/Fam83h/Exoc6/Unc5a/Ovol2/Rnh1/Ston2/Dsp/Cela1/Syt17/Rap1gap/Arhgef28/Npnt/Tle6/Adamts1/Acan/Alcam/Fgfrl1/Rims2/Ank/Anxa4/Ap1b1/Aplp1/Arx/Rab27a/Neurog3/Atp1b1/Atp7b/Pcdh15/Bmp7/Cacna1a/Camk2b/Casr/Cck/Cckar/Ccnd1/Cdh1/Cebpa/Celsr1/Clcn2/Cldn1/Cldn3/Cldn4/Clu/Col11a2/Cplx2/Dlk1/Dmd/Dnah11/Dsg2/Edn3/Elf3/Enc1/Epha1/Eps8/Erbb3/F2rl1/Fgfr4/Fjx1/Slc37a4/Gaa/Gamt/Gas7/Gata4/Gc…	267
GO:0098655	cation transmembrane transport	38/852	313/12514	0.000357752	0.0106616	Pcsk9/Cbarp/Chrna4/Atp1b1/Atp7b/Cacna1a/Cacna1d/Cacnb2/Dmd/Dpp6/Edn3/Hap1/Hpn/Itpr3/Kcnj11/Kcnk1/Kcnk3/Pkd1l1/Oprl1/P2rx1/Kcnh6/Slc34a2/Abcc8/Kcnh8/Slc7a4/Amigo1/Wnk3/Cacna2d4/Ptpn3/Kcnd3/Tesc/Trpv6/Atp6v1f/Atp2c2/Kcnk16/Wnk2/Nedd4l/Cox4i2	38
GO:0065009	regulation of molecular function	142/852	1601/12514	0.000413759	0.012242	Pcsk9/Cbarp/Mapre3/Dennd3/Tnfaip8/Rnh1/Clps/Rap1gap/Npnt/Chrna4/Ambp/Anxa4/Neurog3/Atp1b1/Bex2/Bid/Bmp7/Cacna1d/Cacnb2/Camk2b/Casr/Cck/Ccnd1/Cdh1/Cdkn1a/Clu/Pcbd1/Dmd/Edn3/Epha1/Erbb3/Fgfr4/Slc37a4/Galr1/Gcg/Gch1/Gnao1/Aes/Hap1/Hhex/Foxa2/Hnf4a/Hpca/Hpn/Ica1/F11r/Jun/Kcnj11/Lrp8/Card14/Met/Myc/Neurod1/Nkx2-2/Notch1/Oprl1/P2rx1/Pdx1/Serpinf2/Prox1/Prom2/Ptk2b/Ptprf/Ptprn2/Rasgrf1/Rasgrp1/Rgs9/Sema…	142
GO:0055083	monovalent inorganic anion homeostasis	6/852	16/12514	0.000433289	0.0126394	Cacna1a/Fgfr4/Slc37a4/Enpp1/Slc34a2/Slc37a1	6
GO:0048489	synaptic vesicle transport	17/852	101/12514	0.000436411	0.0126394	Ston2/Syt17/Rims2/Cplx2/Doc2a/Doc2b/Rab3d/Sh3gl2/Stx3/Unc13b/Sytl5/Pclo/Cadps/Rph3al/Unc13a/Syt5/Syt13	17
GO:0097480	establishment of synaptic vesicle localization	17/852	101/12514	0.000436411	0.0126394	Ston2/Syt17/Rims2/Cplx2/Doc2a/Doc2b/Rab3d/Sh3gl2/Stx3/Unc13b/Sytl5/Pclo/Cadps/Rph3al/Unc13a/Syt5/Syt13	17
GO:0098662	inorganic cation transmembrane transport	35/852	284/12514	0.000456211	0.0131205	Pcsk9/Cbarp/Atp1b1/Atp7b/Cacna1a/Cacna1d/Cacnb2/Dmd/Dpp6/Edn3/Hap1/Hpn/Itpr3/Kcnj11/Kcnk1/Kcnk3/Pkd1l1/Oprl1/Kcnh6/Slc34a2/Abcc8/Kcnh8/Amigo1/Wnk3/Cacna2d4/Ptpn3/Kcnd3/Tesc/Trpv6/Atp6v1f/Atp2c2/Kcnk16/Wnk2/Nedd4l/Cox4i2	35
GO:0030198	extracellular matrix organization	22/852	150/12514	0.000510182	0.0143477	Npnt/Acan/Aplp1/Col11a2/Dpp4/Elf3/Fgfr4/Hpn/Kif9/Lmx1b/Notch1/Serpinf2/Sox9/Spint1/Spint2/Vtn/Egflam/Col27a1/Smoc1/Nepn/Ero1lb/Myo1e	22
GO:0043062	extracellular structure organization	22/852	150/12514	0.000510182	0.0143477	Npnt/Acan/Aplp1/Col11a2/Dpp4/Elf3/Fgfr4/Hpn/Kif9/Lmx1b/Notch1/Serpinf2/Sox9/Spint1/Spint2/Vtn/Egflam/Col27a1/Smoc1/Nepn/Ero1lb/Myo1e	22
GO:0022898	regulation of transmembrane transporter activity	19/852	121/12514	0.000511111	0.0143477	Pcsk9/Cbarp/Chrna4/Atp1b1/Cacna1d/Cacnb2/Dmd/Hap1/Kcnj11/Oprl1/Ptk2b/Rasgrf1/Nlgn3/Wnk3/Ptpn3/Tesc/Ano9/Wnk2/Nedd4l	19
GO:0051648	vesicle localization	23/852	160/12514	0.000514312	0.0143477	Ston2/Syt17/Rims2/Rab27a/Cplx2/Doc2a/Doc2b/Hap1/Rab3d/Rasgrp1/Sh3gl2/Myo5c/Stx3/Unc13b/Sytl5/Myrip/Pclo/Cadps/Rph3al/Unc13a/Syt5/Rab25/Syt13	23
GO:0031344	regulation of cell projection organization	48/852	432/12514	0.000516326	0.0143477	Pls1/Cdc42ep1/Syt17/Rap1gap/Adamts1/Rims2/Neurog3/Bmp7/Cacna1a/Camk2b/Dmd/Enc1/F2rl1/Hap1/Hnf4a/Lrp8/Met/Neu1/Nkx6-1/Pax6/Pld1/Prom2/Ptk2b/Ptprf/Sema3f/Sema4d/Sez6/Plk2/Spock1/Tbx6/Vil1/Camk1d/Amigo1/Lrrc7/Nlgn3/Ssh3/Rap1gap2/Unc13a/Atp8b1/Espn/Syne1/Gprc5b/Lrrc16a/Arap1/Shtn1/Kndc1/Nedd4l/Eps8l2	48
GO:2000649	regulation of sodium ion transmembrane transporter activity	8/852	29/12514	0.000529688	0.0146146	Pcsk9/Atp1b1/Dmd/Wnk3/Ptpn3/Tesc/Wnk2/Nedd4l	8
GO:0051346	negative regulation of hydrolase activity	29/852	222/12514	0.000533039	0.0146146	Tnfaip8/Ambp/Hpn/F11r/Serpinf2/Ptprn2/Sema4d/Serpina1b/Serpina1c/Serpina1d/Serpina1e/Spint1/Spint2/Spock1/Arfgef3/Serpina10/Vtn/Rimbp2/Spry2/Ppp1r26/Slc7a14/Wfikkn2/Pcsk1n/Serpinb1a/Plin5/Wfdc2/Camsap3/Spock3/Ppp4r4	29
GO:0051048	negative regulation of secretion	19/852	122/12514	0.000567697	0.0154618	Gck/Ffar4/Anxa4/Chga/Edn3/Erbb3/F2rl1/Il11/Kcnj11/Anpep/Notch1/Pde1c/Sct/Stxbp5l/Abcc8/Vamp8/Wnk3/Rsad2/Gpr39	19
GO:0045597	positive regulation of cell differentiation	65/852	635/12514	0.000572708	0.0154956	Etv5/Ovol2/Syt17/Npnt/Tle6/Adamts1/Rims2/Neurog3/Bmp7/Camk2b/Cebpa/Clu/Dmd/Edn3/Enc1/Gcnt2/Nkx6-2/Hap1/Foxa2/Foxa3/Jun/Lmna/Lrp8/Met/Myb/Myc/Neu1/Neurod1/Nfatc2/Nkx2-2/Nkx6-1/Notch1/Pax4/Pax6/Serpinf2/Prox1/Ptk2b/Ptprf/Bex1/Sema4d/Sez6/Sox9/Spint1/Vdr/Wnt7b/Camk1d/Amigo1/Shb/Brinp2/Lrrc7/Nlgn3/Unc13a/Fndc5/Insm1/Tesc/Gprc5b/Tmem100/Trpm4/Lrrc16a/Kdf1/Prdm16/Shtn1/Fndc3b/Fam20c/Nedd4l	65
GO:0051640	organelle localization	39/852	332/12514	0.000582007	0.0156443	Ston2/Syt17/Rims2/Rab27a/Chga/Cplx2/Dmd/Doc2a/Doc2b/Hap1/Hhex/Bhlha15/Myh9/Myo5b/Pax6/Rab3d/Rasgrp1/Sh3gl2/Myo5c/Stx3/Stxbp2/Synj2/Llgl2/Unc13b/Vamp8/Spire2/Sytl5/Spry2/Myrip/Pclo/Cadps/Rph3al/Unc13a/Syt5/Rab25/Syne1/Chmp4c/Plin5/Syt13	39
GO:0048839	inner ear development	19/852	123/12514	0.000629615	0.0166678	Pcdh15/Cdh1/Cebpa/Celsr1/H2-K1/Hpca/Hpn/Mafb/Neurod1/Notch1/Prox1/Sox9/Sdc4/Stox1/Ush2a/Spry2/Frem2/Atp8b1/Ush1c	19
GO:0032534	regulation of microvillus assembly	4/852	7/12514	0.000632296	0.0166678	Rap1gap/Hnf4a/Pld1/Atp8b1	4
GO:0007605	sensory perception of sound	15/852	86/12514	0.000633425	0.0166678	Pcdh15/Cacna1d/Cdh1/Col11a2/Hpn/Myc/Otog/Marveld2/Ush2a/Spry2/Atp8b1/Espn/Myh14/Ush1c/Nav2	15
GO:0055082	cellular chemical homeostasis	41/852	356/12514	0.000636295	0.0166678	Gck/Atp1b1/Atp7b/Cacna1a/Casr/Cckar/Dmd/Edn3/F2rl1/Slc37a4/Galr1/Gcg/Gpld1/Foxa2/Foxa3/Itpr3/Kcnk3/Myc/Neurod1/Oprl1/Enpp1/Pdx1/Ptk2b/Slc34a2/Slc4a2/Hkdc1/Vdr/Sesn2/Ffar1/Cacna1i/Slc35g1/Pkhd1/Gipr/Tmem27/Tesc/Mlxipl/Slc25a23/Trpm4/Atp2c2/Gpr39/Ern1	41
GO:0051240	positive regulation of multicellular organismal process	92/852	972/12514	0.000650266	0.016926	Pls1/Etv5/Ovol2/Cela1/Syt17/Fgb/Npnt/Tle6/Adamts1/Rims2/Arx/Neurog3/Bmp7/Camk2b/Casr/Ccnd1/Cebpa/Chga/Clu/Dmd/Edn3/Enc1/Epha1/F2rl1/Fgfr4/Galr1/Gata4/Gcnt2/Gpld1/Nkx6-2/Hap1/Foxa2/Foxa3/Hpn/Jun/Lmna/Lrp8/Il17rc/Met/Myb/Myc/Neu1/Neurod1/Nkx2-2/Nkx6-1/Notch1/Oprl1/Pax6/Serpinf2/Prox1/Ptk2b/Ptprf/Rasgrp1/Bex1/Sct/Sema4d/Sez6/Sox9/Spint1/Spp1/Lrtm2/Stox1/Vamp8/Vdr/Vil1/Wnt7b/Camk1d/Zfpm1/Amigo1/Ddx58…	92
GO:0001678	cellular glucose homeostasis	14/852	78/12514	0.000707368	0.0182965	Gck/Gcg/Gpld1/Foxa2/Foxa3/Neurod1/Pdx1/Hkdc1/Sesn2/Tmem27/Mlxipl/Trpm4/Gpr39/Ern1	14
GO:0071804	cellular potassium ion transport	15/852	87/12514	0.000718266	0.0183476	Atp1b1/Cacna1d/Dpp6/Edn3/Hpn/Kcnj11/Kcnk1/Kcnk3/Kcnh6/Abcc8/Kcnh8/Amigo1/Kcnd3/Kcnk16/Nedd4l	15
GO:0071805	potassium ion transmembrane transport	15/852	87/12514	0.000718266	0.0183476	Atp1b1/Cacna1d/Dpp6/Edn3/Hpn/Kcnj11/Kcnk1/Kcnk3/Kcnh6/Abcc8/Kcnh8/Amigo1/Kcnd3/Kcnk16/Nedd4l	15
GO:0048663	neuron fate commitment	10/852	45/12514	0.000726995	0.0184559	Nkx6-2/Mnx1/Foxa2/Nkx2-2/Nkx6-1/Notch1/Pax6/Ptf1a/Fev/Casz1	10
GO:1904064	positive regulation of cation transmembrane transport	11/852	53/12514	0.000740378	0.0186804	Atp1b1/Dmd/Dpp6/Edn3/Hap1/Kcnj11/Amigo1/Wnk3/Tesc/Wnk2/Nedd4l	11
GO:2000651	positive regulation of sodium ion transmembrane transporter activity	5/852	12/12514	0.000764766	0.0191781	Atp1b1/Dmd/Wnk3/Tesc/Wnk2	5
GO:0097479	synaptic vesicle localization	17/852	106/12514	0.000773845	0.0192881	Ston2/Syt17/Rims2/Cplx2/Doc2a/Doc2b/Rab3d/Sh3gl2/Stx3/Unc13b/Sytl5/Pclo/Cadps/Rph3al/Unc13a/Syt5/Syt13	17
GO:0045595	regulation of cell differentiation	102/852	1106/12514	0.000813986	0.0201664	Etv5/Ovol2/Cela1/Syt17/Rap1gap/Abcg1/Npnt/Tle6/Adamts1/Rims2/Neurog3/Bmp7/Cacna1a/Camk2b/Ccnd1/Cdh1/Cebpa/Clu/Dlk1/Dmd/Edn3/Enc1/Gcnt2/Adgrg1/Nkx6-2/Hap1/Foxa2/Foxa3/Hpn/Slc6a4/Iapp/Jun/Mafb/Lmna/Lrp8/Met/Bhlha15/Myb/Myc/Neu1/Neurod1/Nfatc2/Nkx2-2/Nkx6-1/Notch1/Pax4/Pax6/Enpp1/Serpinf2/Prox1/Ptk2b/Ptprf/Bex1/Sema3f/Sema4d/Sez6/Plk2/Sox9/Spint1/Spock1/Tbx6/Hnf1b/Ush2a/Vdr/Wnt7b/Zbtb7b/Camk1d/Zfpm1…	102
GO:0015672	monovalent inorganic cation transport	36/852	305/12514	0.000854504	0.0210435	Pcsk9/Gck/Chrna4/Atp1b1/Cacna1a/Cacna1d/Cckar/Dmd/Dpp6/Edn3/Hpn/Slc6a4/Kcnj11/Kcnk1/Kcnk3/P2rx1/Plcb4/Ptk2b/Kcnh6/Slc34a2/Abcc8/Kcnh8/Vamp8/Amigo1/Slc5a9/Asic4/Wnk3/Ptpn3/Kcnd3/Tesc/Atp6v1f/Kcnk16/Wnk2/Prss8/Nedd4l/Cox4i2	36
GO:0009749	response to glucose	16/852	98/12514	0.000896945	0.0219572	Gck/Slc37a4/Gcg/Gpld1/Foxa2/Hnf4a/Neurod1/Pdx1/Hnf1a/Hnf1b/Sesn2/Tmem27/Mlxipl/Trpm4/Gpr39/Ern1	16
GO:0023051	regulation of signaling	161/852	1884/12514	0.000916387	0.0223004	Pcsk9/Gck/Ildr1/Ffar4/Ovol2/Fgb/Rap1gap/Arhgef28/Npnt/Fgfrl1/Rims2/Bid/Bmp7/Cacna1a/Camk2b/Casr/Cckar/Ccnd1/Cdh1/Celsr1/Chga/Clu/Cplx2/Dlk1/Dmd/Doc2b/Edn3/Erbb3/F2rl1/Sesn1/Fgfr4/Galr1/Gata4/Gcg/Gcnt2/Gpld1/Adgrg1/Aes/Hap1/Hhex/Foxa2/Hnf4a/Onecut1/Slc6a4/Ica1/Il11/Itga6/Itpr3/Jun/Kcnj11/Lmna/Lrp8/Cntnap4/Mcf2l/Met/Myc/Neurod1/Nkx6-1/Notch1/Ctnnd2/Pax6/Pde1c/Enpp1/Pdx1/Pick1/Pim2/Serpinf2/Ptk2b/Pt…	161
GO:0032409	regulation of transporter activity	19/852	127/12514	0.000939078	0.0227181	Pcsk9/Cbarp/Chrna4/Atp1b1/Cacna1d/Cacnb2/Dmd/Hap1/Kcnj11/Oprl1/Ptk2b/Rasgrf1/Nlgn3/Wnk3/Ptpn3/Tesc/Ano9/Wnk2/Nedd4l	19
GO:0051336	regulation of hydrolase activity	63/852	623/12514	0.000947367	0.0227846	Dennd3/Tnfaip8/Rap1gap/Npnt/Ambp/Atp1b1/Bid/Camk2b/Casr/Cck/Cdh1/Epha1/Gnao1/Hpca/Hpn/F11r/Jun/Myc/P2rx1/Serpinf2/Prom2/Ptk2b/Ptprn2/Rasgrf1/Rasgrp1/Rgs9/Sema4d/Serpina1b/Serpina1c/Serpina1d/Serpina1e/Spint1/Spint2/Spock1/Arhgef19/Arfgef3/Serpina10/Rapgef5/Dap/Vtn/Acer2/Asap3/Arhgef16/Rimbp2/Spry2/Ppp1r26/Ralgps1/Slc7a14/Wfikkn2/Pcsk1n/Tbc1d2/Arhgef5/Serpinb1a/Plin5/Wfdc2/Camsap3/Arap1/Dennd1c/De…	63
GO:0045921	positive regulation of exocytosis	12/852	63/12514	0.000970691	0.0232098	Fgb/Rab27a/Doc2b/F2rl1/Rab3d/Sdc4/Unc13b/Vamp8/Cadps/Exph5/Scamp5/Tmem27	12
GO:0009746	response to hexose	16/852	99/12514	0.00100384	0.0238638	Gck/Slc37a4/Gcg/Gpld1/Foxa2/Hnf4a/Neurod1/Pdx1/Hnf1a/Hnf1b/Sesn2/Tmem27/Mlxipl/Trpm4/Gpr39/Ern1	16
GO:0042221	response to chemical	159/852	1864/12514	0.00107549	0.0254201	Pcsk9/Ugt2b34/Gck/Etv5/Ces1d/Unc5a/Fgb/Rap1gap/Abcg1/Npnt/Chrna4/Alcam/Fgfrl1/Anxa11/Aplp1/Arx/Atp7b/Pcdh15/Bmp7/Camk2b/Casr/Cck/Cckar/Ccnd1/Cdh1/Cebpa/Chga/Clu/Dmd/Edn3/Eps8/F2rl1/Sesn1/Fgfr4/Slc37a4/Gata4/Gcg/Gch1/Nr6a1/Gcnt2/Gfra3/Gnao1/Gpld1/Aes/Gucy2c/Hap1/Hhex/Mnx1/Foxa2/Hnf4a/Onecut1/Hpca/Hpn/Slc6a4/Il1r1/Irs4/Itpr3/Jun/Kcnj11/Kcnk3/Krt18/Krt8/Card14/Il17rc/Matn2/Mbp/Met/Bhlha15/Map7/Myb/M…	159
GO:0055074	calcium ion homeostasis	26/852	200/12514	0.00108751	0.0255572	Gck/Atp1b1/Atp7b/Cacna1a/Casr/Cckar/Dmd/Edn3/F2rl1/Slc37a4/Galr1/Itpr3/Kcnk3/Oprl1/Ptk2b/Vdr/Ffar1/Cacna1i/Slc35g1/Pkhd1/Gipr/Trpv6/Slc25a23/Trpm4/Atp2c2/Gpr39	26
GO:0034284	response to monosaccharide	16/852	100/12514	0.00112134	0.0262027	Gck/Slc37a4/Gcg/Gpld1/Foxa2/Hnf4a/Neurod1/Pdx1/Hnf1a/Hnf1b/Sesn2/Tmem27/Mlxipl/Trpm4/Gpr39/Ern1	16
GO:0044089	positive regulation of cellular component biogenesis	35/852	299/12514	0.00116087	0.0269731	Cdc42ep1/Bid/Bmp7/Cck/Chga/Clu/Epha1/F2rl1/Hap1/Jun/Pick1/Serpinf2/Prox1/Ptk2b/Sox9/Sdc4/Lrtm2/Hnf1a/Hnf1b/Unc13b/Vil1/Amigo1/5330417C22Rik/Clstn3/Spire2/Nlgn3/Arhgef5/Nphs1/Espn/Tmem27/Jmy/Baiap2l1/Lrrc16a/Arap1/Eps8l2	35
GO:0050789	regulation of biological process	487/852	6518/12514	0.00117822	0.0272223	Pcsk9/Cbarp/Mapre3/Pls1/Gck/Qsox1/Etv5/Ces1d/Cdc42ep1/Phyhip/Dennd3/Ildr1/Tnfaip8/Ffar4/Unc5a/Ovol2/Rnh1/Ston2/Dsp/Clps/Cela1/Syt17/Fgb/Rap1gap/Arhgef28/Abcg1/Npnt/Chrna4/Tle6/Adamts1/Adcy8/Acan/Ak1/Fgfrl1/Rims2/Ambp/Necab2/Ank/Anxa4/Aplp1/Arg1/Arx/Rab27a/Neurog3/Atp1b1/Bex2/Bid/Bmp7/Cacna1a/Cacna1d/Cacnb2/Camk2b/Casr/Cck/Cckar/Ccnd1/Cdh1/Cdkn1a/Cebpa/Celsr1/Chga/Clcn2/Clu/Cplx2/Pcbd1/Dlk1/Dmd/Dn…	487
GO:0001696	gastric acid secretion	4/852	8/12514	0.0011965	0.0274903	Cckar/Oprl1/Sct/Gpr39	4
GO:0070509	calcium ion import	9/852	40/12514	0.00121025	0.0276516	Gck/Cacna1a/Cacna1d/Cacnb2/Casr/Gcg/Cacna1i/Trpv6/Atp2c2	9
GO:0007218	neuropeptide signaling pathway	6/852	19/12514	0.00123044	0.0278041	Galr1/Oprl1/Sstr3/Pyy/Pcsk1n/Gipr	6
GO:0060713	labyrinthine layer morphogenesis	6/852	19/12514	0.00123044	0.0278041	St14/Spint1/Spint2/Llgl2/Wnt7b/Grhl2	6
GO:0050878	regulation of body fluid levels	26/852	202/12514	0.00125912	0.0282967	Fgb/Rab27a/Atp7b/Cckar/Ccnd1/Cdh1/Cldn1/Cldn4/F2rl1/F5/Foxa2/Hnf4a/Myh9/Oprl1/P2rx1/Serpinf2/Sct/Serpina10/Vamp8/Vdr/Nbeal2/Papss2/Wnk3/C1galt1c1/Kdf1/Tc2n	26
GO:0035637	multicellular organismal signaling	12/852	65/12514	0.00129277	0.0288951	Dsp/Cacna1a/Cacna1d/Dpp6/Dsg2/P2rx1/Kcnh6/Cacna1i/Nfasc/Pkp2/Trpm4/Myh14	12
GO:0048732	gland development	35/852	301/12514	0.00130481	0.0290065	Etv5/Cela1/Rap1gap/Atp7b/Bmp7/Ccnd1/Cdh1/Cebpa/Clcn2/Elf3/Hhex/Foxa3/Onecut1/Hpn/Jun/Mafb/Lama5/Met/Myb/Notch1/Pax6/Pdx1/Etv4/Prox1/Ptf1a/Sox9/Hnf1a/Hnf1b/Tgfa/Vdr/Vtn/Cbx7/Insm1/Lsr/Atp2c2	35
GO:0006874	cellular calcium ion homeostasis	25/852	192/12514	0.00131348	0.0290423	Gck/Atp1b1/Atp7b/Cacna1a/Casr/Cckar/Dmd/Edn3/F2rl1/Slc37a4/Galr1/Itpr3/Kcnk3/Oprl1/Ptk2b/Vdr/Ffar1/Cacna1i/Slc35g1/Pkhd1/Gipr/Slc25a23/Trpm4/Atp2c2/Gpr39	25
GO:0043266	regulation of potassium ion transport	11/852	57/12514	0.00139715	0.030727	Gck/Atp1b1/Cacna1d/Cckar/Dpp6/Edn3/Plcb4/Ptk2b/Abcc8/Amigo1/Nedd4l	11
GO:0003382	epithelial cell morphogenesis	9/852	41/12514	0.00145856	0.0316462	Cdh1/Cldn3/Met/St14/Spint2/Dact2/Grhl2/Rab25/Cgn	9
GO:0050801	ion homeostasis	42/852	383/12514	0.00146007	0.0316462	Gck/Abcg1/Atp1b1/Atp7b/Cacna1a/Casr/Cck/Cckar/Dmd/Edn3/F2rl1/Fgfr4/Slc37a4/Galr1/Hnf4a/Itpr3/Kcnk3/Anpep/Myc/Oprl1/Enpp1/Ptk2b/Slc34a2/Slc4a2/Vdr/Slc37a1/Ffar1/Cacna1i/Slc35g1/Pkhd1/Wnk3/Gipr/Ptpn3/Tesc/Mlxipl/Trpv6/Slc25a23/Trpm4/Atp2c2/Gpr39/Wnk2/Nedd4l	42
GO:0050769	positive regulation of neurogenesis	38/852	337/12514	0.00146203	0.0316462	Etv5/Syt17/Tle6/Adamts1/Rims2/Neurog3/Bmp7/Camk2b/Dmd/Enc1/Nkx6-2/Hap1/Foxa2/Lrp8/Met/Myc/Neu1/Neurod1/Nkx2-2/Nkx6-1/Notch1/Pax6/Prox1/Ptk2b/Ptprf/Bex1/Sema4d/Sez6/Spint1/Camk1d/Amigo1/Brinp2/Lrrc7/Nlgn3/Unc13a/Gprc5b/Shtn1/Nedd4l	38
GO:0051656	establishment of organelle localization	30/852	248/12514	0.00152162	0.0327636	Ston2/Syt17/Rims2/Rab27a/Cplx2/Doc2a/Doc2b/Hap1/Myh9/Pax6/Rab3d/Rasgrp1/Sh3gl2/Myo5c/Stx3/Llgl2/Unc13b/Spire2/Sytl5/Spry2/Myrip/Pclo/Cadps/Rph3al/Unc13a/Syt5/Rab25/Syne1/Chmp4c/Syt13	30
GO:0035774	positive regulation of insulin secretion involved in cellular response to glucose stimulus	6/852	20/12514	0.0016576	0.0355057	Gcg/Gpld1/Pdx1/Tmem27/Trpm4/Gpr39	6
GO:0019725	cellular homeostasis	46/852	433/12514	0.00170563	0.03617	Gck/Qsox1/Atp1b1/Atp7b/Cacna1a/Casr/Cckar/Dmd/Edn3/F2rl1/Slc37a4/Gaa/Galr1/Gcg/Gpld1/Foxa2/Foxa3/Itpr3/Kcnk3/Myc/Neurod1/Oprl1/Enpp1/Pdx1/Ptk2b/Slc34a2/Slc4a2/Hkdc1/Vdr/Qsox2/Sesn2/Ffar1/Cacna1i/Slc35g1/Pkhd1/Gipr/Tmem27/Tesc/Mlxipl/Slc25a23/Ero1lb/Trpm4/Atp2c2/Gpr39/Aifm3/Ern1	46
GO:0042127	regulation of cell proliferation	90/852	977/12514	0.00172003	0.03617	Etv5/Ovol2/Cela1/Rap1gap/Fgfrl1/Arg1/Arx/Bid/Bmp7/Casr/Cck/Ccnd1/Cdh1/Cdkn1a/Cebpa/Clu/Dpp4/Edn3/Epha1/Erbb3/Fgfr4/Frk/Gata4/Gcnt2/Gpld1/Adgrg1/Gucy2c/Hhex/Foxa3/Hnf4a/Hpn/Slc6a4/Il11/Jun/Krt4/Lama5/Epcam/Myc/Ndrg1/Neu1/Nfatc2/Nkx2-6/Notch1/Pax6/Pdx1/Etv4/Pim2/Pla2g2d/Serpinf2/Prox1/Ptk2b/Ptprf/Rasgrf1/Rbp4/Bex1/Sstr3/Sox9/Spint1/Spint2/Stx3/Stox1/Tes/Cdca7l/Tgfa/Tpd52/Vdr/Wnt7b/Ikzf3/Acer2/Abcc4…	90
GO:0008206	bile acid metabolic process	5/852	14/12514	0.00172379	0.03617	Fgfr4/Prox1/Hnf1a/Nr5a2/Atp8b1	5
GO:0016486	peptide hormone processing	5/852	14/12514	0.00172379	0.03617	Pcsk1/Pcsk2/Pcsk6/Pcsk1n/Ero1lb	5
GO:0040011	locomotion	92/852	1003/12514	0.00174234	0.0363737	Unc5a/Ovol2/Acan/Alcam/Arx/Bmp7/Casr/Cck/Cckar/Cdh1/Celsr1/Chga/Dnah11/Dpp4/Edn3/Epha1/Eps8/Igsf8/F2rl1/Fgfr4/Frk/Slc37a4/Gcnt1/Gcnt2/Gfra3/Gpld1/Adgrg1/Grb7/Mnx1/Onecut1/Itga6/Jun/Lama5/Lmna/Lmx1b/Lrp8/Epcam/Matn2/Met/Myc/Myh9/Nfatc2/Nkx6-1/Notch1/Nrtn/Pax6/Etv4/Pld1/Prox1/St14/Ptk2b/Sirpa/Ptprf/Itgb4/Sema3f/Sema4d/Sox9/Spint2/Spp1/Stx3/Sdc4/Wwc1/Trim25/Vamp8/Vil1/Vtn/Camk1d/Ddx58/Asap3/Arhgef16…	92
GO:0050954	sensory perception of mechanical stimulus	15/852	95/12514	0.00181329	0.0376635	Pcdh15/Cacna1d/Cdh1/Col11a2/Hpn/Myc/Otog/Marveld2/Ush2a/Spry2/Atp8b1/Espn/Myh14/Ush1c/Nav2	15
GO:0009190	cyclic nucleotide biosynthetic process	11/852	59/12514	0.00187162	0.0384865	Adcy8/Aplp1/Galr1/Gcg/Gucy2c/Hpca/Oprl1/Ptk2b/Sct/Adcy5/Gipr	11
GO:0052652	cyclic purine nucleotide metabolic process	11/852	59/12514	0.00187162	0.0384865	Adcy8/Aplp1/Galr1/Gcg/Gucy2c/Hpca/Oprl1/Ptk2b/Sct/Adcy5/Gipr	11
GO:0045664	regulation of neuron differentiation	48/852	459/12514	0.00189445	0.038762	Etv5/Syt17/Rap1gap/Tle6/Adamts1/Rims2/Neurog3/Bmp7/Cacna1a/Camk2b/Dmd/Enc1/Hap1/Foxa2/Slc6a4/Lrp8/Met/Neu1/Neurod1/Nkx2-2/Nkx6-1/Notch1/Pax6/Prox1/Ptk2b/Ptprf/Bex1/Sema3f/Sema4d/Sez6/Plk2/Sox9/Spock1/Tbx6/Camk1d/Amigo1/Brinp2/Lrrc7/Nlgn3/Ssh3/Rap1gap2/Unc13a/Syne1/Gprc5b/Casz1/Shtn1/Kndc1/Nedd4l	48
GO:0045666	positive regulation of neuron differentiation	32/852	274/12514	0.0019215	0.0391209	Etv5/Syt17/Tle6/Adamts1/Rims2/Neurog3/Bmp7/Camk2b/Dmd/Enc1/Hap1/Foxa2/Lrp8/Met/Neu1/Neurod1/Nkx2-2/Nkx6-1/Prox1/Ptk2b/Ptprf/Sema4d/Sez6/Camk1d/Amigo1/Brinp2/Lrrc7/Nlgn3/Unc13a/Gprc5b/Shtn1/Nedd4l	32
GO:0031346	positive regulation of cell projection organization	31/852	263/12514	0.00194069	0.0391555	Cdc42ep1/Syt17/Adamts1/Rims2/Bmp7/Camk2b/Dmd/Enc1/F2rl1/Hap1/Lrp8/Met/Neu1/Prom2/Ptk2b/Ptprf/Sema4d/Sez6/Vil1/Camk1d/Amigo1/Lrrc7/Nlgn3/Unc13a/Espn/Gprc5b/Lrrc16a/Arap1/Shtn1/Nedd4l/Eps8l2	31
GO:1904062	regulation of cation transmembrane transport	17/852	115/12514	0.00194718	0.0391555	Pcsk9/Cbarp/Atp1b1/Cacna1d/Cacnb2/Dmd/Dpp6/Edn3/Hap1/Kcnj11/Oprl1/Amigo1/Wnk3/Ptpn3/Tesc/Wnk2/Nedd4l	17
GO:0010646	regulation of cell communication	161/852	1917/12514	0.00195176	0.0391555	Pcsk9/Gck/Qsox1/Ildr1/Ffar4/Ovol2/Fgb/Rap1gap/Arhgef28/Npnt/Fgfrl1/Rims2/Bid/Bmp7/Cacna1a/Camk2b/Casr/Cckar/Ccnd1/Cdh1/Celsr1/Chga/Clu/Cplx2/Dlk1/Dmd/Doc2b/Edn3/Erbb3/F2rl1/Sesn1/Fgfr4/Galr1/Gata4/Gcg/Gcnt2/Gpld1/Adgrg1/Aes/Hap1/Hhex/Foxa2/Hnf4a/Onecut1/Slc6a4/Ica1/Il11/Itga6/Itpr3/Jun/Kcnj11/Lmna/Lrp8/Cntnap4/Mcf2l/Met/Myc/Neurod1/Nkx6-1/Notch1/Ctnnd2/Pax6/Pde1c/Enpp1/Pdx1/Pick1/Pim2/Serpinf2/Pt…	161
GO:0002934	desmosome organization	4/852	9/12514	0.00203801	0.0399123	Dsp/Dsg2/Pkp3/Pkp2	4
GO:0021520	spinal cord motor neuron cell fate specification	4/852	9/12514	0.00203801	0.0399123	Nkx6-2/Mnx1/Nkx6-1/Pax6	4
GO:0060579	ventral spinal cord interneuron fate commitment	4/852	9/12514	0.00203801	0.0399123	Nkx6-2/Nkx2-2/Nkx6-1/Pax6	4
GO:0060581	cell fate commitment involved in pattern specification	4/852	9/12514	0.00203801	0.0399123	Nkx6-2/Nkx2-2/Nkx6-1/Pax6	4
GO:1901142	insulin metabolic process	4/852	9/12514	0.00203801	0.0399123	Pax6/Pcsk2/Ero1lb/Ern1	4
GO:0071702	organic substance transport	141/852	1651/12514	0.0020543	0.0400406	Pls1/Gck/Ildr1/Ffar4/Exoc6/Slco3a1/Fgb/Abcg1/Slc28a3/Chrna4/Ak1/Rims2/Anxa4/Ap1b1/Ap1m2/Arg1/Rab27a/Bid/Cacna1a/Casr/Cck/Cckar/Cdh1/Cdkn1a/Chga/Clu/Doc2b/Edn3/Emb/Erbb3/F2rl1/Slc37a4/Galr1/Gcg/Gjb1/Gpld1/Hap1/Hhex/Foxa2/Hnf4a/Hpca/Slc6a4/Ica1/Jun/Kcnj11/Krt18/Lmna/Stard6/Hook2/Met/Myc/Myh9/Myo5b/Neurod1/Nkx6-1/Notch1/P2rx1/Pam/Pax6/Pctp/Pde1c/Enpp1/Pdx1/Pick1/Ptprn/Rab3d/Rasgrp1/Rbp4/Sct/Slc2a2/S…	141
GO:0032970	regulation of actin filament-based process	30/852	253/12514	0.0020767	0.0402864	Cdc42ep1/Dsp/Celsr1/Dsg2/Epha1/Eps8/F2rl1/Gata4/F11r/Myh9/Pam/Pick1/Serpinf2/Prox1/Ptk2b/Sdc4/Arhgef19/Vil1/Vill/Asap3/Spire2/Ssh3/Nphs1/Jmy/Baiap2l1/Pkp2/Trpm4/Lrrc16a/Arap1/Nedd4l	30
GO:0015711	organic anion transport	24/852	188/12514	0.0021258	0.0410452	Slco3a1/Abcg1/Arg1/Cacna1a/Cck/Emb/Myc/Pctp/Slc2a2/Slc4a2/Slc7a5/Slc38a5/Hnf1a/Slc43a2/Slc7a4/Serinc2/Slco2a1/Slc16a12/Slc7a14/Acsl5/Atp8b1/Stard10/Tmem27/Atp11b	24
GO:0048870	cell motility	80/852	857/12514	0.0021557	0.0412354	Ovol2/Acan/Arx/Cck/Cckar/Cdh1/Celsr1/Chga/Dnah11/Dpp4/Edn3/Epha1/Eps8/Igsf8/F2rl1/Fgfr4/Frk/Slc37a4/Gcnt1/Gcnt2/Gfra3/Gpld1/Adgrg1/Grb7/Mnx1/Onecut1/Itga6/Jun/Lama5/Lmna/Lmx1b/Lrp8/Epcam/Matn2/Met/Myc/Myh9/Nfatc2/Nkx6-1/Notch1/Nrtn/Pax6/Pld1/Prox1/St14/Ptk2b/Sirpa/Ptprf/Itgb4/Sema3f/Sema4d/Sox9/Spint2/Spp1/Sdc4/Wwc1/Vil1/Vtn/Camk1d/Ddx58/Asap3/Arhgef16/Ffar2/Elmo3/Fermt1/Pak7/Tmem102/Drc1/Cldn7/I…	80
GO:0051674	localization of cell	80/852	857/12514	0.0021557	0.0412354	Ovol2/Acan/Arx/Cck/Cckar/Cdh1/Celsr1/Chga/Dnah11/Dpp4/Edn3/Epha1/Eps8/Igsf8/F2rl1/Fgfr4/Frk/Slc37a4/Gcnt1/Gcnt2/Gfra3/Gpld1/Adgrg1/Grb7/Mnx1/Onecut1/Itga6/Jun/Lama5/Lmna/Lmx1b/Lrp8/Epcam/Matn2/Met/Myc/Myh9/Nfatc2/Nkx6-1/Notch1/Nrtn/Pax6/Pld1/Prox1/St14/Ptk2b/Sirpa/Ptprf/Itgb4/Sema3f/Sema4d/Sox9/Spint2/Spp1/Sdc4/Wwc1/Vil1/Vtn/Camk1d/Ddx58/Asap3/Arhgef16/Ffar2/Elmo3/Fermt1/Pak7/Tmem102/Drc1/Cldn7/I…	80
GO:0032528	microvillus organization	6/852	21/12514	0.00218857	0.0416704	Pls1/Rap1gap/Hnf4a/Pld1/Vil1/Atp8b1	6
GO:0048729	tissue morphogenesis	49/852	475/12514	0.00226316	0.042892	Etv5/Ovol2/Dsp/Npnt/Pcdh15/Bmp7/Casr/Cdh1/Celsr1/Fjx1/Gata4/Gcnt1/Hhex/Foxa2/Lama5/Met/Myc/Notch1/Pdx1/Etv4/Prox1/St14/Ptf1a/Rbp4/Sox9/Spint1/Spint2/Sdc4/Tbx6/Hnf1a/Hnf1b/Stox1/Llgl2/Vdr/Wnt7b/Crb3/Zfpm1/Car9/Fras1/Spry2/Frem2/Grhl2/Sfrp5/Pkp2/Tmem100/Kdf1/Casz1/Dlg5/Ripk4	49
GO:0043583	ear development	20/852	147/12514	0.00228227	0.0430557	Pcdh15/Cdh1/Cebpa/Celsr1/H2-K1/Hpca/Hpn/Mafb/Myc/Neurod1/Notch1/Prox1/Sox9/Sdc4/Stox1/Ush2a/Spry2/Frem2/Atp8b1/Ush1c	20
GO:0009743	response to carbohydrate	16/852	107/12514	0.00231519	0.0434772	Gck/Slc37a4/Gcg/Gpld1/Foxa2/Hnf4a/Neurod1/Pdx1/Hnf1a/Hnf1b/Sesn2/Tmem27/Mlxipl/Trpm4/Gpr39/Ern1	16
GO:0010466	negative regulation of peptidase activity	17/852	117/12514	0.00235015	0.0439332	Tnfaip8/Ambp/Serpinf2/Serpina1b/Serpina1c/Serpina1d/Serpina1e/Spint1/Spint2/Spock1/Serpina10/Vtn/Wfikkn2/Pcsk1n/Serpinb1a/Wfdc2/Spock3	17

## Sheet: DPB_CellularComponent
Supplementary table S2
Functional Enrichment Analysis on DPB enriched genes.
Gene Ontology term: Cellular Component
ID	Description	GeneRatio	BgRatio	pvalue	qvalue	geneID	Count
GO:0071944	cell periphery	290/855	2579/12514	3.49613e-21	1.42789e-18	Pcsk9/Pls1/Gck/Cdc42ep1/Adi1/Ildr1/Ffar4/Exoc6/Unc5a/Slco3a1/Cdcp1/Dsp/Syt17/Fgb/Arhgef28/Abcg1/Npnt/Slc28a3/Chrna4/Tle6/Adcy8/Ak1/Alcam/Fgfrl1/Ambp/Ank/Anxa4/Aplp1/Arvcf/Rab27a/Atp1b1/Atp7b/Pcdh15/Cacna1a/Cacna1d/Cacnb2/Casr/Cckar/Cdh1/Celsr1/Inadl/Clcn2/Cldn1/Cldn3/Cldn4/Dlk1/Dmd/Doc2a/Doc2b/Dpp4/Dpp6/Dsg2/Dtna/Emb/Epha1/Eps8/Erbb3/Igsf8/F2rl1/Rem2/Fgfr4/Frk/Galr1/Gfra3/Gjd2/Gjb1/Gnao1/Gng4/Adg…	290
GO:0005886	plasma membrane	278/855	2500/12514	2.05457e-19	4.19566e-17	Pcsk9/Cdc42ep1/Adi1/Ildr1/Ffar4/Unc5a/Slco3a1/Cdcp1/Dsp/Syt17/Fgb/Arhgef28/Abcg1/Npnt/Slc28a3/Chrna4/Adcy8/Ak1/Alcam/Fgfrl1/Ambp/Ank/Anxa4/Aplp1/Arvcf/Rab27a/Atp1b1/Atp7b/Pcdh15/Cacna1a/Cacna1d/Cacnb2/Casr/Cckar/Cdh1/Celsr1/Inadl/Clcn2/Cldn1/Cldn3/Cldn4/Dlk1/Dmd/Doc2a/Doc2b/Dpp4/Dpp6/Dsg2/Dtna/Emb/Epha1/Eps8/Erbb3/Igsf8/F2rl1/Rem2/Fgfr4/Frk/Galr1/Gfra3/Gjd2/Gjb1/Gnao1/Gng4/Adgrg1/Grb7/Gucy2c/H2-K…	278
GO:0044459	plasma membrane part	150/855	1188/12514	2.06256e-14	2.80798e-12	Ffar4/Slco3a1/Dsp/Fgb/Abcg1/Npnt/Slc28a3/Chrna4/Alcam/Fgfrl1/Ank/Anxa4/Rab27a/Atp1b1/Atp7b/Cacna1a/Cacna1d/Cacnb2/Casr/Cckar/Cdh1/Celsr1/Cldn1/Cldn3/Cldn4/Dlk1/Dmd/Dpp4/Dpp6/Dsg2/Dtna/Emb/Epha1/Eps8/Erbb3/F2rl1/Fgfr4/Frk/Galr1/Gfra3/Gjd2/Gjb1/Gnao1/Gng4/H2-K1/Hpca/Hpn/Slc6a4/Itga6/Itpr3/Kcnj11/Kcnk1/Kcnk3/Krt19/Krt8/Anpep/Lrp8/Cntnap4/Epcam/Il17rc/Met/Muc1/Myh9/Notch1/Ocln/Oprl1/P2rx1/Pam/Enpp1/P…	150
GO:0016021	integral component of membrane	274/855	2692/12514	7.34279e-14	7.49737e-12	Cbarp/Hepacam2/Sec14l4/Qsox1/Ildr1/Ffar4/Unc5a/Slco3a1/Cdcp1/Abcg1/Npnt/Slc28a3/Chrna4/Adcy8/Alcam/Fgfrl1/Ank/Aplp1/Atp1b1/Atp7b/Pcdh15/Bid/Cacna1a/Cacna1d/Cacnb2/Casr/Cckar/Cdh1/Celsr1/Clcn2/Cldn1/Cldn3/Cldn4/Cyb561/Dlk1/Dpp4/Dpp6/Dsg2/Emb/Epha1/Eps8/Erbb3/Igsf8/F2rl1/Faah/Fgfr4/Slc37a4/B4galnt2/Galnt3/Galr1/Gcnt1/Gcnt2/Ggta1/Gjd2/Gjb1/Adgrg1/Gucy2c/H2-K1/Hpn/Slc6a4/Il1r1/Itga6/Itpr3/F11r/Kcnj11…	274
GO:0031224	intrinsic component of membrane	278/855	2756/12514	1.34617e-13	1.09961e-11	Cbarp/Hepacam2/Sec14l4/Qsox1/Ildr1/Ffar4/Unc5a/Slco3a1/Cdcp1/Abcg1/Npnt/Slc28a3/Chrna4/Adcy8/Alcam/Fgfrl1/Ank/Aplp1/Atp1b1/Atp7b/Pcdh15/Bid/Cacna1a/Cacna1d/Cacnb2/Casr/Cckar/Cdh1/Celsr1/Clcn2/Cldn1/Cldn3/Cldn4/Cyb561/Dlk1/Dpp4/Dpp6/Dsg2/Emb/Epha1/Eps8/Erbb3/Igsf8/F2rl1/Faah/Fgfr4/Slc37a4/B4galnt2/Galnt3/Galr1/Gcnt1/Gcnt2/Gfra3/Ggta1/Gjd2/Gjb1/Adgrg1/Gucy2c/H2-K1/Hpn/Slc6a4/Il1r1/Itga6/Itpr3/F11r/…	278
GO:0044425	membrane part	331/855	3535/12514	4.90202e-12	3.33682e-10	Cbarp/Hepacam2/Sec14l4/Qsox1/Ildr1/Ffar4/Unc5a/Slco3a1/Cdcp1/Dsp/Fgb/Abcg1/Npnt/Slc28a3/Chrna4/Adcy8/Alcam/Fgfrl1/Ank/Anxa4/Ap1b1/Ap1m2/Aplp1/Rab27a/Atp1b1/Atp7b/Pcdh15/Bid/Cacna1a/Cacna1d/Cacnb2/Casr/Cckar/Cdh1/Celsr1/Clcn2/Cldn1/Cldn3/Cldn4/Cplx2/Cyb561/Dlk1/Dmd/Doc2b/Dpp4/Dpp6/Dsg2/Dtna/Emb/Epb41l4a/Epha1/Eps8/Erbb3/Igsf8/F2rl1/Faah/Fgfr4/Frk/Slc37a4/B4galnt2/Galnt3/Galr1/Gcnt1/Gcnt2/Gfra3/Ggt…	331
GO:0005887	integral component of plasma membrane	75/855	512/12514	1.82232e-10	1.06325e-08	Ffar4/Slco3a1/Npnt/Slc28a3/Chrna4/Fgfrl1/Ank/Atp1b1/Atp7b/Cacna1d/Cckar/Celsr1/Cldn1/Cldn4/Dpp6/Emb/Epha1/Eps8/F2rl1/Fgfr4/Galr1/Hpn/Slc6a4/Itga6/Itpr3/Kcnj11/Kcnk1/Kcnk3/Il17rc/Myh9/Notch1/Oprl1/P2rx1/Pam/Enpp1/St14/Prom2/Ptk2b/Sirpa/Kcnh6/Itgb4/Sema4d/Slc2a2/Slc4a2/Slc7a5/Sstr3/Rnf43/Abcc8/Slc38a5/Kcnh8/Slc43a2/Tgfa/Slc7a4/Amigo1/5330417C22Rik/Ffar1/Bace1/Slco2a1/Slc16a12/Noxa1/Slc7a14/Dlgap3/I…	75
GO:0031226	intrinsic component of plasma membrane	77/855	543/12514	4.86665e-10	2.48455e-08	Ffar4/Slco3a1/Npnt/Slc28a3/Chrna4/Fgfrl1/Ank/Atp1b1/Atp7b/Cacna1d/Cckar/Celsr1/Cldn1/Cldn4/Dpp6/Emb/Epha1/Eps8/F2rl1/Fgfr4/Galr1/Hpn/Slc6a4/Itga6/Itpr3/Kcnj11/Kcnk1/Kcnk3/Il17rc/Myh9/Notch1/Oprl1/P2rx1/Pam/Enpp1/St14/Prom2/Ptk2b/Sirpa/Kcnh6/Itgb4/Sema4d/Slc2a2/Slc4a2/Slc7a5/Sstr3/Rnf43/Abcc8/Slc38a5/Kcnh8/Slc43a2/Tgfa/Slc7a4/Amigo1/5330417C22Rik/Ffar1/Bace1/Slco2a1/Slc16a12/Noxa1/Slc7a14/Dlgap3/I…	77
GO:0005615	extracellular space	80/855	577/12514	6.5157e-10	2.95683e-08	Pcsk9/Qsox1/Cpa1/Cela1/Gusb/Fgb/Ambp/Arg1/Pcdh15/Bmp7/Cck/Chga/Clu/Dlk1/Edn3/Erbb3/F5/Fjx1/Gc/Gcg/Gcnt1/Gpld1/Iapp/Igfals/Il11/Il1r1/Lama5/Lamc2/Anpep/Lrp8/Mcf2l/Met/Pam/Pcsk1/Pcsk2/Pcsk4/Pcsk6/Enpp1/Serpinf2/Pnliprp1/Lgals3bp/St14/Rbp4/Sct/Sema4d/Sez6/Serpina1b/Serpina1c/Serpina1d/Serpina1e/Spint1/Spock1/Spp1/Pyy/Serpina10/Tgfa/Ttr/Vtn/Wnt7b/Qsox2/Spon1/Vwa2/Rab11fip4/Rbbp8nl/Pcsk1n/Lsr/Hgfac/Sf…	80
GO:0030054	cell junction	105/855	880/12514	7.32319e-09	2.99095e-07	Cdc42ep1/Ston2/Dsp/Chrna4/Alcam/Fgfrl1/Rims2/Arvcf/Atp1b1/Atp7b/Capn5/Ccnd1/Cdh1/Inadl/Cldn1/Cldn3/Cldn4/Dmd/Doc2a/Dpp4/Dsg2/Dtna/Emb/Eps8/Fgfr4/Gjd2/Gjb1/Grb7/Hap1/Hpn/Ica1/Itga6/F11r/Kcnj11/Kcnk1/Krt8/Cntnap4/Epcam/Myh9/Ndrg1/Neu1/Ctnnd2/Ocln/Pick1/Ppl/Bspry/Ptk2b/Itgb4/Sez6/Slc2a2/Slc4a2/Sntb1/Unc13c/Stx3/Sdc4/Syngr1/Tes/Marveld2/Unc13b/Crb3/Svil/Ddx58/Asap3/Rimbp2/Lrfn3/Plekha7/Sorbs2/Ldlrad3…	105
GO:0005911	cell-cell junction	48/855	293/12514	1.12751e-08	4.18637e-07	Dsp/Fgfrl1/Atp1b1/Atp7b/Ccnd1/Cdh1/Inadl/Cldn1/Cldn3/Cldn4/Dpp4/Dsg2/Fgfr4/Gjd2/Gjb1/Hpn/Itga6/F11r/Kcnj11/Krt8/Epcam/Myh9/Ndrg1/Ocln/Slc2a2/Stx3/Marveld2/Crb3/Ddx58/Plekha7/Kirrel2/Grhl2/Nfasc/Tjp3/Wnk3/Cldn7/Cldn6/Nphs1/Stard10/Pkp3/Cldn9/Pard6b/Pkp2/Camsap3/Cgn/Dlg5/Myo1e/Marveld3	48
GO:0005576	extracellular region	240/855	2557/12514	1.95304e-08	6.6472e-07	Pcsk9/Pls1/Qsox1/Rnh1/Dsp/Cpa1/Clps/Cela1/Gusb/Fgb/Krt7/Npnt/Adamts1/Acan/Ak1/Alcam/Aldoc/Rims2/Ambp/Anxa11/Anxa4/Arg1/Rab27a/Atp1b1/Pcdh15/Bid/Bmp7/Capn5/Cck/Cdh1/Chga/Chgb/Inadl/Cldn3/Clu/Col11a2/Pcbd1/Dlk1/Dpp4/Dpp6/Dsg2/Edn3/Eps8/Erbb3/Igsf8/F5/Emid1/Fjx1/Frk/Gaa/Galnt3/Gamt/Gc/Gcg/Gcnt1/Gng4/Gpld1/Adgrg1/Gpx2/Gsta3/H2-K1/Hpn/Iapp/Igfals/Il11/Il1r1/Itga6/F11r/Kif12/Krt18/Krt19/Krt8/Lad1/Lama5…	240
GO:0016020	membrane	449/855	5444/12514	2.58042e-08	8.10689e-07	Pcsk9/Cbarp/Hepacam2/Sec14l4/Qsox1/Cdc42ep1/Adi1/Ildr1/Ffar4/Unc5a/Slco3a1/Ston2/Cdcp1/Dsp/Gusb/Syt17/Fgb/Rap1gap/Arhgef28/Abcg1/Npnt/Slc28a3/Chrna4/Adcy8/Adssl1/Ak1/Alcam/Fgfrl1/Ambp/Ank/Anxa11/Anxa4/Ap1b1/Ap1m2/Aplp1/Arg1/Arvcf/Rab27a/Atp1b1/Atp7b/Pcdh15/Bid/Cacna1a/Cacna1d/Cacnb2/Camk2b/Casr/Cckar/Ccnd1/Cdh1/Celsr1/Chga/Inadl/Clcn2/Cldn1/Cldn3/Cldn4/Clu/Cplx2/Cpt2/Cyb561/Dlk1/Dmd/Doc2a/Doc2b/D…	449
GO:0043296	apical junction complex	23/855	100/12514	1.85899e-07	5.42322e-06	Atp7b/Ccnd1/Cdh1/Inadl/Cldn1/Cldn3/Cldn4/F11r/Epcam/Ocln/Marveld2/Crb3/Ddx58/Plekha7/Tjp3/Wnk3/Cldn7/Cldn6/Cldn9/Pard6b/Camsap3/Cgn/Marveld3	23
GO:0045177	apical part of cell	37/855	223/12514	3.94501e-07	1.07415e-05	Slco3a1/Anxa4/Rab27a/Atp1b1/Cacna1d/Casr/Cdh1/Inadl/Cldn1/Cldn4/Dpp4/Dsg2/Erbb3/Itpr3/Kcnk1/Epcam/Muc1/Myo5b/Ocln/Pld1/Slc34a2/Slc4a2/Spp1/Stx3/Stxbp2/Marveld2/Ush2a/Crb3/Pkhd1/Myrip/Homer2/Tjp3/Atp8b1/Mgst1/Pard6b/Reep6/Ush1c	37
GO:0044421	extracellular region part	219/855	2381/12514	5.56857e-07	1.42145e-05	Pcsk9/Pls1/Qsox1/Rnh1/Dsp/Cpa1/Clps/Cela1/Gusb/Fgb/Krt7/Npnt/Adamts1/Acan/Ak1/Alcam/Aldoc/Rims2/Ambp/Anxa11/Anxa4/Arg1/Rab27a/Atp1b1/Pcdh15/Bid/Bmp7/Capn5/Cck/Cdh1/Chga/Inadl/Cldn3/Clu/Col11a2/Pcbd1/Dlk1/Dpp4/Dpp6/Dsg2/Edn3/Eps8/Erbb3/Igsf8/F5/Emid1/Fjx1/Frk/Gaa/Galnt3/Gamt/Gc/Gcg/Gcnt1/Gng4/Gpld1/Adgrg1/Gpx2/Gsta3/H2-K1/Hpn/Iapp/Igfals/Il11/Il1r1/Itga6/F11r/Kif12/Krt18/Krt19/Krt8/Lad1/Lama5/Lamc…	219
GO:0005923	bicellular tight junction	20/855	88/12514	1.42269e-06	3.22808e-05	Atp7b/Ccnd1/Inadl/Cldn1/Cldn3/Cldn4/F11r/Epcam/Ocln/Marveld2/Crb3/Ddx58/Tjp3/Wnk3/Cldn7/Cldn6/Cldn9/Pard6b/Cgn/Marveld3	20
GO:0070160	occluding junction	20/855	88/12514	1.42269e-06	3.22808e-05	Atp7b/Ccnd1/Inadl/Cldn1/Cldn3/Cldn4/F11r/Epcam/Ocln/Marveld2/Crb3/Ddx58/Tjp3/Wnk3/Cldn7/Cldn6/Cldn9/Pard6b/Cgn/Marveld3	20
GO:0042995	cell projection	143/855	1443/12514	1.76451e-06	3.79297e-05	Pls1/Ston2/Rap1gap/Chrna4/Ak1/Alcam/Aldoc/Rims2/Arg1/Rab27a/Pcdh15/Cacna1a/Cacna1d/Camk2b/Casr/Cck/Cckar/Cdh1/Clcn2/Clu/Cplx2/Dmd/Dnah11/Doc2a/Dpp4/Dtna/Eps8/Igsf8/F2rl1/Gamt/Gas7/Gc/Gnao1/Adgrg1/Grb7/Hap1/Hpca/Slc6a4/Ica1/Il1r1/Itga6/Itpr3/Kcnj11/Kcnk1/Lrp8/Cntnap4/Pkd1l1/Mbp/Mcf2l/Met/Myc/Myh9/Myo5b/Ctnnd2/Nrtn/Oprl1/P2rx1/Pam/Pcsk2/Pde1c/Pick1/Plcb4/Pld1/Prom2/Ptk2b/Ptpn13/Ptprf/Ptprn2/Rasgrf1…	143
GO:0098590	plasma membrane region	68/855	561/12514	2.26437e-06	4.62408e-05	Slco3a1/Dsp/Chrna4/Anxa4/Rab27a/Atp1b1/Atp7b/Cacna1d/Casr/Cdh1/Cldn1/Cldn4/Dmd/Dpp4/Dsg2/Eps8/Erbb3/Hpca/Itga6/Kcnj11/Kcnk1/Lrp8/Cntnap4/Epcam/Met/Muc1/Ocln/P2rx1/Pick1/Pld1/St14/Itgb4/Rasgrf1/Sdpr/Slc2a2/Slc34a2/Slc4a2/Sstr3/Stx3/Stxbp2/Synj2/Wwc1/Tgfa/Marveld2/Ush2a/Vdr/Crb3/Ddx58/Car9/Clstn3/Lrfn3/Abcc4/Pkhd1/Lrrc7/Dlgap3/Myrip/Homer2/Tjp3/Unc13a/Cldn7/Atp8b1/Kcnd3/Tmem27/Ttyh1/Syne1/Lrfn1/Gop…	68
GO:0016324	apical plasma membrane	27/855	157/12514	7.31887e-06	0.000142342	Slco3a1/Anxa4/Rab27a/Atp1b1/Cacna1d/Casr/Cldn1/Cldn4/Dpp4/Dsg2/Erbb3/Kcnk1/Epcam/Muc1/Ocln/Pld1/Slc34a2/Slc4a2/Stx3/Stxbp2/Marveld2/Ush2a/Crb3/Pkhd1/Myrip/Tjp3/Atp8b1	27
GO:0098589	membrane region	79/855	717/12514	1.32905e-05	0.000246733	Slco3a1/Dsp/Chrna4/Anxa4/Rab27a/Atp1b1/Atp7b/Cacna1d/Casr/Cdh1/Cldn1/Cldn4/Dmd/Dpp4/Dsg2/Eps8/Erbb3/Hpca/Slc6a4/Itga6/Kcnj11/Kcnk1/Lrp8/Cntnap4/Epcam/Met/Muc1/Ocln/P2rx1/Pick1/Pld1/St14/Prom2/Ptk2b/Itgb4/Rasgrf1/Sdpr/Slc2a2/Slc34a2/Slc4a2/Sstr3/Stx3/Stxbp2/Sdc4/Synj2/Wwc1/Tgfa/Marveld2/Ush2a/Vdr/Adcy5/Crb3/Ddx58/Car9/Clstn3/Lrfn3/Abcc4/Pkhd1/Lrrc7/Dlgap3/Myrip/Homer2/Tjp3/Hip1r/Unc13a/Cldn7/Nphs1…	79
GO:0005575	cellular_component	855/855	12357/12514	1.39056e-05	0.000246928	Tcf24/Pcsk9/Cbarp/Micalcl/Ugt2b34/Mapre3/Hepacam2/Pwwp2b/Pls1/Nudt10/Sec14l4/Gck/Qsox1/Etv5/Ces1d/Cdc42ep1/Adi1/Fam84a/Slain1/Phyhip/Fam83h/Ildr1/Tnfaip8/Ffar4/Exoc6/Unc5a/Ovol2/Rnh1/Slco3a1/Rnpepl1/Ston2/Cdcp1/Dsp/Cpa1/Clps/Cela1/Gusb/Syt17/Fgb/Krt7/Rap1gap/Arhgef28/Abcg1/Npnt/Slc28a3/Chrna4/Tle6/Adamts1/Adcy8/Adssl1/Acan/Aim1/Ak1/Alcam/Fgfrl1/Aldoc/Rims2/Ambp/Necab2/Mat1a/Ank/Anxa11/Anxa4/Ap1b1…	855
GO:0005903	brush border	17/855	80/12514	2.23252e-05	0.00037992	Pls1/Eps8/Itpr3/Kcnk1/Myh9/Myo5b/Slc2a2/Slc34a2/Vil1/Cdhr2/Atp8b1/Espn/Tmem27/Cgn/Myo1e/Myh14/Ush1c	17
GO:0045095	keratin filament	5/855	7/12514	2.75257e-05	0.000440031	Krt7/Krt18/Krt4/Krt8/Krt80	5
GO:0009986	cell surface	53/855	436/12514	2.80123e-05	0.000440031	Pcsk9/Slco3a1/Fgb/Abcg1/Chrna4/Alcam/Ambp/Anxa4/Capn5/Casr/Cdh1/Clu/Dlk1/Dmd/Dpp4/Dpp6/Dsg2/Gfra3/H2-K1/Hpn/Il1r1/Itga6/Krt4/Anpep/Epcam/Met/Muc1/Myh9/Neu1/Notch1/Ocln/Pam/Pcsk6/Enpp1/Serpinf2/Prom2/Itgb4/Ros1/Sdc4/Tgfa/Vamp8/Wnt7b/Clstn3/Lrfn3/Spire2/Nlgn3/Rab11fip4/Tjp3/Tmem102/Gprc5b/Cpm/Anxa9/Lrfn1	53
GO:0031982	vesicle	220/855	2533/12514	3.3075e-05	0.000500315	Pcsk9/Cbarp/Pls1/Gck/Qsox1/Ffar4/Rnh1/Ston2/Dsp/Clps/Gusb/Fgb/Krt7/Npnt/Adamts1/Ak1/Alcam/Fgfrl1/Aldoc/Rims2/Ambp/Anxa11/Anxa4/Ap1b1/Ap1m2/Arg1/Rab27a/Atp1b1/Atp7b/Pcdh15/Bid/Bmp7/Capn5/Cdh1/Chga/Chgb/Inadl/Cldn3/Clu/Cyb561/Pcbd1/Doc2a/Dpp4/Dpp6/Dsg2/Eps8/Igsf8/F5/Fgfr4/Frk/Gaa/Galnt3/Gamt/Gc/Gch1/Gng4/Gpld1/Adgrg1/Gpx2/Gsta3/H2-K1/Hap1/Hpn/Ica1/Igfals/F11r/Kcnk1/Kif12/Kif9/Krt18/Krt19/Krt8/Lad1/…	220
GO:0030141	secretory granule	27/855	171/12514	3.60024e-05	0.000525148	Cbarp/Gck/Fgb/Anxa11/Rab27a/Chga/Chgb/F5/Ica1/Notch1/Pam/Pcsk2/Pcsk4/Ptprn2/Rab3d/Stxbp5l/Myo5c/Stx3/Stxbp2/Vamp8/Abcc4/Myrip/Pcsk1n/Rab26/Rph3al/Syt5/Rab37	27
GO:0005578	proteinaceous extracellular matrix	31/855	212/12514	4.56403e-05	0.000642774	Npnt/Adamts1/Acan/Col11a2/Emid1/Gpld1/Itga6/Lad1/Lama5/Lamc2/Matn2/Otog/Lgals3bp/Itgb4/Spock1/Fcgbp/Ush2a/Vtn/Wnt7b/Fras1/Spon1/Adamts15/Vwa2/Frem2/Egflam/Col27a1/Mmp19/Smoc1/Nepn/Spock3/Nav2	31
GO:0031410	cytoplasmic vesicle	80/855	758/12514	5.39707e-05	0.000734759	Pcsk9/Cbarp/Gck/Ffar4/Ston2/Fgb/Adamts1/Fgfrl1/Anxa11/Ap1b1/Ap1m2/Rab27a/Atp7b/Chga/Chgb/Clu/Cyb561/Doc2a/Dpp4/F5/Fgfr4/Gch1/Hap1/Ica1/F11r/Kcnk1/Neu1/Notch1/Ocln/Oprl1/Pam/Pcsk1/Pcsk2/Pcsk4/Pld1/Prom2/Ptprn2/Rab3d/Stxbp5l/Myo5c/Stx3/Stxbp2/Abcc8/Syngr1/Arrdc1/Tgfa/Marveld2/Vamp8/Spire2/Als2cl/Sytl5/Rassf9/Bace1/Abcc4/Myrip/Nlgn3/Rab11fip4/Pclo/Cadps/Fam3c/Hip1r/Pcsk1n/Rab26/Rph3al/Tbc1d2/Syt5/Ra…	80
GO:0097458	neuron part	100/855	1001/12514	5.70699e-05	0.000751888	Ston2/Rap1gap/Chrna4/Ak1/Alcam/Aldoc/Rims2/Arg1/Rab27a/Pcdh15/Cacna1a/Cacna1d/Camk2b/Casr/Cck/Cckar/Cdh1/Clcn2/Clu/Cplx2/Dmd/Doc2a/Dpp6/Dtna/Enc1/Eps8/Igsf8/Gc/Gnao1/Hap1/Hpca/Hpn/Slc6a4/Iapp/Ica1/Il1r1/Itpr3/Kcnj11/Lrp8/Cntnap4/Mbp/Met/Myc/Myo5b/Ctnnd2/Nrtn/Oprl1/P2rx1/Pam/Pcsk2/Pde1c/Pick1/Plcb4/Ptk2b/Ptpn13/Ptprf/Ptprn2/Rab3d/Rasgrf1/Rgs9/Sez6/Sstr3/Plk2/Spock1/Stx3/Abcc8/Syngr1/Synj2/Hnf1a/Un…	100
GO:0031012	extracellular matrix	34/855	248/12514	7.57385e-05	0.000966662	Npnt/Adamts1/Acan/Bmp7/Clu/Col11a2/Emid1/Gpld1/Itga6/Lad1/Lama5/Lamc2/Matn2/Otog/Pcsk6/Lgals3bp/Itgb4/Spock1/Fcgbp/Ush2a/Vtn/Wnt7b/Fras1/Spon1/Adamts15/Vwa2/Frem2/Egflam/Col27a1/Mmp19/Smoc1/Nepn/Spock3/Nav2	34
GO:0030667	secretory granule membrane	11/855	44/12514	0.000134895	0.00166952	Rab27a/Ica1/Pam/Pcsk4/Rab3d/Vamp8/Abcc4/Myrip/Rab26/Rph3al/Rab37	11
GO:0043005	neuron projection	83/855	816/12514	0.000139435	0.00167495	Ston2/Rap1gap/Chrna4/Ak1/Alcam/Aldoc/Rims2/Arg1/Rab27a/Cacna1a/Cacna1d/Camk2b/Casr/Cck/Cckar/Cdh1/Clcn2/Clu/Cplx2/Dmd/Doc2a/Dtna/Eps8/Igsf8/Gc/Gnao1/Hap1/Hpca/Slc6a4/Ica1/Il1r1/Itpr3/Kcnj11/Lrp8/Cntnap4/Mbp/Met/Myc/Myo5b/Ctnnd2/Nrtn/Oprl1/P2rx1/Pam/Pcsk2/Pick1/Plcb4/Ptk2b/Ptpn13/Ptprf/Ptprn2/Rasgrf1/Sez6/Sstr3/Plk2/Spock1/Stx3/Syngr1/Synj2/Unc13b/Ush2a/Amigo1/Klc3/Sorbs2/Bace1/Brinp2/Lrrc7/Dlgap3…	83
GO:0016323	basolateral plasma membrane	21/855	129/12514	0.00016628	0.00194034	Slco3a1/Dsp/Atp1b1/Atp7b/Casr/Cdh1/Cldn4/Erbb3/Itga6/Epcam/Met/St14/Itgb4/Rasgrf1/Slc2a2/Slc4a2/Tgfa/Marveld2/Car9/Abcc4/Cldn7	21
GO:0005604	basement membrane	16/855	85/12514	0.000177796	0.0020171	Npnt/Adamts1/Acan/Itga6/Lad1/Lama5/Lamc2/Matn2/Itgb4/Ush2a/Vtn/Fras1/Vwa2/Frem2/Egflam/Smoc1	16
GO:0005882	intermediate filament	10/855	39/12514	0.000216319	0.00238782	Dsp/Krt7/Krt18/Krt19/Krt4/Krt8/Lmna/Krt20/Pkp2/Krt80	10
GO:0031988	membrane-bounded vesicle	199/855	2328/12514	0.000229164	0.00246304	Pcsk9/Cbarp/Pls1/Gck/Qsox1/Ffar4/Rnh1/Ston2/Dsp/Clps/Gusb/Fgb/Krt7/Npnt/Ak1/Alcam/Fgfrl1/Aldoc/Rims2/Ambp/Anxa11/Anxa4/Arg1/Rab27a/Atp1b1/Atp7b/Pcdh15/Bid/Bmp7/Capn5/Cdh1/Chga/Chgb/Inadl/Cldn3/Clu/Pcbd1/Dpp4/Dpp6/Dsg2/Eps8/Igsf8/F5/Fgfr4/Frk/Gaa/Galnt3/Gamt/Gc/Gng4/Gpld1/Adgrg1/Gpx2/Gsta3/H2-K1/Hap1/Hpn/Ica1/Igfals/F11r/Kif12/Krt18/Krt19/Krt8/Lad1/Lama5/Anpep/Epcam/Myh9/Myo5b/Ndrg1/Neu1/Nkx6-1/No…	199
GO:0044420	extracellular matrix component	18/855	106/12514	0.000279169	0.00289624	Npnt/Adamts1/Acan/Col11a2/Itga6/Lad1/Lama5/Lamc2/Matn2/Itgb4/Ush2a/Vtn/Fras1/Vwa2/Frem2/Egflam/Col27a1/Smoc1	18
GO:0045202	synapse	63/855	593/12514	0.000283653	0.00289624	Ston2/Chrna4/Rims2/Pcdh15/Camk2b/Cck/Cckar/Cplx2/Dmd/Doc2a/Dtna/Emb/Eps8/Erbb3/Igsf8/Hap1/Hpca/Ica1/Il1r1/Kcnk1/Lrp8/Cntnap4/Met/Myh9/Myo5b/Ctnnd2/P2rx1/Pick1/Plcb4/Ptk2b/Ptprf/Ptprn2/Rab3d/Sez6/Sntb1/Spock1/Unc13c/Stx3/Abcc8/Syngr1/Unc13b/Ush2a/Rimbp2/Clstn3/Lrfn3/Sorbs2/Lrrc7/Dlgap3/Myrip/Nlgn3/Homer2/Pclo/Egflam/Cadps/Adrbk2/Shisa6/Unc13a/Syt5/Scamp5/Syne1/Ush1c/Lrfn1/Gopc	63
GO:0098805	whole membrane	107/855	1155/12514	0.00058191	0.00579669	Slco3a1/Dsp/Chrna4/Anxa4/Arg1/Rab27a/Atp1b1/Atp7b/Cacna1d/Casr/Cdh1/Cldn1/Cldn4/Dmd/Dpp4/Dsg2/Eps8/Erbb3/Gaa/Gpld1/Hpca/Slc6a4/Ica1/Itga6/Itpr3/Kcnj11/Kcnk1/Anpep/Lrp8/Cntnap4/Epcam/Met/Muc1/Ndrg1/Ocln/P2rx1/Pam/Pcsk4/Enpp1/Pick1/Pld1/St14/Prom2/Ptk2b/Itgb4/Rab3d/Rasgrf1/Sdpr/Slc2a2/Slc34a2/Slc4a2/Sstr3/Tmem63a/Stx3/Stxbp2/Sdc4/Synj2/Wwc1/Appl2/Tgfa/Marveld2/Ush2a/Vamp8/Vdr/Adcy5/Crb3/Ddx58/Car9/…	107
GO:0048471	perinuclear region of cytoplasm	49/855	446/12514	0.000632527	0.00615089	Pcsk9/Mapre3/Ak1/Anxa4/Aplp1/Atp7b/Cdh1/Cdkn1a/Chga/Inadl/Clu/Galnt3/Gc/Hap1/Ica1/Itpr3/Lamc2/Lmna/Myc/Myo5b/Ndrg1/Pam/Pick1/Bspry/Ptk2b/Rasd1/Ros1/Sez6/Spp1/Enpp3/Synj2/Wwc1/Tgfa/Ppp1r13b/Tpd52/Vamp8/Vdr/Pkhd1/Myrip/Pclo/Adrbk2/Syt5/Kcnd3/Syne1/Tmem100/Atp2c2/Shtn1/Epn3/Osbpl6	49
GO:0098797	plasma membrane protein complex	33/855	272/12514	0.00091569	0.00869737	Npnt/Chrna4/Atp1b1/Cacna1a/Cacna1d/Cacnb2/Cdh1/Dmd/Dpp6/Dtna/Eps8/Gjd2/Gjb1/Gnao1/Gng4/H2-K1/Itga6/Kcnj11/Kcnk1/Krt19/Krt8/Myh9/Ptk2b/Itgb4/Rgs9/Abcc8/Amigo1/Noxa1/Dlgap3/Ifnlr1/Cacna2d4/Shisa6/Kcnd3	33
GO:0016023	cytoplasmic membrane-bounded vesicle	54/855	520/12514	0.00128714	0.0119476	Pcsk9/Cbarp/Gck/Ffar4/Ston2/Fgb/Fgfrl1/Anxa11/Rab27a/Atp7b/Chga/Chgb/Dpp4/F5/Fgfr4/Hap1/Ica1/Notch1/Ocln/Pam/Pcsk2/Pcsk4/Pld1/Ptprn2/Rab3d/Stxbp5l/Myo5c/Stx3/Stxbp2/Abcc8/Syngr1/Vamp8/Spire2/Als2cl/Sytl5/Rassf9/Abcc4/Myrip/Nlgn3/Rab11fip4/Pclo/Hip1r/Pcsk1n/Rab26/Rph3al/Syt5/Scamp5/Rab37/Myo1e/Epn3/Sppl2b/Lrba/Syt13/Gopc	54
GO:0044431	Golgi apparatus part	40/855	364/12514	0.00192173	0.0174416	Qsox1/Syt17/Ap1b1/Ap1m2/Atp7b/Cdh1/B4galnt2/Gcnt1/Ggta1/H2-K1/Ica1/Pam/Pld1/St6galnac2/St8sia3/Arfgef3/Hid1/Vtn/Qsox2/5330417C22Rik/Acer2/Rassf9/Bace1/Pclo/Mgat4a/Plekhb1/Pcsk1n/Rab26/B4galnt3/Gal3st1/Chst2/Scamp5/C1galt1c1/Atp2c2/Arap1/Sppl2b/Sgms2/Chsy3/Lrba/Gopc	40
GO:0005766	primary lysosome	4/855	9/12514	0.00206484	0.0179431	Anxa11/Stx3/Stxbp2/Vamp8	4
GO:0042582	azurophil granule	4/855	9/12514	0.00206484	0.0179431	Anxa11/Stx3/Stxbp2/Vamp8	4
GO:0032421	stereocilium bundle	6/855	22/12514	0.00288907	0.0245825	Pcdh15/Eps8/Ush2a/Atp8b1/Espn/Ush1c	6
GO:0043025	neuronal cell body	44/855	420/12514	0.00296691	0.0247295	Rap1gap/Chrna4/Alcam/Arg1/Cacna1a/Cacna1d/Camk2b/Casr/Cck/Clcn2/Cplx2/Dpp6/Enc1/Hpca/Hpn/Iapp/Itpr3/Kcnj11/Lrp8/Mbp/Met/Myo5b/Ctnnd2/Pam/Pcsk2/Pde1c/Ptk2b/Ptprf/Rasgrf1/Sez6/Ush2a/Amigo1/Sorbs2/Brinp2/Dlgap3/Nlgn3/Homer2/Pclo/Syt5/Kcnd3/Tmem100/Trpm4/Shtn1/Kndc1	44
GO:0016328	lateral plasma membrane	8/855	38/12514	0.00357672	0.0292162	Cdh1/Cldn1/Cldn3/Cldn4/Dsg2/Erbb3/Epcam/Cldn7	8
GO:0005938	cell cortex	22/855	174/12514	0.00374416	0.0299842	Pls1/Gck/Exoc6/Fgb/Tle6/Cdh1/Eps8/Krt19/Lamc2/Myh9/Myo5b/Ptk2b/Itgb4/Cnksr1/Stox1/Llgl2/Spire2/Myrip/Pclo/Pard6b/Kdf1/Fryl	22
GO:0043034	costamere	5/855	17/12514	0.0045585	0.0345424	Dmd/Krt19/Krt8/Sdc4/Svil	5
GO:0034702	ion channel complex	19/855	145/12514	0.00459568	0.0345424	Chrna4/Cacna1a/Cacna1d/Cacnb2/Clcn2/Dpp6/Eps8/Kcnj11/Kcnk1/Pkd1l1/Ptk2b/Clic6/Abcc8/Amigo1/Dlgap3/Cacna2d4/Shisa6/Kcnd3/Ttyh1	19
GO:0036477	somatodendritic compartment	57/855	589/12514	0.00463616	0.0345424	Rap1gap/Chrna4/Alcam/Arg1/Rab27a/Cacna1a/Cacna1d/Camk2b/Casr/Cck/Clcn2/Clu/Cplx2/Dpp6/Enc1/Gnao1/Hap1/Hpca/Hpn/Iapp/Ica1/Itpr3/Kcnj11/Lrp8/Cntnap4/Mbp/Met/Myo5b/Ctnnd2/Pam/Pcsk2/Pde1c/Pick1/Plcb4/Ptk2b/Ptprf/Rasgrf1/Sez6/Plk2/Stx3/Ush2a/Amigo1/Sorbs2/Brinp2/Lrrc7/Dlgap3/Nlgn3/Homer2/Pclo/Adrbk2/Syt5/Kcnd3/Syne1/Tmem100/Trpm4/Shtn1/Kndc1	57
GO:0098791	Golgi subcompartment	23/855	188/12514	0.00465165	0.0345424	Syt17/Ap1b1/Ap1m2/Atp7b/Cdh1/Gcnt1/Ggta1/H2-K1/Ica1/Pam/Pld1/Arfgef3/Hid1/5330417C22Rik/Bace1/Pclo/Pcsk1n/B4galnt3/Chst2/Scamp5/Arap1/Chsy3/Lrba	23
GO:0005902	microvillus	11/855	66/12514	0.00478044	0.0348649	Pcdh15/Eps8/Prom2/Slc34a2/Ush2a/Vil1/Nfasc/Atp8b1/Stard10/Espn/Ush1c	11
GO:0005913	cell-cell adherens junction	9/855	49/12514	0.00537315	0.0385002	Dsp/Cdh1/Itga6/Myh9/Ndrg1/Plekha7/Pkp3/Camsap3/Dlg5	9

## Sheet: DPB_MolecularFunction
Supplementary table S2
Functional Enrichment Analysis on DPB enriched genes.
Gene Ontology term:Molecular Function
ID	Description	GeneRatio	BgRatio	pvalue	qvalue	geneID	Count
GO:0003674	molecular_function	844/844	12155/12514	8.88515e-12	9.20314e-09	Tcf24/Pcsk9/Cbarp/Micalcl/Ugt2b34/Mapre3/Hepacam2/Pwwp2b/Pls1/Nudt10/Sec14l4/Gck/Qsox1/Etv5/Ces1d/Cdc42ep1/Adi1/Fam84a/Slain1/Phyhip/Fam83h/Dennd3/Ildr1/Tnfaip8/Ffar4/Exoc6/Unc5a/Ovol2/Rnh1/Slco3a1/Rnpepl1/Ston2/Cdcp1/Dsp/Cpa1/Clps/Cela1/Gusb/Syt17/Fgb/Krt7/Rap1gap/Arhgef28/Abcg1/Npnt/Slc28a3/Chrna4/Tle6/Adamts1/Adcy8/Adssl1/Acan/Aim1/Ak1/Alcam/Fgfrl1/Aldoc/Rims2/Ambp/Necab2/Mat1a/Ank/Anxa11/Anxa…	844
GO:0005509	calcium ion binding	58/844	350/12514	1.22711e-10	6.35512e-08	Pls1/Syt17/Npnt/Acan/Necab2/Anxa11/Anxa4/Pcdh15/Casr/Cdh1/Celsr1/Dlk1/Doc2a/Doc2b/Dsg2/Galnt3/Gch1/Hpca/Itpr3/Lrp8/Matn2/Notch1/Pam/Padi3/Enpp1/Pla2g2d/Rasgrp1/Spock1/Cracr2b/Tpd52/Vil1/Prrg4/Clstn3/Sytl5/Frem2/Padi6/Mctp2/Rab11fip4/Pclo/Plch2/Pla2g2f/Cadps/Rph3al/Ncald/Syt5/Ttyh1/Tesc/Mmp19/Smoc1/Pla2g12a/Efcab1/Slc25a23/Tbc1d9/Anxa9/Spock3/Tc2n/Capsl/Fam20c	58
GO:0004252	serine-type endopeptidase activity	16/844	50/12514	8.90465e-08	3.07445e-05	Pcsk9/Cela1/Dpp4/F5/Hpn/Pcsk1/Pcsk2/Pcsk4/Pcsk6/St14/Pamr1/Habp2/Tmprss2/Hgfac/Prss23/Prss8	16
GO:0004867	serine-type endopeptidase inhibitor activity	13/844	36/12514	2.93803e-07	7.60794e-05	Ambp/Serpinf2/Serpina1b/Serpina1c/Serpina1d/Serpina1e/Spint1/Spint2/Serpina10/Wfikkn2/Pcsk1n/Serpinb1a/Wfdc2	13
GO:0008236	serine-type peptidase activity	17/844	63/12514	5.5878e-07	0.000115756	Pcsk9/Cela1/Dpp4/Dpp6/F5/Hpn/Pcsk1/Pcsk2/Pcsk4/Pcsk6/St14/Pamr1/Habp2/Tmprss2/Hgfac/Prss23/Prss8	17
GO:0030414	peptidase inhibitor activity	18/844	71/12514	7.18174e-07	0.00012398	Tnfaip8/Ambp/Serpinf2/Wfdc15b/Serpina1b/Serpina1c/Serpina1d/Serpina1e/Spint1/Spint2/Spock1/Serpina10/Vil1/Wfikkn2/Pcsk1n/Serpinb1a/Wfdc2/Spock3	18
GO:0017171	serine hydrolase activity	17/844	65/12514	9.06539e-07	0.00013414	Pcsk9/Cela1/Dpp4/Dpp6/F5/Hpn/Pcsk1/Pcsk2/Pcsk4/Pcsk6/St14/Pamr1/Habp2/Tmprss2/Hgfac/Prss23/Prss8	17
GO:0004872	receptor activity	58/844	454/12514	1.66465e-06	0.000215528	Ildr1/Ffar4/Unc5a/Chrna4/Fgfrl1/Casr/Cckar/Celsr1/Dpp4/Epha1/Erbb3/F2rl1/Fgfr4/Galr1/Nr6a1/Gfra3/Adgrg1/Hnf4a/Il1r1/Itpr3/Lrp8/Il17rc/Met/Notch1/Oprl1/P2rx1/Enpp1/Lgals3bp/Ptk2b/Ptprf/Itgb4/Ros1/Sema4d/Sstr3/Unc13c/Enpp3/Sdc4/Kcnh8/Unc13b/Vdr/Vipr1/Vtn/Gprc5a/Ffar2/Ffar1/Insrr/Ifnlr1/Nlgn3/Nr5a2/Gipr/Sgpp2/Tmprss2/Lsr/Mtmr7/Gprc5b/Gprc5c/Gpr39/Anxa9	58
GO:0004866	endopeptidase inhibitor activity	17/844	69/12514	2.24119e-06	0.000257934	Tnfaip8/Ambp/Serpinf2/Serpina1b/Serpina1c/Serpina1d/Serpina1e/Spint1/Spint2/Spock1/Serpina10/Vil1/Wfikkn2/Pcsk1n/Serpinb1a/Wfdc2/Spock3	17
GO:0005544	calcium-dependent phospholipid binding	11/844	32/12514	4.26844e-06	0.000442121	Syt17/Anxa11/Anxa4/Doc2a/Doc2b/Sytl5/Pclo/Rph3al/Syt5/Anxa9/Tc2n	11
GO:0061135	endopeptidase regulator activity	17/844	75/12514	7.59864e-06	0.000715509	Tnfaip8/Ambp/Serpinf2/Serpina1b/Serpina1c/Serpina1d/Serpina1e/Spint1/Spint2/Spock1/Serpina10/Vil1/Wfikkn2/Pcsk1n/Serpinb1a/Wfdc2/Spock3	17
GO:0038023	signaling receptor activity	47/844	374/12514	2.49141e-05	0.00215048	Ffar4/Unc5a/Chrna4/Fgfrl1/Casr/Cckar/Celsr1/Epha1/Erbb3/F2rl1/Fgfr4/Galr1/Nr6a1/Gfra3/Adgrg1/Hnf4a/Il1r1/Itpr3/Lrp8/Il17rc/Met/Oprl1/P2rx1/Ptk2b/Ptprf/Ros1/Sema4d/Sstr3/Unc13c/Sdc4/Kcnh8/Unc13b/Vdr/Vipr1/Gprc5a/Ffar2/Ffar1/Insrr/Ifnlr1/Nr5a2/Gipr/Sgpp2/Mtmr7/Gprc5b/Gprc5c/Gpr39/Anxa9	47
GO:0008289	lipid binding	51/844	422/12514	3.29298e-05	0.00262372	Sec14l4/Ffar4/Syt17/Anxa11/Anxa4/Doc2a/Doc2b/Faah/Gc/Grb7/Hnf4a/Itpr3/Stard6/Mcf2l/Pctp/Pld1/Bspry/Prom2/Rasgrp1/Rbp4/Sdpr/Sh3gl2/Unc13c/Stx3/Unc13b/Vdr/Vil1/Ffar2/Ffar1/Nbeal2/Sytl5/Stard13/Nr5a2/Pclo/Cadps/Esyt3/Hip1r/Rph3al/Unc13a/Syt5/Atp8b1/Stard10/Arap1/Myo1e/Anxa9/Epn3/Mvb12a/Tc2n/Snx7/Lrba/Osbpl6	51
GO:0060089	molecular transducer activity	68/844	626/12514	5.6465e-05	0.00390413	Ildr1/Ffar4/Unc5a/Chrna4/Fgfrl1/Casr/Cckar/Celsr1/Dpp4/Epha1/Erbb3/F2rl1/Fgfr4/Galr1/Nr6a1/Gfra3/Gnao1/Gng4/Adgrg1/Hnf4a/Il1r1/Irs4/Itpr3/Lrp8/Il17rc/Met/Notch1/Oprl1/P2rx1/Enpp1/Lgals3bp/Ptk2b/Ptprf/Itgb4/Rgs9/Ros1/Sema4d/Sstr3/Plk2/Unc13c/Enpp3/Sdc4/Kcnh8/Unc13b/Vdr/Vipr1/Vtn/Gprc5a/Ffar2/Ffar1/Insrr/Ifnlr1/Nlgn3/Mapk13/Nr5a2/Plch2/Map3k15/Mapk15/Map3k9/Gipr/Sgpp2/Tmprss2/Lsr/Mtmr7/Gprc5b/Gprc5…	68
GO:0005179	hormone activity	8/844	22/12514	5.65385e-05	0.00390413	Cck/Edn3/Gcg/Iapp/Sct/Pyy/Ttr/Fndc5	8
GO:0019905	syntaxin binding	15/844	74/12514	0.000102496	0.00663526	Syt17/Cacna1a/Cplx2/Doc2a/Doc2b/Slc6a4/Stxbp5l/Stxbp2/Abcc8/Vamp8/Sytl5/Rph3al/Unc13a/Syt5/Syt13	15
GO:0061134	peptidase regulator activity	18/844	100/12514	0.000110894	0.00675665	Tnfaip8/Ambp/Serpinf2/Wfdc15b/Serpina1b/Serpina1c/Serpina1d/Serpina1e/Spint1/Spint2/Spock1/Serpina10/Vil1/Wfikkn2/Pcsk1n/Serpinb1a/Wfdc2/Spock3	18
GO:0017137	Rab GTPase binding	16/844	85/12514	0.000153152	0.00881296	Rims2/Slc6a4/Myo5b/Ndrg1/Stxbp5l/Ccdc64b/Appl2/Llgl2/Als2cl/Sytl5/Myrip/Rab11fip4/Exph5/Rph3al/Rabggta/Ccdc64	16
GO:0098772	molecular function regulator	81/844	812/12514	0.000207987	0.0113385	Pcsk9/Cdc42ep1/Dennd3/Tnfaip8/Rnh1/Clps/Rap1gap/Arhgef28/Ambp/Atp1b1/Cacnb2/Ccnd1/Cdkn1a/Dpp6/Erbb3/Gpld1/Rhpn1/Jun/Mcf2l/Notch1/Serpinf2/Wfdc15b/Rasgrf1/Rasgrp1/Rgs9/Serpina1b/Serpina1c/Serpina1d/Serpina1e/Stxbp5l/Spint1/Spint2/Spock1/Plekhg6/Arhgef19/Arfgef3/Llgl2/Serpina10/Rapgef5/Vamp8/Vil1/Wnt7b/Amigo1/Asap3/Arhgef16/Als2cl/Spry2/Noxa1/Ppp1r26/Ralgps1/Stard13/Plekhg3/Fgd2/Wfikkn2/Wnk3/Pcsk1n…	81
GO:0000981	RNA polymerase II transcription factor activity, sequence-specific DNA binding	50/844	444/12514	0.000231995	0.0115982	Etv5/Ovol2/Arx/Neurog3/Cebpa/Ehf/Elf3/Gata4/Nr6a1/Nkx6-2/Hhex/Foxa2/Foxa3/Hnf4a/Onecut1/Jun/Mafb/Bhlha15/Myb/Myc/Neurod1/Nfatc2/Nkx2-2/Nkx6-1/Pax4/Pax6/Pdx1/Etv4/Prox1/Ptf1a/Rbpjl/Sim1/Sox9/Kcnh8/Hnf1a/Hnf1b/Vdr/Glis3/Zbtb7b/Zfpm1/Ikzf3/Onecut3/Fev/Nr5a2/Rfx6/Zfp174/Insm1/Foxo4/Elf4/Mlxipl	50
GO:0003705	transcription factor activity, RNA polymerase II distal enhancer sequence-specific binding	14/844	71/12514	0.000235146	0.0115982	Arx/Cebpa/Gata4/Foxa2/Hnf4a/Onecut1/Jun/Nkx2-2/Pax4/Pdx1/Prox1/Sox9/Kcnh8/Hnf1b	14
GO:0005088	Ras guanyl-nucleotide exchange factor activity	18/844	107/12514	0.000268727	0.0120947	Dennd3/Arhgef28/Mcf2l/Rasgrf1/Rasgrp1/Plekhg6/Arhgef19/Rapgef5/Arhgef16/Als2cl/Ralgps1/Plekhg3/Fgd2/Dennd1c/Rgl3/Dennd2d/Kndc1/Eps8l2	18
GO:0019992	diacylglycerol binding	4/844	6/12514	0.000276116	0.0120947	Rasgrp1/Unc13c/Unc13b/Unc13a	4
GO:0015075	ion transmembrane transporter activity	49/844	436/12514	0.000280244	0.0120947	Slco3a1/Slc28a3/Chrna4/Ank/Atp1b1/Atp7b/Cacna1a/Cacna1d/Cacnb2/Clcn2/Slc37a4/Hpn/Slc6a4/Itpr3/Kcnj11/Kcnk1/Kcnk3/Pkd1l1/P2rx1/Ptk2b/Kcnh6/Slc2a2/Slc34a2/Slc4a2/Slc7a5/Clic6/Abcc8/Slc38a5/Kcnh8/Slc43a2/Slc7a4/Slc37a1/Serinc2/Cacna1i/Slco2a1/Slc16a12/Asic4/Slc7a14/Cacna2d4/Kcnd3/Ttyh1/Trpv6/Atp6v1f/Trpm4/Atp2c2/Slc16a10/Nipal3/Kcnk16/Cox4i2	49
GO:0022891	substrate-specific transmembrane transporter activity	51/844	463/12514	0.000343411	0.0142281	Slco3a1/Abcg1/Slc28a3/Chrna4/Ank/Atp1b1/Atp7b/Cacna1a/Cacna1d/Cacnb2/Clcn2/Slc37a4/Hpn/Slc6a4/Itpr3/Kcnj11/Kcnk1/Kcnk3/Pkd1l1/P2rx1/Ptk2b/Kcnh6/Slc2a2/Slc34a2/Slc4a2/Slc7a5/Clic6/Abcc8/Slc38a5/Kcnh8/Slc43a2/Slc7a4/Slc37a1/Serinc2/Cacna1i/Slco2a1/Slc16a12/Asic4/Slc7a14/Cacna2d4/Abcb9/Kcnd3/Ttyh1/Trpv6/Atp6v1f/Trpm4/Atp2c2/Slc16a10/Nipal3/Kcnk16/Cox4i2	51
GO:0004888	transmembrane signaling receptor activity	38/844	317/12514	0.000382982	0.0152573	Ffar4/Unc5a/Chrna4/Fgfrl1/Casr/Cckar/Celsr1/Epha1/Erbb3/F2rl1/Fgfr4/Galr1/Gfra3/Adgrg1/Il1r1/Lrp8/Il17rc/Met/Oprl1/P2rx1/Ptk2b/Ptprf/Ros1/Sema4d/Sstr3/Vipr1/Gprc5a/Ffar2/Ffar1/Insrr/Ifnlr1/Gipr/Sgpp2/Mtmr7/Gprc5b/Gprc5c/Gpr39/Anxa9	38
GO:0001228	transcriptional activator activity, RNA polymerase II transcription regulatory region sequence-specific binding	30/844	232/12514	0.000437648	0.0167893	Etv5/Ovol2/Neurog3/Cebpa/Ehf/Elf3/Gata4/Nr6a1/Foxa2/Hnf4a/Onecut1/Jun/Mafb/Bhlha15/Myb/Myc/Neurod1/Nfatc2/Nkx2-2/Pax6/Ptf1a/Sox9/Hnf1a/Glis3/Zbtb7b/Ikzf3/Onecut3/Nr5a2/Rfx6/Elf4	30
GO:0030276	clathrin binding	10/844	43/12514	0.000458904	0.016976	Syt17/Doc2a/Doc2b/Sytl5/Hip1r/Rph3al/Ncald/Syt5/Tom1l1/Syt13	10
GO:0004871	signal transducer activity	57/844	546/12514	0.000615034	0.0219671	Ffar4/Unc5a/Chrna4/Fgfrl1/Casr/Cckar/Celsr1/Epha1/Erbb3/F2rl1/Fgfr4/Galr1/Nr6a1/Gfra3/Gnao1/Gng4/Adgrg1/Hnf4a/Il1r1/Irs4/Itpr3/Lrp8/Il17rc/Met/Oprl1/P2rx1/Ptk2b/Ptprf/Rgs9/Ros1/Sema4d/Sstr3/Plk2/Unc13c/Sdc4/Kcnh8/Unc13b/Vdr/Vipr1/Gprc5a/Ffar2/Ffar1/Insrr/Ifnlr1/Mapk13/Nr5a2/Plch2/Map3k15/Mapk15/Map3k9/Gipr/Sgpp2/Mtmr7/Gprc5b/Gprc5c/Gpr39/Anxa9	57
GO:0038024	cargo receptor activity	8/844	30/12514	0.000638384	0.022041	Ildr1/Lrp8/Enpp1/Lgals3bp/Enpp3/Vtn/Tmprss2/Lsr	8
GO:0022857	transmembrane transporter activity	53/844	507/12514	0.00091729	0.0293934	Slco3a1/Abcg1/Slc28a3/Chrna4/Ank/Atp1b1/Atp7b/Cacna1a/Cacna1d/Cacnb2/Clcn2/Slc37a4/Gjb1/Hpn/Slc6a4/Itpr3/Kcnj11/Kcnk1/Kcnk3/Pkd1l1/P2rx1/Ptk2b/Kcnh6/Slc2a2/Slc34a2/Slc4a2/Slc7a5/Clic6/Abcc8/Slc38a5/Kcnh8/Slc43a2/Slc7a4/Slc37a1/Serinc2/Abcc4/Cacna1i/Slco2a1/Slc16a12/Asic4/Slc7a14/Cacna2d4/Abcb9/Kcnd3/Ttyh1/Trpv6/Atp6v1f/Trpm4/Atp2c2/Slc16a10/Nipal3/Kcnk16/Cox4i2	53
GO:0016298	lipase activity	13/844	72/12514	0.000938719	0.0293934	Ces1d/Faah/Gpld1/Pla2g2d/Plcb4/Pld1/Pld3/Pnliprp1/Plch2/Pla2g2f/Pla2g12a/Pnpla2/Abhd15	13
GO:0000982	transcription factor activity, RNA polymerase II core promoter proximal region sequence-specific binding	31/844	255/12514	0.00101467	0.0293934	Neurog3/Cebpa/Ehf/Elf3/Nr6a1/Nkx6-2/Hhex/Foxa2/Hnf4a/Onecut1/Jun/Mafb/Myb/Myc/Neurod1/Nfatc2/Nkx6-1/Pax6/Prox1/Ptf1a/Rbpjl/Sox9/Hnf1a/Glis3/Zbtb7b/Zfpm1/Onecut3/Nr5a2/Insm1/Elf4/Mlxipl	31
GO:0005261	cation channel activity	21/844	149/12514	0.0010167	0.0293934	Chrna4/Cacna1a/Cacna1d/Cacnb2/Hpn/Itpr3/Kcnj11/Kcnk1/Kcnk3/Pkd1l1/P2rx1/Kcnh6/Abcc8/Kcnh8/Cacna1i/Asic4/Cacna2d4/Kcnd3/Trpv6/Trpm4/Kcnk16	21
GO:0015267	channel activity	26/844	201/12514	0.0010216	0.0293934	Chrna4/Cacna1a/Cacna1d/Cacnb2/Clcn2/Gjb1/Hpn/Itpr3/Kcnj11/Kcnk1/Kcnk3/Pkd1l1/P2rx1/Ptk2b/Kcnh6/Clic6/Abcc8/Kcnh8/Cacna1i/Asic4/Cacna2d4/Kcnd3/Ttyh1/Trpv6/Trpm4/Kcnk16	26
GO:0022803	passive transmembrane transporter activity	26/844	201/12514	0.0010216	0.0293934	Chrna4/Cacna1a/Cacna1d/Cacnb2/Clcn2/Gjb1/Hpn/Itpr3/Kcnj11/Kcnk1/Kcnk3/Pkd1l1/P2rx1/Ptk2b/Kcnh6/Clic6/Abcc8/Kcnh8/Cacna1i/Asic4/Cacna2d4/Kcnd3/Ttyh1/Trpv6/Trpm4/Kcnk16	26
GO:0005216	ion channel activity	25/844	191/12514	0.00106771	0.0298897	Chrna4/Cacna1a/Cacna1d/Cacnb2/Clcn2/Hpn/Itpr3/Kcnj11/Kcnk1/Kcnk3/Pkd1l1/P2rx1/Ptk2b/Kcnh6/Clic6/Abcc8/Kcnh8/Cacna1i/Asic4/Cacna2d4/Kcnd3/Ttyh1/Trpv6/Trpm4/Kcnk16	25
GO:0022838	substrate-specific channel activity	25/844	192/12514	0.00115124	0.03138	Chrna4/Cacna1a/Cacna1d/Cacnb2/Clcn2/Hpn/Itpr3/Kcnj11/Kcnk1/Kcnk3/Pkd1l1/P2rx1/Ptk2b/Kcnh6/Clic6/Abcc8/Kcnh8/Cacna1i/Asic4/Cacna2d4/Kcnd3/Ttyh1/Trpv6/Trpm4/Kcnk16	25
GO:0001948	glycoprotein binding	14/844	83/12514	0.00121718	0.0322439	Cdh1/Dmd/Lrp8/Pla2g2d/Ptprf/Serpina1b/Serpina1c/Serpina1d/Serpina1e/Tgfa/Gyltl1b/Shb/Fbxo27/Psg17	14
GO:0001077	transcriptional activator activity, RNA polymerase II core promoter proximal region sequence-specific binding	23/844	172/12514	0.00124519	0.0322439	Neurog3/Cebpa/Ehf/Elf3/Nr6a1/Foxa2/Hnf4a/Onecut1/Jun/Mafb/Myb/Myc/Neurod1/Nfatc2/Pax6/Ptf1a/Sox9/Hnf1a/Glis3/Zbtb7b/Onecut3/Nr5a2/Elf4	23
GO:0000149	SNARE binding	16/844	103/12514	0.00140183	0.0354147	Syt17/Cacna1a/Cplx2/Doc2a/Doc2b/Slc6a4/Stxbp5l/Stx3/Stxbp2/Abcc8/Vamp8/Sytl5/Rph3al/Unc13a/Syt5/Syt13	16
GO:0004930	G-protein coupled receptor activity	17/844	115/12514	0.00176122	0.0434345	Ffar4/Casr/Cckar/Celsr1/F2rl1/Galr1/Adgrg1/Oprl1/Sstr3/Vipr1/Gprc5a/Ffar2/Ffar1/Gipr/Gprc5b/Gprc5c/Gpr39	17
GO:0003779	actin binding	33/844	287/12514	0.00182689	0.0440063	Pls1/Adssl1/Dmd/Enc1/Eps8/Gas7/Gc/Hpca/Slc6a4/Myh9/Myo5b/Pick1/Sntb1/Vil1/Vill/Svil/Spire2/Myrip/Ssh3/Homer2/Hip1r/Wipf3/Ncald/Espn/Jmy/Syne1/Baiap2l1/Myo1e/Shtn1/Myh14/Hook1/Misp/Eps8l2	33
GO:0008509	anion transmembrane transporter activity	18/844	126/12514	0.00194025	0.044956	Slco3a1/Ank/Clcn2/Slc37a4/Slc34a2/Slc4a2/Slc7a5/Clic6/Slc38a5/Slc43a2/Slc7a4/Slc37a1/Serinc2/Slco2a1/Slc16a12/Slc7a14/Ttyh1/Slc16a10	18
GO:0004857	enzyme inhibitor activity	23/844	178/12514	0.00197114	0.044956	Tnfaip8/Rnh1/Ambp/Cdkn1a/Notch1/Serpinf2/Wfdc15b/Serpina1b/Serpina1c/Serpina1d/Serpina1e/Spint1/Spint2/Spock1/Serpina10/Vil1/Ppp1r26/Wfikkn2/Pcsk1n/Tesc/Serpinb1a/Wfdc2/Spock3	23
GO:0022892	substrate-specific transporter activity	57/844	574/12514	0.00199652	0.044956	Slco3a1/Abcg1/Slc28a3/Chrna4/Ank/Ap1b1/Atp1b1/Atp7b/Cacna1a/Cacna1d/Cacnb2/Clcn2/Slc37a4/Hpn/Slc6a4/Itpr3/Kcnj11/Kcnk1/Kcnk3/Pkd1l1/P2rx1/Pctp/Ptk2b/Kcnh6/Rbp4/Slc2a2/Slc34a2/Slc4a2/Slc7a5/Clic6/Abcc8/Slc38a5/Kcnh8/Slc43a2/Slc7a4/Slc37a1/Serinc2/Cacna1i/Slco2a1/Slc16a12/Asic4/Slc7a14/Cacna2d4/Atp8b1/Abcb9/Kcnd3/Ttyh1/Trpv6/Atp6v1f/Trpm4/Atp2c2/Ano9/Slc16a10/Nipal3/Kcnk16/Atp11b/Cox4i2	57
GO:0046873	metal ion transmembrane transporter activity	26/844	211/12514	0.00206524	0.0455139	Slc28a3/Atp1b1/Atp7b/Cacna1a/Cacna1d/Cacnb2/Hpn/Slc6a4/Itpr3/Kcnj11/Kcnk1/Kcnk3/Pkd1l1/Kcnh6/Slc34a2/Abcc8/Kcnh8/Cacna1i/Asic4/Cacna2d4/Kcnd3/Trpv6/Trpm4/Atp2c2/Nipal3/Kcnk16	26
