# Supplementary material for: Exploring the Molecular Crosstalk between Pancreatic Bud and Mesenchyme in Embryogenesis: Novel Signals Involved
Source: Int J Mol Sci. 2019 Oct 3;20(19):4900. doi: 10.3390/ijms20194900 (PMC6811752; doi:10.3390/ijms20194900)
Supplement: Supplementary file 1 [file ijms-20-04900-s001.zip › ijms-543005-supplementary/Supplementary Table S3.xlsx]

## Sheet: MeDPB_BiologicalProcess
Supplementary table S3
Functional Enrichment Analysis on MeDPB enriched genes
Gene Ontology term: Biological Process
ID	Description	GeneRatio	BgRatio	pvalue	qvalue	geneID	Count
GO:0044707	single-multicellular organism process	447/717	3784/12514	6.0327e-75	1.89109e-71	Ildr2/Ano1/Hoxb2/Dnm3/Mmrn2/Unc5b/B3gnt5/Mybpc1/Prex2/Cald1/Hba-a2/Chrna3/Chrna5/Foxp2/Asic2/Ache/Dok4/Chrna7/Actn2/Acta2/Adam19/Adcyap1r1/Add2/Angpt1/Alas2/Ank1/Anxa3/Boc/Apba2/Speg/Nr2f2/Axin2/Cspg4/Fabp7/Prdm1/Bmp2/Bmp4/Bmp5/Smyd1/C3ar1/Cacna1g/Car2/Cav1/Runx2/Runx1/Cd34/Entpd1/Cdh11/Cdh2/Cdh5/Cdk6/Chl1/Chrm4/Coro1a/Cldn5/Cxcr4/Cnn2/Cnr1/Cntfr/Cntn1/Col11a1/Col13a1/Col14a1/Col3a1/Col5a1/Col5a2…	447
GO:0032501	multicellular organismal process	449/717	3876/12514	1.83041e-72	2.86892e-69	Ildr2/Ano1/Hoxb2/Dnm3/Mmrn2/Unc5b/B3gnt5/Mybpc1/Prex2/Cald1/Hba-a2/Chrna3/Chrna5/Foxp2/Asic2/Ache/Dok4/Chrna7/Actn2/Acta2/Adam19/Adcyap1r1/Add2/Angpt1/Alas2/Ank1/Anxa3/Boc/Apba2/Speg/Nr2f2/Axin2/Cspg4/Fabp7/Prdm1/Bmp2/Bmp4/Bmp5/Smyd1/C3ar1/Cacna1g/Car2/Cav1/Runx2/Runx1/Cd34/Entpd1/Cdh11/Cdh2/Cdh5/Cdk6/Chl1/Chrm4/Coro1a/Cldn5/Cxcr4/Cnn2/Cnr1/Cntfr/Cntn1/Col11a1/Col13a1/Col14a1/Col3a1/Col5a1/Col5a2…	449
GO:0048731	system development	361/717	2749/12514	8.98436e-67	9.38787e-64	Ildr2/Ano1/Hoxb2/Dnm3/Mmrn2/Unc5b/B3gnt5/Prex2/Hba-a2/Chrna3/Foxp2/Asic2/Ache/Dok4/Chrna7/Actn2/Adam19/Add2/Angpt1/Alas2/Ank1/Anxa3/Boc/Speg/Nr2f2/Axin2/Cspg4/Fabp7/Prdm1/Bmp2/Bmp4/Bmp5/Smyd1/C3ar1/Car2/Cav1/Runx2/Runx1/Cd34/Cdh11/Cdh2/Cdh5/Cdk6/Chl1/Cldn5/Cxcr4/Cnn2/Cnr1/Cntfr/Cntn1/Col11a1/Col14a1/Col3a1/Col5a1/Col5a2/Col8a1/Col9a1/Col1a1/Col1a2/Crabp2/Crmp1/Hapln1/Csf1/Vcan/Cyp1b1/Dab2/Dclk1/D…	361
GO:0007275	multicellular organismal development	387/717	3121/12514	4.30221e-66	3.37158e-63	Ildr2/Ano1/Hoxb2/Dnm3/Mmrn2/Unc5b/B3gnt5/Prex2/Hba-a2/Chrna3/Foxp2/Asic2/Ache/Dok4/Chrna7/Actn2/Adam19/Adcyap1r1/Add2/Angpt1/Alas2/Ank1/Anxa3/Boc/Apba2/Speg/Nr2f2/Axin2/Cspg4/Fabp7/Prdm1/Bmp2/Bmp4/Bmp5/Smyd1/C3ar1/Car2/Cav1/Runx2/Runx1/Cd34/Cdh11/Cdh2/Cdh5/Cdk6/Chl1/Cldn5/Cxcr4/Cnn2/Cnr1/Cntfr/Cntn1/Col11a1/Col13a1/Col14a1/Col3a1/Col5a1/Col5a2/Col8a1/Col9a1/Col1a1/Col1a2/Crabp2/Crmp1/Hapln1/Csf1/…	387
GO:0048856	anatomical structure development	390/717	3288/12514	4.80875e-61	3.01483e-58	Ildr2/Ano1/Hoxb2/Dnm3/Mmrn2/Unc5b/B3gnt5/Prex2/Hba-a2/Chrna3/Foxp2/Asic2/Ache/Dok4/Chrna7/Actn2/Adam19/Add2/Angpt1/Alas2/Ank1/Anxa3/Boc/Apba2/Speg/Nr2f2/Axin2/Cspg4/Fabp7/Prdm1/Bmp2/Bmp4/Bmp5/Smyd1/C3ar1/Car2/Cav1/Runx2/Runx1/Cd34/Cdh11/Cdh2/Cdh5/Cdk6/Chl1/Coro1a/Cldn5/Cxcr4/Cnn2/Cnr1/Cntfr/Cntn1/Col11a1/Col14a1/Col3a1/Col5a1/Col5a2/Col8a1/Col9a1/Col1a1/Col1a2/Crabp2/Crmp1/Hapln1/Csf1/Vcan/Cyp1b1…	390
GO:0032502	developmental process	416/717	3691/12514	2.75432e-60	1.43901e-57	Ildr2/Ano1/Hoxb2/Dnm3/Mmrn2/Unc5b/B3gnt5/Prex2/Hba-a2/Chrna3/Foxp2/Asic2/Ache/Dok4/Chrna7/Actn2/Adam19/Adcyap1r1/Add2/Angpt1/Alas2/Ank1/Anxa3/Boc/Apba2/Speg/Nr2f2/Axin2/Cspg4/Fabp7/Prdm1/Bmp2/Bmp4/Bmp5/Smyd1/C3ar1/Car2/Cav1/Runx2/Runx1/Runx1t1/Cd34/Cdh11/Cdh2/Cdh5/Cdk6/Chl1/Coro1a/Cldn5/Cxcr4/Cnn2/Cnr1/Cntfr/Cntn1/Col11a1/Col13a1/Col14a1/Col3a1/Col5a1/Col5a2/Col6a1/Col8a1/Col9a1/Col1a1/Col1a2/Cra…	416
GO:0044767	single-organism developmental process	413/717	3660/12514	9.17106e-60	4.10698e-57	Ildr2/Ano1/Hoxb2/Dnm3/Mmrn2/Unc5b/B3gnt5/Prex2/Hba-a2/Chrna3/Foxp2/Asic2/Ache/Dok4/Chrna7/Actn2/Adam19/Adcyap1r1/Add2/Angpt1/Alas2/Ank1/Anxa3/Boc/Apba2/Speg/Nr2f2/Axin2/Cspg4/Fabp7/Prdm1/Bmp2/Bmp4/Bmp5/Smyd1/C3ar1/Car2/Cav1/Runx2/Runx1/Runx1t1/Cd34/Cdh11/Cdh2/Cdh5/Cdk6/Chl1/Coro1a/Cldn5/Cxcr4/Cnn2/Cnr1/Cntfr/Cntn1/Col11a1/Col13a1/Col14a1/Col3a1/Col5a1/Col5a2/Col6a1/Col8a1/Col9a1/Col1a1/Col1a2/Cra…	413
GO:0048513	organ development	272/717	1960/12514	5.99507e-51	2.34912e-48	Ildr2/Ano1/Hoxb2/Hba-a2/Foxp2/Ache/Actn2/Adam19/Add2/Angpt1/Alas2/Ank1/Boc/Speg/Nr2f2/Axin2/Fabp7/Prdm1/Bmp2/Bmp4/Bmp5/Smyd1/C3ar1/Car2/Cav1/Runx2/Runx1/Cd34/Cdh2/Cdk6/Cxcr4/Cnn2/Cntfr/Cntn1/Col11a1/Col14a1/Col3a1/Col5a1/Col5a2/Col8a1/Col9a1/Col1a1/Col1a2/Csf1/Vcan/Cyp1b1/Dab2/Dclk1/Dcc/Dcx/Twist2/Des/Dmc1/S1pr1/Ednrb/Efna5/Efnb2/Emx2/Epas1/Epha3/Epha4/Epor/Nr2f1/Erbb4/Erg/Bcl11a/Eya1/Eya4/Myh7/F…	272
GO:0051239	regulation of multicellular organismal process	242/717	1686/12514	6.45224e-47	2.24734e-44	Dnm3/Mmrn2/Cald1/Chrna3/Foxp2/Asic2/Ache/Chrna7/Angpt1/Anxa3/Boc/Nr2f2/Axin2/Cspg4/Prdm1/Bmp2/Bmp4/Bmp5/C3ar1/Cacna1g/Car2/Cav1/Runx2/Runx1/Cd34/Cdh2/Cdk6/Cxcr4/Cnr1/Cntn1/Col14a1/Col3a1/Col5a1/Col5a2/Col1a1/Crabp2/Csf1/Cyp1b1/Dab2/Dcc/Twist2/S1pr1/S1pr3/Ednrb/Efna5/Efnb2/Epas1/Epha3/Epha4/Nr2f1/Erbb4/Erg/Bcl11a/Eya1/Ankrd6/Myh7/Fbn2/Fgf9/Foxc2/Flt4/Gata2/Gata3/Gdf10/Ghr/Gja5/Gli1/Gli2/Gli3/Lpar1…	242
GO:0009653	anatomical structure morphogenesis	251/717	1819/12514	1.00244e-45	3.14238e-43	Hoxb2/Dnm3/Mmrn2/Unc5b/Prex2/Chrna3/Foxp2/Ache/Chrna7/Actn2/Angpt1/Anxa3/Boc/Nr2f2/Axin2/Cspg4/Prdm1/Bmp2/Bmp4/C3ar1/Car2/Cav1/Runx2/Runx1/Cd34/Cdh11/Cdh2/Chl1/Coro1a/Cxcr4/Col11a1/Col3a1/Col5a1/Col5a2/Col8a1/Col9a1/Col1a1/Col1a2/Crabp2/Crmp1/Csf1/Cyp1b1/Dab2/Dclk1/Dcc/Dcx/Twist2/S1pr1/Efna5/Efnb2/Elk3/Epas1/Epha3/Epha4/Epor/Erbb4/Erg/Bcl11a/Eya1/Eya4/Myh7/Fbn1/Fbn2/Fgf9/Foxc2/Fli1/Flt4/Gap43/Gas…	251
GO:2000026	regulation of multicellular organismal development	195/717	1190/12514	2.70647e-45	7.71279e-43	Dnm3/Mmrn2/Chrna3/Foxp2/Asic2/Ache/Chrna7/Anxa3/Boc/Axin2/Cspg4/Prdm1/Bmp2/Bmp4/Bmp5/C3ar1/Car2/Cav1/Runx2/Runx1/Cd34/Cdh2/Cdk6/Cxcr4/Cnr1/Cntn1/Col14a1/Col3a1/Col5a1/Col5a2/Col1a1/Crabp2/Csf1/Cyp1b1/Dab2/Dcc/Twist2/S1pr1/S1pr3/Ednrb/Efna5/Efnb2/Epha3/Epha4/Nr2f1/Erbb4/Bcl11a/Eya1/Ankrd6/Fbn2/Fgf9/Foxc2/Gata2/Gata3/Gli1/Gli2/Gli3/Lpar1/Hand2/Hbb-b2/Hey2/Hgf/Hlx/Hmga2/Hoxa2/Hoxa5/Hoxa7/Hoxb3/Hoxb7…	195
GO:0050793	regulation of developmental process	226/717	1555/12514	3.16227e-44	8.26073e-42	Dnm3/Mmrn2/Chrna3/Foxp2/Asic2/Ache/Chrna7/Anxa3/Boc/Axin2/Cspg4/Prdm1/Bmp2/Bmp4/Bmp5/Smyd1/C3ar1/Car2/Cav1/Runx2/Runx1/Cd34/Cdh2/Cdk6/Coro1a/Cxcr4/Cnr1/Cntn1/Col14a1/Col3a1/Col5a1/Col5a2/Col1a1/Crabp2/Csf1/Cyp1b1/Dab2/Dcc/Twist2/S1pr1/S1pr3/Ednrb/Efna5/Efnb2/Epha3/Epha4/Nr2f1/Erbb4/Erg/Bcl11a/Eya1/Ankrd6/Fbn2/Fgf9/Foxc2/Flt4/Gata2/Gata3/Gdf10/Ghr/Gli1/Gli2/Gli3/Lpar1/Hand2/Has2/Hbb-b2/Hey2/Hgf/Hl…	226
GO:0030154	cell differentiation	294/717	2416/12514	1.31312e-43	3.16637e-41	Ildr2/Dnm3/Unc5b/Prex2/Hba-a2/Chrna3/Ache/Actn2/Adcyap1r1/Angpt1/Alas2/Ank1/Boc/Speg/Nr2f2/Axin2/Cspg4/Fabp7/Prdm1/Bmp2/Bmp4/Bmp5/Smyd1/Car2/Cav1/Runx2/Runx1/Runx1t1/Cd34/Cdh11/Cdh2/Cdk6/Chl1/Cxcr4/Cnr1/Cntn1/Col11a1/Col13a1/Col14a1/Col3a1/Col5a1/Col5a2/Col6a1/Col1a1/Crabp2/Crmp1/Csf1/Vcan/Dab2/Dclk1/Dcc/Dcx/Twist2/Dmc1/S1pr3/Ednrb/Efna5/Efnb2/Elk3/Emx2/Epas1/Epha3/Epha4/Epor/Nr2f1/Erbb4/Erg/Bcl1…	294
GO:0009887	organ morphogenesis	133/717	664/12514	1.48636e-39	3.32812e-37	Hoxb2/Foxp2/Angpt1/Axin2/Prdm1/Bmp2/Bmp4/Cav1/Runx2/Cd34/Cdh2/Cxcr4/Col11a1/Col3a1/Col5a1/Col5a2/Col8a1/Col9a1/Col1a1/Col1a2/Csf1/Twist2/S1pr1/Efnb2/Epor/Erg/Eya1/Eya4/Myh7/Fbn2/Fgf9/Foxc2/Fli1/Gas1/Gata2/Gata3/Gja5/Gli1/Gli2/Gli3/Hand2/Has2/Hey2/Hgf/Hlx/Hoxa2/Hoxa3/Hoxa5/Hoxa6/Hoxa7/Hoxb3/Hoxb4/Hoxb5/Hoxb6/Hoxb7/Hoxb8/Hoxc4/Hoxd3/Hoxd4/Hoxd8/Igf1/Cyr61/Lrig1/Kdr/Lef1/Lhx9/Mef2c/Foxc1/Mmp16/Mmp2/…	133
GO:0048468	cell development	206/717	1423/12514	1.73105e-39	3.61759e-37	Dnm3/Unc5b/Prex2/Hba-a2/Chrna3/Ache/Actn2/Ank1/Boc/Speg/Axin2/Cspg4/Prdm1/Bmp2/Bmp4/Bmp5/Cav1/Runx2/Runx1/Cdh11/Cdh2/Cdk6/Chl1/Cxcr4/Cnr1/Cntn1/Col11a1/Col14a1/Col3a1/Col1a1/Crabp2/Crmp1/Csf1/Dab2/Dclk1/Dcc/Dcx/Dmc1/S1pr3/Ednrb/Efna5/Efnb2/Epas1/Epha3/Epha4/Nr2f1/Erbb4/Erg/Bcl11a/Eya1/Foxc2/Fli1/Gap43/Gas1/Gata2/Gata3/Gdf10/Gli2/Gli3/Lpar1/Hand2/Has2/Hba-a1/Hba-x/Hbb-b2/Hey2/Hgf/Hmga2/Hoxa2/Hoxa5…	206
GO:0048869	cellular developmental process	300/717	2620/12514	3.52348e-39	6.90325e-37	Ildr2/Dnm3/Unc5b/Prex2/Hba-a2/Chrna3/Ache/Actn2/Adcyap1r1/Angpt1/Alas2/Ank1/Boc/Speg/Nr2f2/Axin2/Cspg4/Fabp7/Prdm1/Bmp2/Bmp4/Bmp5/Smyd1/Car2/Cav1/Runx2/Runx1/Runx1t1/Cd34/Cdh11/Cdh2/Cdk6/Chl1/Coro1a/Cxcr4/Cnr1/Cntn1/Col11a1/Col13a1/Col14a1/Col3a1/Col5a1/Col5a2/Col6a1/Col1a1/Crabp2/Crmp1/Csf1/Vcan/Dab2/Dclk1/Dcc/Dcx/Twist2/Dmc1/S1pr3/Ednrb/Efna5/Efnb2/Elk3/Emx2/Epas1/Epha3/Epha4/Epor/Nr2f1/Erbb4/E…	300
GO:0072358	cardiovascular system development	135/717	710/12514	1.44985e-37	2.52495e-35	Mmrn2/Chrna7/Actn2/Adam19/Angpt1/Anxa3/Speg/Nr2f2/Axin2/Cspg4/Prdm1/Bmp2/Bmp4/Smyd1/C3ar1/Cav1/Runx1/Cd34/Cdh2/Cdh5/Cxcr4/Col11a1/Col14a1/Col3a1/Col5a1/Col8a1/Col1a1/Col1a2/Vcan/Cyp1b1/S1pr1/Efnb2/Elk3/Epas1/Epha3/Epor/Erbb4/Erg/Eya1/Myh7/Fbn1/Fgf9/Foxc2/Flt4/Gata2/Gata3/Gja5/Gli2/Gli3/Hand2/Has2/Hey2/Hgf/Hoxa5/Igf1/Cyr61/Kdr/Lama4/Lef1/Lyl1/Mef2c/Meox2/Foxc1/Mmp2/Msx1/Ncam1/Nkx2-5/Nos3/Nrp2/Ntrk…	135
GO:0072359	circulatory system development	135/717	710/12514	1.44985e-37	2.52495e-35	Mmrn2/Chrna7/Actn2/Adam19/Angpt1/Anxa3/Speg/Nr2f2/Axin2/Cspg4/Prdm1/Bmp2/Bmp4/Smyd1/C3ar1/Cav1/Runx1/Cd34/Cdh2/Cdh5/Cxcr4/Col11a1/Col14a1/Col3a1/Col5a1/Col8a1/Col1a1/Col1a2/Vcan/Cyp1b1/S1pr1/Efnb2/Elk3/Epas1/Epha3/Epor/Erbb4/Erg/Eya1/Myh7/Fbn1/Fgf9/Foxc2/Flt4/Gata2/Gata3/Gja5/Gli2/Gli3/Hand2/Has2/Hey2/Hgf/Hoxa5/Igf1/Cyr61/Kdr/Lama4/Lef1/Lyl1/Mef2c/Meox2/Foxc1/Mmp2/Msx1/Ncam1/Nkx2-5/Nos3/Nrp2/Ntrk…	135
GO:0009888	tissue development	182/717	1204/12514	5.86472e-37	9.67597e-35	Hoxb2/Foxp2/Ache/Actn2/Angpt1/Boc/Speg/Nr2f2/Axin2/Prdm1/Bmp2/Bmp4/Bmp5/Smyd1/C3ar1/Car2/Cav1/Runx2/Runx1/Cdh2/Cdk6/Cxcr4/Col11a1/Col14a1/Col3a1/Col5a1/Col5a2/Col9a1/Col1a1/Csf1/Cyp1b1/Dab2/S1pr1/S1pr3/Ednrb/Efnb2/Epha3/Epha4/Epor/Erbb4/Erg/Eya1/Myh7/Fbn2/Fgf9/Foxc2/Gas1/Gata2/Gata3/Gja5/Gli1/Gli2/Gli3/Hand2/Has2/Hey2/Hgf/Hlx/Hmga2/Hoxa3/Hoxa5/Hoxa7/Hoxb3/Hoxb4/Hoxb5/Hoxb7/Hoxc4/Hoxd3/Igf1/Cyr61/…	182
GO:0045595	regulation of cell differentiation	172/717	1106/12514	2.29429e-36	3.596e-34	Dnm3/Chrna3/Ache/Boc/Axin2/Cspg4/Prdm1/Bmp2/Bmp4/Bmp5/Smyd1/Car2/Cav1/Runx2/Runx1/Cd34/Cdh2/Cdk6/Cxcr4/Cnr1/Cntn1/Col14a1/Col3a1/Col5a1/Col5a2/Col1a1/Crabp2/Csf1/Dab2/Dcc/Twist2/S1pr3/Ednrb/Efna5/Efnb2/Epha3/Epha4/Nr2f1/Erbb4/Bcl11a/Eya1/Fbn2/Fgf9/Foxc2/Gata2/Gata3/Gdf10/Gli2/Gli3/Lpar1/Hand2/Has2/Hbb-b2/Hey2/Hgf/Hlx/Hmga2/Hoxa2/Hoxa5/Hoxa7/Hoxb3/Hoxb4/Hoxb8/Hoxd3/Elavl4/Igf1/Cyr61/Igfbp3/Kdr/L1c…	172
GO:0007399	nervous system development	201/717	1438/12514	4.04172e-36	6.0332e-34	Hoxb2/Dnm3/Unc5b/B3gnt5/Prex2/Chrna3/Foxp2/Asic2/Ache/Dok4/Boc/Nr2f2/Cspg4/Fabp7/Prdm1/Bmp2/Bmp4/Bmp5/Cav1/Runx2/Runx1/Cdh11/Cdh2/Cdk6/Chl1/Cldn5/Cxcr4/Cnr1/Cntn1/Col3a1/Crabp2/Crmp1/Hapln1/Csf1/Vcan/Dab2/Dclk1/Dcc/Dcx/S1pr1/Ednrb/Efna5/Efnb2/Emx2/Epha3/Epha4/Epor/Nr2f1/Erbb4/Bcl11a/Eya1/Gap43/Gas1/Gata2/Gata3/Gli1/Gli2/Gli3/Lrp2/Lpar1/Hand2/Hey2/Hgf/Hlx/Hmga2/Hoxa2/Hoxa3/Hoxb3/Hoxb8/Hoxd3/Elavl3…	201
GO:0040011	locomotion	160/717	1003/12514	5.35093e-35	7.62443e-33	Itga9/Mmrn2/Unc5b/Chrna7/Angpt1/Anxa3/Boc/Nr2f2/Mmp28/Cspg4/Bmp2/Bmp4/C3ar1/Cav1/Cd34/Cdh2/Chl1/Chrm4/Coro1a/Cxcr4/Cnn2/Col3a1/Col5a1/Col1a1/Crmp1/Csf1/Vcan/Cyp1b1/Dab2/Dclk1/Dcc/Dcx/S1pr1/Ednrb/Efna5/Efnb2/Emx2/Epha3/Epha4/Nr2f1/Erbb4/Erg/Foxc2/Flt4/Gap43/Gas1/Gata2/Gata3/Gli1/Gli2/Gli3/Lpar1/Hand2/Has2/Hgf/Hoxa2/Hoxa5/Hoxa7/Hoxb9/Igf1/Cyr61/Igfbp3/Irs1/Kdr/Kif5a/Kif5c/L1cam/Lama2/Lama4/Lef1/Lga…	160
GO:0001501	skeletal system development	89/717	349/12514	1.08178e-34	1.47439e-32	Hoxb2/Axin2/Bmp2/Bmp4/Bmp5/Runx2/Runx1/Col11a1/Col5a2/Col9a1/Col1a1/Col1a2/Hapln1/Vcan/Twist2/Eya1/Fbn1/Fbn2/Fgf9/Foxc2/Fli1/Gas1/Gja5/Gli2/Gli3/Hand2/Has2/Hoxa2/Hoxa3/Hoxa5/Hoxa6/Hoxa7/Hoxb3/Hoxb4/Hoxb5/Hoxb6/Hoxb7/Hoxb8/Hoxb9/Hoxc4/Hoxc5/Hoxc6/Hoxd3/Hoxd4/Hoxd8/Igf1/Cyr61/Kdr/Maf/Mef2c/Foxc1/Mmp16/Mmp2/Msx1/Nab2/Nfib/Mycn/Npr3/Pcsk5/Pdgfra/Pdgfrb/Pitx2/Prrx1/Pth1r/Ryr1/Prrx2/Sfrp2/Sfrp1/Snai2/T…	89
GO:0051094	positive regulation of developmental process	144/717	849/12514	2.62134e-34	3.42384e-32	Foxp2/Asic2/Ache/Chrna7/Anxa3/Boc/Axin2/Prdm1/Bmp2/Bmp4/Bmp5/Smyd1/C3ar1/Car2/Runx2/Runx1/Cd34/Cxcr4/Cnr1/Cntn1/Col1a1/Crabp2/Csf1/Cyp1b1/Dab2/Dcc/Efna5/Efnb2/Epha3/Epha4/Erbb4/Bcl11a/Fbn2/Fgf9/Foxc2/Gata2/Gata3/Gdf10/Ghr/Gli1/Gli2/Gli3/Lpar1/Hand2/Has2/Hbb-b2/Hey2/Hgf/Hlx/Hmga2/Hoxa5/Hoxb4/Hoxb7/Hoxd3/Elavl4/Igf1/Cyr61/Igfbp3/Kdr/L1cam/Lef1/Lpl/Lrrn1/Lrrn3/Mef2c/Foxc1/Kitl/Map1b/Ncam1/Nefl/Ngfr/…	144
GO:0007155	cell adhesion	139/717	845/12514	1.36785e-31	1.71514e-29	Emilin1/Itga9/Lmo1/Ache/Lyve1/Chrna7/Actn2/Adam12/Angpt1/Boc/Atp1b2/Bmp2/Bmp4/Cav1/Runx2/Cd34/Cdh11/Cdh2/Cdh5/Cdh8/Cdk6/Chl1/Coro1a/Cldn5/Cxcr4/Cntn1/Col12a1/Col13a1/Col14a1/Col3a1/Col5a1/Col6a1/Col8a1/Col1a1/Hapln1/Csf1/Vcan/Cyp1b1/Dab2/S1pr1/Efna5/Efnb2/Epha3/Epha4/Bcl11a/Col26a1/Foxc2/Gata3/Gli3/Has2/Hlx/Hoxa7/Hoxd3/Igf1/Cyr61/Itgb5/Kdr/L1cam/Lama2/Lama4/Lef1/Lgals1/Cd93/Kitl/Mmp2/Ncam1/Nid1/N…	139
GO:0051240	positive regulation of multicellular organismal process	151/717	972/12514	1.47744e-31	1.7813e-29	Foxp2/Asic2/Ache/Chrna7/Angpt1/Anxa3/Axin2/Prdm1/Bmp2/Bmp4/Bmp5/C3ar1/Car2/Cav1/Runx2/Runx1/Cd34/Cxcr4/Cnr1/Cntn1/Col1a1/Crabp2/Csf1/Cyp1b1/Dab2/Dcc/Ednrb/Efna5/Efnb2/Epha3/Epha4/Erbb4/Erg/Bcl11a/Fbn2/Fgf9/Foxc2/Flt4/Gata2/Gata3/Gdf10/Ghr/Gja5/Gli1/Gli2/Gli3/Lpar1/Hand2/Has2/Hbb-b2/Hey2/Hgf/Hlx/Hmga2/Hoxa5/Hoxb7/Hoxd3/Elavl4/Igf1/Cyr61/Kdr/L1cam/Lef1/Lrrn1/Lrrn3/Mef2c/Foxc1/Kitl/Map1b/Ncam1/Nefl/…	151
GO:0022610	biological adhesion	139/717	848/12514	2.01413e-31	2.33843e-29	Emilin1/Itga9/Lmo1/Ache/Lyve1/Chrna7/Actn2/Adam12/Angpt1/Boc/Atp1b2/Bmp2/Bmp4/Cav1/Runx2/Cd34/Cdh11/Cdh2/Cdh5/Cdh8/Cdk6/Chl1/Coro1a/Cldn5/Cxcr4/Cntn1/Col12a1/Col13a1/Col14a1/Col3a1/Col5a1/Col6a1/Col8a1/Col1a1/Hapln1/Csf1/Vcan/Cyp1b1/Dab2/S1pr1/Efna5/Efnb2/Epha3/Epha4/Bcl11a/Col26a1/Foxc2/Gata3/Gli3/Has2/Hlx/Hoxa7/Hoxd3/Igf1/Cyr61/Itgb5/Kdr/L1cam/Lama2/Lama4/Lef1/Lgals1/Cd93/Kitl/Mmp2/Ncam1/Nid1/N…	139
GO:0001568	blood vessel development	94/717	431/12514	8.72563e-31	9.76877e-29	Mmrn2/Chrna7/Angpt1/Anxa3/Nr2f2/Cspg4/Prdm1/Bmp4/C3ar1/Cav1/Runx1/Cd34/Cdh2/Cdh5/Cxcr4/Col3a1/Col5a1/Col8a1/Col1a1/Col1a2/Cyp1b1/S1pr1/Efnb2/Elk3/Epas1/Epor/Eya1/Fgf9/Foxc2/Flt4/Gata2/Gja5/Gli3/Hand2/Has2/Hey2/Hgf/Hoxa5/Cyr61/Kdr/Lama4/Lef1/Lyl1/Mef2c/Meox2/Foxc1/Mmp2/Nkx2-5/Nos3/Nrp2/Ntrk2/Pcsk5/Pdgfra/Pdgfrb/Pgf/Pitx2/Prrx1/Stab1/Ptn/Ptprb/Aldh1a2/Prrx2/Cxcl12/Sfrp2/Slit2/Stra6/Tal1/Tbx2/Tbx3/T…	94
GO:0001944	vasculature development	96/717	451/12514	1.51055e-30	1.63282e-28	Mmrn2/Chrna7/Angpt1/Anxa3/Nr2f2/Cspg4/Prdm1/Bmp4/C3ar1/Cav1/Runx1/Cd34/Cdh2/Cdh5/Cxcr4/Col3a1/Col5a1/Col8a1/Col1a1/Col1a2/Cyp1b1/S1pr1/Efnb2/Elk3/Epas1/Epor/Eya1/Fgf9/Foxc2/Flt4/Gata2/Gja5/Gli3/Hand2/Has2/Hey2/Hgf/Hoxa5/Igf1/Cyr61/Kdr/Lama4/Lef1/Lyl1/Mef2c/Meox2/Foxc1/Mmp2/Nkx2-5/Nos3/Nrp2/Ntrk2/Pcsk5/Pdgfra/Pdgfrb/Pgf/Pitx2/Prrx1/Stab1/Ptn/Ptprb/Aldh1a2/Prrx2/Cxcl12/Sfrp2/Slit2/Stra6/Tal1/Tbx2/T…	96
GO:0006928	movement of cell or subcellular component	160/717	1097/12514	2.92093e-30	3.05212e-28	Itga9/Mmrn2/Unc5b/Chrna7/Angpt1/Anxa3/Boc/Nr2f2/Mmp28/Cspg4/Bmp2/Bmp4/C3ar1/Cd34/Cdh2/Chl1/Coro1a/Cxcr4/Cnn2/Col3a1/Col5a1/Col1a1/Crmp1/Csf1/Vcan/Cyp1b1/Dab2/Dclk1/Dcc/Dcx/S1pr1/Ednrb/Efna5/Efnb2/Emx2/Epha3/Epha4/Nr2f1/Erbb4/Erg/Myh7/Foxc2/Flt4/Gap43/Gas1/Gata2/Gata3/Gli1/Gli2/Gli3/Lpar1/Hand2/Has2/Hgf/Hoxa2/Hoxa5/Hoxa7/Hoxb9/Igf1/Cyr61/Igfbp3/Irs1/Kdr/Kif5a/Kif5c/L1cam/Lama2/Lama4/Lef1/Lhx6/Fut1…	160
GO:0044699	single-organism process	608/717	8326/12514	5.01921e-30	5.07546e-28	Ildr2/Emilin1/Ano1/Slc6a15/Hoxb2/Dnm3/Synpo/Itga9/Adcy4/Mmrn2/Kdelr3/Psat1/Unc5b/Ltbp4/B3gnt5/Mybpc1/Prex2/Lmo1/Cald1/Hba-a2/Chrna3/Chrna5/Foxp2/Asic2/Ache/Dok4/Chrna7/Actn2/Acta2/Adam19/Adcyap1r1/Add2/Angpt1/Alas2/Ank1/Anxa3/Boc/Apba2/Speg/Nr2f2/Mmp28/Rhoc/Atp1b2/Axin2/Bcat1/Cspg4/Bgn/Fabp7/Prdm1/Bmp2/Bmp4/Bmp5/Bnc1/Smyd1/C3ar1/Cacna1g/Camk2a/Car2/Cav1/Runx2/Runx1/Runx1t1/Cd34/Entpd1/Arhgap31/Cd…	608
GO:0048568	embryonic organ development	79/717	340/12514	7.37169e-28	7.22135e-26	Hoxb2/Nr2f2/Prdm1/Bmp2/Bmp4/Runx2/Runx1/Col11a1/Twist2/Epas1/Eya1/Eya4/Fgf9/Foxc2/Gas1/Gata2/Gata3/Gja5/Gli1/Gli2/Gli3/Hand2/Hey2/Hlx/Hoxa2/Hoxa3/Hoxa5/Hoxa6/Hoxa7/Hoxb3/Hoxb4/Hoxb5/Hoxb6/Hoxb7/Hoxb8/Hoxc4/Hoxd3/Hoxd4/Cyr61/Lrig1/Kdr/Lef1/Lmo2/Mef2c/Foxc1/Kitl/Mmp16/Msx1/Nkx2-5/Mycn/Ntn1/Pcsk5/Pdgfra/Pitx2/Prrx1/Aldh1a2/Prrx2/Sox2/Stra6/Tal1/Tbx2/Tbx3/Tcf21/Zeb1/Tfap2a/Tgfb2/Tgfbr2/Rarb/Twist1/Wn…	79
GO:0009790	embryo development	131/717	835/12514	1.29968e-27	1.23459e-25	Hoxb2/Hba-a2/Foxp2/Angpt1/Apba2/Speg/Nr2f2/Axin2/Prdm1/Bmp2/Bmp4/Runx2/Runx1/Col11a1/Col5a1/Col5a2/Col1a1/Crabp2/Dab2/Twist2/Epas1/Epor/Erbb4/Eya1/Eya4/Fbn2/Fgf9/Foxc2/Gas1/Gata2/Gata3/Gja5/Gli1/Gli2/Gli3/Hand2/Hba-a1/Hey2/Hlx/Hoxa2/Hoxa3/Hoxa5/Hoxa6/Hoxa7/Hoxb3/Hoxb4/Hoxb5/Hoxb6/Hoxb7/Hoxb8/Hoxb9/Hoxc4/Hoxc5/Hoxc6/Hoxd3/Hoxd4/Igf1/Cyr61/Lrig1/Kdr/Aff3/Lama2/Lama4/Lef1/Lmo2/Mef2c/Meox1/Meox2/Foxc…	131
GO:0060284	regulation of cell development	116/717	681/12514	1.37599e-27	1.26864e-25	Dnm3/Chrna3/Ache/Axin2/Cspg4/Bmp2/Bmp4/Bmp5/Cav1/Runx1/Cdh2/Cxcr4/Cnr1/Cntn1/Col14a1/Col3a1/Col1a1/Crabp2/Csf1/Dab2/Dcc/S1pr3/Ednrb/Efna5/Epha3/Epha4/Nr2f1/Erbb4/Bcl11a/Eya1/Foxc2/Gata2/Gata3/Gli2/Gli3/Lpar1/Has2/Hey2/Hgf/Hmga2/Hoxa2/Hoxb3/Hoxd3/Elavl4/Igf1/Kdr/L1cam/Lef1/Lgals1/Mef2c/Foxc1/Map1b/Nefl/Nefm/Ngfr/Nkx2-5/Mycn/Ntn1/Ntrk2/Prrx1/Ptn/Ptprd/Ptprz1/Reln/Stmn2/Cxcl12/Sfrp2/Sema3a/Sfrp1/Sgk…	116
GO:0016477	cell migration	128/717	806/12514	1.77856e-27	1.59295e-25	Itga9/Mmrn2/Angpt1/Anxa3/Nr2f2/Mmp28/Cspg4/Bmp2/Bmp4/C3ar1/Cd34/Cdh2/Chl1/Coro1a/Cxcr4/Cnn2/Col3a1/Col5a1/Col1a1/Csf1/Vcan/Cyp1b1/Dab2/Dclk1/Dcc/Dcx/S1pr1/Ednrb/Efnb2/Emx2/Epha3/Epha4/Nr2f1/Erbb4/Erg/Foxc2/Flt4/Gata2/Gata3/Gli1/Gli3/Lpar1/Hand2/Has2/Hgf/Hoxa5/Hoxa7/Hoxb9/Igf1/Cyr61/Igfbp3/Irs1/Kdr/Lama2/Lama4/Lef1/Lhx6/Fut10/Mef2c/Foxc1/Kitl/Mmp2/Mpp1/Msn/Nos3/Nrp2/Ntn1/Ntrk2/Pdgfra/Pdgfrb/Pitx2/…	128
GO:0048870	cell motility	132/717	857/12514	4.964e-27	4.20563e-25	Itga9/Mmrn2/Chrna7/Angpt1/Anxa3/Nr2f2/Mmp28/Cspg4/Bmp2/Bmp4/C3ar1/Cd34/Cdh2/Chl1/Coro1a/Cxcr4/Cnn2/Col3a1/Col5a1/Col1a1/Csf1/Vcan/Cyp1b1/Dab2/Dclk1/Dcc/Dcx/S1pr1/Ednrb/Efnb2/Emx2/Epha3/Epha4/Nr2f1/Erbb4/Erg/Foxc2/Flt4/Gata2/Gata3/Gli1/Gli3/Lpar1/Hand2/Has2/Hgf/Hoxa5/Hoxa7/Hoxb9/Igf1/Cyr61/Igfbp3/Irs1/Kdr/Lama2/Lama4/Lef1/Lhx6/Fut10/Mef2c/Foxc1/Kitl/Mmp2/Mpp1/Msn/Nos3/Nrp2/Ntn1/Ntrk2/Pdgfra/Pdgfrb…	132
GO:0051674	localization of cell	132/717	857/12514	4.964e-27	4.20563e-25	Itga9/Mmrn2/Chrna7/Angpt1/Anxa3/Nr2f2/Mmp28/Cspg4/Bmp2/Bmp4/C3ar1/Cd34/Cdh2/Chl1/Coro1a/Cxcr4/Cnn2/Col3a1/Col5a1/Col1a1/Csf1/Vcan/Cyp1b1/Dab2/Dclk1/Dcc/Dcx/S1pr1/Ednrb/Efnb2/Emx2/Epha3/Epha4/Nr2f1/Erbb4/Erg/Foxc2/Flt4/Gata2/Gata3/Gli1/Gli3/Lpar1/Hand2/Has2/Hgf/Hoxa5/Hoxa7/Hoxb9/Igf1/Cyr61/Igfbp3/Irs1/Kdr/Lama2/Lama4/Lef1/Lhx6/Fut10/Mef2c/Foxc1/Kitl/Mmp2/Mpp1/Msn/Nos3/Nrp2/Ntn1/Ntrk2/Pdgfra/Pdgfrb…	132
GO:0048514	blood vessel morphogenesis	81/717	373/12514	2.00686e-26	1.65552e-24	Mmrn2/Chrna7/Angpt1/Anxa3/Nr2f2/Cspg4/Prdm1/Bmp4/C3ar1/Cav1/Runx1/Cd34/Cdh2/Cxcr4/Col3a1/Col8a1/Cyp1b1/S1pr1/Efnb2/Elk3/Epas1/Epor/Eya1/Fgf9/Foxc2/Flt4/Gata2/Gja5/Hand2/Has2/Hey2/Hgf/Hoxa5/Cyr61/Kdr/Lef1/Meox2/Foxc1/Mmp2/Nkx2-5/Nos3/Nrp2/Ntrk2/Pdgfra/Pdgfrb/Pgf/Pitx2/Prrx1/Stab1/Ptn/Ptprb/Prrx2/Cxcl12/Sfrp2/Slit2/Stra6/Tal1/Tbx2/Tcf21/Tfap2b/Myocd/Tek/Tgfbr2/Thbs1/Tie1/Wnt11/Wnt5a/Wt1/Apob/Ets1/S…	81
GO:0022603	regulation of anatomical structure morphogenesis	113/717	672/12514	2.31266e-26	1.81281e-24	Dnm3/Mmrn2/Chrna3/Foxp2/Ache/Chrna7/Anxa3/Axin2/Bmp2/Bmp4/C3ar1/Runx2/Runx1/Cd34/Cdh2/Coro1a/Col5a1/Col5a2/Col1a1/Crabp2/Csf1/Cyp1b1/Dab2/Efna5/Epha3/Epha4/Erg/Bcl11a/Eya1/Ankrd6/Foxc2/Flt4/Gata2/Gata3/Lpar1/Hand2/Has2/Hey2/Hgf/Hoxa5/Hoxb7/Kdr/L1cam/Lef1/Mef2c/Foxc1/Msn/Msx1/Map1b/Nfib/Nefl/Nefm/Ngfr/Nos3/Ntn1/Ntrk2/Pgf/Stab1/Ptn/Ptprd/Ptprz1/Reln/Cxcl12/Sfrp2/Sema3a/Sfrp1/Sgk1/Slit1/Slit2/Snai2/…	113
GO:0048706	embryonic skeletal system development	43/717	105/12514	2.31318e-26	1.81281e-24	Hoxb2/Bmp4/Runx2/Col11a1/Col1a1/Twist2/Eya1/Fgf9/Foxc2/Gas1/Gli3/Hoxa2/Hoxa3/Hoxa5/Hoxa6/Hoxa7/Hoxb3/Hoxb4/Hoxb5/Hoxb6/Hoxb7/Hoxb8/Hoxb9/Hoxc5/Hoxc6/Hoxd3/Hoxd4/Mef2c/Mmp16/Mycn/Pcsk5/Pdgfra/Prrx1/Prrx2/Zeb1/Tfap2a/Tgfb2/Tgfbr2/Twist1/Wnt5a/Mfsd7b/Sulf1/Sulf2	43
GO:0048522	positive regulation of cellular process	310/717	3210/12514	3.98798e-26	3.04909e-24	Emilin1/Ano1/Dnm3/Synpo/Adcy4/Unc5b/Mybpc1/Lmo1/Chrna3/Foxp2/Asic2/Ache/Chrna7/Actn2/Adcyap1r1/Angpt1/Ank1/Anxa3/Boc/Nr2f2/Rhoc/Atp1b2/Axin2/Cspg4/Prdm1/Bmp2/Bmp4/Bmp5/Bnc1/Smyd1/C3ar1/Cacna1g/Camk2a/Car2/Cav1/Runx2/Runx1/Cd34/Cdh2/Cdk6/Coro1a/Cxcr4/Cnr1/Cntfr/Cntn1/Col3a1/Col8a1/Col1a1/Crabp2/Csf1/Cyp1b1/Dab2/Dcc/Dcn/Twist2/Dnm1/Ebf1/Ebf3/S1pr1/Ednrb/Efna5/Efnb2/Elk3/Epas1/Stom/Epha3/Epha4/Nr2f1…	310
GO:0000904	cell morphogenesis involved in differentiation	102/717	574/12514	1.00876e-25	7.52905e-24	Dnm3/Unc5b/Prex2/Chrna3/Ache/Boc/Axin2/Bmp2/Bmp4/Cdh11/Cdh2/Chl1/Cxcr4/Col1a1/Crabp2/Crmp1/Dab2/Dclk1/Dcc/Dcx/Efna5/Efnb2/Epha3/Epha4/Erg/Bcl11a/Gap43/Gas1/Gata3/Gli2/Gli3/Has2/Hey2/Hoxa2/Elavl4/Kif5a/Kif5c/L1cam/Lama2/Lef1/Ntng2/Mef2c/Msx1/Map1b/Nfib/Nefl/Nefm/Ngfr/Nrp2/Ntn1/Ntrk2/Ptprd/Ptprz1/Reln/Cxcl12/Sfrp2/Sema3a/Sfrp1/Sgk1/Slit1/Slit2/Snai2/Nrg1/Tal1/Cntn2/Tek/Tgfb1i1/Tgfb2/Tubb3/Twist1/Un…	102
GO:0048562	embryonic organ morphogenesis	61/717	224/12514	1.32198e-25	9.63736e-24	Hoxb2/Bmp4/Runx2/Col11a1/Twist2/Eya1/Eya4/Fgf9/Foxc2/Gas1/Gata2/Gata3/Gli1/Gli2/Gli3/Hand2/Hlx/Hoxa2/Hoxa3/Hoxa5/Hoxa6/Hoxa7/Hoxb3/Hoxb4/Hoxb5/Hoxb6/Hoxb7/Hoxb8/Hoxc4/Hoxd3/Hoxd4/Lrig1/Mef2c/Mmp16/Msx1/Nkx2-5/Mycn/Ntn1/Pdgfra/Pitx2/Prrx1/Aldh1a2/Prrx2/Sox2/Stra6/Tbx2/Tbx3/Tcf21/Zeb1/Tfap2a/Tgfb2/Tgfbr2/Rarb/Twist1/Wnt11/Wnt5a/Mfsd7b/Slitrk6/Itga8/Crb2/Lrig3	61
GO:0048518	positive regulation of biological process	329/717	3543/12514	4.87763e-25	3.46589e-23	Emilin1/Ano1/Dnm3/Synpo/Adcy4/Unc5b/Mybpc1/Prex2/Lmo1/Chrna3/Foxp2/Asic2/Ache/Chrna7/Actn2/Adcyap1r1/Angpt1/Ank1/Anxa3/Boc/Nr2f2/Rhoc/Atp1b2/Axin2/Cspg4/Prdm1/Bmp2/Bmp4/Bmp5/Bnc1/Smyd1/C3ar1/Cacna1g/Camk2a/Car2/Cav1/Runx2/Runx1/Cd34/Cdh2/Cdk6/Chrm4/Coro1a/Cxcr4/Cnn2/Cnr1/Cntfr/Cntn1/Col3a1/Col8a1/Col1a1/Crabp2/Csf1/Cyp1b1/Dab2/Dcc/Dcn/Twist2/Dnm1/Ebf1/Ebf3/S1pr1/Ednrb/Efna5/Efnb2/Elk3/Epas1/Stom/…	329
GO:0045597	positive regulation of cell differentiation	107/717	635/12514	5.04426e-25	3.46589e-23	Ache/Boc/Axin2/Prdm1/Bmp2/Bmp4/Bmp5/Smyd1/Car2/Runx2/Runx1/Cd34/Cxcr4/Cnr1/Cntn1/Col1a1/Crabp2/Csf1/Dab2/Dcc/Efna5/Efnb2/Epha3/Epha4/Bcl11a/Fbn2/Gata2/Gata3/Gdf10/Gli2/Gli3/Lpar1/Has2/Hbb-b2/Hgf/Hlx/Hoxa5/Hoxb4/Hoxd3/Elavl4/Igf1/Cyr61/Igfbp3/Kdr/L1cam/Lef1/Lpl/Mef2c/Foxc1/Kitl/Map1b/Nefl/Nkx2-5/Ntn1/Ntrk2/Tmsb4x/Ptn/Ptprd/Ptprz1/Reln/Stmn2/Cxcl12/Sfrp2/Sema3a/Sfrp1/Sgk1/Snai2/Sox2/Syt1/Syt2/Nrg1/…	107
GO:0048699	generation of neurons	142/717	1010/12514	5.08595e-25	3.46589e-23	Dnm3/Unc5b/Prex2/Chrna3/Ache/Boc/Nr2f2/Cspg4/Prdm1/Bmp2/Bmp4/Bmp5/Cav1/Runx2/Runx1/Cdh11/Cdh2/Chl1/Cxcr4/Cnr1/Cntn1/Col3a1/Crabp2/Crmp1/Csf1/Dab2/Dclk1/Dcc/Dcx/Ednrb/Efna5/Efnb2/Emx2/Epha3/Epha4/Nr2f1/Erbb4/Bcl11a/Eya1/Gap43/Gas1/Gata2/Gata3/Gli2/Gli3/Lpar1/Hand2/Hey2/Hgf/Hmga2/Hoxa2/Hoxb3/Hoxd3/Elavl4/Atcay/Kdr/Kif5a/Kif5c/L1cam/Lama2/Lef1/Lgals1/Lhx6/Ntng2/Mef2c/Mmp2/Map1b/Ncam1/Nfib/Nefl/Nefm/…	142
GO:0022008	neurogenesis	147/717	1071/12514	7.48043e-25	4.98919e-23	Dnm3/Unc5b/Prex2/Chrna3/Ache/Boc/Nr2f2/Cspg4/Fabp7/Prdm1/Bmp2/Bmp4/Bmp5/Cav1/Runx2/Runx1/Cdh11/Cdh2/Cdk6/Chl1/Cxcr4/Cnr1/Cntn1/Col3a1/Crabp2/Crmp1/Csf1/Vcan/Dab2/Dclk1/Dcc/Dcx/Ednrb/Efna5/Efnb2/Emx2/Epha3/Epha4/Nr2f1/Erbb4/Bcl11a/Eya1/Gap43/Gas1/Gata2/Gata3/Gli2/Gli3/Lpar1/Hand2/Hey2/Hgf/Hmga2/Hoxa2/Hoxb3/Hoxd3/Elavl4/Igf1/Atcay/Kdr/Kif5a/Kif5c/L1cam/Lama2/Lef1/Lgals1/Lhx6/Ntng2/Mef2c/Mmp2/Map1b/…	147
GO:0030182	neuron differentiation	132/717	907/12514	1.28144e-24	8.36867e-23	Dnm3/Unc5b/Prex2/Chrna3/Ache/Boc/Cspg4/Prdm1/Bmp2/Bmp4/Bmp5/Cav1/Runx2/Runx1/Cdh11/Cdh2/Chl1/Cxcr4/Cnr1/Cntn1/Crabp2/Crmp1/Dab2/Dclk1/Dcc/Dcx/Ednrb/Efna5/Efnb2/Emx2/Epha3/Epha4/Nr2f1/Erbb4/Bcl11a/Eya1/Gap43/Gas1/Gata2/Gata3/Gli2/Gli3/Lpar1/Hand2/Hey2/Hgf/Hoxa2/Hoxd3/Elavl4/Atcay/Kdr/Kif5a/Kif5c/L1cam/Lama2/Lef1/Lgals1/Lhx6/Ntng2/Mef2c/Mmp2/Map1b/Ncam1/Nfib/Nefl/Nefm/Ngfr/Nkx2-5/Mycn/Nrp2/Ntn1/Ntr…	132
GO:0048705	skeletal system morphogenesis	52/717	174/12514	4.92784e-24	3.15255e-22	Hoxb2/Axin2/Bmp4/Runx2/Col11a1/Col9a1/Col1a1/Twist2/Eya1/Fbn2/Foxc2/Gas1/Gli3/Has2/Hoxa2/Hoxa3/Hoxa5/Hoxa6/Hoxa7/Hoxb3/Hoxb4/Hoxb5/Hoxb6/Hoxb7/Hoxb8/Hoxd3/Hoxd4/Hoxd8/Kdr/Mef2c/Mmp16/Mmp2/Msx1/Nab2/Mycn/Pdgfra/Pdgfrb/Prrx1/Prrx2/Sfrp2/Sfrp1/Zeb1/Tfap2a/Tgfb2/Tgfbr2/Thbs1/Rarb/Twist1/Mfsd7b/Cyp26b1/Bnc2/Frem1	52
GO:0065007	biological regulation	517/717	6816/12514	1.48618e-23	9.31754e-22	Ildr2/Upk3b/Emilin1/Ano1/Hoxb2/Dnm3/Synpo/Itga9/Adcy4/Mmrn2/Kdelr3/Unc5b/Ltbp4/Mybpc1/Prex2/Lmo1/Cald1/Hba-a2/Chrna3/Foxp2/Asic2/Ache/Dok4/Chrna7/Actn2/Acta2/Adcyap1r1/Add2/Angpt1/Alas2/Ank1/Anxa3/Boc/Apba2/Nr2f2/Mmp28/Rhoc/Atp1b2/Axin2/Bcat1/Cspg4/Fabp7/Prdm1/Bmp2/Bmp4/Bmp5/Bnc1/Smyd1/C3ar1/Cacna1g/Camk2a/Car2/Cav1/Runx2/Runx1/Runx1t1/Cd34/Entpd1/Arhgap31/Cdh2/Cdh5/Cdk6/Chl1/Chrm4/Coro1a/Cxcr4/C…	517
GO:0050896	response to stimulus	387/717	4539/12514	2.01779e-23	1.24024e-21	Ildr2/Ano1/Itga9/Adcy4/Mmrn2/Unc5b/Ltbp4/Prex2/Chrna3/Chrna5/Foxp2/Asic2/Dok4/Chrna7/Actn2/Adcyap1r1/Angpt1/Alas2/Ank1/Anxa3/Boc/Nr2f2/Mmp28/Rhoc/Axin2/Bcat1/Cspg4/Fabp7/Prdm1/Bmp2/Bmp4/Bmp5/Bnc1/C3ar1/Cacna1g/Camk2a/Car2/Cav1/Runx2/Runx1/Cd34/Entpd1/Arhgap31/Cdh2/Cdh8/Cdk6/Chl1/Chrm4/Coro1a/Cxcr4/Cnn2/Cnr1/Cntfr/Cntn1/Col11a1/Col14a1/Col3a1/Col5a1/Col5a2/Col6a1/Col1a1/Col1a2/Crmp1/Hapln1/Csf1/Cs…	387
GO:0007154	cell communication	310/717	3330/12514	2.90284e-23	1.74993e-21	Ildr2/Ano1/Itga9/Adcy4/Mmrn2/Unc5b/Ltbp4/Prex2/Chrna3/Asic2/Dok4/Chrna7/Actn2/Adcyap1r1/Angpt1/Ank1/Boc/Apba2/Nr2f2/Rhoc/Axin2/Cspg4/Prdm1/Bmp2/Bmp4/Bmp5/C3ar1/Cacna1g/Camk2a/Car2/Cav1/Runx2/Runx1/Cd34/Entpd1/Arhgap31/Cdh2/Cdh8/Cdk6/Chrm4/Coro1a/Cxcr4/Cnr1/Cntfr/Cntn1/Col3a1/Col1a1/Col1a2/Hapln1/Csf1/Csf2rb/Cyp1b1/Dab2/Dclk1/Dcc/Dcx/Dnm1/Ecel1/Sparcl1/S1pr1/S1pr3/Ednrb/Efna5/Efnb2/Stom/Epha3/Epha…	310
GO:0007389	pattern specification process	71/717	328/12514	3.80428e-23	2.25008e-21	Hoxb2/Angpt1/Nr2f2/Axin2/Bmp2/Bmp4/Bmp5/Cxcr4/Emx2/Nr2f1/Erbb4/Eya1/Foxc2/Gas1/Gli1/Gli2/Gli3/Lrp2/Hand2/Hey2/Hoxa2/Hoxa3/Hoxa5/Hoxa6/Hoxa7/Hoxb3/Hoxb4/Hoxb5/Hoxb6/Hoxb7/Hoxb8/Hoxb9/Hoxc4/Hoxc5/Hoxc6/Hoxd3/Hoxd4/Hoxd8/Lef1/Mef2c/Meox1/Meox2/Foxc1/Msx1/Nkx2-5/Nrp2/Pcsk5/Pitx2/Aldh1a2/Reln/Cxcl12/Sfrp2/Sema3a/Sfrp1/Tbx2/Tbx3/Zeb1/Tfap2a/Tek/Tgfbr2/Wnt2b/Wnt5a/Wt1/Cyp26b1/Apc2/Grem2/Crb2/Zeb2/Peg12/…	71
GO:0023052	signaling	298/717	3163/12514	6.09323e-23	3.53716e-21	Ildr2/Ano1/Itga9/Adcy4/Mmrn2/Unc5b/Ltbp4/Prex2/Chrna3/Asic2/Ache/Dok4/Chrna7/Actn2/Adcyap1r1/Angpt1/Ank1/Boc/Apba2/Nr2f2/Rhoc/Axin2/Cspg4/Prdm1/Bmp2/Bmp4/Bmp5/C3ar1/Cacna1g/Camk2a/Car2/Cav1/Runx2/Runx1/Cd34/Entpd1/Arhgap31/Cdh2/Cdh8/Cdk6/Chrm4/Coro1a/Cxcr4/Cnr1/Cntfr/Cntn1/Col3a1/Col1a1/Col1a2/Csf1/Csf2rb/Cyp1b1/Dab2/Dclk1/Dcc/Dcx/Dnm1/Ecel1/Sparcl1/S1pr1/S1pr3/Ednrb/Efna5/Efnb2/Epha3/Epha4/Epor/…	298
GO:0006935	chemotaxis	66/717	290/12514	7.62774e-23	4.34745e-21	Itga9/Unc5b/Angpt1/Boc/Mmp28/Bmp4/C3ar1/Chl1/Coro1a/Cxcr4/Crmp1/Csf1/Dcc/S1pr1/Ednrb/Efna5/Efnb2/Epha4/Gap43/Gas1/Gata3/Gli2/Gli3/Lpar1/Hgf/Hoxa2/Hoxb9/Cyr61/Kdr/Kif5a/Kif5c/L1cam/Lama2/Lef1/Lsp1/Mpp1/Nfib/Ngfr/Nrp2/Ntn1/Pdgfra/Pdgfrb/Reln/Cxcl12/Sema3a/Slit1/Slit2/Snai2/Nrg1/Cntn2/Tgfb2/Thbs1/Tubb3/Unc5c/Vav1/Wnt5a/Rnf165/Dock4/Plxna4/Robo2/Ephb1/Amot/Bcl11b/Draxin/Flrt3/Adgra3	66
GO:0042330	taxis	66/717	291/12514	9.34958e-23	5.23366e-21	Itga9/Unc5b/Angpt1/Boc/Mmp28/Bmp4/C3ar1/Chl1/Coro1a/Cxcr4/Crmp1/Csf1/Dcc/S1pr1/Ednrb/Efna5/Efnb2/Epha4/Gap43/Gas1/Gata3/Gli2/Gli3/Lpar1/Hgf/Hoxa2/Hoxb9/Cyr61/Kdr/Kif5a/Kif5c/L1cam/Lama2/Lef1/Lsp1/Mpp1/Nfib/Ngfr/Nrp2/Ntn1/Pdgfra/Pdgfrb/Reln/Cxcl12/Sema3a/Slit1/Slit2/Snai2/Nrg1/Cntn2/Tgfb2/Thbs1/Tubb3/Unc5c/Vav1/Wnt5a/Rnf165/Dock4/Plxna4/Robo2/Ephb1/Amot/Bcl11b/Draxin/Flrt3/Adgra3	66
GO:0044700	single organism signaling	297/717	3158/12514	1.03835e-22	5.71045e-21	Ildr2/Ano1/Itga9/Adcy4/Mmrn2/Unc5b/Ltbp4/Prex2/Chrna3/Asic2/Dok4/Chrna7/Actn2/Adcyap1r1/Angpt1/Ank1/Boc/Apba2/Nr2f2/Rhoc/Axin2/Cspg4/Prdm1/Bmp2/Bmp4/Bmp5/C3ar1/Cacna1g/Camk2a/Car2/Cav1/Runx2/Runx1/Cd34/Entpd1/Arhgap31/Cdh2/Cdh8/Cdk6/Chrm4/Coro1a/Cxcr4/Cnr1/Cntfr/Cntn1/Col3a1/Col1a1/Col1a2/Csf1/Csf2rb/Cyp1b1/Dab2/Dclk1/Dcc/Dcx/Dnm1/Ecel1/Sparcl1/S1pr1/S1pr3/Ednrb/Efna5/Efnb2/Epha3/Epha4/Epor/Nr2f1…	297
GO:0048598	embryonic morphogenesis	85/717	460/12514	1.21408e-22	6.56179e-21	Hoxb2/Bmp4/Runx2/Col11a1/Col5a1/Col5a2/Crabp2/Twist2/Eya1/Eya4/Fbn2/Fgf9/Foxc2/Gas1/Gata2/Gata3/Gja5/Gli1/Gli2/Gli3/Hand2/Hlx/Hoxa2/Hoxa3/Hoxa5/Hoxa6/Hoxa7/Hoxb3/Hoxb4/Hoxb5/Hoxb6/Hoxb7/Hoxb8/Hoxc4/Hoxd3/Hoxd4/Cyr61/Lrig1/Aff3/Lef1/Mef2c/Foxc1/Mmp16/Msx1/Nkx2-5/Mycn/Ntn1/Pdgfra/Pitx2/Prrx1/Aldh1a2/Prrx2/Sfrp2/Sfrp1/Sox2/Stra6/Tal1/Tbx2/Tbx3/Tcf21/Zeb1/Tfap2a/Tgfb1i1/Tgfb2/Tgfbr2/Rarb/Twist1/Wnt11…	85
GO:0050789	regulation of biological process	498/717	6518/12514	1.65722e-22	8.80501e-21	Upk3b/Emilin1/Ano1/Hoxb2/Dnm3/Synpo/Itga9/Adcy4/Mmrn2/Unc5b/Ltbp4/Mybpc1/Prex2/Lmo1/Cald1/Chrna3/Foxp2/Asic2/Ache/Dok4/Chrna7/Actn2/Adcyap1r1/Add2/Angpt1/Ank1/Anxa3/Boc/Apba2/Nr2f2/Mmp28/Rhoc/Atp1b2/Axin2/Bcat1/Cspg4/Fabp7/Prdm1/Bmp2/Bmp4/Bmp5/Bnc1/Smyd1/C3ar1/Cacna1g/Camk2a/Car2/Cav1/Runx2/Runx1/Runx1t1/Cd34/Entpd1/Arhgap31/Cdh2/Cdh5/Cdk6/Chl1/Chrm4/Coro1a/Cxcr4/Cnn2/Cnr1/Cntfr/Cntn1/Col14a1/Col…	498
GO:0060537	muscle tissue development	64/717	281/12514	3.39323e-22	1.77281e-20	Foxp2/Actn2/Angpt1/Boc/Speg/Nr2f2/Bmp2/Bmp4/Smyd1/Cav1/Col11a1/Col14a1/Col3a1/S1pr1/Efnb2/Epor/Erbb4/Eya1/Myh7/Fgf9/Foxc2/Gja5/Hey2/Hlx/Lef1/Mef2c/Meox2/Foxc1/Ncam1/Nkx2-5/Pdgfra/Pdgfrb/Pitx2/Prkg1/Mapk11/Aldh1a2/Ryr1/Stra6/Nrg1/Mylk3/Tbx2/Tbx3/Tcf21/Myocd/Tgfb2/Tgfbr2/Rarb/Tnni1/Ttn/Twist1/Wisp1/Wnt5a/Wt1/Plagl1/Cyp26b1/Akap6/Kel/Itga8/AI464131/Heyl/Jph2/Popdc2/Nexn/Megf10	64
GO:0003008	system process	117/717	795/12514	3.57134e-22	1.83528e-20	Ano1/Mybpc1/Cald1/Chrna3/Foxp2/Asic2/Chrna7/Actn2/Acta2/Angpt1/Fabp7/Bmp4/C3ar1/Cacna1g/Cav1/Runx1/Cd34/Chl1/Chrm4/Cxcr4/Cnr1/Col11a1/Col14a1/Col1a1/Col1a2/Dab2/Dnm1/Ecel1/Ednrb/Epas1/Eya4/Myh7/Foxc2/Fli1/Aff2/Gata3/Gja5/Grik2/Hey2/Hgf/Hoxa5/Hoxb8/Hsd11b2/Elavl4/Igf1/Lrig1/Kdr/Lef1/Mef2c/Foxc1/Mme/Mmp2/Meis2/Map1a/Myom1/Ncam1/Nefl/Ngfr/Nkx2-5/Nos3/Npr1/Npr3/Nrxn2/Ntrk2/Ntsr1/Plcb2/Prkg1/Ptn/Ptprz…	117
GO:0051960	regulation of nervous system development	101/717	627/12514	4.34043e-22	2.19453e-20	Dnm3/Chrna3/Asic2/Ache/Cspg4/Bmp2/Bmp4/Bmp5/Cav1/Cdh2/Cxcr4/Cnr1/Cntn1/Col3a1/Crabp2/Csf1/Dab2/Dcc/Ednrb/Efna5/Epha3/Epha4/Nr2f1/Erbb4/Bcl11a/Eya1/Gata2/Gata3/Gli1/Gli2/Gli3/Lpar1/Hey2/Hgf/Hmga2/Hoxa2/Hoxb3/Hoxd3/Elavl4/Igf1/Kdr/L1cam/Lgals1/Lrrn1/Lrrn3/Mef2c/Map1b/Nefl/Nefm/Ngfr/Nkx2-5/Mycn/Ntn1/Ntrk2/Prrx1/Ptn/Ptprd/Ptprz1/Reln/Stmn2/Cxcl12/Sfrp2/Sema3a/Sfrp1/Sgk1/Slit1/Slit2/Sox2/Syt1/Syt2/Nrg…	101
GO:0007507	heart development	78/717	404/12514	4.77338e-22	2.37513e-20	Actn2/Adam19/Angpt1/Speg/Axin2/Bmp2/Bmp4/Smyd1/Col11a1/Col14a1/Col3a1/Col5a1/Vcan/S1pr1/Efnb2/Epha3/Epor/Erbb4/Erg/Eya1/Myh7/Fbn1/Fgf9/Foxc2/Gata2/Gata3/Gja5/Gli2/Gli3/Hand2/Has2/Hey2/Cyr61/Kdr/Mef2c/Foxc1/Mmp2/Msx1/Ncam1/Nkx2-5/Nrp2/Pcsk5/Pdgfra/Pdgfrb/Pitx2/Prkg1/Mapk11/Aldh1a2/Ryr1/Scn5a/Sfrp2/Snai2/Stra6/Nrg1/Mylk3/Tbx2/Tbx3/Tfap2a/Myocd/Tek/Tgfb2/Tgfbr2/Thbs1/Rarb/Tnni1/Ttn/Twist1/Wisp1/Wnt1…	78
GO:0061061	muscle structure development	79/717	416/12514	7.49449e-22	3.67082e-20	Foxp2/Actn2/Angpt1/Boc/Speg/Nr2f2/Bmp2/Bmp4/Smyd1/Cav1/Cdh2/Cntfr/Col11a1/Col14a1/Col3a1/Des/S1pr1/Ednrb/Efnb2/Epas1/Epor/Erbb4/Myh7/Fgf9/Foxc2/Hey2/Hlx/Igf1/Igfbp3/Lef1/Lgals1/Mbnl3/Mef2c/Meox2/Foxc1/Msx1/Ncam1/Neb/Nkx2-5/Pdgfra/Pdgfrb/Pitx2/Prkg1/Mapk11/Tmsb4x/Ryr1/Cxcl12/Stra6/Nrg1/Mylk3/Tbx2/Tbx3/Tcf21/Zeb1/Myocd/Tgfbr2/Rarb/Tnni1/Ttn/Twist1/Wisp1/Wnt5a/Wt1/Rnf165/Plagl1/Cyp26b1/Akap6/Kel/Itg…	79
GO:0031175	neuron projection development	102/717	646/12514	1.23864e-21	5.92421e-20	Dnm3/Unc5b/Prex2/Chrna3/Ache/Boc/Cspg4/Bmp4/Bmp5/Cdh11/Cdh2/Chl1/Cxcr4/Cnr1/Cntn1/Crabp2/Crmp1/Dab2/Dclk1/Dcc/Dcx/Efna5/Efnb2/Epha3/Epha4/Nr2f1/Bcl11a/Gap43/Gas1/Gata3/Gli2/Gli3/Lpar1/Hgf/Hoxa2/Elavl4/Atcay/Kdr/Kif5a/Kif5c/L1cam/Lama2/Lgals1/Ntng2/Mef2c/Mmp2/Map1b/Ncam1/Nfib/Nefl/Nefm/Ngfr/Nrp2/Ntn1/Ntrk2/Prrx1/Prkg1/Ptn/Ptprd/Ptprz1/Reln/Stmn2/Stmn3/Cxcl12/Sema3a/Sgk1/Slit1/Slit2/Syt1/Syt2/Nrg1/…	102
GO:0014706	striated muscle tissue development	61/717	263/12514	1.24731e-21	5.92421e-20	Foxp2/Actn2/Angpt1/Boc/Speg/Nr2f2/Bmp2/Bmp4/Smyd1/Cav1/Col11a1/Col14a1/S1pr1/Efnb2/Epor/Erbb4/Eya1/Myh7/Fgf9/Foxc2/Gja5/Hey2/Hlx/Lef1/Mef2c/Meox2/Foxc1/Ncam1/Nkx2-5/Pdgfra/Pdgfrb/Pitx2/Prkg1/Mapk11/Aldh1a2/Ryr1/Nrg1/Mylk3/Tbx2/Tbx3/Tcf21/Myocd/Tgfb2/Tgfbr2/Rarb/Tnni1/Ttn/Twist1/Wisp1/Wnt5a/Wt1/Plagl1/Cyp26b1/Akap6/Kel/AI464131/Heyl/Jph2/Popdc2/Nexn/Megf10	61
GO:0048704	embryonic skeletal system morphogenesis	34/717	81/12514	1.64044e-21	7.67516e-20	Hoxb2/Bmp4/Runx2/Col11a1/Twist2/Eya1/Foxc2/Gas1/Gli3/Hoxa2/Hoxa3/Hoxa5/Hoxa6/Hoxa7/Hoxb3/Hoxb4/Hoxb5/Hoxb6/Hoxb7/Hoxb8/Hoxd3/Hoxd4/Mef2c/Mmp16/Mycn/Pdgfra/Prrx1/Prrx2/Zeb1/Tfap2a/Tgfb2/Tgfbr2/Twist1/Mfsd7b	34
GO:0007166	cell surface receptor signaling pathway	165/717	1381/12514	2.36034e-21	1.08809e-19	Itga9/Mmrn2/Unc5b/Ltbp4/Chrna3/Dok4/Adcyap1r1/Angpt1/Boc/Axin2/Cspg4/Prdm1/Bmp2/Bmp4/Bmp5/C3ar1/Camk2a/Cav1/Runx2/Cdh2/Cdk6/Coro1a/Cxcr4/Cntfr/Cntn1/Col3a1/Col1a1/Col1a2/Csf1/Csf2rb/Dab2/Dcc/S1pr3/Efna5/Efnb2/Epha3/Epha4/Epor/Erbb4/Eya1/Ankrd6/Fbn1/Fbn2/Fgf9/Foxc2/Flt4/Gas1/Gata2/Gata3/Gdf10/Ghr/Gli1/Gli2/Gli3/Lrp2/Grid1/Grik2/Hand2/Hey2/Hgf/Hic1/Hoxb9/Hoxd3/Igf1/Cyr61/Igfbp3/Il11ra1/Irs1/Itgb5/K…	165
GO:0040012	regulation of locomotion	90/717	532/12514	3.43197e-21	1.55918e-19	Mmrn2/Angpt1/Anxa3/Nr2f2/Mmp28/Bmp2/Bmp4/C3ar1/Cav1/Chrm4/Coro1a/Cxcr4/Cnn2/Col3a1/Col1a1/Csf1/Cyp1b1/Dab2/S1pr1/Efnb2/Erbb4/Foxc2/Flt4/Gata3/Gli1/Lpar1/Has2/Hgf/Hoxa7/Igf1/Cyr61/Igfbp3/Irs1/Kdr/Lama2/Lama4/Lef1/Lgals1/Kitl/Mmp2/Mpp1/Msn/Ntn1/Pdgfra/Pdgfrb/Pitx2/Prkg1/Tmsb4x/Ptn/Ptprz1/Reln/Trim10/Cxcl12/Sfrp2/Sema3a/Sfrp1/Slit1/Slit2/Snai2/Dock10/Nrg1/Tfap2a/Sema6d/Tek/Tgfb2/Tgfbr2/Thbs1/Tie1/Tw…	90
GO:0050794	regulation of cellular process	478/717	6228/12514	3.88341e-21	1.73906e-19	Emilin1/Ano1/Hoxb2/Dnm3/Synpo/Itga9/Adcy4/Mmrn2/Unc5b/Ltbp4/Mybpc1/Prex2/Lmo1/Chrna3/Foxp2/Asic2/Ache/Dok4/Chrna7/Actn2/Adcyap1r1/Add2/Angpt1/Ank1/Anxa3/Boc/Nr2f2/Mmp28/Rhoc/Atp1b2/Axin2/Bcat1/Cspg4/Prdm1/Bmp2/Bmp4/Bmp5/Bnc1/Smyd1/C3ar1/Cacna1g/Camk2a/Car2/Cav1/Runx2/Runx1/Runx1t1/Cd34/Entpd1/Arhgap31/Cdh2/Cdh5/Cdk6/Chl1/Chrm4/Coro1a/Cxcr4/Cnn2/Cnr1/Cntfr/Cntn1/Col14a1/Col3a1/Col5a1/Col5a2/Col8a1…	478
GO:0048666	neuron development	109/717	731/12514	4.22786e-21	1.86665e-19	Dnm3/Unc5b/Prex2/Chrna3/Ache/Boc/Cspg4/Prdm1/Bmp4/Bmp5/Runx1/Cdh11/Cdh2/Chl1/Cxcr4/Cnr1/Cntn1/Crabp2/Crmp1/Dab2/Dclk1/Dcc/Dcx/Ednrb/Efna5/Efnb2/Epha3/Epha4/Nr2f1/Bcl11a/Gap43/Gas1/Gata2/Gata3/Gli2/Gli3/Lpar1/Hand2/Hgf/Hoxa2/Elavl4/Atcay/Kdr/Kif5a/Kif5c/L1cam/Lama2/Lgals1/Lhx6/Ntng2/Mef2c/Mmp2/Map1b/Ncam1/Nfib/Nefl/Nefm/Ngfr/Nrp2/Ntn1/Ntrk2/Prrx1/Prkg1/Ptn/Ptprd/Ptprz1/Reln/Stmn2/Stmn3/Cxcl12/Sema…	109
GO:0060429	epithelium development	109/717	735/12514	6.5289e-21	2.84255e-19	Hoxb2/Foxp2/Angpt1/Nr2f2/Axin2/Prdm1/Bmp2/Bmp4/Bmp5/Car2/Cav1/Runx1/Cdh2/Cdk6/Cxcr4/Col5a1/Csf1/Dab2/S1pr3/Ednrb/Efnb2/Epha4/Epor/Erbb4/Eya1/Foxc2/Gas1/Gata3/Gja5/Gli1/Gli2/Gli3/Hand2/Hey2/Hgf/Hoxa5/Hoxa7/Hoxb4/Hoxb5/Hoxb7/Igf1/Cyr61/Kdr/Ldb2/Lef1/Maf/Mef2c/Meox1/Meox2/Foxc1/Kitl/Mmp2/Msn/Msx1/Nab2/Nfib/Ngfr/Nkx2-5/Mycn/Ntn1/Pgf/Pitx2/Aldh1a2/Cxcl12/Sfrp2/Sema3a/Sfrp1/Slit2/Snai2/Sox2/Pde2a/Stra6…	109
GO:0008283	cell proliferation	150/717	1211/12514	8.01001e-21	3.43963e-19	Lmo1/Foxp2/Chrna7/Angpt1/Nr2f2/Axin2/Cspg4/Fabp7/Prdm1/Bmp2/Bmp4/Bmp5/Bnc1/C3ar1/Cav1/Runx2/Runx1/Cd34/Cdh2/Cdh5/Cdk6/Coro1a/Cxcr4/Cnn2/Cntfr/Col8a1/Csf1/Cyp1b1/Dab2/Twist2/S1pr1/Ednrb/Efnb2/Emx2/Erbb4/Eya1/Fgf9/Foxc2/Flt4/Gas1/Gata2/Gata3/Gli1/Gli2/Gli3/Gng2/Lrp2/P3h3/Hand2/Has2/Hey2/Hgf/Hlx/Hmga2/Hoxa3/Hoxa5/Hoxb4/Igf1/Cyr61/Igfbp3/Il11ra1/Irs1/Kdr/Lef1/Lhx9/Mef2c/Foxc1/Kitl/Mmp16/Msx1/Ncam1/Nf…	150
GO:0060485	mesenchyme development	48/717	173/12514	9.71264e-21	4.1144e-19	Axin2/Bmp2/Bmp4/Col1a1/Dab2/Ednrb/Epha3/Erbb4/Erg/Fgf9/Foxc2/Hand2/Has2/Hey2/Hoxa5/Lef1/Mef2c/Meox1/Foxc1/Kitl/Msx1/Nkx2-5/Nrp2/Pitx2/Aldh1a2/Sfrp2/Sema3a/Sfrp1/Snai2/Tbx2/Tcf21/Tfap2a/Tgfb1i1/Tgfb2/Thbs1/Twist1/Wnt11/Wnt5a/Wt1/Crb2/Zeb2/Bnc2/Glipr2/Heyl/Dact3/Trim62/Loxl2/Wwtr1	48
GO:0051241	negative regulation of multicellular organismal process	101/717	666/12514	4.20575e-20	1.75786e-18	Dnm3/Mmrn2/Chrna7/Angpt1/Nr2f2/Axin2/Cspg4/Bmp2/Bmp4/Cav1/Runx1/Cd34/Cdk6/Col3a1/Col5a1/Col5a2/Dab2/Twist2/Ednrb/Epha4/Nr2f1/Erbb4/Bcl11a/Foxc2/Gata2/Gata3/Gdf10/Gja5/Gli2/Gli3/Lpar1/Hand2/Hlx/Hmga2/Hoxa2/Hoxa5/Hoxa7/Hoxb8/Igf1/Lef1/Lgals1/Lmo2/Mef2c/Foxc1/Mmp2/Meis2/Nfib/Ngfr/Mycn/Nos3/Ntn1/Pdgfra/Prkg1/Mapk11/Stab1/Ptn/Ptprz1/Stmn2/Sfrp2/Sema3a/Sfrp1/Slit1/Slit2/Snai2/Sox2/Adamts18/Nrg1/Cntn2/T…	101
GO:0007165	signal transduction	271/717	2889/12514	5.12348e-20	2.11326e-18	Ano1/Itga9/Adcy4/Mmrn2/Unc5b/Ltbp4/Prex2/Chrna3/Asic2/Dok4/Chrna7/Actn2/Adcyap1r1/Angpt1/Ank1/Boc/Nr2f2/Rhoc/Axin2/Cspg4/Prdm1/Bmp2/Bmp4/Bmp5/C3ar1/Camk2a/Car2/Cav1/Runx2/Runx1/Entpd1/Arhgap31/Cdh2/Cdk6/Chrm4/Coro1a/Cxcr4/Cnr1/Cntfr/Cntn1/Col3a1/Col1a1/Col1a2/Csf1/Csf2rb/Cyp1b1/Dab2/Dclk1/Dcc/Dcx/Ecel1/Sparcl1/S1pr1/S1pr3/Ednrb/Efna5/Efnb2/Epha3/Epha4/Epor/Nr2f1/Erbb4/Bcl11a/Eya1/Ankrd6/Colec12/F…	271
GO:0061448	connective tissue development	47/717	174/12514	8.4071e-20	3.4226e-18	Axin2/Bmp2/Bmp4/Bmp5/C3ar1/Runx2/Col11a1/Col5a1/Col9a1/Col1a1/Csf1/Fgf9/Foxc2/Gli2/Gli3/Hand2/Hmga2/Hoxa3/Hoxa5/Hoxb3/Hoxc4/Hoxd3/Igf1/Cyr61/Maf/Mef2c/Msx1/Nfib/Mycn/Pdgfrb/Prrx1/Pth1r/Prrx2/Sfrp2/Snai2/Zeb1/Tgfb2/Tgfbr2/Thbs1/Rarb/Wnt5a/Wt1/Adamts12/Sulf1/Smad9/Sulf2/Loxl2	47
GO:0060322	head development	77/717	431/12514	1.18676e-19	4.76947e-18	Hoxb2/Foxp2/Nr2f2/Fabp7/Bmp2/Bmp4/Cdh2/Cxcr4/Cntn1/Col3a1/Col1a1/Dclk1/Dcx/Twist2/S1pr1/Efna5/Emx2/Epor/Nr2f1/Erbb4/Gas1/Gata2/Gli1/Gli2/Gli3/Lrp2/Hmga2/Hoxa2/Hoxb3/Igf1/Lef1/Lhx6/Fut10/Foxc1/Mmp2/Msx1/Ncam1/Nfib/Nrp2/Ntrk2/Pdgfra/Pitx2/Prkg1/Aldh1a2/Reln/Cxcl12/Sema3a/Slc1a2/Slit1/Slit2/Sox2/Stra6/Nrg1/Cntn2/Tbx3/Tfap2a/Sema6d/Tgfbr2/Rarb/Ttn/Unc5c/Wnt5a/Mfsd7b/Zeb2/Plxna4/Axl/Robo2/Pcdh19/Dixdc…	77
GO:0003002	regionalization	56/717	245/12514	1.28611e-19	5.10331e-18	Hoxb2/Nr2f2/Axin2/Bmp2/Bmp4/Emx2/Nr2f1/Foxc2/Gas1/Gli1/Gli2/Gli3/Lrp2/Hey2/Hoxa2/Hoxa3/Hoxa5/Hoxa6/Hoxa7/Hoxb3/Hoxb4/Hoxb5/Hoxb6/Hoxb7/Hoxb8/Hoxb9/Hoxc4/Hoxc5/Hoxc6/Hoxd3/Hoxd4/Hoxd8/Lef1/Mef2c/Meox1/Meox2/Foxc1/Msx1/Nkx2-5/Nrp2/Pcsk5/Pitx2/Aldh1a2/Reln/Sfrp2/Sema3a/Sfrp1/Tbx3/Wnt2b/Wnt5a/Wt1/Cyp26b1/Grem2/Crb2/Zeb2/Wls	56
GO:0007411	axon guidance	40/717	128/12514	1.56239e-19	6.1221e-18	Unc5b/Boc/Chl1/Cxcr4/Crmp1/Dcc/Efna5/Efnb2/Epha4/Gap43/Gas1/Gata3/Gli2/Gli3/Hoxa2/Kif5a/Kif5c/L1cam/Lama2/Nfib/Ngfr/Nrp2/Ntn1/Reln/Cxcl12/Sema3a/Slit1/Slit2/Cntn2/Tgfb2/Tubb3/Unc5c/Wnt5a/Rnf165/Plxna4/Robo2/Ephb1/Bcl11b/Draxin/Flrt3	40
GO:0061564	axon development	64/717	316/12514	2.39212e-19	9.2576e-18	Unc5b/Ache/Boc/Cdh11/Cdh2/Chl1/Cxcr4/Cnr1/Crabp2/Crmp1/Dclk1/Dcc/Dcx/Efna5/Efnb2/Epha3/Epha4/Bcl11a/Gap43/Gas1/Gata3/Gli2/Gli3/Hoxa2/Kif5a/Kif5c/L1cam/Lama2/Ntng2/Mmp2/Map1b/Nfib/Nefl/Nefm/Ngfr/Nrp2/Ntn1/Ntrk2/Ptprz1/Reln/Cxcl12/Sema3a/Slit1/Slit2/Nrg1/Cntn2/Tgfb2/Tnc/Tubb3/Unc5c/Wnt5a/Rnf165/Kel/Slitrk6/Plxna4/Slitrk2/Robo2/Ephb1/Dixdc1/Bcl11b/Draxin/Flrt3/Slitrk5/Col25a1	64
GO:0048729	tissue morphogenesis	81/717	475/12514	2.42296e-19	9.26262e-18	Hoxb2/Angpt1/Bmp2/Bmp4/Car2/Runx1/Cxcr4/Col11a1/Col3a1/Col5a1/Csf1/S1pr1/Efnb2/Epha4/Epor/Eya1/Myh7/Foxc2/Gata3/Gli2/Gli3/Hand2/Hey2/Hgf/Hoxa5/Hoxb4/Hoxb7/Igf1/Cyr61/Kdr/Lef1/Mef2c/Foxc1/Mmp2/Msn/Msx1/Ngfr/Nkx2-5/Mycn/Nrp2/Ntn1/Pgf/Pitx2/Ptn/Aldh1a2/Cxcl12/Sfrp2/Sema3a/Sfrp1/Slit2/Snai2/Sox2/Tal1/Tbx2/Tbx3/Tcf21/Tfap2a/Tek/Tgfb1i1/Tgfb2/Tgfbr2/Tnc/Tnni1/Ttn/Twist1/Wnt11/Wnt2b/Wnt5a/Wt1/Adamts12/S…	81
GO:0042127	regulation of cell proliferation	127/717	977/12514	2.6863e-19	1.00824e-17	Lmo1/Foxp2/Chrna7/Angpt1/Nr2f2/Axin2/Prdm1/Bmp2/Bmp4/Bmp5/Bnc1/C3ar1/Cav1/Runx2/Runx1/Cdh2/Cdh5/Cdk6/Coro1a/Cnn2/Cntfr/Csf1/Cyp1b1/Dab2/Twist2/S1pr1/Ednrb/Efnb2/Erbb4/Eya1/Fgf9/Flt4/Gas1/Gata2/Gata3/Gli1/Gli2/Gli3/P3h3/Hand2/Has2/Hey2/Hlx/Hmga2/Hoxa3/Hoxa5/Igf1/Cyr61/Igfbp3/Il11ra1/Irs1/Kdr/Lef1/Mef2c/Kitl/Msx1/Ncam1/Nfib/Ngfr/Nkx2-5/Mycn/Nos3/Npr1/Npr3/Ntn1/Ntrk2/Pdgfra/Pdgfrb/Pgf/Pitx2/Prrx1/Ma…	127
GO:0048738	cardiac muscle tissue development	43/717	150/12514	2.70172e-19	1.00824e-17	Actn2/Angpt1/Speg/Bmp2/Bmp4/Col11a1/Col14a1/S1pr1/Efnb2/Epor/Erbb4/Myh7/Fgf9/Foxc2/Gja5/Hey2/Mef2c/Foxc1/Ncam1/Nkx2-5/Pdgfra/Pdgfrb/Pitx2/Prkg1/Mapk11/Aldh1a2/Nrg1/Mylk3/Tbx2/Tbx3/Myocd/Tgfb2/Tgfbr2/Rarb/Tnni1/Ttn/Wisp1/Wnt5a/Wt1/Akap6/Jph2/Popdc2/Nexn	43
GO:0044763	single-organism cellular process	540/717	7494/12514	2.80064e-19	1.03286e-17	Ildr2/Emilin1/Ano1/Dnm3/Synpo/Itga9/Adcy4/Mmrn2/Kdelr3/Psat1/Unc5b/Ltbp4/B3gnt5/Prex2/Lmo1/Cald1/Hba-a2/Chrna3/Chrna5/Asic2/Ache/Dok4/Chrna7/Actn2/Adcyap1r1/Add2/Angpt1/Alas2/Ank1/Anxa3/Boc/Apba2/Speg/Nr2f2/Mmp28/Rhoc/Atp1b2/Axin2/Bcat1/Cspg4/Bgn/Fabp7/Prdm1/Bmp2/Bmp4/Bmp5/Smyd1/C3ar1/Cacna1g/Camk2a/Car2/Cav1/Runx2/Runx1/Runx1t1/Cd34/Entpd1/Arhgap31/Cdh11/Cdh2/Cdh5/Cdh8/Cdk6/Chl1/Chrm4/Coro1a/Cld…	540
GO:0007423	sensory organ development	68/717	353/12514	2.92938e-19	1.06777e-17	Foxp2/Ache/Prdm1/Bmp2/Bmp4/Col11a1/Col5a1/Col5a2/Col8a1/Cyp1b1/Twist2/Eya1/Eya4/Fgf9/Foxc2/Gas1/Gata2/Gata3/Gli2/Gli3/Gng8/Hand2/Hey2/Hoxa2/Igf1/Lrig1/Kdr/Lef1/Maf/Foxc1/Meis2/Msx1/Nkx2-5/Mycn/Ntn1/Ntrk2/Pdgfra/Pdgfrb/Pitx2/Prrx1/Ptn/Aldh1a2/Nhs/Prrx2/Sox2/Adamts18/Stra6/Tbx2/Zeb1/Tfap2a/Tgfb2/Tgfbr2/Rarb/Tub/Twist1/Wnt5a/Wt1/Cyp26b1/Slitrk6/Mab21l2/Itga8/Zeb2/Bnc2/Fat3/Ephb1/Lrig3/Bcl11b/Rhoj	68
GO:0007417	central nervous system development	86/717	527/12514	3.1414e-19	1.13189e-17	Hoxb2/B3gnt5/Foxp2/Nr2f2/Fabp7/Bmp2/Bmp4/Runx1/Cdh11/Cdh2/Cxcr4/Cntn1/Col3a1/Hapln1/Vcan/Dclk1/Dcc/Dcx/S1pr1/Efna5/Emx2/Epha4/Epor/Nr2f1/Erbb4/Gas1/Gata2/Gli1/Gli2/Gli3/Lrp2/Hmga2/Hoxa2/Hoxb3/Hoxb8/Igf1/Lef1/Lhx6/Fut10/Foxc1/Msx1/Ncam1/Nfib/Ngfr/Mycn/Nrp2/Ntrk2/Pitx2/Prkg1/Ptprz1/Aldh1a2/Reln/Cxcl12/Sema3a/Slc1a2/Slit1/Slit2/Sox2/Nrg1/Tal1/Cntn2/Tbx3/Zeb1/Tfap2a/Sema6d/Tgfbr2/Rarb/Tlx1/Ttn/Unc5c/…	86
GO:0097485	neuron projection guidance	40/717	131/12514	3.9974e-19	1.42395e-17	Unc5b/Boc/Chl1/Cxcr4/Crmp1/Dcc/Efna5/Efnb2/Epha4/Gap43/Gas1/Gata3/Gli2/Gli3/Hoxa2/Kif5a/Kif5c/L1cam/Lama2/Nfib/Ngfr/Nrp2/Ntn1/Reln/Cxcl12/Sema3a/Slit1/Slit2/Cntn2/Tgfb2/Tubb3/Unc5c/Wnt5a/Rnf165/Plxna4/Robo2/Ephb1/Bcl11b/Draxin/Flrt3	40
GO:0051093	negative regulation of developmental process	91/717	581/12514	4.31076e-19	1.51833e-17	Dnm3/Mmrn2/Axin2/Cspg4/Bmp2/Bmp4/Cav1/Runx1/Cdk6/Col3a1/Col5a1/Col5a2/Dab2/Twist2/S1pr3/Ednrb/Epha4/Nr2f1/Erbb4/Bcl11a/Foxc2/Gata2/Gata3/Gdf10/Gli2/Gli3/Lpar1/Hand2/Hlx/Hmga2/Hoxa2/Hoxa5/Hoxa7/Hoxb8/Igf1/Lef1/Lgals1/Lmo2/Mbnl3/Foxc1/Meis2/Msx1/Nfib/Ngfr/Nkx2-5/Mycn/Ntn1/Mapk11/Stab1/Ptn/Ptprz1/Stmn2/Sfrp2/Sema3a/Sfrp1/Slit1/Slit2/Snai2/Sox2/Nrg1/Cntn2/Tbx2/Tbx3/Zeb1/Myocd/Tek/Trib2/Tgfb1i1/Tgfb2/…	91
GO:0048863	stem cell differentiation	51/717	211/12514	4.4102e-19	1.53609e-17	Axin2/Bmp2/Bmp4/Runx2/Cdk6/Col1a1/Dab2/Ednrb/Epha3/Erbb4/Erg/Foxc2/Hand2/Has2/Hey2/Hoxa7/Hoxb4/Hoxd4/Lef1/Mef2c/Foxc1/Kitl/Msx1/Nkx2-5/Nrp2/Pdgfra/Pitx2/Aldh1a2/Sfrp2/Sema3a/Sfrp1/Snai2/Sox2/Tal1/Tbx2/Tcf21/Tfap2a/Myocd/Tgfb1i1/Tgfb2/Twist1/Wnt11/Wnt5a/Crb2/Zeb2/Glipr2/Heyl/Dact3/Trim62/Loxl2/Wwtr1	51
GO:0030334	regulation of cell migration	79/717	461/12514	5.17516e-19	1.78272e-17	Mmrn2/Angpt1/Anxa3/Nr2f2/Mmp28/Bmp2/Bmp4/C3ar1/Coro1a/Cxcr4/Cnn2/Col3a1/Col1a1/Csf1/Cyp1b1/Dab2/S1pr1/Erbb4/Foxc2/Flt4/Gata3/Gli1/Lpar1/Has2/Hgf/Hoxa7/Igf1/Cyr61/Igfbp3/Irs1/Kdr/Lama2/Lama4/Lef1/Kitl/Mmp2/Mpp1/Msn/Ntn1/Pdgfra/Pdgfrb/Pitx2/Prkg1/Tmsb4x/Ptn/Ptprz1/Reln/Cxcl12/Sfrp2/Sema3a/Sfrp1/Slit2/Snai2/Dock10/Nrg1/Tfap2a/Sema6d/Tek/Tgfb2/Tgfbr2/Thbs1/Tie1/Dpysl3/Unc5c/Wnt11/Wnt5a/Tcaf2/Ets1/Sul…	79
GO:0009952	anterior/posterior pattern specification	43/717	154/12514	8.17276e-19	2.78472e-17	Hoxb2/Nr2f2/Axin2/Bmp2/Bmp4/Emx2/Foxc2/Gli3/Hey2/Hoxa2/Hoxa3/Hoxa5/Hoxa6/Hoxa7/Hoxb3/Hoxb4/Hoxb5/Hoxb6/Hoxb7/Hoxb8/Hoxb9/Hoxc4/Hoxc5/Hoxc6/Hoxd3/Hoxd4/Hoxd8/Lef1/Meox1/Meox2/Foxc1/Msx1/Pcsk5/Aldh1a2/Sfrp2/Sfrp1/Tbx3/Wnt2b/Wnt5a/Wt1/Crb2/Zeb2/Wls	43
GO:0045596	negative regulation of cell differentiation	77/717	445/12514	8.38408e-19	2.82601e-17	Dnm3/Axin2/Cspg4/Bmp2/Bmp4/Cav1/Runx1/Cdk6/Col3a1/Col5a1/Col5a2/Dab2/Twist2/S1pr3/Ednrb/Epha4/Nr2f1/Erbb4/Bcl11a/Foxc2/Gata2/Gata3/Gdf10/Gli2/Gli3/Lpar1/Hand2/Hlx/Hmga2/Hoxa2/Hoxa5/Hoxa7/Hoxb8/Igf1/Lgals1/Lmo2/Mbnl3/Foxc1/Meis2/Msx1/Ngfr/Nkx2-5/Mycn/Ntn1/Ptn/Ptprz1/Stmn2/Sfrp2/Sema3a/Sfrp1/Slit1/Slit2/Snai2/Sox2/Nrg1/Cntn2/Tbx3/Zeb1/Myocd/Trib2/Tgfb1i1/Tgfb2/Rarb/Twist1/Dpysl3/Wnt5a/Ntm/Adamts12/…	77
GO:0051270	regulation of cellular component movement	86/717	539/12514	1.36798e-18	4.56199e-17	Mmrn2/Angpt1/Anxa3/Nr2f2/Mmp28/Bmp2/Bmp4/C3ar1/Cav1/Coro1a/Cxcr4/Cnn2/Col3a1/Col1a1/Csf1/Cyp1b1/Dab2/S1pr1/Erbb4/Foxc2/Flt4/Gata3/Gja5/Gli1/Lpar1/Has2/Hgf/Hoxa7/Igf1/Cyr61/Igfbp3/Irs1/Kdr/Lama2/Lama4/Lef1/Kitl/Mmp2/Mpp1/Msn/Ntn1/Pdgfra/Pdgfrb/Pitx2/Prkg1/Tmsb4x/Ptn/Ptprz1/Reln/Scn5a/Cxcl12/Sfrp2/Sema3a/Sfrp1/Slit1/Slit2/Snai2/Dock10/Nrg1/Tfap2a/Sema6d/Tek/Tgfb2/Tgfbr2/Thbs1/Tie1/Twist1/Dpysl3/Unc…	86
GO:0009792	embryo development ending in birth or egg hatching	88/717	560/12514	1.42524e-18	4.70289e-17	Hoxb2/Hba-a2/Angpt1/Apba2/Speg/Nr2f2/Axin2/Prdm1/Bmp2/Bmp4/Runx2/Runx1/Col11a1/Col1a1/Dab2/Twist2/Epas1/Eya1/Fgf9/Foxc2/Gas1/Gata2/Gata3/Gli2/Gli3/Hand2/Hba-a1/Hey2/Hoxa2/Hoxa3/Hoxa5/Hoxa6/Hoxa7/Hoxb3/Hoxb4/Hoxb5/Hoxb6/Hoxb7/Hoxb8/Hoxb9/Hoxc5/Hoxc6/Hoxd3/Hoxd4/Igf1/Cyr61/Lef1/Mef2c/Meox1/Meox2/Foxc1/Mmp16/Msx1/Nkx2-5/Mycn/Nos3/Pcsk5/Pdgfra/Pdgfrb/Pitx2/Prrx1/Aldh1a2/Prrx2/Sfrp2/Sfrp1/Slit2/Tbx3/Z…	88
GO:0045664	regulation of neuron differentiation	78/717	459/12514	1.47307e-18	4.81009e-17	Dnm3/Chrna3/Ache/Cspg4/Bmp2/Bmp4/Bmp5/Cav1/Cdh2/Cnr1/Cntn1/Crabp2/Dab2/Dcc/Ednrb/Efna5/Epha3/Epha4/Nr2f1/Bcl11a/Eya1/Gata2/Gata3/Gli2/Gli3/Lpar1/Hey2/Hgf/Hoxa2/Hoxd3/Elavl4/L1cam/Lgals1/Mef2c/Map1b/Nefl/Nefm/Ngfr/Nkx2-5/Mycn/Ntn1/Ntrk2/Prrx1/Ptn/Ptprd/Ptprz1/Reln/Stmn2/Cxcl12/Sema3a/Sgk1/Slit1/Slit2/Sox2/Syt1/Syt2/Nrg1/Cntn2/Zeb1/Tfap2a/Rarb/Dpysl3/Wnt5a/Ntm/Fez1/Kel/Plxna4/Zfp536/Robo2/Fat3/Negr…	78
GO:0051216	cartilage development	39/717	129/12514	1.65462e-18	5.3472e-17	Axin2/Bmp2/Bmp4/Bmp5/Runx2/Col11a1/Col9a1/Col1a1/Fgf9/Gli2/Gli3/Hand2/Hoxa3/Hoxa5/Hoxb3/Hoxc4/Hoxd3/Cyr61/Maf/Mef2c/Msx1/Nfib/Mycn/Prrx1/Pth1r/Prrx2/Sfrp2/Snai2/Zeb1/Tgfb2/Tgfbr2/Thbs1/Rarb/Wnt5a/Adamts12/Sulf1/Smad9/Sulf2/Loxl2	39
GO:0007409	axonogenesis	60/717	294/12514	2.28994e-18	7.32486e-17	Unc5b/Ache/Boc/Cdh11/Cdh2/Chl1/Cxcr4/Crabp2/Crmp1/Dclk1/Dcc/Dcx/Efna5/Efnb2/Epha4/Bcl11a/Gap43/Gas1/Gata3/Gli2/Gli3/Hoxa2/Kif5a/Kif5c/L1cam/Lama2/Ntng2/Map1b/Nfib/Nefl/Nefm/Ngfr/Nrp2/Ntn1/Ntrk2/Ptprz1/Reln/Cxcl12/Sema3a/Slit1/Slit2/Nrg1/Cntn2/Tgfb2/Tubb3/Unc5c/Wnt5a/Rnf165/Kel/Slitrk6/Plxna4/Slitrk2/Robo2/Ephb1/Dixdc1/Bcl11b/Draxin/Flrt3/Slitrk5/Col25a1	60
GO:2000145	regulation of cell motility	80/717	483/12514	2.51387e-18	7.95991e-17	Mmrn2/Angpt1/Anxa3/Nr2f2/Mmp28/Bmp2/Bmp4/C3ar1/Coro1a/Cxcr4/Cnn2/Col3a1/Col1a1/Csf1/Cyp1b1/Dab2/S1pr1/Erbb4/Foxc2/Flt4/Gata3/Gli1/Lpar1/Has2/Hgf/Hoxa7/Igf1/Cyr61/Igfbp3/Irs1/Kdr/Lama2/Lama4/Lef1/Kitl/Mmp2/Mpp1/Msn/Ntn1/Pdgfra/Pdgfrb/Pitx2/Prkg1/Tmsb4x/Ptn/Ptprz1/Reln/Cxcl12/Sfrp2/Sema3a/Sfrp1/Slit2/Snai2/Dock10/Nrg1/Tfap2a/Sema6d/Tek/Tgfb2/Tgfbr2/Thbs1/Tie1/Twist1/Dpysl3/Unc5c/Wnt11/Wnt5a/Tcaf2/E…	80
GO:0042221	response to chemical	194/717	1864/12514	2.59328e-18	8.12925e-17	Ildr2/Ano1/Itga9/Mmrn2/Unc5b/Ltbp4/Chrna3/Chrna5/Asic2/Chrna7/Angpt1/Boc/Nr2f2/Mmp28/Axin2/Prdm1/Bmp2/Bmp4/Bmp5/C3ar1/Cacna1g/Cav1/Runx2/Runx1/Cd34/Chl1/Coro1a/Cxcr4/Cnr1/Cntfr/Col3a1/Col5a2/Col6a1/Col1a1/Col1a2/Crmp1/Csf1/Csf2rb/Cyp1b1/Dab2/Dcc/S1pr1/Ednrb/Efna5/Efnb2/Emx2/Epas1/Epha3/Epha4/Epor/Nr2f1/Fbn1/Fbn2/Fgf9/Foxc2/Flt4/Gap43/Gas1/Gata3/Ghr/Gli2/Gli3/Gng8/Lpar1/Has2/Hgf/Hoxa2/Hoxb9/Cyr61/…	194
GO:0050767	regulation of neurogenesis	87/717	555/12514	2.68153e-18	8.32267e-17	Dnm3/Chrna3/Ache/Cspg4/Bmp2/Bmp4/Bmp5/Cav1/Cdh2/Cxcr4/Cnr1/Cntn1/Col3a1/Crabp2/Csf1/Dab2/Dcc/Ednrb/Efna5/Epha3/Epha4/Nr2f1/Erbb4/Bcl11a/Eya1/Gata2/Gata3/Gli2/Gli3/Lpar1/Hey2/Hgf/Hmga2/Hoxa2/Hoxb3/Hoxd3/Elavl4/Kdr/L1cam/Lgals1/Mef2c/Map1b/Nefl/Nefm/Ngfr/Nkx2-5/Mycn/Ntn1/Ntrk2/Prrx1/Ptn/Ptprd/Ptprz1/Reln/Stmn2/Cxcl12/Sema3a/Sgk1/Slit1/Slit2/Sox2/Syt1/Syt2/Nrg1/Cntn2/Zeb1/Tfap2a/Rarb/Dpysl3/Wnt5a/Nt…	87
GO:0001525	angiogenesis	60/717	295/12514	2.72332e-18	8.36949e-17	Mmrn2/Chrna7/Angpt1/Anxa3/Cspg4/Bmp4/C3ar1/Cav1/Runx1/Cd34/Cxcr4/Col8a1/Cyp1b1/S1pr1/Efnb2/Elk3/Epas1/Fgf9/Foxc2/Flt4/Gata2/Hand2/Hgf/Hoxa5/Cyr61/Kdr/Lef1/Meox2/Foxc1/Mmp2/Nos3/Nrp2/Pdgfra/Pdgfrb/Pgf/Pitx2/Stab1/Ptn/Ptprb/Cxcl12/Sfrp2/Slit2/Tal1/Tcf21/Tek/Tgfbr2/Thbs1/Tie1/Wnt5a/Ets1/Sulf1/Ephb1/Amot/Thsd7a/Egfl7/Calcrl/Rasip1/Rspo3/Adgra3/Loxl2	60
GO:0043009	chordate embryonic development	87/717	556/12514	3.01426e-18	9.1737e-17	Hoxb2/Hba-a2/Angpt1/Apba2/Speg/Nr2f2/Axin2/Prdm1/Bmp2/Bmp4/Runx2/Runx1/Col11a1/Col1a1/Dab2/Twist2/Epas1/Eya1/Fgf9/Foxc2/Gas1/Gata2/Gata3/Gli2/Gli3/Hand2/Hba-a1/Hey2/Hoxa2/Hoxa3/Hoxa5/Hoxa6/Hoxa7/Hoxb3/Hoxb4/Hoxb5/Hoxb6/Hoxb7/Hoxb8/Hoxb9/Hoxc5/Hoxc6/Hoxd3/Hoxd4/Igf1/Cyr61/Lef1/Mef2c/Meox1/Meox2/Foxc1/Mmp16/Msx1/Nkx2-5/Mycn/Nos3/Pcsk5/Pdgfra/Pdgfrb/Pitx2/Prrx1/Aldh1a2/Prrx2/Sfrp2/Sfrp1/Slit2/Tbx3/Z…	87
GO:0048762	mesenchymal cell differentiation	40/717	138/12514	3.19419e-18	9.62782e-17	Axin2/Bmp2/Bmp4/Col1a1/Dab2/Ednrb/Epha3/Erbb4/Erg/Foxc2/Hand2/Has2/Hey2/Lef1/Mef2c/Foxc1/Kitl/Msx1/Nrp2/Pitx2/Aldh1a2/Sfrp2/Sema3a/Sfrp1/Snai2/Tcf21/Tfap2a/Tgfb1i1/Tgfb2/Twist1/Wnt11/Wnt5a/Crb2/Zeb2/Glipr2/Heyl/Dact3/Trim62/Loxl2/Wwtr1	40
GO:0032989	cellular component morphogenesis	123/717	962/12514	4.30258e-18	1.28452e-16	Dnm3/Unc5b/Prex2/Chrna3/Ache/Actn2/Boc/Axin2/Bmp2/Bmp4/Cdh11/Cdh2/Chl1/Coro1a/Cxcr4/Col1a1/Crabp2/Crmp1/Dab2/Dclk1/Dcc/Dcx/Efna5/Efnb2/Epha3/Epha4/Erg/Bcl11a/Gap43/Gas1/Gata3/Gli2/Gli3/Lpar1/Has2/Hey2/Hgf/Hoxa2/Elavl4/Kdr/Kif5a/Kif5c/L1cam/Lama2/Lef1/Ntng2/Mef2c/Msn/Msx1/Map1b/Neb/Nes/Nfib/Nefl/Nefm/Ngfr/Nkx2-5/Nrp2/Ntn1/Ntrk2/Pdgfra/Pdgfrb/Ptn/Ptprd/Ptprz1/Reln/Cxcl12/Sfrp2/Sema3a/Sfrp1/Sgk1/Sli…	123
GO:0048812	neuron projection morphogenesis	73/717	422/12514	7.37728e-18	2.18168e-16	Dnm3/Unc5b/Prex2/Chrna3/Ache/Boc/Cdh11/Cdh2/Chl1/Cxcr4/Crabp2/Crmp1/Dclk1/Dcc/Dcx/Efna5/Efnb2/Epha4/Bcl11a/Gap43/Gas1/Gata3/Gli2/Gli3/Hoxa2/Elavl4/Kdr/Kif5a/Kif5c/L1cam/Lama2/Ntng2/Map1b/Nfib/Nefl/Nefm/Ngfr/Nrp2/Ntn1/Ntrk2/Ptprd/Ptprz1/Reln/Cxcl12/Sema3a/Sgk1/Slit1/Slit2/Syt1/Syt2/Nrg1/Cntn2/Tgfb2/Tubb3/Unc5c/Wnt5a/Rnf165/Kel/Slitrk6/Plxna4/Slitrk2/Robo2/Ephb1/Nrk/Dixdc1/Postn/Bcl11b/Tnik/Lrrk2/D…	73
GO:0007517	muscle organ development	53/717	242/12514	9.4666e-18	2.77339e-16	Foxp2/Angpt1/Boc/Nr2f2/Bmp2/Bmp4/Smyd1/Cav1/Cntfr/Col11a1/Col14a1/Col3a1/Des/S1pr1/Efnb2/Epor/Erbb4/Myh7/Fgf9/Foxc2/Hey2/Hlx/Lef1/Mef2c/Meox2/Foxc1/Msx1/Ncam1/Nkx2-5/Pitx2/Mapk11/Ryr1/Stra6/Nrg1/Tbx2/Tcf21/Myocd/Tgfbr2/Tnni1/Ttn/Twist1/Wisp1/Wnt5a/Wt1/Plagl1/Cyp26b1/Akap6/Kel/AI464131/Heyl/Jph1/Jph2/Megf10	53
GO:0007420	brain development	70/717	397/12514	1.28544e-17	3.73104e-16	Hoxb2/Foxp2/Nr2f2/Fabp7/Bmp2/Bmp4/Cdh2/Cxcr4/Cntn1/Col3a1/Dclk1/Dcx/S1pr1/Efna5/Emx2/Epor/Nr2f1/Erbb4/Gas1/Gata2/Gli1/Gli2/Gli3/Lrp2/Hmga2/Hoxa2/Hoxb3/Igf1/Lef1/Lhx6/Fut10/Foxc1/Msx1/Ncam1/Nfib/Nrp2/Ntrk2/Pitx2/Prkg1/Aldh1a2/Reln/Cxcl12/Sema3a/Slc1a2/Slit1/Slit2/Sox2/Nrg1/Cntn2/Tbx3/Tfap2a/Sema6d/Tgfbr2/Rarb/Ttn/Unc5c/Wnt5a/Zeb2/Plxna4/Axl/Robo2/Pcdh19/Dixdc1/Dlc1/Ccdc141/Smad9/Bcl11b/Lrrk2/Draxi…	70
GO:0048667	cell morphogenesis involved in neuron differentiation	69/717	388/12514	1.39595e-17	4.01462e-16	Dnm3/Unc5b/Prex2/Chrna3/Ache/Boc/Cdh11/Cdh2/Chl1/Cxcr4/Crabp2/Crmp1/Dclk1/Dcc/Dcx/Efna5/Efnb2/Epha4/Bcl11a/Gap43/Gas1/Gata3/Gli2/Gli3/Hoxa2/Elavl4/Kif5a/Kif5c/L1cam/Lama2/Ntng2/Mef2c/Map1b/Nfib/Nefl/Nefm/Ngfr/Nrp2/Ntn1/Ntrk2/Ptprd/Ptprz1/Reln/Cxcl12/Sema3a/Sgk1/Slit1/Slit2/Nrg1/Cntn2/Tgfb2/Tubb3/Unc5c/Wnt5a/Rnf165/Kel/Slitrk6/Plxna4/Slitrk2/Robo2/Ephb1/Dixdc1/Bcl11b/Tnik/Lrrk2/Draxin/Flrt3/Slitrk…	69
GO:0014031	mesenchymal cell development	37/717	127/12514	4.97562e-17	1.41793e-15	Axin2/Bmp2/Col1a1/Dab2/Ednrb/Epha3/Erbb4/Erg/Foxc2/Hand2/Has2/Hey2/Lef1/Foxc1/Kitl/Msx1/Nrp2/Pitx2/Aldh1a2/Sfrp2/Sema3a/Sfrp1/Snai2/Tfap2a/Tgfb1i1/Tgfb2/Twist1/Wnt11/Wnt5a/Crb2/Zeb2/Glipr2/Heyl/Dact3/Trim62/Loxl2/Wwtr1	37
GO:0000902	cell morphogenesis	116/717	910/12514	5.83842e-17	1.64882e-15	Dnm3/Unc5b/Prex2/Chrna3/Ache/Boc/Axin2/Bmp2/Bmp4/Cdh11/Cdh2/Chl1/Coro1a/Cxcr4/Col1a1/Crabp2/Crmp1/Dab2/Dclk1/Dcc/Dcx/Efna5/Efnb2/Epha3/Epha4/Erg/Bcl11a/Gap43/Gas1/Gata3/Gli2/Gli3/Lpar1/Has2/Hey2/Hgf/Hoxa2/Elavl4/Kdr/Kif5a/Kif5c/L1cam/Lama2/Lef1/Ntng2/Mef2c/Msn/Msx1/Map1b/Nes/Nfib/Nefl/Nefm/Ngfr/Nrp2/Ntn1/Ntrk2/Ptn/Ptprd/Ptprz1/Reln/Cxcl12/Sfrp2/Sema3a/Sfrp1/Sgk1/Slit1/Slit2/Snai2/Spta1/Syt1/Syt2/…	116
GO:0030900	forebrain development	53/717	254/12514	8.78227e-17	2.45805e-15	Nr2f2/Fabp7/Bmp2/Bmp4/Cdh2/Cxcr4/Col3a1/Dclk1/Dcx/Emx2/Nr2f1/Erbb4/Gata2/Gli1/Gli2/Gli3/Lrp2/Hmga2/Lef1/Lhx6/Fut10/Msx1/Ncam1/Nfib/Nrp2/Ntrk2/Pitx2/Prkg1/Aldh1a2/Reln/Cxcl12/Sema3a/Slc1a2/Slit1/Slit2/Sox2/Nrg1/Cntn2/Tbx3/Tfap2a/Rarb/Wnt5a/Zeb2/Plxna4/Axl/Robo2/Dixdc1/Dlc1/Ccdc141/Bcl11b/Lrrk2/Draxin/Slitrk5	53
GO:0048864	stem cell development	37/717	131/12514	1.53604e-16	4.26114e-15	Axin2/Bmp2/Col1a1/Dab2/Ednrb/Epha3/Erbb4/Erg/Foxc2/Hand2/Has2/Hey2/Lef1/Foxc1/Kitl/Msx1/Nrp2/Pitx2/Aldh1a2/Sfrp2/Sema3a/Sfrp1/Snai2/Tfap2a/Tgfb1i1/Tgfb2/Twist1/Wnt11/Wnt5a/Crb2/Zeb2/Glipr2/Heyl/Dact3/Trim62/Loxl2/Wwtr1	37
GO:0045165	cell fate commitment	42/717	171/12514	3.44304e-16	9.46757e-15	Nr2f2/Prdm1/Bmp2/Bmp4/Runx2/Runx1/Epas1/Erbb4/Eya1/Foxc2/Gap43/Gas1/Gata2/Gata3/Gli2/Gli3/Hey2/Hoxa2/Kdr/Lhx6/Mef2c/Nkx2-5/Prrx1/Sfrp2/Sfrp1/Sox2/Nrg1/Tal1/Tbx2/Tbx3/Tfap2a/Tgfb1i1/Tgfb2/Tlx1/Wnt11/Wnt2b/Wnt5a/Wt1/Zfp521/Cyp26b1/Apc2/Bcl11b	42
GO:0048646	anatomical structure formation involved in morphogenesis	106/717	819/12514	5.61411e-16	1.53033e-14	Mmrn2/Chrna7/Actn2/Angpt1/Anxa3/Axin2/Cspg4/Bmp4/C3ar1/Cav1/Runx1/Cd34/Cxcr4/Col5a1/Col5a2/Col8a1/Col1a1/Cyp1b1/Dcx/S1pr1/Efnb2/Elk3/Epas1/Erg/Eya1/Fbn2/Fgf9/Foxc2/Flt4/Gata2/Gata3/Gja5/Gli2/Gli3/Hand2/Hey2/Hgf/Hoxa3/Hoxa5/Cyr61/Kdr/Lef1/Mef2c/Meox1/Meox2/Foxc1/Mmp2/Msx1/Neb/Nfib/Nkx2-5/Nos3/Nrp2/Pdgfra/Pdgfrb/Pgf/Pitx2/Stab1/Ptn/Ptprb/Reln/Cxcl12/Sfrp2/Sfrp1/Slit2/Snai2/Sox2/Stra6/Mylk3/Tal1/Tbx…	106
GO:0010720	positive regulation of cell development	68/717	407/12514	6.76944e-16	1.82921e-14	Ache/Axin2/Bmp2/Bmp4/Bmp5/Runx1/Cxcr4/Cnr1/Cntn1/Col1a1/Crabp2/Csf1/Dab2/Dcc/Efna5/Epha3/Epha4/Bcl11a/Gata2/Gli2/Gli3/Lpar1/Has2/Hgf/Hoxd3/Elavl4/Kdr/L1cam/Lef1/Mef2c/Map1b/Nefl/Nkx2-5/Ntn1/Ntrk2/Ptn/Ptprd/Ptprz1/Reln/Stmn2/Cxcl12/Sema3a/Sgk1/Sox2/Syt1/Syt2/Nrg1/Mylk3/Zeb1/Tgfb1i1/Tgfb2/Rarb/Twist1/Dpysl3/Wisp1/Wnt5a/Fez1/Akap6/Crb2/Pde5a/Robo2/Negr1/Dixdc1/Glipr2/Pde3a/Heyl/Ndnf/Wwtr1	68
GO:0008284	positive regulation of cell proliferation	81/717	541/12514	6.8273e-16	1.82921e-14	Foxp2/Chrna7/Bmp2/Bmp4/Bmp5/Bnc1/C3ar1/Cav1/Runx2/Cdk6/Coro1a/Cntfr/Csf1/Twist2/S1pr1/Ednrb/Erbb4/Eya1/Fgf9/Flt4/Gas1/Gli1/Gli2/Gli3/Has2/Hey2/Hlx/Hmga2/Hoxa3/Igf1/Cyr61/Il11ra1/Irs1/Kdr/Lef1/Mef2c/Kitl/Ncam1/Ngfr/Nkx2-5/Mycn/Ntn1/Ntrk2/Pdgfra/Pdgfrb/Pgf/Pitx2/Prrx1/Pth1r/Ptn/Ptprz1/Aldh1a2/Prrx2/Scn5a/Cxcl12/Sfrp2/Sfrp1/St8sia1/Sox2/Spta1/Tbx2/Tbx3/Tfap2b/Myocd/Tgfb2/Tgfbr2/Rarb/Tlx1/Tnc/Twist1/…	81
GO:0001655	urogenital system development	47/717	215/12514	7.76087e-16	2.06172e-14	Angpt1/Bmp2/Bmp4/C3ar1/Efnb2/Emx2/Epha4/Eya1/Fbn1/Foxc2/Gata2/Gata3/Gli2/Gli3/Hoxb7/Igf1/Mef2c/Foxc1/Mmp2/Nid1/Pcsk5/Pdgfra/Pdgfrb/Pgf/Aldh1a2/Sfrp1/Slit2/Stra6/Tns2/Tcf21/Tfap2a/Tfap2b/Myocd/Rarb/Tnc/Wnt11/Wnt2b/Wnt5a/Wt1/Sulf1/Itga8/Robo2/Kif26b/Lrrk2/Basp1/Sulf2/Wwtr1	47
GO:0051716	cellular response to stimulus	319/717	3842/12514	8.39164e-16	2.21055e-14	Ano1/Itga9/Adcy4/Mmrn2/Unc5b/Ltbp4/Prex2/Chrna3/Asic2/Dok4/Chrna7/Actn2/Adcyap1r1/Angpt1/Ank1/Boc/Nr2f2/Mmp28/Rhoc/Axin2/Bcat1/Cspg4/Prdm1/Bmp2/Bmp4/Bmp5/C3ar1/Camk2a/Car2/Cav1/Runx2/Runx1/Cd34/Entpd1/Arhgap31/Cdh2/Cdk6/Chrm4/Coro1a/Cxcr4/Cnn2/Cnr1/Cntfr/Cntn1/Col3a1/Col5a2/Col6a1/Col1a1/Col1a2/Hapln1/Csf1/Csf2rb/Cyp1b1/Dab2/Dclk1/Dcc/Dcx/Dmc1/Ecel1/Sparcl1/S1pr1/S1pr3/Ednrb/Efna5/Efnb2/Epas1/Sto…	319
GO:0048589	developmental growth	71/717	448/12514	2.53957e-15	6.63406e-14	Apba2/Bmp4/Col14a1/Col9a1/Crabp2/Csf1/Dclk1/Dcx/S1pr1/Efna5/Erbb4/Bcl11a/Fgf9/Foxc2/Gas1/Gata3/Ghr/Gli2/Gli3/Hey2/Hlx/Hmga2/Hoxa5/Igf1/Kdr/L1cam/Mef2c/Foxc1/Map1b/Ncam1/Nkx2-5/Nrp2/Ntn1/Prkg1/Mapk11/Cxcl12/Sfrp2/Sema3a/Sfrp1/Slc1a2/Slit1/Slit2/Stra6/Tns2/Syt1/Syt2/Nrg1/Tbx2/Myocd/Tgfb2/Tgfbr2/Thbs1/Rarb/Tnc/Ttn/Wisp1/Wnt11/Wnt5a/Wt1/Mfsd7b/Akap6/Slitrk6/Bnc2/Plxna4/Kif26b/Nrk/Postn/Cacna2d2/Draxi…	71
GO:0003007	heart morphogenesis	42/717	182/12514	3.72023e-15	9.63797e-14	Angpt1/Axin2/Bmp2/Bmp4/Col11a1/Col5a1/S1pr1/Epor/Erg/Eya1/Myh7/Fgf9/Foxc2/Gata3/Gja5/Hand2/Has2/Hey2/Cyr61/Mef2c/Foxc1/Msx1/Nkx2-5/Pitx2/Aldh1a2/Ryr1/Sfrp2/Snai2/Tbx2/Tbx3/Tfap2a/Tek/Tgfb2/Thbs1/Rarb/Tnni1/Ttn/Twist1/Wnt11/Wnt5a/Dlc1/Heyl	42
GO:0051962	positive regulation of nervous system development	64/717	383/12514	5.07901e-15	1.30503e-13	Asic2/Ache/Bmp2/Bmp4/Bmp5/Cxcr4/Cnr1/Cntn1/Crabp2/Csf1/Dcc/Efna5/Epha3/Epha4/Bcl11a/Gata2/Gli1/Gli2/Gli3/Lpar1/Hgf/Hoxd3/Elavl4/Igf1/Kdr/L1cam/Lrrn1/Lrrn3/Mef2c/Map1b/Nefl/Ngfr/Nkx2-5/Ntn1/Ntrk2/Ptn/Ptprd/Ptprz1/Reln/Stmn2/Cxcl12/Sema3a/Sgk1/Sox2/Syt1/Syt2/Nrg1/Zeb1/Rarb/Dpysl3/Wnt5a/Fez1/Slitrk6/Lrrtm4/Slitrk2/Robo2/Adgrl3/Negr1/Dixdc1/Heyl/Clstn2/Ndnf/Flrt3/Slitrk5	64
GO:0002009	morphogenesis of an epithelium	64/717	386/12514	7.44986e-15	1.89865e-13	Hoxb2/Angpt1/Bmp2/Bmp4/Car2/Runx1/Cxcr4/Col5a1/Csf1/Efnb2/Epha4/Eya1/Foxc2/Gata3/Gli2/Gli3/Hand2/Hgf/Hoxa5/Hoxb4/Hoxb7/Igf1/Cyr61/Kdr/Lef1/Mef2c/Mmp2/Msn/Ngfr/Nkx2-5/Mycn/Ntn1/Pgf/Pitx2/Aldh1a2/Cxcl12/Sfrp2/Sema3a/Sfrp1/Slit2/Snai2/Sox2/Tbx2/Tbx3/Tcf21/Tfap2a/Tek/Tgfb1i1/Tgfb2/Tgfbr2/Tnc/Twist1/Wnt11/Wnt2b/Wnt5a/Wt1/Adamts12/Sulf1/Zeb2/Kif26b/Dlc1/Rasip1/Rspo3/Nkd1	64
GO:0070848	response to growth factor	62/717	367/12514	8.25639e-15	2.08723e-13	Mmrn2/Ltbp4/Angpt1/Bmp2/Bmp4/Bmp5/Cav1/Runx2/Runx1/Coro1a/Col3a1/Col1a2/Dab2/Fbn1/Fbn2/Fgf9/Flt4/Gata3/Has2/Hgf/Cyr61/Itgb5/Kdr/Lef1/Mef2c/Foxc1/Msx1/Ngfr/Nkx2-5/Nos3/Nrp2/Ntrk2/Pdgfra/Pdgfrb/Stmn2/Sfrp2/Sfrp1/Slit2/Snai2/Sox2/Zeb1/Tfap2b/Myocd/Tek/Tgfb1i1/Tgfb2/Tgfbr2/Thbs1/Wnt5a/Rnf165/Cd109/Grem2/Adamts12/Sulf1/Itga8/Crb2/Adamts3/Kcp/Smad9/Sulf2/Adgra3/Zfp423	62
GO:0009605	response to external stimulus	131/717	1161/12514	8.58935e-15	2.15403e-13	Ano1/Itga9/Unc5b/Foxp2/Asic2/Chrna7/Angpt1/Anxa3/Boc/Mmp28/Fabp7/Prdm1/Bmp4/C3ar1/Cav1/Cd34/Chl1/Coro1a/Cxcr4/Cnn2/Cnr1/Col11a1/Crmp1/Hapln1/Csf1/Dcc/S1pr1/Ednrb/Efna5/Efnb2/Stom/Epha4/Gap43/Gas1/Gata3/Gli2/Gli3/Lpar1/Hgf/Hoxa2/Hoxb9/Igf1/Cyr61/Kdr/Kif5a/Kif5c/L1cam/Lama2/Lef1/Lsp1/Cd93/Mef2c/Mmp2/Mpp1/Map1a/Myom1/Nfib/Ngfr/Nos3/Nrp2/Nrxn2/Ntn1/Ntsr1/Pdgfra/Pdgfrb/Pim1/Prkg1/Mapk11/Stab1/Stab2/Re…	131
GO:0023056	positive regulation of signaling	114/717	949/12514	8.76973e-15	2.18181e-13	Ano1/Unc5b/Chrna7/Angpt1/Rhoc/Cspg4/Bmp2/Bmp4/Bmp5/Car2/Cav1/Runx1/Cdh2/Col3a1/Col1a1/Csf1/Cyp1b1/Dab2/Dcc/Dnm1/Epha4/Erbb4/Eya1/Ankrd6/Fgf9/Flt4/Gas1/Gata3/Gdf10/Ghr/Gli1/Lpar1/Grik2/Hand2/Hgf/Hic1/Igf1/Cyr61/Igfbp3/Irs1/Kdr/Mdfic/L1cam/Lama2/Lgals1/Mef2c/Kitl/Meis3/Msx1/Ncam1/Ngfr/Nsg1/Ntrk2/Ntsr1/Pdgfra/Pdgfrb/Prrx1/Rspo1/Reln/Prrx2/Sfrp2/Sfrp1/Sox2/Stra6/Syt1/Nrg1/Cntn2/Myocd/Rassf2/Tek/Tgfb1…	114
GO:0071363	cellular response to growth factor stimulus	61/717	358/12514	9.1861e-15	2.2674e-13	Mmrn2/Ltbp4/Angpt1/Bmp2/Bmp4/Bmp5/Cav1/Runx2/Runx1/Coro1a/Col3a1/Col1a2/Dab2/Fbn1/Fbn2/Fgf9/Flt4/Gata3/Has2/Hgf/Cyr61/Itgb5/Kdr/Lef1/Mef2c/Foxc1/Msx1/Ngfr/Nkx2-5/Nos3/Nrp2/Ntrk2/Pdgfra/Pdgfrb/Stmn2/Sfrp2/Sfrp1/Slit2/Snai2/Zeb1/Tfap2b/Myocd/Tek/Tgfb1i1/Tgfb2/Tgfbr2/Thbs1/Wnt5a/Rnf165/Cd109/Grem2/Adamts12/Sulf1/Itga8/Crb2/Adamts3/Kcp/Smad9/Sulf2/Adgra3/Zfp423	61
GO:0072001	renal system development	42/717	187/12514	1.02599e-14	2.51266e-13	Angpt1/Bmp2/Bmp4/C3ar1/Efnb2/Emx2/Epha4/Eya1/Fbn1/Foxc2/Gata3/Gli2/Gli3/Hoxb7/Mef2c/Foxc1/Nid1/Pcsk5/Pdgfra/Pdgfrb/Pgf/Aldh1a2/Slit2/Stra6/Tns2/Tcf21/Tfap2a/Tfap2b/Myocd/Rarb/Wnt11/Wnt2b/Wnt5a/Wt1/Sulf1/Itga8/Robo2/Kif26b/Lrrk2/Basp1/Sulf2/Wwtr1	42
GO:0035295	tube development	72/717	472/12514	1.21403e-14	2.95013e-13	Foxp2/Angpt1/Prdm1/Bmp2/Bmp4/Cxcr4/Col3a1/Csf1/Ednrb/Efnb2/Epas1/Epha4/Eya1/Fgf9/Foxc2/Gas1/Gata2/Gata3/Gja5/Gli1/Gli2/Gli3/Hand2/Hlx/Hoxa5/Hoxb7/Igf1/Kdr/Lef1/Mef2c/Foxc1/Nfib/Nkx2-5/Mycn/Nos3/Ntn1/Pcsk5/Pdgfra/Pgf/Pitx2/Aldh1a2/Cxcl12/Sfrp2/Sfrp1/Slit2/Sox2/Stra6/Tbx2/Tbx3/Tcf21/Zeb1/Tfap2a/Tfap2b/Myocd/Tek/Tgfbr2/Rarb/Tnc/Twist1/Wnt11/Wnt2b/Wnt5a/Wt1/Adamts12/Zeb2/Robo2/Kif26b/Dlc1/Fam212a/Ras…	72
GO:0010975	regulation of neuron projection development	59/717	344/12514	1.91426e-14	4.61591e-13	Dnm3/Chrna3/Ache/Cspg4/Bmp4/Bmp5/Cdh2/Cnr1/Cntn1/Crabp2/Dab2/Dcc/Efna5/Epha3/Epha4/Nr2f1/Bcl11a/Gata3/Lpar1/Hgf/Elavl4/L1cam/Lgals1/Mef2c/Map1b/Nefl/Nefm/Ngfr/Ntn1/Ntrk2/Prrx1/Ptn/Ptprd/Ptprz1/Reln/Stmn2/Cxcl12/Sema3a/Sgk1/Slit1/Slit2/Syt1/Syt2/Nrg1/Cntn2/Dpysl3/Wnt5a/Ntm/Fez1/Kel/Plxna4/Robo2/Fat3/Negr1/Dixdc1/Tnik/Lrrk2/Ndnf/Draxin	59
GO:0010647	positive regulation of cell communication	114/717	964/12514	2.66507e-14	6.37732e-13	Ano1/Unc5b/Chrna7/Angpt1/Rhoc/Cspg4/Bmp2/Bmp4/Bmp5/Car2/Cav1/Runx1/Cdh2/Col3a1/Col1a1/Csf1/Cyp1b1/Dab2/Dcc/Dnm1/Epha4/Erbb4/Eya1/Ankrd6/Fgf9/Flt4/Gas1/Gata3/Gdf10/Ghr/Gja5/Gli1/Lpar1/Grik2/Hand2/Hgf/Hic1/Igf1/Cyr61/Igfbp3/Irs1/Kdr/Mdfic/L1cam/Lama2/Lgals1/Mef2c/Kitl/Meis3/Msx1/Ncam1/Ngfr/Ntrk2/Ntsr1/Pdgfra/Pdgfrb/Prrx1/Rspo1/Reln/Prrx2/Sfrp2/Sfrp1/Sox2/Stra6/Syt1/Nrg1/Cntn2/Myocd/Rassf2/Tek/Tgfb1…	114
GO:0040017	positive regulation of locomotion	53/717	291/12514	3.50622e-14	8.32656e-13	Angpt1/Anxa3/Bmp2/Bmp4/C3ar1/Coro1a/Col1a1/Csf1/Cyp1b1/Dab2/S1pr1/Erbb4/Foxc2/Flt4/Gata3/Gli1/Lpar1/Has2/Hgf/Igf1/Cyr61/Irs1/Kdr/Lef1/Lgals1/Kitl/Mmp2/Ntn1/Pdgfra/Pdgfrb/Tmsb4x/Ptprz1/Reln/Cxcl12/Sema3a/Slit2/Snai2/Tfap2a/Sema6d/Tek/Tgfb2/Tgfbr2/Thbs1/Twist1/Wnt11/Wnt5a/Tcaf2/Ets1/Amot/Glipr2/Postn/Adgra3/Plvap	53
GO:0032879	regulation of localization	162/717	1595/12514	3.97247e-14	9.36288e-13	Ano1/Mmrn2/Mybpc1/Chrna3/Asic2/Chrna7/Actn2/Adcyap1r1/Angpt1/Anxa3/Nr2f2/Mmp28/Atp1b2/Axin2/Bmp2/Bmp4/C3ar1/Cacna1g/Camk2a/Car2/Cav1/Runx1/Cd34/Entpd1/Cdh2/Coro1a/Cxcr4/Cnn2/Cnr1/Cntn1/Col3a1/Col1a1/Csf1/Cyp1b1/Dab2/Dnm1/S1pr1/Ednrb/Efna5/Stom/Erbb4/Kcnn3/Foxc2/Flt4/Gas1/Gata2/Gata3/Gja5/Gli1/Gli3/Lpar1/Has2/Hgf/Hmga2/Hoxa7/Igf1/Cyr61/Igfbp3/Irs1/Atcay/Kdr/Mdfic/Lama2/Lama4/Lef1/Lpl/Kcnh7/Mef2c/M…	162
GO:0048583	regulation of response to stimulus	202/717	2165/12514	6.31794e-14	1.47799e-12	Ano1/Mmrn2/Unc5b/Prex2/Asic2/Chrna7/Angpt1/Mmp28/Rhoc/Axin2/Cspg4/Fabp7/Prdm1/Bmp2/Bmp4/Bmp5/C3ar1/Cav1/Runx2/Runx1/Cd34/Cdh2/Cdk6/Cxcr4/Cnr1/Col14a1/Col3a1/Col1a1/Csf1/Cyp1b1/Dab2/Dcc/Dnm1/S1pr1/Ednrb/Efna5/Efnb2/Stom/Epha4/Erbb4/Eya1/Ankrd6/Myh7/Colec12/Fbn1/Fbn2/Fgf9/Foxc2/Flt4/Gas1/Gata2/Gata3/Gdf10/Ghr/Gli1/Gli2/Gli3/Lpar1/Grik2/Gypa/Hand2/Hey2/Hgf/Hic1/Hlx/Hmga2/Igf1/Cyr61/Igfbp3/Irs1/Kdr/M…	202
GO:2000147	positive regulation of cell motility	51/717	278/12514	8.08393e-14	1.87711e-12	Angpt1/Anxa3/Bmp2/Bmp4/C3ar1/Coro1a/Col1a1/Csf1/Cyp1b1/Dab2/S1pr1/Erbb4/Foxc2/Flt4/Gata3/Gli1/Lpar1/Has2/Hgf/Igf1/Cyr61/Irs1/Kdr/Lef1/Kitl/Mmp2/Ntn1/Pdgfra/Pdgfrb/Tmsb4x/Ptprz1/Reln/Cxcl12/Sema3a/Snai2/Tfap2a/Sema6d/Tek/Tgfb2/Tgfbr2/Thbs1/Twist1/Wnt11/Wnt5a/Tcaf2/Ets1/Amot/Glipr2/Postn/Adgra3/Plvap	51
GO:0010769	regulation of cell morphogenesis involved in differentiation	50/717	269/12514	8.42605e-14	1.94217e-12	Dnm3/Chrna3/Ache/Axin2/Bmp2/Cdh2/Col1a1/Crabp2/Dab2/Efna5/Epha3/Epha4/Bcl11a/Has2/L1cam/Lef1/Map1b/Nefl/Nefm/Ntn1/Ntrk2/Ptprd/Ptprz1/Reln/Cxcl12/Sfrp2/Sema3a/Sfrp1/Sgk1/Slit1/Slit2/Nrg1/Cntn2/Tgfb1i1/Tgfb2/Twist1/Wnt5a/Kel/Crb2/Plxna4/Robo2/Dixdc1/Glipr2/Postn/Dact3/Tnik/Lrrk2/Trim62/Draxin/Wwtr1	50
GO:0042692	muscle cell differentiation	49/717	263/12514	1.37207e-13	3.13947e-12	Actn2/Boc/Speg/Bmp2/Bmp4/Smyd1/Cdh2/Col14a1/Ednrb/Efnb2/Epas1/Hey2/Igf1/Igfbp3/Lef1/Lgals1/Mbnl3/Mef2c/Msx1/Neb/Nkx2-5/Pdgfra/Pdgfrb/Pitx2/Prkg1/Tmsb4x/Ryr1/Cxcl12/Nrg1/Mylk3/Tbx2/Tbx3/Zeb1/Myocd/Rarb/Ttn/Wisp1/Wt1/Cyp26b1/Akap6/Kel/Itga8/Ehd2/AI464131/Cacna2d2/Popdc2/Flnc/Nexn/Megf10	49
GO:0048519	negative regulation of biological process	263/717	3094/12514	1.44603e-13	3.28472e-12	Upk3b/Dnm3/Mmrn2/Unc5b/Lmo1/Foxp2/Asic2/Chrna7/Actn2/Adcyap1r1/Add2/Angpt1/Anxa3/Nr2f2/Mmp28/Axin2/Bcat1/Cspg4/Fabp7/Prdm1/Bmp2/Bmp4/Bmp5/Smyd1/Cav1/Runx2/Runx1/Runx1t1/Cd34/Entpd1/Cdh2/Cdh5/Cdk6/Chl1/Coro1a/Cnn2/Cnr1/Cntfr/Col3a1/Col5a1/Col5a2/Col1a1/Cyp1b1/Dab2/Twist2/Dnm1/S1pr1/S1pr3/Ednrb/Efnb2/Elk3/Epas1/Epha4/Epor/Nr2f1/Erbb4/Bcl11a/Eya1/Ankrd6/Fbn1/Fbn2/Fgf9/Foxc2/Flt4/Gas1/Gata2/Gata3/Gdf…	263
GO:0048534	hematopoietic or lymphoid organ development	78/717	561/12514	1.46455e-13	3.30286e-12	Hba-a2/Add2/Angpt1/Alas2/Ank1/Prdm1/Bmp4/Car2/Runx2/Runx1/Cd34/Cdk6/Cnn2/Csf1/Twist2/Epas1/Bcl11a/Fli1/Gata2/Gata3/Gli3/Hand2/Hba-a1/Hba-x/Hbb-b2/Hlx/Hoxa3/Hoxa5/Hoxa7/Hoxb3/Hoxb4/Hoxb7/Hoxb8/Il11ra1/Kdr/Lef1/Lgals1/Lmo2/Lyl1/Mef2c/Foxc1/Kitl/Meis2/Nkx2-5/Pdgfra/Pitx2/Pou2f2/Ptprz1/Trim10/Sfrp2/Sfrp1/Spta1/Sptb/Tal1/Tcf21/Zeb1/Rassf2/Tek/Tgfb2/Tgfbr2/Tlx1/Vav1/Wnt2b/Wnt5a/Mfsd7b/Cyp26b1/Tcaf2/Cd1…	78
GO:0001822	kidney development	38/717	169/12514	1.88864e-13	4.22885e-12	Angpt1/Bmp2/Bmp4/C3ar1/Efnb2/Epha4/Eya1/Fbn1/Foxc2/Gata3/Gli2/Gli3/Hoxb7/Mef2c/Foxc1/Nid1/Pcsk5/Pdgfra/Pdgfrb/Pgf/Slit2/Stra6/Tns2/Tcf21/Tfap2a/Tfap2b/Rarb/Wnt11/Wnt2b/Wt1/Sulf1/Itga8/Robo2/Kif26b/Lrrk2/Basp1/Sulf2/Wwtr1	38
GO:0050673	epithelial cell proliferation	48/717	256/12514	1.91713e-13	4.26219e-12	Foxp2/Nr2f2/Fabp7/Bmp2/Bmp4/Bmp5/Bnc1/Cav1/Cd34/Cdk6/Col8a1/Dab2/Twist2/Ednrb/Efnb2/Erbb4/Eya1/Fgf9/Flt4/Gas1/Gata3/Has2/Hoxa5/Igf1/Igfbp3/Kdr/Mef2c/Nfib/Pgf/Ptn/Aldh1a2/Scn5a/Cxcl12/Sfrp2/Sfrp1/Snai2/Sox2/Tek/Tgfb2/Thbs1/Twist1/Wnt5a/Cd109/Sulf1/Mcc/Egfl7/Bcl11b/Loxl2	48
GO:0051272	positive regulation of cellular component movement	51/717	285/12514	2.23075e-13	4.92452e-12	Angpt1/Anxa3/Bmp2/Bmp4/C3ar1/Coro1a/Col1a1/Csf1/Cyp1b1/Dab2/S1pr1/Erbb4/Foxc2/Flt4/Gata3/Gli1/Lpar1/Has2/Hgf/Igf1/Cyr61/Irs1/Kdr/Lef1/Kitl/Mmp2/Ntn1/Pdgfra/Pdgfrb/Tmsb4x/Ptprz1/Reln/Cxcl12/Sema3a/Snai2/Tfap2a/Sema6d/Tek/Tgfb2/Tgfbr2/Thbs1/Twist1/Wnt11/Wnt5a/Tcaf2/Ets1/Amot/Glipr2/Postn/Adgra3/Plvap	51
GO:0050678	regulation of epithelial cell proliferation	43/717	213/12514	2.58463e-13	5.64161e-12	Foxp2/Nr2f2/Bmp2/Bmp4/Bmp5/Bnc1/Cav1/Cdk6/Dab2/Twist2/Ednrb/Efnb2/Erbb4/Eya1/Fgf9/Flt4/Gas1/Gata3/Has2/Hoxa5/Igf1/Kdr/Mef2c/Nfib/Pgf/Ptn/Aldh1a2/Scn5a/Cxcl12/Sfrp2/Sfrp1/Snai2/Sox2/Tek/Tgfb2/Thbs1/Twist1/Wnt5a/Cd109/Sulf1/Mcc/Egfl7/Bcl11b	43
GO:0098609	cell-cell adhesion	71/717	490/12514	2.59158e-13	5.64161e-12	Lmo1/Chrna7/Boc/Bmp2/Bmp4/Cav1/Runx2/Cd34/Cdh11/Cdh2/Cdh5/Cdh8/Cdk6/Coro1a/Cldn5/Cxcr4/Cyp1b1/Efna5/Efnb2/Bcl11a/Gata3/Gli3/Has2/Hlx/Igf1/Cyr61/Itgb5/L1cam/Lef1/Lgals1/Cd93/Ncam1/Ntn1/Pcdh10/Pdgfra/Prkg1/Tmem47/Ptprd/Cxcl12/Slit2/Snai2/Sox2/Spta1/Adamts18/Zeb1/Tek/Tgfbr2/Vav1/Scarf2/Wnt5a/Cyp26b1/Ntm/Pde5a/Lsamp/Robo2/Kif26b/Fat3/Pcdh19/Itpkb/Negr1/Cdh10/Treml2/Lrrc32/Apbb1ip/Ripk3/Bcl11b/Clstn2/…	71
GO:2000027	regulation of organ morphogenesis	32/717	124/12514	2.80663e-13	6.06762e-12	Foxp2/Bmp2/Bmp4/Runx2/Cd34/Csf1/Dab2/Eya1/Ankrd6/Foxc2/Gata3/Hand2/Hgf/Hoxb7/Foxc1/Msx1/Nfib/Ngfr/Ptn/Sfrp2/Sfrp1/Snai2/Tbx2/Tfap2a/Twist1/Wnt11/Wnt2b/Wnt5a/Wt1/Sulf1/Sp6/Nkd1	32
GO:0030335	positive regulation of cell migration	49/717	271/12514	4.47613e-13	9.6106e-12	Angpt1/Anxa3/Bmp2/Bmp4/C3ar1/Coro1a/Col1a1/Csf1/Cyp1b1/Dab2/S1pr1/Erbb4/Foxc2/Flt4/Gata3/Gli1/Lpar1/Has2/Hgf/Igf1/Cyr61/Irs1/Kdr/Lef1/Kitl/Mmp2/Pdgfra/Pdgfrb/Tmsb4x/Ptprz1/Reln/Cxcl12/Sema3a/Snai2/Tfap2a/Sema6d/Tek/Tgfb2/Tgfbr2/Thbs1/Wnt11/Wnt5a/Tcaf2/Ets1/Amot/Glipr2/Postn/Adgra3/Plvap	49
GO:0007167	enzyme linked receptor protein signaling pathway	77/717	563/12514	5.07165e-13	1.08152e-11	Mmrn2/Ltbp4/Chrna3/Dok4/Angpt1/Cspg4/Bmp2/Bmp4/Bmp5/Cav1/Runx2/Col3a1/Col1a2/Csf1/Dab2/Efna5/Efnb2/Epha3/Epha4/Erbb4/Fbn1/Fbn2/Fgf9/Foxc2/Flt4/Gata3/Gdf10/Ghr/Hgf/Igf1/Cyr61/Igfbp3/Irs1/Itgb5/Kdr/Lef1/Foxc1/Msx1/Ngfr/Nkx2-5/Npr1/Nrp2/Ntrk2/Pdgfra/Pdgfrb/Plat/Sfrp2/Sfrp1/Nrg1/Zeb1/Tfap2a/Tfap2b/Myocd/Rassf2/Tek/Tgfb1i1/Tgfb2/Tgfbr2/Thbs1/Wnt5a/Rnf165/Cd109/Grem2/Adamts12/Sulf1/Itga8/Crb2/Axl/Ephb1…	77
GO:0001503	ossification	49/717	273/12514	5.96612e-13	1.26366e-11	Axin2/Bmp2/Bmp4/Bmp5/Runx2/Cdk6/Col13a1/Col6a1/Col1a1/Csf1/Vcan/Twist2/S1pr1/Fbn2/Fgf9/Foxc2/Gdf10/Gli1/Gli2/Gli3/Hand2/Hoxa2/Igf1/Cyr61/Lef1/Mef2c/Foxc1/Mmp16/Mmp2/Mrc2/Nab2/Pth1r/Ptn/Ryr1/Sfrp2/Sfrp1/Snai2/Sox2/Tfap2a/Rassf2/Tnc/Twist1/Wnt11/Wnt5a/Tmem119/Mn1/Gabbr1/Hemgn/Wwtr1	49
GO:0048523	negative regulation of cellular process	248/717	2900/12514	6.04923e-13	1.2651e-11	Dnm3/Mmrn2/Unc5b/Lmo1/Foxp2/Asic2/Actn2/Adcyap1r1/Add2/Angpt1/Nr2f2/Mmp28/Axin2/Bcat1/Cspg4/Prdm1/Bmp2/Bmp4/Bmp5/Smyd1/Cav1/Runx2/Runx1/Runx1t1/Cd34/Entpd1/Cdh2/Cdh5/Cdk6/Chl1/Coro1a/Cnn2/Cnr1/Cntfr/Col3a1/Col5a1/Col5a2/Col1a1/Cyp1b1/Dab2/Twist2/Dnm1/S1pr1/S1pr3/Ednrb/Efnb2/Elk3/Epas1/Epha4/Epor/Nr2f1/Erbb4/Bcl11a/Eya1/Ankrd6/Fbn1/Fbn2/Fgf9/Foxc2/Flt4/Gas1/Gata2/Gata3/Gdf10/Ghr/Gli1/Gli2/Gli3/Lpa…	248
GO:0001763	morphogenesis of a branching structure	38/717	175/12514	6.05361e-13	1.2651e-11	Angpt1/Prdm1/Bmp2/Bmp4/Cxcr4/Csf1/Eya1/Foxc2/Gli2/Gli3/Hgf/Hoxa5/Hoxb7/Igf1/Kdr/Lef1/Mycn/Pgf/Pitx2/Cxcl12/Sfrp2/Sema3a/Sfrp1/Slit2/Snai2/Sox2/Tbx3/Tcf21/Tek/Tgfbr2/Tnc/Wnt2b/Wnt5a/Wt1/Sulf1/Lrrk2/Rasip1/Rspo3	38
GO:0002520	immune system development	79/717	590/12514	7.60184e-13	1.57813e-11	Hba-a2/Add2/Angpt1/Alas2/Ank1/Prdm1/Bmp4/C3ar1/Car2/Runx2/Runx1/Cd34/Cdk6/Cnn2/Csf1/Twist2/Epas1/Bcl11a/Fli1/Gata2/Gata3/Gli3/Hand2/Hba-a1/Hba-x/Hbb-b2/Hlx/Hoxa3/Hoxa5/Hoxa7/Hoxb3/Hoxb4/Hoxb7/Hoxb8/Il11ra1/Kdr/Lef1/Lgals1/Lmo2/Lyl1/Mef2c/Foxc1/Kitl/Meis2/Nkx2-5/Pdgfra/Pitx2/Pou2f2/Ptprz1/Trim10/Sfrp2/Sfrp1/Spta1/Sptb/Tal1/Tcf21/Zeb1/Rassf2/Tek/Tgfb2/Tgfbr2/Tlx1/Vav1/Wnt2b/Wnt5a/Mfsd7b/Cyp26b1/Tca…	79
GO:0065008	regulation of biological quality	193/717	2090/12514	8.15602e-13	1.68204e-11	Ildr2/Ano1/Kdelr3/Ltbp4/Lmo1/Hba-a2/Chrna3/Asic2/Ache/Chrna7/Actn2/Acta2/Adcyap1r1/Add2/Angpt1/Alas2/Ank1/Atp1b2/Axin2/Bmp2/Bmp4/Bmp5/C3ar1/Cacna1g/Camk2a/Car2/Cav1/Runx1/Cd34/Entpd1/Cdh2/Cdk6/Coro1a/Cnr1/Col14a1/Col9a1/Col1a2/Crabp2/Csf1/Cyp1b1/Dab2/S1pr1/Ednrb/Efna5/Epas1/Stom/Epor/Erbb4/Bcl11a/Myh7/Fbn1/Fbn2/Foxc2/Gata2/Gata3/Gja5/Lrp2/Lpar1/Grik2/Gypa/Hba-a1/Hba-x/Hbb-b2/Hey2/Hmga2/Hoxa5/Hoxb…	193
GO:0003151	outflow tract morphogenesis	21/717	55/12514	8.28629e-13	1.69773e-11	Eya1/Foxc2/Gja5/Hand2/Hey2/Mef2c/Foxc1/Nkx2-5/Pitx2/Ryr1/Sfrp2/Tbx2/Tbx3/Tfap2a/Tgfb2/Thbs1/Rarb/Twist1/Wnt11/Wnt5a/Heyl	21
GO:0030155	regulation of cell adhesion	63/717	416/12514	8.61738e-13	1.7541e-11	Emilin1/Lmo1/Angpt1/Bmp2/Bmp4/Cav1/Cdk6/Coro1a/Col8a1/Col1a1/Csf1/Cyp1b1/Dab2/S1pr1/Efna5/Efnb2/Epha3/Col26a1/Foxc2/Gata3/Gli3/Has2/Hlx/Hoxa7/Igf1/Cyr61/Kdr/L1cam/Lama2/Lama4/Lef1/Lgals1/Mmp2/Nid1/Prkg1/Ptn/Ptprz1/Cxcl12/Snai2/Sox2/Spta1/Adamts18/Zeb1/Tek/Tgfb2/Tgfbr2/Thbs1/Tnc/Vav1/Wnt5a/Cyp26b1/Pde5a/Kif26b/Itpkb/Lrrc32/Postn/Dlc1/Apbb1ip/Ripk3/Jam2/Ccdc80/Ndnf/Pag1	63
GO:0010721	negative regulation of cell development	45/717	239/12514	9.55959e-13	1.93334e-11	Dnm3/Cspg4/Bmp4/Cav1/Col3a1/Dab2/S1pr3/Ednrb/Epha4/Nr2f1/Erbb4/Bcl11a/Foxc2/Gli3/Lpar1/Hmga2/Hoxa2/Igf1/Lgals1/Foxc1/Ngfr/Mycn/Ntn1/Ptn/Ptprz1/Stmn2/Sfrp2/Sema3a/Sfrp1/Slit1/Slit2/Sox2/Nrg1/Cntn2/Dpysl3/Wnt5a/Ntm/Zfp536/Fat3/Dixdc1/Ttpa/Postn/Dact3/Trim62/Draxin	45
GO:0048584	positive regulation of response to stimulus	119/717	1080/12514	9.97008e-13	2.00343e-11	Ano1/Unc5b/Chrna7/Angpt1/Rhoc/Cspg4/Bmp2/Bmp4/Bmp5/C3ar1/Cav1/Cdh2/Cnr1/Col3a1/Col1a1/Csf1/Cyp1b1/Dab2/Dcc/S1pr1/Epha4/Erbb4/Eya1/Ankrd6/Colec12/Fgf9/Foxc2/Flt4/Gas1/Gata3/Gdf10/Ghr/Gli1/Lpar1/Hand2/Hgf/Hic1/Hlx/Igf1/Cyr61/Igfbp3/Irs1/Kdr/Mdfic/L1cam/Lgals1/Mef2c/Kitl/Mmp2/Meis3/Msx1/Ncam1/Ngfr/Ntrk2/Pdgfra/Pdgfrb/Prrx1/Rspo1/Reln/Prrx2/Cxcl12/Sfrp2/Sfrp1/Slit2/Snai2/Sox2/Pde2a/Stra6/Nrg1/Cntn2/M…	119
GO:0051146	striated muscle cell differentiation	38/717	178/12514	1.06068e-12	2.11779e-11	Actn2/Speg/Bmp2/Bmp4/Smyd1/Cdh2/Col14a1/Efnb2/Hey2/Igf1/Lef1/Mef2c/Msx1/Neb/Nkx2-5/Pdgfra/Pdgfrb/Pitx2/Prkg1/Ryr1/Cxcl12/Nrg1/Mylk3/Tbx3/Myocd/Rarb/Ttn/Wisp1/Wt1/Cyp26b1/Akap6/Kel/Ehd2/AI464131/Cacna2d2/Popdc2/Flnc/Nexn	38
GO:0009967	positive regulation of signal transduction	99/717	831/12514	1.12525e-12	2.23252e-11	Unc5b/Chrna7/Angpt1/Rhoc/Cspg4/Bmp2/Bmp4/Bmp5/Cav1/Cdh2/Col3a1/Col1a1/Csf1/Cyp1b1/Dab2/Dcc/Epha4/Erbb4/Eya1/Ankrd6/Fgf9/Flt4/Gas1/Gata3/Gdf10/Ghr/Gli1/Lpar1/Hand2/Hgf/Hic1/Igf1/Cyr61/Igfbp3/Irs1/Kdr/Mdfic/L1cam/Lgals1/Mef2c/Kitl/Meis3/Msx1/Ncam1/Ngfr/Ntrk2/Pdgfra/Pdgfrb/Prrx1/Rspo1/Reln/Prrx2/Sfrp2/Sfrp1/Sox2/Stra6/Nrg1/Cntn2/Myocd/Rassf2/Tek/Tgfb1i1/Tgfb2/Thbs1/Adamts20/Wnt11/Wnt2b/Wnt5a/Rnf165/…	99
GO:0035051	cardiocyte differentiation	28/717	101/12514	1.29559e-12	2.55429e-11	Actn2/Speg/Bmp2/Bmp4/Col14a1/Efnb2/Hand2/Hey2/Mef2c/Nkx2-5/Pdgfra/Pdgfrb/Pitx2/Prkg1/Nrg1/Mylk3/Tbx2/Tbx3/Myocd/Tgfb2/Rarb/Ttn/Twist1/Wisp1/Wt1/Akap6/Popdc2/Nexn	28
GO:0007610	behavior	68/717	475/12514	1.53276e-12	3.00299e-11	Prex2/Chrna3/Chrna5/Foxp2/Chrna7/Apba2/Mmp28/C3ar1/Runx1/Chl1/Cxcr4/Cnr1/Cntfr/Csf1/Dnm1/S1pr1/Efnb2/Epha4/Aff2/Gng8/Lpar1/Grid1/Grik2/Hand2/Hoxb8/Elavl4/Igf1/Kdr/Mef2c/Mpp1/Meis2/Ncam1/Nrxn2/Ntrk2/Ntsr1/Pdgfra/Pdgfrb/Ptn/Ptprz1/Reln/Scn1a/Cxcl12/Sema3a/Sgk1/Slc1a2/Slit1/Slit2/Snai2/Stra6/Nrg1/Tal1/Cntn2/Amph/Thbs1/Pcdh17/Wnt5a/Slitrk6/Itga8/Pde5a/Plxna4/Lsamp/Robo2/Negr1/Lrrn4/Sorcs3/Lrrk2/Slitr…	68
GO:0048638	regulation of developmental growth	43/717	224/12514	1.56947e-12	3.05582e-11	Bmp4/Col14a1/Crabp2/Csf1/Efna5/Erbb4/Bcl11a/Fgf9/Foxc2/Ghr/Hey2/Hlx/Hmga2/Igf1/L1cam/Mef2c/Foxc1/Map1b/Ncam1/Nkx2-5/Ntn1/Mapk11/Cxcl12/Sfrp2/Sema3a/Sfrp1/Slit1/Slit2/Syt1/Syt2/Nrg1/Tbx2/Tgfbr2/Wisp1/Wnt5a/Wt1/Mfsd7b/Akap6/Plxna4/Nrk/Cacna2d2/Draxin/Nkd1	43
GO:0061138	morphogenesis of a branching epithelium	36/717	164/12514	1.76656e-12	3.41833e-11	Angpt1/Bmp2/Bmp4/Cxcr4/Csf1/Eya1/Foxc2/Gli2/Gli3/Hgf/Hoxa5/Hoxb7/Igf1/Kdr/Lef1/Mycn/Pgf/Pitx2/Cxcl12/Sfrp2/Sema3a/Sfrp1/Slit2/Snai2/Sox2/Tbx3/Tcf21/Tek/Tgfbr2/Tnc/Wnt2b/Wnt5a/Wt1/Sulf1/Rasip1/Rspo3	36
GO:0048732	gland development	51/717	301/12514	1.97847e-12	3.80491e-11	Bmp2/Bmp4/Cav1/Runx1/Csf1/Erbb4/Gata2/Gata3/Gli1/Gli2/Gli3/Hand2/Hgf/Hlx/Hmga2/Hoxa3/Hoxa5/Hoxb3/Hoxb9/Hoxd3/Igf1/Irs1/Lef1/Foxc1/Mmp2/Msn/Msx1/Nfib/Nkx2-5/Ntn1/Pdgfra/Pdgfrb/Pitx2/Ptn/Scd1/Sema3a/Sfrp1/Slit2/Snai2/Sox2/Stra6/Tbx2/Tbx3/Tcf21/Tgfbr2/Tnc/Wnt5a/Wt1/Sulf1/Ripk3/Bcl11b	51
GO:0040007	growth	87/717	695/12514	2.13315e-12	4.07736e-11	Foxp2/Apba2/Bmp2/Bmp4/Bmp5/Col14a1/Col9a1/Crabp2/Csf1/Dab2/Dclk1/Dcx/S1pr1/Efna5/Erbb4/Bcl11a/Fgf9/Foxc2/Flt4/Gap43/Gas1/Gata3/Ghr/Gli2/Gli3/Hey2/Hlx/Hmga2/Hoxa5/Igf1/Cyr61/Igfbp3/Kdr/L1cam/Lef1/Mef2c/Foxc1/Msx1/Map1b/Ncam1/Nkx2-5/Nrp2/Ntn1/Prkg1/Mapk11/Scd1/Cxcl12/Sfrp2/Sema3a/Sfrp1/Sgk1/Slc1a2/Slit1/Slit2/Stra6/Tns2/Syt1/Syt2/Nrg1/Tbx2/Myocd/Tgfb2/Tgfbr2/Thbs1/Rarb/Tnc/Ttn/Wisp1/Wnt11/Wnt5a/Wt1…	87
GO:0002376	immune system process	128/717	1212/12514	2.48951e-12	4.72967e-11	Itga9/Lmo1/Hba-a2/Chrna7/Add2/Angpt1/Alas2/Ank1/Anxa3/Mmp28/Prdm1/Bmp4/C3ar1/Car2/Cav1/Runx2/Runx1/Cd34/Cdk6/Coro1a/Cxcr4/Cnn2/Cnr1/Col3a1/Csf1/Twist2/S1pr1/Ednrb/Efnb2/Epas1/Stom/Bcl11a/Colec12/Fli1/Gata2/Gata3/Gli3/Hand2/Hba-a1/Hba-x/Hbb-b2/Hlx/Hoxa3/Hoxa5/Hoxa7/Hoxb3/Hoxb4/Hoxb6/Hoxb7/Hoxb8/Igf1/Il11ra1/Kdr/Lef1/Lgals1/Lmo2/Cd93/Lyl1/Mef2c/Foxc1/Kitl/Mmp2/Mpp1/Meis2/Msn/Map1a/Myom1/Nkx2-5/Pdgf…	128
GO:0030030	cell projection organization	109/717	969/12514	2.90284e-12	5.48171e-11	Dnm3/Unc5b/Prex2/Chrna3/Ache/Actn2/Boc/Cspg4/Bmp4/Bmp5/Cav1/Cdh11/Cdh2/Chl1/Coro1a/Cxcr4/Cnr1/Cntn1/Crabp2/Crmp1/Dab2/Dclk1/Dcc/Dcx/S1pr1/Efna5/Efnb2/Epha3/Epha4/Nr2f1/Bcl11a/Gap43/Gas1/Gata3/Gli2/Gli3/Lpar1/Hgf/Hoxa2/Elavl4/Atcay/Kdr/Kif5a/Kif5c/L1cam/Lama2/Lgals1/Ntng2/Mef2c/Mmp2/Map1b/Ncam1/Nes/Nfib/Nefl/Nefm/Ngfr/Nrp2/Ntn1/Ntrk2/Prrx1/Prkg1/Ptn/Ptprd/Ptprz1/Reln/Stmn2/Stmn3/Cxcl12/Sema3a/Sgk1…	109
GO:0035239	tube morphogenesis	52/717	314/12514	2.96323e-12	5.56224e-11	Angpt1/Bmp2/Bmp4/Cxcr4/Csf1/Efnb2/Epha4/Eya1/Foxc2/Gata3/Gli2/Gli3/Hand2/Hlx/Hoxa5/Hoxb7/Igf1/Kdr/Lef1/Mef2c/Nfib/Nkx2-5/Mycn/Ntn1/Pdgfra/Pgf/Pitx2/Aldh1a2/Cxcl12/Sfrp2/Sfrp1/Slit2/Sox2/Stra6/Tbx2/Tbx3/Tcf21/Zeb1/Tfap2a/Tek/Tgfbr2/Tnc/Twist1/Wnt11/Wnt2b/Wnt5a/Wt1/Adamts12/Zeb2/Kif26b/Dlc1/Rasip1	52
GO:0035107	appendage morphogenesis	30/717	119/12514	3.02034e-12	5.60235e-11	Bmp4/Runx2/Crabp2/Fbn2/Fgf9/Gas1/Gja5/Gli2/Gli3/Hand2/Aff3/Lef1/Msx1/Mycn/Pcsk5/Pitx2/Prrx1/Aldh1a2/Prrx2/Sfrp2/Tbx2/Tbx3/Tfap2a/Tfap2b/Rarb/Twist1/Wnt5a/Rnf165/Mfsd7b/Cyp26b1	30
GO:0035108	limb morphogenesis	30/717	119/12514	3.02034e-12	5.60235e-11	Bmp4/Runx2/Crabp2/Fbn2/Fgf9/Gas1/Gja5/Gli2/Gli3/Hand2/Aff3/Lef1/Msx1/Mycn/Pcsk5/Pitx2/Prrx1/Aldh1a2/Prrx2/Sfrp2/Tbx2/Tbx3/Tfap2a/Tfap2b/Rarb/Twist1/Wnt5a/Rnf165/Mfsd7b/Cyp26b1	30
GO:0030097	hemopoiesis	72/717	527/12514	3.2566e-12	6.00506e-11	Hba-a2/Add2/Angpt1/Alas2/Ank1/Prdm1/Bmp4/Car2/Runx2/Runx1/Cd34/Cdk6/Cnn2/Csf1/Twist2/Epas1/Bcl11a/Fli1/Gata2/Gata3/Gli3/Hba-a1/Hba-x/Hbb-b2/Hlx/Hoxa5/Hoxa7/Hoxb3/Hoxb4/Hoxb7/Hoxb8/Il11ra1/Kdr/Lef1/Lgals1/Lmo2/Lyl1/Mef2c/Foxc1/Kitl/Meis2/Nkx2-5/Pdgfra/Pou2f2/Ptprz1/Trim10/Sfrp2/Sfrp1/Spta1/Sptb/Tal1/Zeb1/Rassf2/Tek/Tgfb2/Tgfbr2/Vav1/Wnt2b/Wnt5a/Mfsd7b/Cyp26b1/Tcaf2/Cd109/Ets1/Axl/Itpkb/Atp11c/Kcp/…	72
GO:0035265	organ growth	29/717	112/12514	3.38364e-12	6.20281e-11	Col14a1/Col9a1/S1pr1/Erbb4/Fgf9/Foxc2/Hey2/Hlx/Igf1/Kdr/Mef2c/Foxc1/Ncam1/Nkx2-5/Prkg1/Mapk11/Tbx2/Myocd/Tgfb2/Tgfbr2/Thbs1/Rarb/Ttn/Wisp1/Wt1/Mfsd7b/Akap6/Bnc2/Cacna2d2	29
GO:0048736	appendage development	32/717	135/12514	3.44738e-12	6.24661e-11	Nr2f2/Bmp4/Runx2/Crabp2/Fbn2/Fgf9/Gas1/Gja5/Gli2/Gli3/Hand2/Aff3/Lef1/Meox2/Msx1/Mycn/Pcsk5/Pitx2/Prrx1/Aldh1a2/Prrx2/Sfrp2/Tbx2/Tbx3/Tfap2a/Tfap2b/Rarb/Twist1/Wnt5a/Rnf165/Mfsd7b/Cyp26b1	32
GO:0060173	limb development	32/717	135/12514	3.44738e-12	6.24661e-11	Nr2f2/Bmp4/Runx2/Crabp2/Fbn2/Fgf9/Gas1/Gja5/Gli2/Gli3/Hand2/Aff3/Lef1/Meox2/Msx1/Mycn/Pcsk5/Pitx2/Prrx1/Aldh1a2/Prrx2/Sfrp2/Tbx2/Tbx3/Tfap2a/Tfap2b/Rarb/Twist1/Wnt5a/Rnf165/Mfsd7b/Cyp26b1	32
GO:0001837	epithelial to mesenchymal transition	25/717	85/12514	4.9273e-12	8.8769e-11	Axin2/Bmp2/Col1a1/Dab2/Epha3/Erg/Has2/Hey2/Lef1/Msx1/Sfrp2/Sfrp1/Snai2/Tgfb1i1/Tgfb2/Twist1/Wnt11/Wnt5a/Crb2/Glipr2/Heyl/Dact3/Trim62/Loxl2/Wwtr1	25
GO:0090596	sensory organ morphogenesis	38/717	187/12514	5.26727e-12	9.43514e-11	Prdm1/Bmp4/Col11a1/Col5a1/Col5a2/Col8a1/Eya1/Eya4/Fgf9/Gas1/Gata2/Gata3/Gli2/Gli3/Hoxa2/Lrig1/Kdr/Msx1/Ntn1/Ntrk2/Pitx2/Prrx1/Ptn/Prrx2/Sox2/Stra6/Tbx2/Zeb1/Tfap2a/Rarb/Twist1/Wnt5a/Cyp26b1/Slitrk6/Itga8/Fat3/Ephb1/Lrig3	38
GO:0001654	eye development	43/717	232/12514	5.37262e-12	9.56918e-11	Foxp2/Ache/Prdm1/Bmp4/Col5a1/Col5a2/Col8a1/Cyp1b1/Twist2/Foxc2/Gas1/Gata3/Gli3/Kdr/Maf/Foxc1/Meis2/Ntrk2/Pdgfra/Pdgfrb/Pitx2/Ptn/Aldh1a2/Nhs/Sox2/Adamts18/Stra6/Tbx2/Zeb1/Tfap2a/Tgfb2/Tgfbr2/Rarb/Tub/Twist1/Wt1/Slitrk6/Mab21l2/Zeb2/Fat3/Ephb1/Bcl11b/Rhoj	43
GO:0010463	mesenchymal cell proliferation	18/717	43/12514	5.64546e-12	9.99832e-11	Foxp2/Bmp2/Bmp4/Fgf9/Gas1/Hand2/Irs1/Kdr/Msx1/Nfib/Mycn/Prrx1/Ptn/Prrx2/Zeb1/Tgfbr2/Wnt11/Wnt5a	18
GO:0055007	cardiac muscle cell differentiation	24/717	79/12514	6.08237e-12	1.07116e-10	Actn2/Speg/Bmp2/Bmp4/Col14a1/Efnb2/Hey2/Mef2c/Nkx2-5/Pdgfra/Pdgfrb/Pitx2/Prkg1/Nrg1/Mylk3/Tbx3/Myocd/Rarb/Ttn/Wisp1/Wt1/Akap6/Popdc2/Nexn	24
GO:0030326	embryonic limb morphogenesis	27/717	100/12514	6.50297e-12	1.13251e-10	Bmp4/Runx2/Crabp2/Fbn2/Fgf9/Gas1/Gja5/Gli2/Gli3/Hand2/Aff3/Lef1/Msx1/Mycn/Pitx2/Prrx1/Aldh1a2/Prrx2/Sfrp2/Tbx2/Tbx3/Tfap2a/Rarb/Twist1/Wnt5a/Mfsd7b/Cyp26b1	27
GO:0035113	embryonic appendage morphogenesis	27/717	100/12514	6.50297e-12	1.13251e-10	Bmp4/Runx2/Crabp2/Fbn2/Fgf9/Gas1/Gja5/Gli2/Gli3/Hand2/Aff3/Lef1/Msx1/Mycn/Pitx2/Prrx1/Aldh1a2/Prrx2/Sfrp2/Tbx2/Tbx3/Tfap2a/Rarb/Twist1/Wnt5a/Mfsd7b/Cyp26b1	27
GO:0090287	regulation of cellular response to growth factor stimulus	36/717	172/12514	7.8007e-12	1.351e-10	Mmrn2/Angpt1/Bmp4/Cav1/Runx2/Dab2/Fbn1/Fbn2/Fgf9/Gata3/Cyr61/Kdr/Msx1/Ngfr/Sfrp2/Sfrp1/Slit2/Zeb1/Tfap2b/Myocd/Tek/Tgfb1i1/Thbs1/Wnt5a/Rnf165/Cd109/Grem2/Adamts12/Sulf1/Itga8/Crb2/Adamts3/Kcp/Sulf2/Adgra3/Zfp423	36
GO:0055024	regulation of cardiac muscle tissue development	18/717	44/12514	9.0487e-12	1.55853e-10	Bmp2/Bmp4/Col14a1/Efnb2/Erbb4/Fgf9/Hey2/Mef2c/Ncam1/Nkx2-5/Mapk11/Nrg1/Tbx2/Myocd/Tgfbr2/Wisp1/Akap6/Jph2	18
GO:0008015	blood circulation	44/717	245/12514	9.19228e-12	1.57461e-10	Asic2/Chrna7/Acta2/Angpt1/C3ar1/Cacna1g/Cav1/Cd34/Cxcr4/Cnr1/Col1a2/Ednrb/Epas1/Myh7/Foxc2/Fli1/Gja5/Hey2/Hsd11b2/Kdr/Foxc1/Mmp2/Nkx2-5/Nos3/Npr1/Npr3/Ntsr1/Prkg1/Scn5a/Sema3a/Slit2/Pde2a/Mylk3/Tgfb2/Tnni1/Ttn/Akap6/Pde5a/Chrm2/Amot/Postn/Pde3a/Gucy1a3/Popdc2	44
GO:0021537	telencephalon development	35/717	165/12514	1.02297e-11	1.7428e-10	Bmp2/Bmp4/Cdh2/Cxcr4/Col3a1/Dcx/Emx2/Nr2f1/Erbb4/Gli3/Lef1/Lhx6/Fut10/Nfib/Nrp2/Ntrk2/Reln/Cxcl12/Sema3a/Slc1a2/Slit1/Slit2/Sox2/Nrg1/Cntn2/Rarb/Wnt5a/Zeb2/Plxna4/Robo2/Dixdc1/Ccdc141/Bcl11b/Lrrk2/Slitrk5	35
GO:0022604	regulation of cell morphogenesis	60/717	408/12514	1.10144e-11	1.86634e-10	Dnm3/Chrna3/Ache/Axin2/Bmp2/Cdh2/Coro1a/Col1a1/Crabp2/Dab2/Efna5/Epha3/Epha4/Bcl11a/Lpar1/Has2/Kdr/L1cam/Lef1/Msn/Map1b/Nefl/Nefm/Ntn1/Ntrk2/Ptn/Ptprd/Ptprz1/Reln/Cxcl12/Sfrp2/Sema3a/Sfrp1/Sgk1/Slit1/Slit2/Spta1/Syt1/Syt2/Nrg1/Cntn2/Tgfb1i1/Tgfb2/Twist1/Wnt5a/Kel/Crb2/Plxna4/Robo2/Dixdc1/Glipr2/Postn/Dlc1/Dact3/Tnik/Lrrk2/Trim62/Draxin/Rhoj/Wwtr1	60
GO:0003013	circulatory system process	44/717	247/12514	1.22098e-11	2.05777e-10	Asic2/Chrna7/Acta2/Angpt1/C3ar1/Cacna1g/Cav1/Cd34/Cxcr4/Cnr1/Col1a2/Ednrb/Epas1/Myh7/Foxc2/Fli1/Gja5/Hey2/Hsd11b2/Kdr/Foxc1/Mmp2/Nkx2-5/Nos3/Npr1/Npr3/Ntsr1/Prkg1/Scn5a/Sema3a/Slit2/Pde2a/Mylk3/Tgfb2/Tnni1/Ttn/Akap6/Pde5a/Chrm2/Amot/Postn/Pde3a/Gucy1a3/Popdc2	44
GO:0055002	striated muscle cell development	27/717	103/12514	1.38822e-11	2.32712e-10	Actn2/Speg/Bmp4/Col14a1/Hey2/Igf1/Lef1/Mef2c/Neb/Nkx2-5/Pdgfra/Pdgfrb/Pitx2/Prkg1/Ryr1/Mylk3/Tbx3/Myocd/Ttn/Wisp1/Akap6/Kel/AI464131/Cacna2d2/Popdc2/Flnc/Nexn	27
GO:0060560	developmental growth involved in morphogenesis	36/717	176/12514	1.57905e-11	2.63293e-10	Bmp4/Col9a1/Crabp2/Csf1/Dclk1/Dcx/S1pr1/Efna5/Bcl11a/Kdr/L1cam/Map1b/Nrp2/Ntn1/Cxcl12/Sfrp2/Sema3a/Sfrp1/Slit1/Slit2/Syt1/Syt2/Nrg1/Tbx2/Tgfbr2/Thbs1/Rarb/Tnc/Wnt11/Wnt5a/Bnc2/Plxna4/Kif26b/Postn/Draxin/Nkd1	36
GO:0003205	cardiac chamber development	28/717	111/12514	1.58794e-11	2.63374e-10	Col11a1/Epor/Myh7/Fgf9/Foxc2/Gata3/Gja5/Hand2/Hey2/Cyr61/Mef2c/Foxc1/Nkx2-5/Pcsk5/Pitx2/Scn5a/Sfrp2/Stra6/Tbx2/Tbx3/Myocd/Tek/Tgfb2/Rarb/Tnni1/Wnt11/Wnt5a/Heyl	28
GO:0023051	regulation of signaling	174/717	1884/12514	1.73711e-11	2.86599e-10	Ano1/Mmrn2/Unc5b/Prex2/Chrna3/Ache/Chrna7/Angpt1/Rhoc/Axin2/Cspg4/Prdm1/Bmp2/Bmp4/Bmp5/Camk2a/Car2/Cav1/Runx2/Runx1/Cdh2/Cnr1/Col3a1/Col1a1/Csf1/Cyp1b1/Dab2/Dcc/Dnm1/Efna5/Epha4/Erbb4/Eya1/Ankrd6/Fbn1/Fbn2/Fgf9/Flt4/Gas1/Gata2/Gata3/Gdf10/Ghr/Gja5/Gli1/Gli2/Gli3/Lpar1/Grik2/Hand2/Hey2/Hgf/Hic1/Hmga2/Igf1/Cyr61/Igfbp3/Irs1/Kdr/Mdfic/L1cam/Lama2/Lef1/Lgals1/Mef2c/Kitl/Meis3/Msx1/Ncam1/Ngfr/Nkx2-5/N…	174
GO:0010033	response to organic substance	137/717	1368/12514	1.81148e-11	2.97305e-10	Ildr2/Ano1/Mmrn2/Ltbp4/Chrna3/Chrna5/Chrna7/Angpt1/Nr2f2/Axin2/Prdm1/Bmp2/Bmp4/Bmp5/Cav1/Runx2/Runx1/Coro1a/Cxcr4/Cnr1/Cntfr/Col3a1/Col5a2/Col6a1/Col1a1/Col1a2/Csf1/Csf2rb/Cyp1b1/Dab2/Ednrb/Efna5/Epha3/Epor/Nr2f1/Fbn1/Fbn2/Fgf9/Foxc2/Flt4/Gata3/Ghr/Gli2/Gng8/Lpar1/Has2/Hgf/Hoxa2/Cyr61/Il11ra1/Irs1/Itgb5/Kdr/Aff3/Lef1/Lmo2/Il17rd/Mef2c/Mest/Foxc1/Mme/Mmp2/Msn/Msx1/CYTB/Ncam1/Ngfr/Nkx2-5/Nos3/Nrp2/…	137
GO:0071310	cellular response to organic substance	111/717	1028/12514	2.42057e-11	3.952e-10	Ano1/Mmrn2/Ltbp4/Angpt1/Nr2f2/Axin2/Prdm1/Bmp2/Bmp4/Bmp5/Cav1/Runx2/Runx1/Coro1a/Cxcr4/Cntfr/Col3a1/Col5a2/Col6a1/Col1a1/Col1a2/Csf1/Csf2rb/Cyp1b1/Dab2/Efna5/Epha3/Epor/Nr2f1/Fbn1/Fbn2/Fgf9/Foxc2/Flt4/Gata3/Ghr/Gli2/Gng8/Lpar1/Has2/Hgf/Hoxa2/Cyr61/Il11ra1/Irs1/Itgb5/Kdr/Lef1/Lmo2/Il17rd/Mef2c/Foxc1/Mme/Mmp2/Msn/Msx1/Ngfr/Nkx2-5/Nos3/Nrp2/Ntrk2/Pdgfra/Pdgfrb/Pim1/Ryr1/Stmn2/Cxcl12/Sfrp2/Sfrp1/Sgk1…	111
GO:0060348	bone development	31/717	137/12514	2.73851e-11	4.44793e-10	Axin2/Bmp2/Bmp4/Runx2/Col9a1/Col1a1/Fli1/Gli3/Has2/Hoxb4/Igf1/Kdr/Mef2c/Mmp16/Msx1/Nab2/Pitx2/Ryr1/Sfrp2/Tal1/Tfap2a/Tgfbr2/Thbs1/Rarb/Twist1/Cyp26b1/Sulf1/Bnc2/Frem1/Smad9/Sulf2	31
GO:1901342	regulation of vasculature development	32/717	146/12514	3.20884e-11	5.18499e-10	Mmrn2/Chrna7/Anxa3/Bmp4/C3ar1/Runx1/Cd34/Cyp1b1/Foxc2/Gata2/Hey2/Hgf/Hoxa5/Kdr/Foxc1/Nos3/Pgf/Stab1/Ptn/Sfrp2/Myocd/Tek/Tgfbr2/Thbs1/Tie1/Wnt5a/Wt1/Ets1/Sulf1/Amot/Asb4/Adgra3	32
GO:0098602	single organism cell adhesion	65/717	474/12514	3.38382e-11	5.43969e-10	Lmo1/Chrna7/Boc/Bmp2/Bmp4/Cav1/Runx2/Cd34/Cdh2/Cdh5/Cdk6/Coro1a/Cldn5/Cxcr4/Cyp1b1/Dab2/Efna5/Efnb2/Bcl11a/Gata3/Gli3/Has2/Hlx/Igf1/Cyr61/Itgb5/L1cam/Lef1/Lgals1/Cd93/Ncam1/Ntn1/Pdgfra/Prkg1/Cxcl12/Sfrp1/Slit2/Snai2/Sox2/Spta1/Adamts18/Zeb1/Tek/Tgfbr2/Vav1/Wnt5a/Cyp26b1/Ntm/Itga8/Pde5a/Axl/Lsamp/Kif26b/Itpkb/Negr1/Treml2/Lrrc32/Postn/Apbb1ip/Ripk3/Bcl11b/Antxr1/Megf10/Pag1/Myl9	65
GO:0045666	positive regulation of neuron differentiation	46/717	274/12514	3.44662e-11	5.51237e-10	Ache/Bmp2/Bmp4/Bmp5/Cnr1/Cntn1/Crabp2/Dcc/Efna5/Epha3/Epha4/Bcl11a/Gata2/Gli2/Lpar1/Hgf/Hoxd3/Elavl4/L1cam/Mef2c/Map1b/Nefl/Nkx2-5/Ntn1/Ntrk2/Ptn/Ptprd/Ptprz1/Reln/Stmn2/Cxcl12/Sgk1/Sox2/Syt1/Syt2/Nrg1/Zeb1/Rarb/Dpysl3/Wnt5a/Fez1/Robo2/Negr1/Dixdc1/Heyl/Ndnf	46
GO:0060840	artery development	19/717	53/12514	3.77809e-11	6.01184e-10	Prdm1/Bmp4/Col3a1/Eya1/Foxc2/Gja5/Gli3/Hand2/Hey2/Foxc1/Pdgfrb/Prrx1/Prrx2/Stra6/Tbx2/Tfap2b/Myocd/Wnt11/Apob	19
GO:0055001	muscle cell development	28/717	115/12514	3.96207e-11	6.27276e-10	Actn2/Speg/Bmp4/Col14a1/Hey2/Igf1/Lef1/Mef2c/Neb/Nkx2-5/Pdgfra/Pdgfrb/Pitx2/Prkg1/Ryr1/Mylk3/Tbx3/Myocd/Ttn/Wisp1/Akap6/Kel/AI464131/Cacna2d2/Popdc2/Flnc/Nexn/Megf10	28
GO:0031344	regulation of cell projection organization	61/717	432/12514	4.17023e-11	6.56913e-10	Dnm3/Chrna3/Ache/Cspg4/Bmp4/Bmp5/Cav1/Cdh2/Cnr1/Cntn1/Crabp2/Dab2/Dcc/Efna5/Epha3/Epha4/Nr2f1/Bcl11a/Gap43/Gata3/Lpar1/Hgf/Elavl4/L1cam/Lgals1/Mef2c/Map1b/Nefl/Nefm/Ngfr/Ntn1/Ntrk2/Prrx1/Ptn/Ptprd/Ptprz1/Reln/Stmn2/Cxcl12/Sema3a/Sgk1/Slit1/Slit2/Syt1/Syt2/Nrg1/Cntn2/Dpysl3/Wnt5a/Ntm/Fez1/Kel/Plxna4/Robo2/Fat3/Negr1/Dixdc1/Tnik/Lrrk2/Ndnf/Draxin	61
GO:0060349	bone morphogenesis	21/717	66/12514	4.81274e-11	7.54334e-10	Axin2/Bmp4/Runx2/Col9a1/Col1a1/Gli3/Has2/Kdr/Mef2c/Mmp16/Msx1/Nab2/Sfrp2/Tfap2a/Tgfbr2/Thbs1/Rarb/Twist1/Cyp26b1/Bnc2/Frem1	21
GO:0048844	artery morphogenesis	18/717	48/12514	5.17024e-11	8.06335e-10	Prdm1/Bmp4/Col3a1/Eya1/Foxc2/Gja5/Hand2/Hey2/Foxc1/Pdgfrb/Prrx1/Prrx2/Stra6/Tbx2/Tfap2b/Myocd/Wnt11/Apob	18
GO:0001667	ameboidal-type cell migration	41/717	229/12514	5.28264e-11	8.19786e-10	Mmrn2/Angpt1/Anxa3/Nr2f2/Bmp4/Cxcr4/Cyp1b1/Ednrb/Efnb2/Erbb4/Foxc2/Flt4/Gata3/Hand2/Has2/Kdr/Lef1/Kitl/Nos3/Nrp2/Pitx2/Cxcl12/Sema3a/Slit2/Snai2/Tek/Tgfb2/Tgfbr2/Thbs1/Tns1/Twist1/Wnt11/Wnt5a/Ets1/Zeb2/Amot/Mcc/Glipr2/Cenpv/Adgra3/Loxl2	41
GO:0060562	epithelial tube morphogenesis	46/717	278/12514	5.73476e-11	8.85565e-10	Angpt1/Bmp2/Bmp4/Cxcr4/Csf1/Efnb2/Epha4/Eya1/Foxc2/Gata3/Gli2/Gli3/Hand2/Hoxa5/Hoxb7/Igf1/Kdr/Lef1/Mef2c/Nkx2-5/Mycn/Ntn1/Pgf/Pitx2/Aldh1a2/Cxcl12/Sfrp2/Sfrp1/Slit2/Sox2/Tbx2/Tbx3/Tcf21/Tfap2a/Tek/Tgfbr2/Tnc/Twist1/Wnt2b/Wnt5a/Wt1/Adamts12/Zeb2/Kif26b/Dlc1/Rasip1	46
GO:0003231	cardiac ventricle development	24/717	87/12514	5.92684e-11	9.1074e-10	Col11a1/Epor/Myh7/Fgf9/Foxc2/Gata3/Gja5/Hand2/Hey2/Cyr61/Mef2c/Foxc1/Nkx2-5/Pitx2/Scn5a/Sfrp2/Stra6/Tbx3/Myocd/Tgfb2/Tnni1/Wnt11/Wnt5a/Heyl	24
GO:0030198	extracellular matrix organization	32/717	150/12514	6.80501e-11	1.03553e-09	Emilin1/Col11a1/Col14a1/Col3a1/Col5a1/Col5a2/Col1a1/Col1a2/Cyp1b1/Foxc2/Has2/Cyr61/Foxc1/Nid1/Pdgfra/Sfrp2/Tfap2a/Tgfb2/Tgfbi/Adamts20/Wt1/Ets1/Sulf1/Itga8/Postn/Ripk3/Ccdc80/Ndnf/Sulf2/Mfap4/Crispld2/Loxl2	32
GO:0043062	extracellular structure organization	32/717	150/12514	6.80501e-11	1.03553e-09	Emilin1/Col11a1/Col14a1/Col3a1/Col5a1/Col5a2/Col1a1/Col1a2/Cyp1b1/Foxc2/Has2/Cyr61/Foxc1/Nid1/Pdgfra/Sfrp2/Tfap2a/Tgfb2/Tgfbi/Adamts20/Wt1/Ets1/Sulf1/Itga8/Postn/Ripk3/Ccdc80/Ndnf/Sulf2/Mfap4/Crispld2/Loxl2	32
GO:0055013	cardiac muscle cell development	18/717	49/12514	7.74043e-11	1.1675e-09	Actn2/Speg/Bmp4/Col14a1/Hey2/Nkx2-5/Pdgfra/Pdgfrb/Pitx2/Prkg1/Mylk3/Tbx3/Myocd/Ttn/Wisp1/Akap6/Popdc2/Nexn	18
GO:0072089	stem cell proliferation	29/717	126/12514	7.74673e-11	1.1675e-09	Foxp2/Bmp2/Bmp4/Cd34/Fgf9/Gas1/Gli3/Hand2/Hmga2/Irs1/Kdr/Lef1/Kitl/Msx1/Nfib/Mycn/Prrx1/Ptn/Prrx2/Sfrp2/Snai2/Sox2/Tbx3/Zeb1/Tgfbr2/Wnt11/Wnt2b/Wnt5a/Lrrk2	29
GO:0001649	osteoblast differentiation	34/717	168/12514	7.92056e-11	1.18798e-09	Axin2/Bmp2/Bmp4/Runx2/Cdk6/Col6a1/Vcan/Twist2/Fbn2/Fgf9/Gdf10/Gli1/Gli2/Gli3/Hand2/Hoxa2/Igf1/Cyr61/Lef1/Mef2c/Mrc2/Pth1r/Sfrp2/Sfrp1/Snai2/Sox2/Rassf2/Tnc/Twist1/Wnt11/Tmem119/Gabbr1/Hemgn/Wwtr1	34
GO:0048858	cell projection morphogenesis	75/717	600/12514	8.82343e-11	1.3171e-09	Dnm3/Unc5b/Prex2/Chrna3/Ache/Boc/Cdh11/Cdh2/Chl1/Cxcr4/Crabp2/Crmp1/Dclk1/Dcc/Dcx/Efna5/Efnb2/Epha4/Bcl11a/Gap43/Gas1/Gata3/Gli2/Gli3/Hoxa2/Elavl4/Kdr/Kif5a/Kif5c/L1cam/Lama2/Ntng2/Map1b/Nes/Nfib/Nefl/Nefm/Ngfr/Nrp2/Ntn1/Ntrk2/Ptprd/Ptprz1/Reln/Cxcl12/Sema3a/Sgk1/Slit1/Slit2/Syt1/Syt2/Nrg1/Cntn2/Tgfb2/Tubb3/Unc5c/Wnt5a/Rnf165/Kel/Slitrk6/Plxna4/Slitrk2/Robo2/Ephb1/Nrk/Dixdc1/Postn/Bcl11b/Tnik/Lrr…	75
GO:0008285	negative regulation of cell proliferation	59/717	418/12514	9.00165e-11	1.33734e-09	Nr2f2/Axin2/Prdm1/Bmp2/Bmp4/Bmp5/Cav1/Runx1/Cdh5/Cdk6/Cyp1b1/Dab2/Twist2/Efnb2/Erbb4/Gas1/Gata2/Gata3/Gli3/P3h3/Igf1/Igfbp3/Mef2c/Msx1/Nfib/Nos3/Npr1/Npr3/Mapk11/Pth1r/Ptn/Ptprz1/Aldh1a2/Sfrp2/Sfrp1/Slit2/Snai2/Sox2/Tns2/Zeb1/Tfap2a/Tfap2b/Myocd/Tgfb2/Tgfbr2/Thbs1/Rarb/Wnt11/Wnt5a/Wt1/Cd109/Sulf1/Pde5a/Nrk/Mcc/Lrrc32/Dlc1/Gabbr1/Bcl11b	59
GO:0031589	cell-substrate adhesion	41/717	233/12514	9.25529e-11	1.36353e-09	Emilin1/Actn2/Angpt1/Cd34/Cdk6/Coro1a/Col13a1/Col3a1/Col8a1/Col1a1/Csf1/Dab2/Efna5/Epha3/Col26a1/Has2/Hoxa7/Hoxd3/Cyr61/Itgb5/Kdr/Lgals1/Nid1/Nid2/Ptn/Ptprz1/Sfrp1/Sned1/Cntn2/Tek/Thbs1/Adamts12/Itga8/Axl/Ephb1/Frem1/Postn/Dlc1/Ccdc80/Ndnf/Antxr1	41
GO:0048754	branching morphogenesis of an epithelial tube	30/717	135/12514	9.26493e-11	1.36353e-09	Angpt1/Bmp2/Bmp4/Cxcr4/Csf1/Eya1/Foxc2/Gli2/Gli3/Hoxa5/Hoxb7/Igf1/Kdr/Lef1/Mycn/Pgf/Pitx2/Cxcl12/Sfrp2/Slit2/Sox2/Tbx3/Tcf21/Tek/Tgfbr2/Tnc/Wnt2b/Wnt5a/Wt1/Rasip1	30
GO:0060419	heart growth	20/717	62/12514	1.05309e-10	1.5426e-09	Col14a1/S1pr1/Erbb4/Fgf9/Foxc2/Hey2/Mef2c/Foxc1/Ncam1/Nkx2-5/Prkg1/Mapk11/Tbx2/Myocd/Tgfb2/Tgfbr2/Ttn/Wisp1/Wt1/Akap6	20
GO:0051128	regulation of cellular component organization	151/717	1601/12514	1.27823e-10	1.86368e-09	Dnm3/Synpo/Mybpc1/Chrna3/Asic2/Ache/Actn2/Add2/Angpt1/Ank1/Axin2/Cspg4/Bmp2/Bmp4/Bmp5/Cav1/Cdh2/Coro1a/Cnn2/Cnr1/Cntn1/Col14a1/Col5a1/Col1a1/Crabp2/Dab2/Dcc/S1pr1/Efna5/Stom/Epha3/Epha4/Nr2f1/Bcl11a/Kcnn3/Foxc2/Flt4/Gap43/Gas1/Gata2/Gata3/Lpar1/Has2/Hey2/Hgf/Elavl4/Igf1/Cyr61/Igfbp3/Kdr/L1cam/Lef1/Lgals1/Lrrn1/Lrrn3/Mef2c/Msn/Msx1/Map1a/Map1b/Ncam1/Neb/Nefl/Nefm/Ngfr/Nkx2-5/Ntn1/Ntrk2/Pdgfrb/Prrx…	151
GO:0016202	regulation of striated muscle tissue development	23/717	83/12514	1.34817e-10	1.94755e-09	Boc/Bmp2/Bmp4/Col14a1/Efnb2/Erbb4/Fgf9/Hey2/Lef1/Mef2c/Ncam1/Nkx2-5/Mapk11/Nrg1/Tbx2/Myocd/Tgfbr2/Twist1/Wisp1/Cyp26b1/Akap6/Jph2/Megf10	23
GO:0072006	nephron development	23/717	83/12514	1.34817e-10	1.94755e-09	Angpt1/Bmp2/Bmp4/C3ar1/Eya1/Foxc2/Gata3/Gli3/Hoxb7/Mef2c/Nid1/Pdgfra/Pdgfrb/Pgf/Tcf21/Tfap2b/Wnt2b/Wt1/Sulf1/Kif26b/Basp1/Sulf2/Wwtr1	23
GO:0001764	neuron migration	28/717	121/12514	1.43849e-10	2.06848e-09	Nr2f2/Chl1/Cxcr4/Col3a1/Dclk1/Dcc/Dcx/Nr2f1/Erbb4/Gata2/Gata3/Lhx6/Mef2c/Nrp2/Ntn1/Ntrk2/Pitx2/Prkg1/Ptprz1/Reln/Cxcl12/Sema3a/Nrg1/Cntn2/Twist1/Axl/Fat3/Ndnf	28
GO:0050769	positive regulation of neurogenesis	51/717	337/12514	1.46347e-10	2.09479e-09	Ache/Bmp2/Bmp4/Bmp5/Cxcr4/Cnr1/Cntn1/Crabp2/Csf1/Dcc/Efna5/Epha3/Epha4/Bcl11a/Gata2/Gli2/Gli3/Lpar1/Hgf/Hoxd3/Elavl4/Kdr/L1cam/Mef2c/Map1b/Nefl/Nkx2-5/Ntn1/Ntrk2/Ptn/Ptprd/Ptprz1/Reln/Stmn2/Cxcl12/Sema3a/Sgk1/Sox2/Syt1/Syt2/Nrg1/Zeb1/Rarb/Dpysl3/Wnt5a/Fez1/Robo2/Negr1/Dixdc1/Heyl/Ndnf	51
GO:0071495	cellular response to endogenous stimulus	74/717	596/12514	1.63295e-10	2.32676e-09	Ltbp4/Nr2f2/Bmp2/Bmp4/Bmp5/Cav1/Runx2/Runx1/Coro1a/Col3a1/Col5a2/Col6a1/Col1a1/Col1a2/Dab2/Nr2f1/Fbn1/Fbn2/Fgf9/Foxc2/Gata3/Ghr/Has2/Cyr61/Irs1/Itgb5/Kdr/Lef1/Lmo2/Mef2c/Mmp2/Msn/Msx1/Ngfr/Nkx2-5/Nos3/Ntrk2/Pdgfra/Pdgfrb/Ryr1/Stmn2/Sfrp2/Sfrp1/Sgk1/Slc2a4/Slit2/Snai2/Pde2a/Tbc1d4/Zeb1/Tfap2b/Myocd/Tgfb1i1/Tgfb2/Tgfbr2/Thbs1/Rarb/Wnt5a/Wt1/Rnf165/Cd109/Akap6/Grem2/Adamts12/Sulf1/Itga8/Crb2/Kcp/Rra…	74
GO:0051179	localization	289/717	3701/12514	1.73454e-10	2.46032e-09	Ildr2/Ano1/Slc6a15/Dnm3/Itga9/Mmrn2/Kdelr3/Ltbp4/Mybpc1/Chrna3/Chrna5/Asic2/Ache/Lyve1/Chrna7/Actn2/Adcyap1r1/Add2/Angpt1/Ank1/Anxa3/Apba2/Nr2f2/Mmp28/Atp1b2/Axin2/Cspg4/Fabp7/Bmp2/Bmp4/C3ar1/Cacna1g/Camk2a/Car2/Cav1/Runx1/Cd34/Entpd1/Cdh2/Chl1/Coro1a/Cxcr4/Cnn2/Cnr1/Cntn1/Col3a1/Col5a1/Col1a1/Crabp1/Crabp2/Csf1/Vcan/Cyp1b1/Dab2/Dclk1/Dcc/Dcx/Dnm1/S1pr1/Ednrb/Efna5/Efnb2/Emx2/Stom/Epha3/Epha4/Nr2…	289
GO:0048634	regulation of muscle organ development	23/717	84/12514	1.75787e-10	2.48218e-09	Boc/Bmp2/Bmp4/Col14a1/Efnb2/Erbb4/Fgf9/Hey2/Lef1/Mef2c/Ncam1/Nkx2-5/Mapk11/Nrg1/Tbx2/Myocd/Tgfbr2/Twist1/Wisp1/Cyp26b1/Akap6/Jph2/Megf10	23
GO:0003206	cardiac chamber morphogenesis	24/717	92/12514	2.12769e-10	2.97718e-09	Col11a1/Epor/Myh7/Fgf9/Foxc2/Gata3/Gja5/Hand2/Hey2/Cyr61/Mef2c/Foxc1/Nkx2-5/Pitx2/Sfrp2/Tbx2/Tbx3/Tek/Tgfb2/Rarb/Tnni1/Wnt11/Wnt5a/Heyl	24
GO:0016337	single organismal cell-cell adhesion	59/717	427/12514	2.13088e-10	2.97718e-09	Lmo1/Chrna7/Boc/Bmp2/Bmp4/Cav1/Runx2/Cd34/Cdh2/Cdh5/Cdk6/Coro1a/Cldn5/Cxcr4/Cyp1b1/Efna5/Efnb2/Bcl11a/Gata3/Gli3/Has2/Hlx/Igf1/Cyr61/Itgb5/L1cam/Lef1/Lgals1/Cd93/Ncam1/Ntn1/Pdgfra/Prkg1/Cxcl12/Slit2/Snai2/Sox2/Spta1/Adamts18/Zeb1/Tek/Tgfbr2/Vav1/Wnt5a/Cyp26b1/Ntm/Pde5a/Lsamp/Kif26b/Itpkb/Negr1/Treml2/Lrrc32/Apbb1ip/Ripk3/Bcl11b/Megf10/Pag1/Myl9	59
GO:0007178	transmembrane receptor protein serine/threonine kinase signaling pathway	39/717	220/12514	2.13691e-10	2.97718e-09	Ltbp4/Bmp2/Bmp4/Bmp5/Cav1/Runx2/Col3a1/Col1a2/Dab2/Fbn1/Fbn2/Fgf9/Gdf10/Cyr61/Itgb5/Kdr/Lef1/Msx1/Nkx2-5/Sfrp2/Sfrp1/Zeb1/Tfap2b/Myocd/Tgfb1i1/Tgfb2/Tgfbr2/Thbs1/Wnt5a/Rnf165/Cd109/Grem2/Sulf1/Itga8/Crb2/Kcp/Smad9/Zfp423/Wwtr1	39
GO:0070887	cellular response to chemical stimulus	128/717	1296/12514	2.48973e-10	3.45338e-09	Ano1/Itga9/Mmrn2/Ltbp4/Asic2/Angpt1/Nr2f2/Mmp28/Axin2/Prdm1/Bmp2/Bmp4/Bmp5/C3ar1/Cav1/Runx2/Runx1/Cd34/Coro1a/Cxcr4/Cntfr/Col3a1/Col5a2/Col6a1/Col1a1/Col1a2/Csf1/Csf2rb/Cyp1b1/Dab2/Ednrb/Efna5/Epas1/Epha3/Epor/Nr2f1/Fbn1/Fbn2/Fgf9/Foxc2/Flt4/Gata3/Ghr/Gli2/Gng8/Lpar1/Has2/Hgf/Hoxa2/Hoxb9/Cyr61/Il11ra1/Irs1/Itgb5/Kdr/Lef1/Lmo2/Il17rd/Mef2c/Foxc1/Mme/Mmp2/Mpp1/Msn/Msx1/Ngfr/Nkx2-5/Nos3/Nrp2/Ntrk2/P…	128
GO:0010646	regulation of cell communication	172/717	1917/12514	2.56863e-10	3.54713e-09	Ano1/Mmrn2/Unc5b/Prex2/Chrna3/Chrna7/Angpt1/Rhoc/Axin2/Cspg4/Prdm1/Bmp2/Bmp4/Bmp5/Camk2a/Car2/Cav1/Runx2/Runx1/Cdh2/Cnr1/Col3a1/Col1a1/Csf1/Cyp1b1/Dab2/Dcc/Dnm1/Efna5/Epha4/Erbb4/Eya1/Ankrd6/Fbn1/Fbn2/Fgf9/Flt4/Gas1/Gata2/Gata3/Gdf10/Ghr/Gja5/Gli1/Gli2/Gli3/Lpar1/Grik2/Hand2/Hey2/Hgf/Hic1/Hmga2/Igf1/Cyr61/Igfbp3/Irs1/Kdr/Mdfic/L1cam/Lama2/Lef1/Lgals1/Mef2c/Kitl/Meis3/Msx1/Ncam1/Ngfr/Nkx2-5/Ntrk2/…	172
GO:1901861	regulation of muscle tissue development	23/717	86/12514	2.94954e-10	4.05528e-09	Boc/Bmp2/Bmp4/Col14a1/Efnb2/Erbb4/Fgf9/Hey2/Lef1/Mef2c/Ncam1/Nkx2-5/Mapk11/Nrg1/Tbx2/Myocd/Tgfbr2/Twist1/Wisp1/Cyp26b1/Akap6/Jph2/Megf10	23
GO:0007267	cell-cell signaling	71/717	569/12514	3.16884e-10	4.33777e-09	Ildr2/Ano1/Ltbp4/Chrna3/Chrna7/Apba2/Bmp2/Bmp4/Cacna1g/Camk2a/Car2/Runx1/Cd34/Cdh8/Chrm4/Cnr1/Dab2/Dnm1/Efna5/Erbb4/Fgf9/Gabra3/Gata3/Gja5/Gli1/Gli2/Lrp2/Grid1/Grik2/Hgf/Hmga2/Hoxa5/Cyr61/Irs1/Kdr/Lama2/Mef2c/Ngfr/Nrxn2/Ntrk2/Ntsr1/Plat/Stab1/Reln/Scn5a/Sfrp1/Sox2/Syt1/Syt2/Cntn2/Tbx3/Tfap2a/Tfap2b/Pcdh17/Tnc/Wisp1/Wnt11/Wnt2b/Wnt5a/Chrm2/Gria3/Nell2/Gabbr1/Stx1b/Cacna2d2/Clstn2/Lrrk2/Oxct1/Syde1…	71
GO:0043010	camera-type eye development	37/717	204/12514	3.19649e-10	4.34318e-09	Foxp2/Ache/Bmp4/Col8a1/Cyp1b1/Twist2/Foxc2/Gas1/Gata3/Gli3/Kdr/Maf/Foxc1/Ntrk2/Pdgfra/Pdgfrb/Pitx2/Ptn/Aldh1a2/Nhs/Sox2/Stra6/Tbx2/Zeb1/Tfap2a/Tgfbr2/Rarb/Tub/Twist1/Wt1/Slitrk6/Mab21l2/Zeb2/Fat3/Ephb1/Bcl11b/Rhoj	37
GO:0021954	central nervous system neuron development	19/717	59/12514	3.20051e-10	4.34318e-09	Cdh11/Dclk1/Dcc/Dcx/Epha4/Gata2/Gli2/Lhx6/Nfib/Nrp2/Ntrk2/Sema3a/Slit2/Cntn2/Tfap2a/Wnt5a/Plxna4/Robo2/Ephb1	19
GO:0090092	regulation of transmembrane receptor protein serine/threonine kinase signaling pathway	30/717	142/12514	3.46489e-10	4.68169e-09	Bmp2/Bmp4/Bmp5/Cav1/Dab2/Fbn1/Fbn2/Fgf9/Gdf10/Cyr61/Kdr/Msx1/Sfrp2/Sfrp1/Zeb1/Tfap2b/Myocd/Tgfb1i1/Tgfb2/Thbs1/Wnt5a/Rnf165/Cd109/Grem2/Sulf1/Itga8/Crb2/Kcp/Zfp423/Wwtr1	30
GO:0055006	cardiac cell development	18/717	53/12514	3.48403e-10	4.68734e-09	Actn2/Speg/Bmp4/Col14a1/Hey2/Nkx2-5/Pdgfra/Pdgfrb/Pitx2/Prkg1/Mylk3/Tbx3/Myocd/Ttn/Wisp1/Akap6/Popdc2/Nexn	18
GO:1902533	positive regulation of intracellular signal transduction	69/717	548/12514	3.86944e-10	5.18362e-09	Unc5b/Chrna7/Angpt1/Rhoc/Cspg4/Bmp2/Bmp4/Cav1/Cdh2/Col3a1/Csf1/Cyp1b1/Dab2/Dcc/Epha4/Erbb4/Ankrd6/Fgf9/Flt4/Gata3/Ghr/Lpar1/Hgf/Hic1/Igf1/Igfbp3/Kdr/Mdfic/L1cam/Lgals1/Mef2c/Kitl/Meis3/Msx1/Ncam1/Ngfr/Ntrk2/Pdgfra/Pdgfrb/Reln/Sox2/Stra6/Nrg1/Rassf2/Tek/Tgfb2/Thbs1/Wnt11/Wnt5a/Akap6/Zeb2/Pde5a/Axl/Nrk/Tnfrsf19/Itpkb/AI464131/Dixdc1/Glipr2/Rragd/Ripk3/Tnik/Lrrk2/Trim62/Steap3/1810011O10Rik/Zc3hav1/…	69
GO:0072073	kidney epithelium development	22/717	80/12514	4.00245e-10	5.339e-09	Bmp2/Bmp4/Efnb2/Epha4/Eya1/Foxc2/Gata3/Gli3/Hoxb7/Mef2c/Foxc1/Pgf/Slit2/Tcf21/Tfap2b/Rarb/Wnt2b/Wt1/Robo2/Kif26b/Basp1/Wwtr1	22
GO:0032990	cell part morphogenesis	75/717	621/12514	4.42727e-10	5.88064e-09	Dnm3/Unc5b/Prex2/Chrna3/Ache/Boc/Cdh11/Cdh2/Chl1/Cxcr4/Crabp2/Crmp1/Dclk1/Dcc/Dcx/Efna5/Efnb2/Epha4/Bcl11a/Gap43/Gas1/Gata3/Gli2/Gli3/Hoxa2/Elavl4/Kdr/Kif5a/Kif5c/L1cam/Lama2/Ntng2/Map1b/Nes/Nfib/Nefl/Nefm/Ngfr/Nrp2/Ntn1/Ntrk2/Ptprd/Ptprz1/Reln/Cxcl12/Sema3a/Sgk1/Slit1/Slit2/Syt1/Syt2/Nrg1/Cntn2/Tgfb2/Tubb3/Unc5c/Wnt5a/Rnf165/Kel/Slitrk6/Plxna4/Slitrk2/Robo2/Ephb1/Nrk/Dixdc1/Postn/Bcl11b/Tnik/Lrr…	75
GO:0030855	epithelial cell differentiation	53/717	369/12514	4.48758e-10	5.9356e-09	Nr2f2/Prdm1/Bmp2/Bmp4/Bmp5/Cav1/Cdh2/Cdk6/Cxcr4/Dab2/S1pr3/Ednrb/Erbb4/Eya1/Foxc2/Gata3/Gli1/Gli2/Gli3/Hey2/Hoxa5/Hoxa7/Hoxb5/Igf1/Kdr/Lef1/Maf/Mef2c/Kitl/Msn/Nfib/Mycn/Sox2/Pde2a/Tbx3/Tcf21/Zeb1/Tfap2a/Tgfb1i1/Tgfb2/Rarb/Adamts20/Wnt11/Wnt5a/Wt1/Cyp26b1/Cd109/Slitrk6/Zeb2/Bcl11b/Basp1/Palld/Wwtr1	53
GO:0021885	forebrain cell migration	18/717	54/12514	4.95002e-10	6.51975e-09	Cxcr4/Dcx/Emx2/Gli3/Lhx6/Fut10/Nrp2/Reln/Cxcl12/Sema3a/Slit1/Slit2/Nrg1/Cntn2/Axl/Dixdc1/Ccdc141/Lrrk2	18
GO:0009966	regulation of signal transduction	152/717	1647/12514	5.43245e-10	7.12523e-09	Mmrn2/Unc5b/Prex2/Chrna7/Angpt1/Rhoc/Axin2/Cspg4/Prdm1/Bmp2/Bmp4/Bmp5/Cav1/Runx2/Runx1/Cdh2/Col3a1/Col1a1/Csf1/Cyp1b1/Dab2/Dcc/Dnm1/Epha4/Erbb4/Eya1/Ankrd6/Fbn1/Fbn2/Fgf9/Flt4/Gas1/Gata2/Gata3/Gdf10/Ghr/Gli1/Gli2/Gli3/Lpar1/Grik2/Hand2/Hey2/Hgf/Hic1/Hmga2/Igf1/Cyr61/Igfbp3/Irs1/Kdr/Mdfic/L1cam/Lef1/Lgals1/Mef2c/Kitl/Meis3/Msx1/Ncam1/Ngfr/Nkx2-5/Ntrk2/Pdgfra/Pdgfrb/Prrx1/Rspo1/Ptprd/Reln/Rgs5/Prrx…	152
GO:0010464	regulation of mesenchymal cell proliferation	15/717	37/12514	5.84742e-10	7.63756e-09	Foxp2/Bmp4/Fgf9/Gas1/Irs1/Kdr/Nfib/Mycn/Prrx1/Ptn/Prrx2/Zeb1/Tgfbr2/Wnt11/Wnt5a	15
GO:0009719	response to endogenous stimulus	86/717	764/12514	7.6084e-10	9.89641e-09	Ltbp4/Chrna3/Chrna5/Chrna7/Nr2f2/Bmp2/Bmp4/Bmp5/Cav1/Runx2/Runx1/Coro1a/Cnr1/Col3a1/Col5a2/Col6a1/Col1a1/Col1a2/Dab2/Nr2f1/Fbn1/Fbn2/Fgf9/Foxc2/Gata3/Ghr/Has2/Cyr61/Irs1/Itgb5/Kdr/Lef1/Lmo2/Mef2c/Mmp2/Msn/Msx1/CYTB/Ncam1/Ngfr/Nkx2-5/Nos3/Ntrk2/Pdgfra/Pdgfrb/Pygm/Ryr1/Stmn2/Sfrp2/Sord/Sfrp1/Sgk1/Slc1a2/Slc2a4/Slit2/Snai2/Pde2a/Tbc1d4/Zeb1/Tfap2b/Myocd/Tek/Tgfb1i1/Tgfb2/Tgfbr2/Mylip/Thbs1/Rarb/Trpc…	86
GO:0048565	digestive tract development	24/717	98/12514	8.71141e-10	1.12697e-08	Prdm1/Col3a1/Ednrb/Fgf9/Gata2/Gata3/Gli2/Gli3/Hlx/Hoxa5/Pcsk5/Pdgfra/Pitx2/Aldh1a2/Sfrp2/Sfrp1/Stra6/Tbx2/Tcf21/Myocd/Rarb/Wnt11/Wnt5a/Clmp	24
GO:0003012	muscle system process	34/717	183/12514	8.73607e-10	1.12697e-08	Mybpc1/Cald1/Chrna3/Actn2/Acta2/Cacna1g/Cav1/Cxcr4/Col14a1/Ednrb/Myh7/Gja5/Hey2/Igf1/Mef2c/Myom1/Nkx2-5/Nos3/Prkg1/Ryr1/Scn5a/Myocd/Tnni1/Tpm2/Trpc3/Ttn/Wisp1/Akap6/Sulf1/Pde5a/Chrm2/Calcrl/Gucy1a3/Sulf2	34
GO:0055017	cardiac muscle tissue growth	18/717	56/12514	9.72854e-10	1.24985e-08	Col14a1/S1pr1/Erbb4/Fgf9/Foxc2/Hey2/Mef2c/Foxc1/Ncam1/Nkx2-5/Prkg1/Mapk11/Tbx2/Myocd/Tgfb2/Tgfbr2/Wisp1/Akap6	18
GO:0040008	regulation of growth	59/717	446/12514	1.19057e-09	1.52332e-08	Bmp4/Col14a1/Crabp2/Csf1/Dab2/Efna5/Erbb4/Bcl11a/Fgf9/Foxc2/Flt4/Gap43/Gas1/Ghr/Hey2/Hlx/Hmga2/Igf1/Cyr61/Igfbp3/L1cam/Lef1/Mef2c/Foxc1/Msx1/Map1b/Ncam1/Nkx2-5/Ntn1/Mapk11/Scd1/Cxcl12/Sfrp2/Sema3a/Sfrp1/Sgk1/Slit1/Slit2/Syt1/Syt2/Nrg1/Tbx2/Myocd/Tgfb2/Tgfbr2/Wisp1/Wnt11/Wnt5a/Wt1/Mfsd7b/Akap6/Plxna4/Nrk/Crim1/Nell2/Cacna2d2/Dact3/Draxin/Nkd1	59
GO:0002682	regulation of immune system process	76/717	648/12514	1.29939e-09	1.65579e-08	Lmo1/Angpt1/Mmp28/Prdm1/Bmp4/C3ar1/Car2/Cav1/Runx1/Cdk6/Coro1a/Cnr1/Col3a1/Csf1/Twist2/Efnb2/Stom/Colec12/Gata2/Gata3/Gli3/Hbb-b2/Hlx/Hoxa5/Hoxa7/Hoxb8/Igf1/Kdr/Lef1/Lgals1/Lmo2/Cd93/Mef2c/Foxc1/Kitl/Mmp2/Mpp1/Meis2/Msn/Map1a/Myom1/Ptprd/Scn1a/Cxcl12/Sfrp1/Slit2/Spta1/Tal1/Zeb1/Rassf2/Tek/Tgfb2/Tgfbr2/Thbs1/Vav1/Wnt5a/Adgrf5/Cyp26b1/Ets1/Klhl6/D430041D05Rik/Pde5a/Axl/Itpkb/Atp11c/Aim2/Lrrc32/Ripk…	76
GO:0014033	neural crest cell differentiation	17/717	51/12514	1.50701e-09	1.91259e-08	Ednrb/Erbb4/Foxc2/Hand2/Lef1/Mef2c/Foxc1/Kitl/Nrp2/Pitx2/Aldh1a2/Sema3a/Sfrp1/Snai2/Tfap2a/Twist1/Zeb2	17
GO:0001570	vasculogenesis	20/717	71/12514	1.57963e-09	1.98864e-08	Angpt1/Cav1/Cd34/Epor/Fgf9/Has2/Hey2/Kdr/Nkx2-5/Ntrk2/Pdgfrb/Pitx2/Myocd/Tek/Tgfbr2/Tie1/Wt1/Amot/Asb4/Rasip1	20
GO:0042476	odontogenesis	20/717	71/12514	1.57963e-09	1.98864e-08	Axin2/Bmp2/Bmp4/Runx2/Cd34/Col1a1/Csf1/Gas1/Gli2/Gli3/Hand2/Lef1/Foxc1/Msx1/Ngfr/Pdgfra/Pitx2/Tfap2a/Bcl11b/Sp6	20
GO:0050768	negative regulation of neurogenesis	35/717	197/12514	1.71991e-09	2.15659e-08	Dnm3/Cspg4/Bmp4/Cav1/Col3a1/Dab2/Ednrb/Epha4/Nr2f1/Erbb4/Bcl11a/Gli3/Lpar1/Hmga2/Hoxa2/Lgals1/Ngfr/Mycn/Ntn1/Ptn/Ptprz1/Stmn2/Sema3a/Slit1/Slit2/Sox2/Nrg1/Cntn2/Dpysl3/Wnt5a/Ntm/Zfp536/Fat3/Dixdc1/Draxin	35
GO:0010770	positive regulation of cell morphogenesis involved in differentiation	29/717	143/12514	1.877e-09	2.34419e-08	Ache/Axin2/Bmp2/Col1a1/Crabp2/Dab2/Efna5/Epha4/Bcl11a/Has2/L1cam/Lef1/Map1b/Nefl/Ntn1/Ntrk2/Ptprd/Reln/Cxcl12/Sgk1/Nrg1/Tgfb1i1/Tgfb2/Twist1/Crb2/Robo2/Dixdc1/Glipr2/Wwtr1	29
GO:0002062	chondrocyte differentiation	20/717	72/12514	2.07138e-09	2.57182e-08	Axin2/Bmp2/Bmp4/Runx2/Col11a1/Fgf9/Gli2/Gli3/Maf/Mef2c/Nfib/Pth1r/Sfrp2/Snai2/Tgfbr2/Rarb/Adamts12/Sulf1/Sulf2/Loxl2	20
GO:0071772	response to BMP	24/717	102/12514	2.08604e-09	2.57182e-08	Bmp2/Bmp4/Bmp5/Cav1/Runx2/Fbn1/Gata3/Cyr61/Kdr/Lef1/Msx1/Nkx2-5/Sfrp2/Sfrp1/Tfap2b/Wnt5a/Rnf165/Grem2/Adamts12/Sulf1/Crb2/Kcp/Smad9/Zfp423	24
GO:0071773	cellular response to BMP stimulus	24/717	102/12514	2.08604e-09	2.57182e-08	Bmp2/Bmp4/Bmp5/Cav1/Runx2/Fbn1/Gata3/Cyr61/Kdr/Lef1/Msx1/Nkx2-5/Sfrp2/Sfrp1/Tfap2b/Wnt5a/Rnf165/Grem2/Adamts12/Sulf1/Crb2/Kcp/Smad9/Zfp423	24
GO:0055123	digestive system development	25/717	110/12514	2.09208e-09	2.57182e-08	Prdm1/Col3a1/Ednrb/Fgf9/Gata2/Gata3/Gli2/Gli3/Hlx/Hoxa5/Igf1/Pcsk5/Pdgfra/Pitx2/Aldh1a2/Sfrp2/Sfrp1/Stra6/Tbx2/Tcf21/Myocd/Rarb/Wnt11/Wnt5a/Clmp	25
GO:0050877	neurological system process	59/717	454/12514	2.36572e-09	2.89684e-08	Ano1/Foxp2/Asic2/Chrna7/Fabp7/Chl1/Chrm4/Cnr1/Col11a1/Col1a1/Dnm1/Ednrb/Epas1/Eya4/Aff2/Grik2/Hgf/Hoxb8/Elavl4/Igf1/Lrig1/Lef1/Mef2c/Mme/Meis2/Map1a/Ncam1/Nefl/Ngfr/Nrxn2/Ntrk2/Ntsr1/Plcb2/Ptn/Ptprz1/Igdcc3/Reln/Scn1a/Scn3a/Scn5a/Sgk1/Snai2/Sox2/Stra6/Nrg1/Ptchd1/Cntn2/Tfap2a/Amph/Tub/Slitrk6/Itga8/Pde5a/Chrm2/Rgs9bp/Rbfox1/Lrrn4/Sorcs3/Piezo2	59
GO:0032835	glomerulus development	14/717	35/12514	2.72942e-09	3.32919e-08	Angpt1/Bmp4/C3ar1/Foxc2/Mef2c/Nid1/Pdgfra/Pdgfrb/Tcf21/Wt1/Sulf1/Basp1/Sulf2/Wwtr1	14
GO:0030111	regulation of Wnt signaling pathway	34/717	191/12514	2.79421e-09	3.39501e-08	Axin2/Bmp2/Cav1/Cdh2/Col1a1/Dab2/Ankrd6/Fgf9/Gli1/Gli3/Hic1/Mdfic/Lef1/Nkx2-5/Rspo1/Sfrp2/Sfrp1/Snai2/Sox2/Wnt11/Wnt2b/Wnt5a/Apc2/Sulf1/Zeb2/Mcc/Dixdc1/Dact3/Wls/Draxin/Sulf2/Rspo3/Nkd1/Wwtr1	34
GO:0021953	central nervous system neuron differentiation	26/717	120/12514	2.96834e-09	3.59265e-08	Cdh11/Dclk1/Dcc/Dcx/Epha4/Erbb4/Gata2/Gli2/Gli3/Lef1/Lhx6/Nfib/Nrp2/Ntrk2/Sema3a/Slit2/Sox2/Tal1/Cntn2/Tfap2a/Wnt5a/Plxna4/Robo2/Ephb1/Bcl11b/Draxin	26
GO:0051147	regulation of muscle cell differentiation	23/717	96/12514	3.10272e-09	3.74085e-08	Boc/Bmp2/Bmp4/Smyd1/Col14a1/Efnb2/Igfbp3/Mbnl3/Mef2c/Msx1/Nkx2-5/Tmsb4x/Cxcl12/Nrg1/Mylk3/Tbx3/Zeb1/Myocd/Wisp1/Cyp26b1/Akap6/Ehd2/Megf10	23
GO:0048701	embryonic cranial skeleton morphogenesis	15/717	41/12514	3.193e-09	3.83495e-08	Bmp4/Runx2/Twist2/Foxc2/Gas1/Hoxa2/Mef2c/Mmp16/Pdgfra/Prrx1/Prrx2/Tfap2a/Tgfb2/Tgfbr2/Twist1	15
GO:0072091	regulation of stem cell proliferation	22/717	89/12514	3.6426e-09	4.35824e-08	Foxp2/Bmp4/Fgf9/Gas1/Gli3/Hmga2/Irs1/Kdr/Kitl/Nfib/Mycn/Prrx1/Ptn/Prrx2/Snai2/Sox2/Tbx3/Zeb1/Tgfbr2/Wnt11/Wnt5a/Lrrk2	22
GO:0043583	ear development	29/717	147/12514	3.66914e-09	4.37331e-08	Bmp2/Bmp4/Col11a1/Eya1/Eya4/Fgf9/Gas1/Gata2/Gata3/Gli2/Gli3/Hey2/Hoxa2/Igf1/Lrig1/Maf/Msx1/Mycn/Ntn1/Prrx1/Prrx2/Sox2/Stra6/Zeb1/Tfap2a/Wnt5a/Slitrk6/Itga8/Lrig3	29
GO:0006936	muscle contraction	27/717	130/12514	3.94042e-09	4.67886e-08	Mybpc1/Cald1/Chrna3/Actn2/Acta2/Cacna1g/Cav1/Cxcr4/Ednrb/Myh7/Gja5/Myom1/Nkx2-5/Prkg1/Ryr1/Scn5a/Myocd/Tnni1/Tpm2/Ttn/Akap6/Sulf1/Pde5a/Chrm2/Calcrl/Gucy1a3/Sulf2	27
GO:0010976	positive regulation of neuron projection development	36/717	213/12514	4.07353e-09	4.81866e-08	Ache/Bmp4/Bmp5/Cnr1/Cntn1/Crabp2/Dcc/Efna5/Epha3/Epha4/Bcl11a/Lpar1/Hgf/Elavl4/L1cam/Map1b/Nefl/Ntn1/Ntrk2/Ptn/Ptprd/Ptprz1/Reln/Stmn2/Cxcl12/Sgk1/Syt1/Syt2/Nrg1/Dpysl3/Wnt5a/Fez1/Robo2/Negr1/Dixdc1/Ndnf	36
GO:0021675	nerve development	17/717	54/12514	4.08975e-09	4.81966e-08	Hoxb2/Gli3/Hoxa3/Hoxb3/Hoxd3/Lrig1/Ngfr/Nrp2/Sema3a/Tfap2a/Rnf165/Slitrk6/Sulf1/Plxna4/Ephb1/Sulf2/Col25a1	17
GO:0060828	regulation of canonical Wnt signaling pathway	28/717	139/12514	4.1874e-09	4.91625e-08	Axin2/Cav1/Cdh2/Col1a1/Dab2/Ankrd6/Fgf9/Gli1/Gli3/Lef1/Nkx2-5/Rspo1/Sfrp2/Sfrp1/Snai2/Sox2/Wnt11/Wnt2b/Wnt5a/Apc2/Mcc/Dixdc1/Dact3/Wls/Draxin/Rspo3/Nkd1/Wwtr1	28
GO:0030199	collagen fibril organization	13/717	31/12514	5.08302e-09	5.9455e-08	Col11a1/Col14a1/Col3a1/Col5a1/Col5a2/Col1a1/Col1a2/Cyp1b1/Foxc2/Foxc1/Sfrp2/Tgfb2/Loxl2	13
GO:0042471	ear morphogenesis	21/717	83/12514	5.25209e-09	6.12042e-08	Col11a1/Eya1/Eya4/Fgf9/Gas1/Gata2/Gata3/Gli2/Hoxa2/Lrig1/Msx1/Ntn1/Prrx1/Prrx2/Sox2/Zeb1/Tfap2a/Wnt5a/Slitrk6/Itga8/Lrig3	21
GO:0045765	regulation of angiogenesis	27/717	132/12514	5.59329e-09	6.49388e-08	Mmrn2/Chrna7/Anxa3/C3ar1/Runx1/Cd34/Cyp1b1/Foxc2/Gata2/Hgf/Hoxa5/Kdr/Foxc1/Nos3/Pgf/Stab1/Ptn/Sfrp2/Tek/Tgfbr2/Thbs1/Tie1/Wnt5a/Ets1/Sulf1/Amot/Adgra3	27
GO:0090090	negative regulation of canonical Wnt signaling pathway	21/717	84/12514	6.63176e-09	7.67115e-08	Axin2/Cav1/Cdh2/Dab2/Ankrd6/Gli1/Gli3/Lef1/Nkx2-5/Sfrp2/Sfrp1/Snai2/Sox2/Wnt11/Wnt5a/Apc2/Mcc/Dact3/Draxin/Nkd1/Wwtr1	21
GO:0048608	reproductive structure development	42/717	278/12514	6.76528e-09	7.79682e-08	Angpt1/Nr2f2/Prdm1/Bmp4/Bmp5/Runx1/Dmc1/Epas1/Epor/Fgf9/Gata2/Gata3/Gli2/Hey2/Hmga2/Igf1/Cyr61/Il11ra1/Kdr/Lef1/Lhx9/Foxc1/Kitl/Mmp2/Nos3/Pdgfra/Sfrp2/Sema3a/Sfrp1/Sox2/Stra6/Tbx3/Tcf21/Myocd/Tnc/Wnt5a/Wt1/Sulf1/Axl/Nrk/Ttpa/Rspo3	42
GO:0030178	negative regulation of Wnt signaling pathway	24/717	108/12514	7.07726e-09	8.1265e-08	Axin2/Bmp2/Cav1/Cdh2/Dab2/Ankrd6/Fgf9/Gli1/Gli3/Hic1/Lef1/Nkx2-5/Sfrp2/Sfrp1/Snai2/Sox2/Wnt11/Wnt5a/Apc2/Mcc/Dact3/Draxin/Nkd1/Wwtr1	24
GO:0051130	positive regulation of cellular component organization	88/717	828/12514	8.17758e-09	9.35568e-08	Dnm3/Synpo/Mybpc1/Asic2/Ache/Actn2/Angpt1/Ank1/Axin2/Bmp2/Bmp4/Bmp5/Cav1/Cdh2/Coro1a/Cnr1/Cntn1/Col1a1/Crabp2/Dab2/Dcc/Efna5/Stom/Epha3/Epha4/Bcl11a/Kcnn3/Foxc2/Gata2/Lpar1/Has2/Hgf/Elavl4/Igf1/Kdr/L1cam/Lef1/Lrrn1/Lrrn3/Msn/Msx1/Map1b/Nefl/Nkx2-5/Ntn1/Ntrk2/Pdgfrb/Ptn/Ptprd/Ptprz1/Reln/Stmn2/Cxcl12/Sgk1/Snai2/Syt1/Syt2/Nrg1/Mylk3/Tal1/Tek/Tgfb1i1/Tgfb2/Tub/Twist1/Dpysl3/Wnt11/Wnt5a/Tcaf2/Fez1/Sl…	88
GO:0007186	G-protein coupled receptor signaling pathway	43/717	291/12514	8.80749e-09	1.00397e-07	Ano1/Adcy4/Prex2/Actn2/Adcyap1r1/C3ar1/Camk2a/Car2/Cav1/Entpd1/Chrm4/Cxcr4/Cnr1/Ecel1/S1pr1/S1pr3/Ednrb/Gabra3/Gnb4/Gng12/Gng2/Gng8/Lpar1/Npr3/Nsg1/Ntsr1/Pth1r/Rgs5/Cntn2/Vav1/Adgrf5/Aplnr/Pde5a/Chrm2/Adgrl3/Gabbr1/Calcrl/Gpr17/Lrrk2/Lpar4/Adgra3/Gpr45/Fzd10	43
GO:0055025	positive regulation of cardiac muscle tissue development	12/717	27/12514	8.95652e-09	1.01726e-07	Bmp4/Efnb2/Erbb4/Fgf9/Hey2/Mef2c/Ncam1/Nrg1/Tbx2/Myocd/Wisp1/Akap6	12
GO:0061458	reproductive system development	42/717	281/12514	9.34685e-09	1.05776e-07	Angpt1/Nr2f2/Prdm1/Bmp4/Bmp5/Runx1/Dmc1/Epas1/Epor/Fgf9/Gata2/Gata3/Gli2/Hey2/Hmga2/Igf1/Cyr61/Il11ra1/Kdr/Lef1/Lhx9/Foxc1/Kitl/Mmp2/Nos3/Pdgfra/Sfrp2/Sema3a/Sfrp1/Sox2/Stra6/Tbx3/Tcf21/Myocd/Tnc/Wnt5a/Wt1/Sulf1/Axl/Nrk/Ttpa/Rspo3	42
GO:0045785	positive regulation of cell adhesion	37/717	230/12514	9.87757e-09	1.1138e-07	Emilin1/Angpt1/Cav1/Cdk6/Coro1a/Col8a1/Csf1/Dab2/Efnb2/Col26a1/Foxc2/Gata3/Gli3/Has2/Hlx/Igf1/Cyr61/Kdr/L1cam/Lef1/Lgals1/Nid1/Ptn/Cxcl12/Sox2/Spta1/Tek/Tgfb2/Tgfbr2/Thbs1/Vav1/Wnt5a/Kif26b/Itpkb/Apbb1ip/Ccdc80/Ndnf	37
GO:0033002	muscle cell proliferation	26/717	127/12514	1.05188e-08	1.18185e-07	Angpt1/Bmp4/C3ar1/Cav1/S1pr1/Erbb4/Fgf9/Foxc2/Hey2/Igf1/Igfbp3/Mef2c/Foxc1/Ncam1/Nkx2-5/Nos3/Npr1/Npr3/Pdgfrb/Mapk11/Tbx2/Tgfb2/Tgfbr2/Wisp1/Calcrl/Megf10	26
GO:0022029	telencephalon cell migration	16/717	51/12514	1.24231e-08	1.39083e-07	Cxcr4/Dcx/Gli3/Lhx6/Fut10/Nrp2/Reln/Cxcl12/Sema3a/Slit1/Slit2/Nrg1/Cntn2/Dixdc1/Ccdc141/Lrrk2	16
GO:0035270	endocrine system development	21/717	87/12514	1.30471e-08	1.45549e-07	Bmp2/Bmp4/Bmp5/Cdk6/Gata2/Gata3/Gli1/Gli2/Hmga2/Hoxa3/Hoxa5/Hoxb3/Hoxd3/Nkx2-5/Pdgfra/Pdgfrb/Pitx2/Sox2/Stra6/Wnt5a/Wt1	21
GO:0030509	BMP signaling pathway	22/717	95/12514	1.34108e-08	1.49076e-07	Bmp2/Bmp4/Bmp5/Cav1/Runx2/Fbn1/Cyr61/Kdr/Lef1/Msx1/Nkx2-5/Sfrp2/Sfrp1/Tfap2b/Wnt5a/Rnf165/Grem2/Sulf1/Crb2/Kcp/Smad9/Zfp423	22
GO:0048639	positive regulation of developmental growth	25/717	120/12514	1.39165e-08	1.5415e-07	Crabp2/Csf1/Efna5/Erbb4/Bcl11a/Fgf9/Ghr/Hey2/Hlx/Hmga2/Igf1/L1cam/Mef2c/Map1b/Ncam1/Ntn1/Cxcl12/Syt1/Syt2/Nrg1/Tbx2/Wisp1/Wt1/Akap6/Cacna2d2	25
GO:0046620	regulation of organ growth	18/717	65/12514	1.40102e-08	1.54642e-07	Col14a1/Erbb4/Fgf9/Foxc2/Hey2/Hlx/Mef2c/Foxc1/Ncam1/Nkx2-5/Mapk11/Tbx2/Tgfbr2/Wisp1/Wt1/Mfsd7b/Akap6/Cacna2d2	18
GO:0060070	canonical Wnt signaling pathway	32/717	184/12514	1.47284e-08	1.61855e-07	Axin2/Cav1/Cdh2/Col1a1/Dab2/Ankrd6/Fgf9/Gata3/Gli1/Gli3/Lrp2/Hoxb9/Lef1/Nkx2-5/Rspo1/Sfrp2/Sfrp1/Snai2/Sox2/Wnt11/Wnt2b/Wnt5a/Apc2/Mcc/Dixdc1/Dact3/Wls/Draxin/Rspo3/Fzd10/Nkd1/Wwtr1	32
GO:0016055	Wnt signaling pathway	43/717	296/12514	1.4767e-08	1.61855e-07	Axin2/Bmp2/Cav1/Cdh2/Col1a1/Dab2/Ankrd6/Fgf9/Gata3/Gli1/Gli3/Lrp2/Hic1/Hoxb9/Mdfic/Lef1/Nkx2-5/Pitx2/Rspo1/Sfrp2/Sfrp1/Snai2/Sox2/Tgfb1i1/Tle4/Wisp1/Wnt11/Wnt2b/Wnt5a/Apc2/Sulf1/Zeb2/Mcc/Dixdc1/Dact3/Tnik/Wls/Draxin/Sulf2/Rspo3/Fzd10/Nkd1/Wwtr1	43
GO:0051961	negative regulation of nervous system development	35/717	214/12514	1.60987e-08	1.75837e-07	Dnm3/Cspg4/Bmp4/Cav1/Col3a1/Dab2/Ednrb/Epha4/Nr2f1/Erbb4/Bcl11a/Gli3/Lpar1/Hmga2/Hoxa2/Lgals1/Ngfr/Mycn/Ntn1/Ptn/Ptprz1/Stmn2/Sema3a/Slit1/Slit2/Sox2/Nrg1/Cntn2/Dpysl3/Wnt5a/Ntm/Zfp536/Fat3/Dixdc1/Draxin	35
GO:0021700	developmental maturation	32/717	186/12514	1.92781e-08	2.09833e-07	Cspg4/Bmp2/Runx2/Runx1/Cdh5/Dmc1/S1pr1/Ednrb/Epas1/Erbb4/Gata2/Gata3/Hba-x/Hoxa5/Igf1/Kdr/Lhx6/Lyl1/Mmp2/Nfia/Pou2f2/Pth1r/Aldh1a2/Reln/Ryr1/Tal1/Cntn2/Tgfb2/Mfsd7b/Pde3a/Lrrk2/Rab32	32
GO:0010562	positive regulation of phosphorus metabolic process	74/717	664/12514	1.99928e-08	2.16111e-07	Adcy4/Chrna3/Chrna7/Adcyap1r1/Angpt1/Axin2/Cspg4/Bmp2/Bmp4/Bmp5/Cav1/Cdh2/Cxcr4/Cntn1/Csf1/Dab2/Dcc/Ednrb/Efna5/Epha4/Erbb4/Ankrd6/Fgf9/Flt4/Gdf10/Ghr/Lpar1/Hgf/Igf1/Cyr61/Igfbp3/Irs1/Kdr/Mdfic/Lrrn3/Mef2c/Kitl/Ngfr/Nos3/Npr1/Ntrk2/Ntsr1/Pdgfra/Pdgfrb/Pim1/Rspo1/Pth1r/Ptprz1/Reln/Sfrp2/Sox2/Nrg1/Rassf2/Tek/Tgfb2/Tgfbr2/Thbs1/Wnt11/Wnt5a/Adgrf5/Akap6/Zeb2/Pde5a/Nrk/Dixdc1/Glipr2/Dlc1/Calcrl/Ripk3/…	74
GO:0045937	positive regulation of phosphate metabolic process	74/717	664/12514	1.99928e-08	2.16111e-07	Adcy4/Chrna3/Chrna7/Adcyap1r1/Angpt1/Axin2/Cspg4/Bmp2/Bmp4/Bmp5/Cav1/Cdh2/Cxcr4/Cntn1/Csf1/Dab2/Dcc/Ednrb/Efna5/Epha4/Erbb4/Ankrd6/Fgf9/Flt4/Gdf10/Ghr/Lpar1/Hgf/Igf1/Cyr61/Igfbp3/Irs1/Kdr/Mdfic/Lrrn3/Mef2c/Kitl/Ngfr/Nos3/Npr1/Ntrk2/Ntsr1/Pdgfra/Pdgfrb/Pim1/Rspo1/Pth1r/Ptprz1/Reln/Sfrp2/Sox2/Nrg1/Rassf2/Tek/Tgfb2/Tgfbr2/Thbs1/Wnt11/Wnt5a/Adgrf5/Akap6/Zeb2/Pde5a/Nrk/Dixdc1/Glipr2/Dlc1/Calcrl/Ripk3/…	74
GO:0051271	negative regulation of cellular component movement	29/717	158/12514	2.03073e-08	2.18756e-07	Mmrn2/Nr2f2/Mmp28/Cnn2/Col3a1/Cyp1b1/Erbb4/Gata3/Hoxa7/Igfbp3/Prkg1/Ptn/Cxcl12/Sfrp2/Sema3a/Sfrp1/Slit1/Slit2/Nrg1/Sema6d/Thbs1/Tie1/Dpysl3/Wnt11/Wnt5a/Sulf1/Mcc/Egfl7/Dlc1	29
GO:0021952	central nervous system projection neuron axonogenesis	10/717	19/12514	2.06562e-08	2.21753e-07	Cdh11/Dclk1/Dcc/Dcx/Epha4/Gli2/Nfib/Slit2/Plxna4/Ephb1	10
GO:0090100	positive regulation of transmembrane receptor protein serine/threonine kinase signaling pathway	19/717	74/12514	2.17226e-08	2.32405e-07	Bmp2/Bmp4/Bmp5/Dab2/Fgf9/Gdf10/Cyr61/Kdr/Msx1/Myocd/Tgfb1i1/Tgfb2/Thbs1/Rnf165/Sulf1/Itga8/Crb2/Kcp/Zfp423	19
GO:0042481	regulation of odontogenesis	9/717	15/12514	2.32142e-08	2.47519e-07	Bmp2/Bmp4/Runx2/Cd34/Csf1/Msx1/Ngfr/Tfap2a/Sp6	9
GO:0040013	negative regulation of locomotion	31/717	178/12514	2.39411e-08	2.54403e-07	Mmrn2/Nr2f2/Mmp28/Cnn2/Col3a1/Cyp1b1/Erbb4/Gata3/Hoxa7/Igfbp3/Prkg1/Ptn/Trim10/Cxcl12/Sfrp2/Sema3a/Sfrp1/Slit1/Slit2/Nrg1/Sema6d/Thbs1/Tie1/Dpysl3/Wnt11/Wnt5a/Sulf1/Robo2/Mcc/Egfl7/Dlc1	31
GO:0045665	negative regulation of neuron differentiation	28/717	150/12514	2.43358e-08	2.57725e-07	Dnm3/Cspg4/Cav1/Dab2/Ednrb/Epha4/Nr2f1/Bcl11a/Gli3/Lpar1/Hoxa2/Lgals1/Ngfr/Ntn1/Ptprz1/Stmn2/Sema3a/Slit1/Slit2/Sox2/Cntn2/Dpysl3/Wnt5a/Ntm/Zfp536/Fat3/Dixdc1/Draxin	28
GO:0010604	positive regulation of macromolecule metabolic process	166/717	1948/12514	2.71496e-08	2.86555e-07	Lmo1/Chrna3/Chrna7/Angpt1/Anxa3/Nr2f2/Axin2/Cspg4/Prdm1/Bmp2/Bmp4/Bmp5/C3ar1/Camk2a/Cav1/Runx2/Runx1/Cdh2/Cdk6/Cxcr4/Cnn2/Cntn1/Col1a1/Csf1/Cyp1b1/Dab2/Dcc/Ebf1/Ebf3/S1pr1/Ednrb/Efna5/Elk3/Epas1/Epha4/Nr2f1/Erbb4/Eya1/Ankrd6/Fgf9/Foxc2/Fli1/Flt4/Gata2/Gata3/Gdf10/Ghr/Gli1/Gli2/Gli3/Lpar1/Hand2/Has2/Hey2/Hgf/Hmga2/Hoxa2/Hoxa5/Hoxa7/Hoxb4/Hoxb5/Hoxb9/Hoxd3/Hoxd8/Igf1/Cyr61/Igfbp3/Irs1/Kdr/Mdfic/Ldb…	166
GO:0014032	neural crest cell development	15/717	47/12514	2.7391e-08	2.87402e-07	Ednrb/Erbb4/Foxc2/Hand2/Lef1/Foxc1/Kitl/Nrp2/Pitx2/Aldh1a2/Sema3a/Snai2/Tfap2a/Twist1/Zeb2	15
GO:0045927	positive regulation of growth	31/717	179/12514	2.74132e-08	2.87402e-07	Crabp2/Csf1/Efna5/Erbb4/Bcl11a/Fgf9/Flt4/Ghr/Hey2/Hlx/Hmga2/Igf1/L1cam/Lef1/Mef2c/Map1b/Ncam1/Ntn1/Cxcl12/Sfrp2/Sfrp1/Sgk1/Syt1/Syt2/Nrg1/Tbx2/Tgfb2/Wisp1/Wt1/Akap6/Cacna2d2	31
GO:0007548	sex differentiation	28/717	151/12514	2.82857e-08	2.95561e-07	Angpt1/Bmp4/Bmp5/Runx1/Cntfr/Dmc1/Fgf9/Gata3/Hmga2/Kdr/Lhx9/Foxc1/Kitl/Mmp2/Nos3/Pdgfra/Sfrp2/Sema3a/Sfrp1/Sox2/Stra6/Tbx3/Tcf21/Wnt5a/Wt1/Axl/Smad9/Dach2	28
GO:1904018	positive regulation of vasculature development	20/717	83/12514	2.98585e-08	3.10958e-07	Chrna7/Anxa3/C3ar1/Runx1/Cd34/Cyp1b1/Foxc2/Gata2/Hgf/Kdr/Nos3/Pgf/Sfrp2/Myocd/Tek/Tgfbr2/Thbs1/Wnt5a/Ets1/Asb4	20
GO:0010717	regulation of epithelial to mesenchymal transition	16/717	54/12514	3.10686e-08	3.2249e-07	Axin2/Bmp2/Col1a1/Dab2/Epha3/Lef1/Sfrp2/Sfrp1/Tgfb1i1/Tgfb2/Twist1/Crb2/Glipr2/Dact3/Trim62/Wwtr1	16
GO:0050795	regulation of behavior	25/717	125/12514	3.29941e-08	3.41346e-07	Mmp28/C3ar1/Cxcr4/Cnr1/Csf1/S1pr1/Efnb2/Lpar1/Kdr/Mef2c/Mpp1/Pdgfra/Pdgfrb/Reln/Cxcl12/Sema3a/Slit1/Slit2/Snai2/Stra6/Thbs1/Wnt5a/Plxna4/Robo2/Adgra3	25
GO:0050679	positive regulation of epithelial cell proliferation	23/717	108/12514	3.41809e-08	3.52461e-07	Foxp2/Bmp2/Bmp4/Bmp5/Bnc1/Cav1/Twist2/Erbb4/Eya1/Fgf9/Flt4/Gas1/Has2/Igf1/Kdr/Pgf/Ptn/Scn5a/Cxcl12/Sfrp1/Twist1/Wnt5a/Egfl7	23
GO:0060415	muscle tissue morphogenesis	15/717	48/12514	3.77547e-08	3.88036e-07	Angpt1/Bmp2/Col11a1/Col3a1/S1pr1/Epor/Myh7/Foxc2/Hey2/Foxc1/Nkx2-5/Pitx2/Tnni1/Ttn/Wnt5a	15
GO:0021602	cranial nerve morphogenesis	10/717	20/12514	3.91965e-08	4.01538e-07	Hoxb2/Gli3/Hoxa3/Hoxb3/Hoxd3/Nrp2/Sema3a/Tfap2a/Plxna4/Ephb1	10
GO:0048645	organ formation	14/717	42/12514	4.2715e-08	4.33334e-07	Axin2/Bmp4/Eya1/Gli2/Gli3/Hand2/Hoxa3/Mef2c/Tgfbr2/Tlx1/Wnt2b/Wnt5a/Wt1/Sulf1	14
GO:0055008	cardiac muscle tissue morphogenesis	14/717	42/12514	4.2715e-08	4.33334e-07	Angpt1/Bmp2/Col11a1/S1pr1/Epor/Myh7/Foxc2/Hey2/Foxc1/Nkx2-5/Pitx2/Tnni1/Ttn/Wnt5a	14
GO:2000738	positive regulation of stem cell differentiation	14/717	42/12514	4.2715e-08	4.33334e-07	Axin2/Bmp2/Col1a1/Dab2/Hoxb4/Lef1/Foxc1/Nkx2-5/Tgfb1i1/Tgfb2/Twist1/Crb2/Glipr2/Wwtr1	14
GO:0009893	positive regulation of metabolic process	187/717	2278/12514	4.51157e-08	4.56212e-07	Adcy4/Prex2/Lmo1/Chrna3/Chrna7/Adcyap1r1/Angpt1/Anxa3/Nr2f2/Rhoc/Atp1b2/Axin2/Cspg4/Prdm1/Bmp2/Bmp4/Bmp5/C3ar1/Camk2a/Cav1/Runx2/Runx1/Cdh2/Cdk6/Chrm4/Cxcr4/Cnn2/Cntn1/Col1a1/Csf1/Cyp1b1/Dab2/Dcc/Dcn/Ebf1/Ebf3/S1pr1/Ednrb/Efna5/Elk3/Epas1/Epha4/Nr2f1/Erbb4/Eya1/Ankrd6/Fgf9/Foxc2/Fli1/Flt4/Gata2/Gata3/Gdf10/Ghr/Gli1/Gli2/Gli3/Lpar1/Hand2/Has2/Hey2/Hgf/Hmga2/Hoxa2/Hoxa5/Hoxa7/Hoxb4/Hoxb5/Hoxb9/Hoxd…	187
GO:0060541	respiratory system development	30/717	174/12514	5.09755e-08	5.1381e-07	Ano1/Foxp2/Speg/Bmp4/Epas1/Eya1/Fgf9/Gli1/Gli2/Gli3/Gng8/Hoxa5/Igf1/Kdr/Lef1/Nfib/Mycn/Nos3/Pdgfra/Pitx2/Aldh1a2/Sox2/Stra6/Tcf21/Myocd/Tgfbr2/Tnc/Wnt2b/Wnt5a/Wt1	30
GO:0007416	synapse assembly	21/717	94/12514	5.60055e-08	5.61672e-07	Dnm3/Asic2/Ache/Cdh2/Efna5/Lrrn1/Lrrn3/Mef2c/Nrxn2/Ntrk2/Ptprd/Reln/Nrg1/Wnt5a/Slitrk6/Lrrtm4/Slitrk2/Adgrl3/Clstn2/Flrt3/Slitrk5	21
GO:0044057	regulation of system process	40/717	277/12514	5.60823e-08	5.61672e-07	Cald1/Chrna3/Asic2/Chrna7/Cacna1g/Cav1/Runx1/Col14a1/Dab2/Ednrb/Epas1/Myh7/Gja5/Hey2/Hgf/Igf1/Kdr/Mef2c/Mmp2/Ncam1/Ngfr/Nkx2-5/Nos3/Ntsr1/Prkg1/Ryr1/Scn5a/Sema3a/Nrg1/Myocd/Tgfb2/Tnni1/Trpc3/Wisp1/Akap6/Pde5a/Chrm2/Calcrl/Gucy1a3/Popdc2	40
GO:0014855	striated muscle cell proliferation	14/717	43/12514	6.00297e-08	5.99291e-07	Angpt1/Erbb4/Fgf9/Foxc2/Hey2/Mef2c/Foxc1/Ncam1/Nkx2-5/Mapk11/Tbx2/Tgfb2/Tgfbr2/Megf10	14
GO:2000146	negative regulation of cell motility	27/717	147/12514	6.15106e-08	6.12126e-07	Mmrn2/Nr2f2/Mmp28/Cnn2/Col3a1/Cyp1b1/Erbb4/Gata3/Hoxa7/Igfbp3/Prkg1/Ptn/Cxcl12/Sfrp2/Sema3a/Sfrp1/Slit2/Nrg1/Sema6d/Thbs1/Tie1/Dpysl3/Wnt11/Sulf1/Mcc/Egfl7/Dlc1	27
GO:0050920	regulation of chemotaxis	21/717	95/12514	6.80932e-08	6.75488e-07	Mmp28/C3ar1/Cxcr4/Csf1/S1pr1/Efnb2/Lpar1/Kdr/Mpp1/Pdgfra/Pdgfrb/Cxcl12/Sema3a/Slit1/Slit2/Snai2/Thbs1/Wnt5a/Plxna4/Robo2/Adgra3	21
GO:0010631	epithelial cell migration	28/717	158/12514	7.78314e-08	7.69656e-07	Mmrn2/Angpt1/Anxa3/Nr2f2/Bmp4/Cyp1b1/Efnb2/Foxc2/Flt4/Gata3/Has2/Kdr/Nos3/Sema3a/Slit2/Snai2/Tek/Tgfb2/Tgfbr2/Thbs1/Wnt5a/Ets1/Zeb2/Amot/Mcc/Glipr2/Adgra3/Loxl2	28
GO:2000736	regulation of stem cell differentiation	21/717	96/12514	8.25461e-08	8.13712e-07	Axin2/Bmp2/Col1a1/Dab2/Epha3/Hoxb4/Lef1/Foxc1/Nkx2-5/Pdgfra/Sfrp2/Sfrp1/Tal1/Tgfb1i1/Tgfb2/Twist1/Crb2/Glipr2/Dact3/Trim62/Wwtr1	21
GO:0043410	positive regulation of MAPK cascade	40/717	281/12514	8.35504e-08	8.2103e-07	Chrna7/Angpt1/Cspg4/Bmp2/Bmp4/Cdh2/Dab2/Dcc/Epha4/Erbb4/Ankrd6/Fgf9/Flt4/Ghr/Lpar1/Hgf/Igf1/Igfbp3/Kdr/Mdfic/Mef2c/Kitl/Ngfr/Ntrk2/Pdgfra/Pdgfrb/Sox2/Rassf2/Tek/Tgfb2/Thbs1/Wnt5a/Zeb2/Pde5a/Nrk/Dixdc1/Glipr2/Tnik/Lrrk2/Fzd10	40
GO:0003170	heart valve development	12/717	32/12514	8.91611e-08	8.70706e-07	Bmp2/Erg/Gata3/Gja5/Hey2/Cyr61/Mef2c/Pitx2/Stra6/Tgfb2/Twist1/Heyl	12
GO:0051155	positive regulation of striated muscle cell differentiation	12/717	32/12514	8.91611e-08	8.70706e-07	Bmp4/Smyd1/Efnb2/Mef2c/Cxcl12/Nrg1/Mylk3/Myocd/Wisp1/Cyp26b1/Akap6/Ehd2	12
GO:0090132	epithelium migration	28/717	159/12514	8.94411e-08	8.70727e-07	Mmrn2/Angpt1/Anxa3/Nr2f2/Bmp4/Cyp1b1/Efnb2/Foxc2/Flt4/Gata3/Has2/Kdr/Nos3/Sema3a/Slit2/Snai2/Tek/Tgfb2/Tgfbr2/Thbs1/Wnt5a/Ets1/Zeb2/Amot/Mcc/Glipr2/Adgra3/Loxl2	28
GO:0021536	diencephalon development	13/717	38/12514	9.17997e-08	8.90922e-07	Bmp2/Bmp4/Gata2/Gli1/Gli2/Hmga2/Lef1/Ncam1/Nrp2/Pitx2/Sema3a/Sox2/Wnt5a	13
GO:0022612	gland morphogenesis	22/717	105/12514	9.22676e-08	8.92699e-07	Bmp4/Cav1/Csf1/Gli2/Gli3/Hgf/Igf1/Mmp2/Msn/Nfib/Ntn1/Ptn/Sema3a/Sfrp1/Slit2/Snai2/Tbx2/Tbx3/Tgfbr2/Tnc/Wnt5a/Sulf1	22
GO:0003208	cardiac ventricle morphogenesis	15/717	51/12514	9.37118e-08	8.98354e-07	Col11a1/Epor/Myh7/Fgf9/Foxc2/Gata3/Hand2/Hey2/Mef2c/Foxc1/Nkx2-5/Sfrp2/Tgfb2/Tnni1/Heyl	15
GO:0021872	forebrain generation of neurons	15/717	51/12514	9.37118e-08	8.98354e-07	Dcx/Erbb4/Gata2/Gli3/Lef1/Lhx6/Nrp2/Sema3a/Slit2/Sox2/Cntn2/Tfap2a/Wnt5a/Robo2/Bcl11b	15
GO:0051149	positive regulation of muscle cell differentiation	15/717	51/12514	9.37118e-08	8.98354e-07	Boc/Bmp4/Smyd1/Efnb2/Igfbp3/Mef2c/Tmsb4x/Cxcl12/Nrg1/Mylk3/Myocd/Wisp1/Cyp26b1/Akap6/Ehd2	15
GO:0030336	negative regulation of cell migration	26/717	141/12514	9.93972e-08	9.49951e-07	Mmrn2/Nr2f2/Mmp28/Cnn2/Col3a1/Cyp1b1/Erbb4/Hoxa7/Igfbp3/Prkg1/Ptn/Cxcl12/Sfrp2/Sema3a/Sfrp1/Slit2/Nrg1/Sema6d/Thbs1/Tie1/Dpysl3/Wnt11/Sulf1/Mcc/Egfl7/Dlc1	26
GO:0045667	regulation of osteoblast differentiation	21/717	97/12514	9.97793e-08	9.50705e-07	Axin2/Bmp2/Bmp4/Runx2/Cdk6/Twist2/Fbn2/Gdf10/Gli3/Hand2/Hoxa2/Igf1/Cyr61/Mef2c/Sfrp2/Sfrp1/Snai2/Sox2/Rassf2/Twist1/Hemgn	21
GO:0060021	palate development	18/717	73/12514	1.00289e-07	9.52666e-07	Gas1/Gli3/Hand2/Lef1/Mef2c/Meox2/Msx1/Pdgfra/Prrx1/Snai2/Tbx2/Tbx3/Tcf21/Tfap2a/Tgfbr2/Wnt11/Wnt5a/Bnc2	18
GO:0048839	inner ear development	24/717	123/12514	1.01665e-07	9.62814e-07	Bmp2/Bmp4/Col11a1/Eya1/Fgf9/Gata2/Gata3/Gli2/Gli3/Hey2/Igf1/Lrig1/Maf/Mycn/Ntn1/Prrx1/Prrx2/Sox2/Zeb1/Tfap2a/Wnt5a/Slitrk6/Itga8/Lrig3	24
GO:0090130	tissue migration	28/717	160/12514	1.02646e-07	9.69177e-07	Mmrn2/Angpt1/Anxa3/Nr2f2/Bmp4/Cyp1b1/Efnb2/Foxc2/Flt4/Gata3/Has2/Kdr/Nos3/Sema3a/Slit2/Snai2/Tek/Tgfb2/Tgfbr2/Thbs1/Wnt5a/Ets1/Zeb2/Amot/Mcc/Glipr2/Adgra3/Loxl2	28
GO:0044708	single-organism behavior	41/717	295/12514	1.12631e-07	1.06026e-06	Prex2/Chrna3/Chrna5/Foxp2/Chrna7/Runx1/Chl1/Cnr1/Dnm1/Epha4/Aff2/Grik2/Hoxb8/Elavl4/Igf1/Mef2c/Meis2/Ncam1/Nrxn2/Ntrk2/Ntsr1/Ptn/Ptprz1/Reln/Scn1a/Cxcl12/Sgk1/Slc1a2/Stra6/Cntn2/Amph/Thbs1/Pcdh17/Slitrk6/Itga8/Pde5a/Lsamp/Lrrn4/Sorcs3/Lrrk2/Slitrk5	41
GO:0042472	inner ear morphogenesis	17/717	66/12514	1.14054e-07	1.07044e-06	Col11a1/Eya1/Fgf9/Gata2/Gata3/Gli2/Lrig1/Ntn1/Prrx1/Prrx2/Sox2/Zeb1/Tfap2a/Wnt5a/Slitrk6/Itga8/Lrig3	17
GO:0002040	sprouting angiogenesis	14/717	45/12514	1.14814e-07	1.07117e-06	Mmrn2/Angpt1/Bmp4/Efnb2/Foxc2/Flt4/Kdr/Lef1/Pgf/Slit2/Tek/Thbs1/Adgra3/Loxl2	14
GO:0021879	forebrain neuron differentiation	14/717	45/12514	1.14814e-07	1.07117e-06	Dcx/Erbb4/Gata2/Lef1/Lhx6/Nrp2/Sema3a/Slit2/Sox2/Cntn2/Tfap2a/Wnt5a/Robo2/Bcl11b	14
GO:0003006	developmental process involved in reproduction	51/717	409/12514	1.15557e-07	1.0749e-06	Angpt1/Nr2f2/Prdm1/Bmp4/Bmp5/Runx1/Cxcr4/Cntfr/Csf1/Dmc1/Epas1/Epor/Fgf9/Gata2/Gata3/Gli2/Hey2/Hmga2/Igf1/Cyr61/Il11ra1/Kdr/Lef1/Lhx9/Foxc1/Kitl/Mmp2/Nos3/Pdgfra/Cxcl12/Sfrp2/Sema3a/Sfrp1/Sox2/Stra6/Tbx3/Tcf21/Myocd/Tnc/Wnt5a/Wt1/Sulf1/Pde5a/Axl/Nrk/Ttpa/Nell2/Pde3a/Smad9/Rspo3/Dach2	51
GO:0050770	regulation of axonogenesis	24/717	124/12514	1.19374e-07	1.10712e-06	Ache/Cdh2/Crabp2/Efna5/Epha4/Bcl11a/L1cam/Map1b/Nefl/Nefm/Ntn1/Ntrk2/Cxcl12/Sema3a/Slit1/Slit2/Nrg1/Cntn2/Wnt5a/Kel/Plxna4/Robo2/Dixdc1/Draxin	24
GO:0008150	biological_process	717/717	12247/12514	1.20843e-07	1.11744e-06	Cep85l/Ildr2/Nhsl2/Upk3b/Emilin1/Ano1/Slc6a15/Hoxb2/Dnm3/Synpo/Itga9/Adcy4/Mmrn2/Kdelr3/Psat1/Unc5b/Magee1/Ltbp4/B3gnt5/Lhfp/Mybpc1/Prex2/Lmo1/Cald1/Hba-a2/Chrna3/Chrna5/Foxp2/Asic2/Ache/Dok4/Lyve1/Chrna7/Actn2/Acta2/Adam12/Adam19/Adcyap1r1/Add2/Angpt1/Alas2/Ank1/Anxa3/Boc/Apba2/Speg/Nr2f2/Mmp28/Rhoc/Atp1b2/Axin2/Bcat1/Cspg4/Bgn/Fabp7/Prdm1/Bmp2/Bmp4/Bmp5/Bnc1/Smyd1/C3ar1/Cacna1g/Camk2a/Car2/Cav1…	717
GO:0050808	synapse organization	29/717	171/12514	1.23249e-07	1.13441e-06	Dnm3/Asic2/Ache/Cdh2/Efna5/Erbb4/Lrrn1/Lrrn3/Mef2c/Nfia/Nrxn2/Ntrk2/Ptn/Ptprd/Reln/Nrg1/Cntn2/Pcdh17/Tnc/Wnt5a/Slitrk6/Lrrtm4/Slitrk2/Adgrl3/Cacna2d2/Clstn2/Lrrk2/Flrt3/Slitrk5	29
GO:0051153	regulation of striated muscle cell differentiation	16/717	59/12514	1.23402e-07	1.13441e-06	Bmp2/Bmp4/Smyd1/Col14a1/Efnb2/Mef2c/Msx1/Nkx2-5/Cxcl12/Nrg1/Mylk3/Myocd/Wisp1/Cyp26b1/Akap6/Ehd2	16
GO:1903706	regulation of hemopoiesis	33/717	211/12514	1.24442e-07	1.13735e-06	Prdm1/Bmp4/Car2/Runx1/Cdk6/Csf1/Twist2/Gata2/Gata3/Gli3/Hbb-b2/Hlx/Hoxa5/Hoxa7/Hoxb8/Kdr/Lef1/Lmo2/Mef2c/Foxc1/Kitl/Meis2/Sfrp1/Tal1/Zeb1/Rassf2/Tgfbr2/Cyp26b1/Ets1/Axl/Itpkb/Atp11c/1810011O10Rik	33
GO:0001656	metanephros development	15/717	52/12514	1.2481e-07	1.13735e-06	Bmp4/Eya1/Fbn1/Foxc2/Gata3/Gli3/Pdgfra/Pdgfrb/Slit2/Tcf21/Wt1/Itga8/Robo2/Kif26b/Wwtr1	15
GO:0048644	muscle organ morphogenesis	15/717	52/12514	1.2481e-07	1.13735e-06	Angpt1/Bmp2/Col11a1/Col3a1/S1pr1/Epor/Myh7/Foxc2/Hey2/Foxc1/Nkx2-5/Pitx2/Tnni1/Ttn/Wnt5a	15
GO:0048588	developmental cell growth	26/717	143/12514	1.33328e-07	1.21145e-06	Col14a1/Crabp2/Dclk1/Dcx/Efna5/Bcl11a/L1cam/Map1b/Nrp2/Ntn1/Prkg1/Cxcl12/Sema3a/Slit1/Slit2/Syt1/Syt2/Nrg1/Myocd/Tgfbr2/Wisp1/Wnt5a/Akap6/Plxna4/Postn/Draxin	26
GO:0009891	positive regulation of biosynthetic process	116/717	1266/12514	1.43445e-07	1.2996e-06	Adcy4/Lmo1/Adcyap1r1/Anxa3/Nr2f2/Bmp2/Bmp4/Bmp5/C3ar1/Camk2a/Runx2/Runx1/Col1a1/Cyp1b1/Dab2/Ebf1/Ebf3/S1pr1/Elk3/Epas1/Nr2f1/Erbb4/Eya1/Fgf9/Foxc2/Fli1/Gata2/Gata3/Gli1/Gli2/Gli3/Hand2/Has2/Hey2/Hgf/Hmga2/Hoxa2/Hoxa5/Hoxa7/Hoxb4/Hoxb5/Hoxb9/Hoxd8/Igf1/Cyr61/Irs1/Kdr/Mdfic/Ldb2/Lef1/Lmo2/Lyl1/Maf/Mef2c/Meox1/Meox2/Foxc1/Kitl/Meis2/Msx1/Nfia/Nfib/Nkx2-5/Mycn/Nos3/Npr1/Ntsr1/Pdgfra/Pdgfrb/Pitx2/Prrx…	116
GO:0045766	positive regulation of angiogenesis	18/717	75/12514	1.56486e-07	1.4096e-06	Chrna7/Anxa3/C3ar1/Runx1/Cd34/Cyp1b1/Foxc2/Gata2/Hgf/Kdr/Nos3/Pgf/Sfrp2/Tek/Tgfbr2/Thbs1/Wnt5a/Ets1	18
GO:0046660	female sex differentiation	18/717	75/12514	1.56486e-07	1.4096e-06	Angpt1/Bmp4/Runx1/Dmc1/Kdr/Lhx9/Foxc1/Kitl/Mmp2/Nos3/Pdgfra/Sfrp1/Stra6/Tbx3/Wnt5a/Wt1/Axl/Dach2	18
GO:0031325	positive regulation of cellular metabolic process	163/717	1955/12514	1.67948e-07	1.50852e-06	Adcy4/Lmo1/Chrna3/Chrna7/Adcyap1r1/Angpt1/Anxa3/Nr2f2/Axin2/Cspg4/Bmp2/Bmp4/Bmp5/C3ar1/Camk2a/Cav1/Runx2/Runx1/Cdh2/Cxcr4/Cntn1/Col1a1/Csf1/Cyp1b1/Dab2/Dcc/Dcn/Ebf1/Ebf3/S1pr1/Ednrb/Efna5/Elk3/Epas1/Epha4/Nr2f1/Erbb4/Eya1/Ankrd6/Fgf9/Foxc2/Fli1/Flt4/Gata2/Gata3/Gdf10/Ghr/Gli1/Gli2/Gli3/Lpar1/Hand2/Hey2/Hgf/Hmga2/Hoxa2/Hoxa5/Hoxa7/Hoxb4/Hoxb5/Hoxb9/Hoxd8/Igf1/Cyr61/Igfbp3/Irs1/Kdr/Mdfic/Ldb2/Lef1/…	163
GO:0050680	negative regulation of epithelial cell proliferation	21/717	100/12514	1.73324e-07	1.55236e-06	Nr2f2/Bmp4/Cav1/Cdk6/Dab2/Efnb2/Gas1/Gata3/Mef2c/Nfib/Ptn/Sfrp2/Sfrp1/Snai2/Sox2/Tgfb2/Thbs1/Wnt5a/Cd109/Sulf1/Mcc	21
GO:0010718	positive regulation of epithelial to mesenchymal transition	11/717	28/12514	1.77152e-07	1.58212e-06	Axin2/Bmp2/Col1a1/Dab2/Lef1/Tgfb1i1/Tgfb2/Twist1/Crb2/Glipr2/Wwtr1	11
GO:0060350	endochondral bone morphogenesis	13/717	40/12514	1.83342e-07	1.62813e-06	Axin2/Bmp4/Runx2/Col9a1/Col1a1/Kdr/Mef2c/Mmp16/Nab2/Tgfbr2/Thbs1/Rarb/Bnc2	13
GO:0060420	regulation of heart growth	13/717	40/12514	1.83342e-07	1.62813e-06	Col14a1/Erbb4/Fgf9/Hey2/Mef2c/Ncam1/Nkx2-5/Mapk11/Tbx2/Tgfbr2/Wisp1/Wt1/Akap6	13
GO:0010628	positive regulation of gene expression	115/717	1258/12514	1.8563e-07	1.64379e-06	Lmo1/Anxa3/Nr2f2/Prdm1/Bmp2/Bmp4/Bmp5/Camk2a/Cav1/Runx2/Runx1/Cdk6/Cnn2/Cntn1/Col1a1/Csf1/Cyp1b1/Dab2/Ebf1/Ebf3/S1pr1/Elk3/Epas1/Nr2f1/Erbb4/Eya1/Fgf9/Foxc2/Fli1/Gata2/Gata3/Gli1/Gli2/Gli3/Hand2/Hey2/Hmga2/Hoxa2/Hoxa5/Hoxa7/Hoxb4/Hoxb5/Hoxb9/Hoxd3/Hoxd8/Igf1/Cyr61/Mdfic/Ldb2/Lef1/Lmo2/Lyl1/Maf/Mef2c/Meox1/Meox2/Foxc1/Meis2/Msn/Msx1/Nfia/Nfib/Nkx2-5/Mycn/Ntrk2/Pitx2/Prrx1/Pou2f2/Mapk11/Tmsb4x/Aldh…	115
GO:0010977	negative regulation of neuron projection development	20/717	92/12514	1.86937e-07	1.6507e-06	Dnm3/Cspg4/Dab2/Epha4/Nr2f1/Bcl11a/Lpar1/Lgals1/Ngfr/Ntn1/Ptprz1/Stmn2/Sema3a/Slit1/Slit2/Dpysl3/Wnt5a/Ntm/Fat3/Draxin	20
GO:0010634	positive regulation of epithelial cell migration	18/717	76/12514	1.9425e-07	1.71045e-06	Angpt1/Anxa3/Bmp4/Foxc2/Flt4/Gata3/Has2/Kdr/Snai2/Tek/Tgfb2/Tgfbr2/Thbs1/Wnt5a/Ets1/Amot/Glipr2/Adgra3	18
GO:0001657	ureteric bud development	16/717	61/12514	2.04804e-07	1.77841e-06	Bmp2/Bmp4/Eya1/Foxc2/Gata3/Gli3/Hoxb7/Foxc1/Pgf/Slit2/Tcf21/Rarb/Wnt2b/Wt1/Robo2/Kif26b	16
GO:0030510	regulation of BMP signaling pathway	16/717	61/12514	2.04804e-07	1.77841e-06	Bmp4/Cav1/Fbn1/Cyr61/Kdr/Msx1/Sfrp2/Sfrp1/Tfap2b/Wnt5a/Rnf165/Grem2/Sulf1/Crb2/Kcp/Zfp423	16
GO:0072163	mesonephric epithelium development	16/717	61/12514	2.04804e-07	1.77841e-06	Bmp2/Bmp4/Eya1/Foxc2/Gata3/Gli3/Hoxb7/Foxc1/Pgf/Slit2/Tcf21/Rarb/Wnt2b/Wt1/Robo2/Kif26b	16
GO:0072164	mesonephric tubule development	16/717	61/12514	2.04804e-07	1.77841e-06	Bmp2/Bmp4/Eya1/Foxc2/Gata3/Gli3/Hoxb7/Foxc1/Pgf/Slit2/Tcf21/Rarb/Wnt2b/Wt1/Robo2/Kif26b	16
GO:2000648	positive regulation of stem cell proliferation	16/717	61/12514	2.04804e-07	1.77841e-06	Foxp2/Bmp4/Fgf9/Gas1/Gli3/Hmga2/Irs1/Kdr/Kitl/Mycn/Prrx1/Prrx2/Sox2/Tbx3/Tgfbr2/Wnt5a	16
GO:0008045	motor neuron axon guidance	10/717	23/12514	2.07326e-07	1.79534e-06	Cxcr4/Epha4/Hoxa2/Kif5c/Cxcl12/Sema3a/Slit1/Slit2/Rnf165/Plxna4	10
GO:0010595	positive regulation of endothelial cell migration	14/717	47/12514	2.11181e-07	1.81867e-06	Angpt1/Anxa3/Bmp4/Foxc2/Flt4/Gata3/Kdr/Snai2/Tek/Thbs1/Wnt5a/Ets1/Amot/Adgra3	14
GO:0061035	regulation of cartilage development	14/717	47/12514	2.11181e-07	1.81867e-06	Axin2/Bmp2/Bmp4/Runx2/Gli2/Gli3/Cyr61/Maf/Snai2/Tgfb2/Rarb/Wnt5a/Adamts12/Loxl2	14
GO:0010941	regulation of cell death	103/717	1094/12514	2.20291e-07	1.89193e-06	Unc5b/Asic2/Adcyap1r1/Angpt1/Axin2/Bmp2/Bmp4/Bmp5/Camk2a/Cav1/Cd34/Chl1/Coro1a/Cxcr4/Cnr1/Cntfr/Cyp1b1/Dab2/Dcc/Twist2/Ednrb/Epor/Erbb4/Eya1/Foxc2/Flt4/Gas1/Gata3/Gdf10/Ghr/Gli3/Lpar1/Grik2/Hand2/Hey2/Hgf/Hoxa5/Igf1/Cyr61/Igfbp3/Kdr/Lef1/Mef2c/Foxc1/Kitl/Mmp2/Meis3/Msx1/Ncam1/Nes/Nefl/Ngfr/Nkx2-5/Mycn/Nos3/Ntrk2/Ntsr1/Pdgfrb/Pim1/Ptn/Ptprz1/Aldh1a2/Cxcl12/Sfrp2/Sfrp1/Sgk1/Slit2/Snai2/Sox2/Tbx3/Tf…	103
GO:0035282	segmentation	17/717	69/12514	2.29951e-07	1.9695e-06	Axin2/Bmp4/Foxc2/Hoxa2/Lef1/Meox1/Meox2/Foxc1/Nrp2/Sfrp2/Sema3a/Sfrp1/Tbx3/Wnt5a/Wt1/Crb2/Zeb2	17
GO:0030278	regulation of ossification	25/717	138/12514	2.49442e-07	2.13061e-06	Axin2/Bmp2/Bmp4/Runx2/Cdk6/Csf1/Twist2/S1pr1/Fbn2/Gdf10/Gli3/Hand2/Hoxa2/Igf1/Cyr61/Mef2c/Sfrp2/Sfrp1/Snai2/Sox2/Tfap2a/Rassf2/Twist1/Wnt5a/Hemgn	25
GO:0045844	positive regulation of striated muscle tissue development	13/717	41/12514	2.54516e-07	2.16217e-06	Bmp4/Efnb2/Erbb4/Fgf9/Hey2/Mef2c/Ncam1/Nrg1/Tbx2/Myocd/Wisp1/Cyp26b1/Akap6	13
GO:0048636	positive regulation of muscle organ development	13/717	41/12514	2.54516e-07	2.16217e-06	Bmp4/Efnb2/Erbb4/Fgf9/Hey2/Mef2c/Ncam1/Nrg1/Tbx2/Myocd/Wisp1/Cyp26b1/Akap6	13
GO:0001823	mesonephros development	16/717	62/12514	2.61564e-07	2.21603e-06	Bmp2/Bmp4/Eya1/Foxc2/Gata3/Gli3/Hoxb7/Foxc1/Pgf/Slit2/Tcf21/Rarb/Wnt2b/Wt1/Robo2/Kif26b	16
GO:0010632	regulation of epithelial cell migration	23/717	120/12514	2.62894e-07	2.2213e-06	Mmrn2/Angpt1/Anxa3/Nr2f2/Bmp4/Foxc2/Flt4/Gata3/Has2/Kdr/Sema3a/Slit2/Snai2/Tek/Tgfb2/Tgfbr2/Thbs1/Wnt5a/Ets1/Amot/Mcc/Glipr2/Adgra3	23
GO:0003179	heart valve morphogenesis	11/717	29/12514	2.70721e-07	2.28129e-06	Bmp2/Erg/Gata3/Gja5/Hey2/Cyr61/Mef2c/Stra6/Tgfb2/Twist1/Heyl	11
GO:0055021	regulation of cardiac muscle tissue growth	12/717	35/12514	2.80954e-07	2.36117e-06	Col14a1/Erbb4/Fgf9/Hey2/Mef2c/Ncam1/Nkx2-5/Mapk11/Tbx2/Tgfbr2/Wisp1/Akap6	12
GO:2000241	regulation of reproductive process	15/717	55/12514	2.82078e-07	2.36428e-06	Bmp4/Runx1/Cnr1/Ednrb/Igf1/Plat/Rspo1/Sema3a/Sfrp1/Wnt5a/Wt1/Sulf1/Pde5a/Nrk/Pde3a	15
GO:0003018	vascular process in circulatory system	21/717	103/12514	2.9405e-07	2.45805e-06	Asic2/Acta2/Angpt1/Cacna1g/Cav1/Ednrb/Foxc2/Gja5/Kdr/Foxc1/Mmp2/Nos3/Npr1/Prkg1/Slit2/Pde2a/Mylk3/Pde5a/Amot/Pde3a/Gucy1a3	21
GO:0009612	response to mechanical stimulus	18/717	78/12514	2.95769e-07	2.46585e-06	Foxp2/Asic2/Cav1/Cnn2/Col11a1/Igf1/Mmp2/Nos3/Nrxn2/Sox2/Pde2a/Stra6/Thbs1/Ttn/Ano3/Slitrk6/Dennd5b/Piezo2	18
GO:0031328	positive regulation of cellular biosynthetic process	113/717	1243/12514	3.2288e-07	2.68473e-06	Adcy4/Lmo1/Adcyap1r1/Anxa3/Nr2f2/Bmp2/Bmp4/Bmp5/C3ar1/Camk2a/Runx2/Runx1/Col1a1/Cyp1b1/Dab2/Ebf1/Ebf3/S1pr1/Elk3/Epas1/Nr2f1/Erbb4/Eya1/Fgf9/Foxc2/Fli1/Gata2/Gata3/Gli1/Gli2/Gli3/Hand2/Hey2/Hgf/Hmga2/Hoxa2/Hoxa5/Hoxa7/Hoxb4/Hoxb5/Hoxb9/Hoxd8/Igf1/Cyr61/Irs1/Mdfic/Ldb2/Lef1/Lmo2/Lyl1/Maf/Mef2c/Meox1/Meox2/Foxc1/Kitl/Meis2/Msx1/Nfia/Nfib/Nkx2-5/Mycn/Nos3/Npr1/Ntsr1/Pdgfra/Pdgfrb/Pitx2/Prrx1/Pou2f2/…	113
GO:0072009	nephron epithelium development	16/717	63/12514	3.32223e-07	2.75511e-06	Bmp2/Bmp4/Eya1/Foxc2/Gata3/Gli3/Hoxb7/Mef2c/Pgf/Tcf21/Tfap2b/Wnt2b/Wt1/Kif26b/Basp1/Wwtr1	16
GO:0031346	positive regulation of cell projection organization	37/717	263/12514	3.46169e-07	2.86319e-06	Dnm3/Ache/Bmp4/Bmp5/Cnr1/Cntn1/Crabp2/Dcc/Efna5/Epha3/Epha4/Bcl11a/Lpar1/Hgf/Elavl4/L1cam/Map1b/Nefl/Ntn1/Ntrk2/Ptn/Ptprd/Ptprz1/Reln/Stmn2/Cxcl12/Sgk1/Syt1/Syt2/Nrg1/Dpysl3/Wnt5a/Fez1/Robo2/Negr1/Dixdc1/Ndnf	37
GO:1901863	positive regulation of muscle tissue development	13/717	42/12514	3.49461e-07	2.88281e-06	Bmp4/Efnb2/Erbb4/Fgf9/Hey2/Mef2c/Ncam1/Nrg1/Tbx2/Myocd/Wisp1/Cyp26b1/Akap6	13
GO:0048872	homeostasis of number of cells	31/717	200/12514	3.6752e-07	3.02383e-06	Ildr2/Lmo1/Hba-a2/Alas2/Ank1/Bmp4/Cdh2/Cdk6/Coro1a/Col14a1/Csf1/Epas1/Gata2/Gata3/Hba-a1/Hba-x/Hbb-b2/Hoxa5/Hoxb6/Lmo2/Mef2c/Kitl/Trim10/Spta1/Tal1/Rassf2/Tgfb2/Mfsd7b/Ets1/Axl/Ripk3	31
GO:0048585	negative regulation of response to stimulus	89/717	914/12514	3.85747e-07	3.16549e-06	Mmrn2/Unc5b/Chrna7/Angpt1/Mmp28/Axin2/Fabp7/Prdm1/Bmp2/Bmp4/Bmp5/Cav1/Runx2/Cd34/Cdh2/Cdk6/Col3a1/Dab2/Dnm1/Epha4/Eya1/Ankrd6/Fbn1/Fbn2/Fgf9/Gas1/Gata2/Gata3/Gli1/Gli3/Hey2/Hgf/Hic1/Hlx/Hmga2/Igf1/Irs1/Lef1/Meis3/Ngfr/Nkx2-5/Nos3/Pdgfra/Prkg1/Ptprd/Rgs5/Stmn3/Cxcl12/Sfrp2/Sema3a/Sfrp1/Slit1/Slit2/Snai2/Sox2/Adamts18/Tcf21/Tfap2a/Rassf2/Tgfb1i1/Tgfb2/Thbd/Thbs1/Twist1/Wnt11/Wnt5a/Cyp26b1/Fez1/Cd10…	89
GO:0060038	cardiac muscle cell proliferation	12/717	36/12514	3.99635e-07	3.27089e-06	Erbb4/Fgf9/Foxc2/Hey2/Mef2c/Foxc1/Ncam1/Nkx2-5/Mapk11/Tbx2/Tgfb2/Tgfbr2	12
GO:0043542	endothelial cell migration	21/717	105/12514	4.13136e-07	3.37259e-06	Mmrn2/Angpt1/Anxa3/Nr2f2/Bmp4/Cyp1b1/Efnb2/Foxc2/Flt4/Gata3/Kdr/Nos3/Slit2/Snai2/Tek/Thbs1/Wnt5a/Ets1/Amot/Adgra3/Loxl2	21
GO:0030323	respiratory tube development	26/717	152/12514	4.64453e-07	3.78166e-06	Foxp2/Bmp4/Epas1/Eya1/Fgf9/Gli1/Gli2/Gli3/Hoxa5/Igf1/Kdr/Nfib/Mycn/Nos3/Pcsk5/Pdgfra/Pitx2/Aldh1a2/Sox2/Stra6/Tcf21/Myocd/Tgfbr2/Tnc/Wnt2b/Wnt5a	26
GO:0072012	glomerulus vasculature development	8/717	15/12514	5.01859e-07	4.07564e-06	Angpt1/Bmp4/C3ar1/Foxc2/Pdgfra/Pdgfrb/Tcf21/Wt1	8
GO:0001934	positive regulation of protein phosphorylation	62/717	566/12514	5.55694e-07	4.50118e-06	Chrna3/Chrna7/Angpt1/Axin2/Cspg4/Bmp2/Bmp4/Bmp5/Cav1/Cdh2/Cxcr4/Cntn1/Csf1/Dab2/Dcc/Ednrb/Efna5/Epha4/Erbb4/Ankrd6/Fgf9/Flt4/Gdf10/Ghr/Lpar1/Hgf/Igf1/Cyr61/Igfbp3/Kdr/Mdfic/Lrrn3/Mef2c/Kitl/Ngfr/Ntrk2/Pdgfra/Pdgfrb/Pim1/Rspo1/Ptprz1/Reln/Sfrp2/Sox2/Nrg1/Rassf2/Tek/Tgfb2/Tgfbr2/Thbs1/Wnt11/Wnt5a/Akap6/Zeb2/Pde5a/Nrk/Dixdc1/Glipr2/Ripk3/Tnik/Lrrk2/Fzd10	62
GO:0016049	cell growth	43/717	336/12514	5.7288e-07	4.62842e-06	Col14a1/Crabp2/Dab2/Dclk1/Dcx/Efna5/Bcl11a/Flt4/Gas1/Igf1/Cyr61/Igfbp3/L1cam/Lef1/Msx1/Map1b/Nrp2/Ntn1/Prkg1/Cxcl12/Sfrp2/Sema3a/Sfrp1/Sgk1/Slit1/Slit2/Syt1/Syt2/Nrg1/Myocd/Tgfb2/Tgfbr2/Wisp1/Wnt11/Wnt5a/Wt1/Akap6/Plxna4/Postn/Crim1/Dact3/Ndnf/Draxin	43
GO:0021545	cranial nerve development	11/717	31/12514	5.96144e-07	4.77942e-06	Hoxb2/Gli3/Hoxa3/Hoxb3/Hoxd3/Nrp2/Sema3a/Tfap2a/Slitrk6/Plxna4/Ephb1	11
GO:0046622	positive regulation of organ growth	11/717	31/12514	5.96144e-07	4.77942e-06	Erbb4/Fgf9/Hey2/Hlx/Mef2c/Ncam1/Tbx2/Wisp1/Wt1/Akap6/Cacna2d2	11
GO:0048566	embryonic digestive tract development	11/717	31/12514	5.96144e-07	4.77942e-06	Fgf9/Gli2/Gli3/Hlx/Pcsk5/Pdgfra/Pitx2/Aldh1a2/Stra6/Tcf21/Rarb	11
GO:2000725	regulation of cardiac muscle cell differentiation	9/717	20/12514	6.00402e-07	4.80129e-06	Bmp2/Bmp4/Col14a1/Efnb2/Mef2c/Nrg1/Myocd/Wisp1/Akap6	9
GO:0007169	transmembrane receptor protein tyrosine kinase signaling pathway	45/717	361/12514	6.59891e-07	5.26357e-06	Mmrn2/Chrna3/Dok4/Angpt1/Cspg4/Bmp2/Bmp4/Bmp5/Runx2/Csf1/Efna5/Efnb2/Epha3/Epha4/Erbb4/Fgf9/Foxc2/Flt4/Gata3/Ghr/Hgf/Igf1/Igfbp3/Irs1/Kdr/Foxc1/Ngfr/Nrp2/Ntrk2/Pdgfra/Pdgfrb/Plat/Nrg1/Tfap2a/Rassf2/Tek/Thbs1/Wnt5a/Adamts12/Sulf1/Ephb1/AI464131/Adamts3/Sulf2/Adgra3	45
GO:0048663	neuron fate commitment	13/717	45/12514	8.51993e-07	6.77861e-06	Bmp4/Runx1/Eya1/Gata2/Gli2/Gli3/Lhx6/Prrx1/Sox2/Nrg1/Tgfb2/Zfp521/Bcl11b	13
GO:0000165	MAPK cascade	54/717	473/12514	8.62748e-07	6.8468e-06	Dok4/Chrna7/Angpt1/Cspg4/Bmp2/Bmp4/Bmp5/Cav1/Cdh2/Dab2/Dcc/Epha4/Erbb4/Ankrd6/Fgf9/Flt4/Gdf10/Ghr/Lpar1/Grik2/Hgf/Igf1/Cyr61/Igfbp3/Kdr/Mdfic/Mef2c/Kitl/Ngfr/Ntrk2/Pdgfra/Pdgfrb/Mapk11/Sfrp2/Sfrp1/Sox2/Nrg1/Rassf2/Tek/Trib2/Tgfb2/Thbs1/Wnt5a/Zeb2/Pde5a/Ephb1/Nrk/Itpkb/Dixdc1/Glipr2/Tnik/Lrrk2/Plvap/Fzd10	54
GO:0022414	reproductive process	67/717	639/12514	9.39797e-07	7.43943e-06	Chrna7/Adcyap1r1/Angpt1/Nr2f2/Prdm1/Bmp4/Bmp5/Runx1/Cxcr4/Cnr1/Cntfr/Csf1/Dmc1/Ednrb/Epas1/Epor/Fgf9/Gata2/Gata3/Gli1/Gli2/Hey2/Hmga2/Hsd11b2/Igf1/Cyr61/Il11ra1/Kdr/Lef1/Lhx9/Foxc1/Kitl/Mmp2/Nos3/Pcsk5/Pdgfra/Plat/Rspo1/Cxcl12/Sfrp2/Sema3a/Sfrp1/Sox2/Stra6/Tbx3/Tcf21/Myocd/Thbd/Tnc/Wnt5a/Wt1/Cyp26b1/Apob/Sulf1/Pde5a/Abcg2/Axl/Nrk/Ttpa/Nell2/Pde3a/Smad9/Antxr1/Rspo3/Spaca6/Dach2/Nkd1	67
GO:0061437	renal system vasculature development	8/717	16/12514	9.53353e-07	7.50882e-06	Angpt1/Bmp4/C3ar1/Foxc2/Pdgfra/Pdgfrb/Tcf21/Wt1	8
GO:0061440	kidney vasculature development	8/717	16/12514	9.53353e-07	7.50882e-06	Angpt1/Bmp4/C3ar1/Foxc2/Pdgfra/Pdgfrb/Tcf21/Wt1	8
GO:0021983	pituitary gland development	9/717	21/12514	9.97456e-07	7.8169e-06	Bmp2/Bmp4/Gata2/Gli1/Gli2/Hmga2/Pitx2/Sox2/Wnt5a	9
GO:0060317	cardiac epithelial to mesenchymal transition	9/717	21/12514	9.97456e-07	7.8169e-06	Bmp2/Erg/Has2/Hey2/Msx1/Snai2/Tgfb2/Twist1/Heyl	9
GO:0010594	regulation of endothelial cell migration	17/717	76/12514	1.01003e-06	7.89571e-06	Mmrn2/Angpt1/Anxa3/Nr2f2/Bmp4/Foxc2/Flt4/Gata3/Kdr/Slit2/Snai2/Tek/Thbs1/Wnt5a/Ets1/Amot/Adgra3	17
GO:0030879	mammary gland development	19/717	93/12514	1.04109e-06	8.11827e-06	Bmp4/Cav1/Csf1/Erbb4/Gata3/Gli2/Gli3/Hoxa5/Hoxb9/Igf1/Irs1/Lef1/Msx1/Ntn1/Slit2/Tbx2/Tbx3/Tgfbr2/Wnt5a	19
GO:0030324	lung development	25/717	149/12514	1.11674e-06	8.68658e-06	Foxp2/Bmp4/Epas1/Eya1/Fgf9/Gli1/Gli2/Gli3/Hoxa5/Igf1/Kdr/Nfib/Mycn/Nos3/Pdgfra/Pitx2/Aldh1a2/Sox2/Stra6/Tcf21/Myocd/Tgfbr2/Tnc/Wnt2b/Wnt5a	25
GO:0060548	negative regulation of cell death	70/717	682/12514	1.16155e-06	9.01277e-06	Unc5b/Asic2/Adcyap1r1/Angpt1/Bmp4/Cav1/Cd34/Chl1/Coro1a/Cntfr/Dab2/Twist2/Ednrb/Epor/Erbb4/Eya1/Foxc2/Flt4/Gas1/Gata3/Ghr/Gli3/Grik2/Hand2/Hey2/Hgf/Igf1/Cyr61/Kdr/Lef1/Mef2c/Foxc1/Kitl/Meis3/Msx1/Ncam1/Nes/Nefl/Ngfr/Nkx2-5/Ntrk2/Ntsr1/Pdgfrb/Pim1/Cxcl12/Sfrp2/Sfrp1/Sgk1/Snai2/Tbx3/Tfap2a/Tfap2b/Myocd/Tek/Tgfb2/Thbs1/Rarb/Twist1/Adamts20/Wisp1/Wnt11/Wnt5a/Wt1/Axl/Ttpa/Pde3a/Bcl11b/Lrrk2/Ndnf/Draxin	70
GO:0021955	central nervous system neuron axonogenesis	10/717	27/12514	1.23947e-06	9.59359e-06	Cdh11/Dclk1/Dcc/Dcx/Epha4/Gli2/Nfib/Slit2/Plxna4/Ephb1	10
GO:0001558	regulation of cell growth	36/717	266/12514	1.2821e-06	9.89916e-06	Col14a1/Crabp2/Dab2/Efna5/Bcl11a/Flt4/Gas1/Igf1/Cyr61/Igfbp3/L1cam/Lef1/Msx1/Map1b/Ntn1/Cxcl12/Sfrp2/Sema3a/Sfrp1/Sgk1/Slit1/Slit2/Syt1/Syt2/Nrg1/Myocd/Tgfb2/Wisp1/Wnt11/Wnt5a/Wt1/Akap6/Plxna4/Crim1/Dact3/Draxin	36
GO:0022407	regulation of cell-cell adhesion	31/717	212/12514	1.34332e-06	1.03463e-05	Lmo1/Bmp2/Bmp4/Cav1/Coro1a/Efna5/Efnb2/Gata3/Gli3/Has2/Hlx/Igf1/L1cam/Lef1/Lgals1/Prkg1/Cxcl12/Snai2/Sox2/Spta1/Adamts18/Zeb1/Tgfbr2/Wnt5a/Cyp26b1/Pde5a/Kif26b/Itpkb/Lrrc32/Ripk3/Pag1	31
GO:0034109	homotypic cell-cell adhesion	38/717	290/12514	1.46269e-06	1.12381e-05	Lmo1/Chrna7/Bmp4/Cav1/Runx2/Cdk6/Coro1a/Cxcr4/Efnb2/Bcl11a/Gata3/Gli3/Has2/Hlx/Igf1/L1cam/Lef1/Lgals1/Ncam1/Pdgfra/Prkg1/Cxcl12/Spta1/Adamts18/Zeb1/Tgfbr2/Vav1/Cyp26b1/Pde5a/Itpkb/Treml2/Lrrc32/Apbb1ip/Ripk3/Bcl11b/Megf10/Pag1/Myl9	38
GO:0031345	negative regulation of cell projection organization	20/717	104/12514	1.49157e-06	1.1432e-05	Dnm3/Cspg4/Dab2/Epha4/Nr2f1/Bcl11a/Lpar1/Lgals1/Ngfr/Ntn1/Ptprz1/Stmn2/Sema3a/Slit1/Slit2/Dpysl3/Wnt5a/Ntm/Fat3/Draxin	20
GO:0010557	positive regulation of macromolecule biosynthetic process	106/717	1182/12514	1.52836e-06	1.16854e-05	Lmo1/Anxa3/Nr2f2/Bmp2/Bmp4/Bmp5/C3ar1/Camk2a/Runx2/Runx1/Col1a1/Cyp1b1/Dab2/Ebf1/Ebf3/S1pr1/Elk3/Epas1/Nr2f1/Erbb4/Eya1/Fgf9/Foxc2/Fli1/Gata2/Gata3/Gli1/Gli2/Gli3/Hand2/Has2/Hey2/Hgf/Hmga2/Hoxa2/Hoxa5/Hoxa7/Hoxb4/Hoxb5/Hoxb9/Hoxd8/Igf1/Cyr61/Irs1/Kdr/Mdfic/Ldb2/Lef1/Lmo2/Lyl1/Maf/Mef2c/Meox1/Meox2/Foxc1/Kitl/Meis2/Msx1/Nfia/Nfib/Nkx2-5/Mycn/Pdgfra/Pdgfrb/Pitx2/Prrx1/Pou2f2/Tmsb4x/Reln/Sfrp2/Sfrp1…	106
GO:0090288	negative regulation of cellular response to growth factor stimulus	18/717	87/12514	1.64571e-06	1.2552e-05	Mmrn2/Cav1/Fbn1/Fbn2/Gata3/Ngfr/Sfrp2/Sfrp1/Slit2/Tgfb1i1/Thbs1/Wnt5a/Cd109/Grem2/Adamts12/Sulf1/Sulf2/Adgra3	18
GO:0001775	cell activation	53/717	471/12514	1.7004e-06	1.29376e-05	Lmo1/Chrna7/Anxa3/Prdm1/Bmp4/Cav1/Runx2/Entpd1/Cdk6/Coro1a/Cxcr4/Cnr1/Efnb2/Bcl11a/Gata2/Gata3/Gli3/Hlx/Igf1/Il11ra1/Lef1/Lgals1/Lyl1/Mef2c/Pdgfra/Pou2f2/Prkg1/Cxcl12/Sfrp1/Spta1/Adamts18/Zeb1/Myocd/Tgfbr2/Thbs1/Vav1/Wnt5a/Adgrf5/Cyp26b1/Pde5a/Axl/Ephb1/Itpkb/Atp11c/Treml2/Lrrc32/Apbb1ip/Ripk3/Bcl11b/1810011O10Rik/Megf10/Pag1/Myl9	53
GO:0045137	development of primary sexual characteristics	21/717	114/12514	1.70781e-06	1.29514e-05	Angpt1/Bmp4/Runx1/Dmc1/Fgf9/Gata3/Hmga2/Kdr/Lhx9/Foxc1/Kitl/Mmp2/Nos3/Pdgfra/Sfrp2/Sema3a/Sfrp1/Tcf21/Wnt5a/Wt1/Dach2	21
GO:0050919	negative chemotaxis	8/717	17/12514	1.71048e-06	1.29514e-05	Nrp2/Sema3a/Slit1/Slit2/Nrg1/Wnt5a/Plxna4/Robo2	8
GO:0023014	signal transduction by protein phosphorylation	54/717	484/12514	1.76066e-06	1.32993e-05	Dok4/Chrna7/Angpt1/Cspg4/Bmp2/Bmp4/Bmp5/Cav1/Cdh2/Dab2/Dcc/Epha4/Erbb4/Ankrd6/Fgf9/Flt4/Gdf10/Ghr/Lpar1/Grik2/Hgf/Igf1/Cyr61/Igfbp3/Kdr/Mdfic/Mef2c/Kitl/Ngfr/Ntrk2/Pdgfra/Pdgfrb/Mapk11/Sfrp2/Sfrp1/Sox2/Nrg1/Rassf2/Tek/Trib2/Tgfb2/Thbs1/Wnt5a/Zeb2/Pde5a/Ephb1/Nrk/Itpkb/Dixdc1/Glipr2/Tnik/Lrrk2/Plvap/Fzd10	54
GO:0042327	positive regulation of phosphorylation	63/717	599/12514	1.82166e-06	1.3727e-05	Chrna3/Chrna7/Angpt1/Axin2/Cspg4/Bmp2/Bmp4/Bmp5/Cav1/Cdh2/Cxcr4/Cntn1/Csf1/Dab2/Dcc/Ednrb/Efna5/Epha4/Erbb4/Ankrd6/Fgf9/Flt4/Gdf10/Ghr/Lpar1/Hgf/Igf1/Cyr61/Igfbp3/Irs1/Kdr/Mdfic/Lrrn3/Mef2c/Kitl/Ngfr/Ntrk2/Pdgfra/Pdgfrb/Pim1/Rspo1/Ptprz1/Reln/Sfrp2/Sox2/Nrg1/Rassf2/Tek/Tgfb2/Tgfbr2/Thbs1/Wnt11/Wnt5a/Akap6/Zeb2/Pde5a/Nrk/Dixdc1/Glipr2/Ripk3/Tnik/Lrrk2/Fzd10	63
GO:0043066	negative regulation of apoptotic process	64/717	612/12514	1.82684e-06	1.3733e-05	Unc5b/Asic2/Angpt1/Bmp4/Cav1/Chl1/Coro1a/Cntfr/Dab2/Twist2/Ednrb/Epor/Erbb4/Eya1/Foxc2/Flt4/Gas1/Gata3/Gli3/Grik2/Hand2/Hey2/Hgf/Igf1/Cyr61/Kdr/Lef1/Mef2c/Foxc1/Kitl/Meis3/Msx1/Nes/Nefl/Ngfr/Nkx2-5/Ntrk2/Ntsr1/Pdgfrb/Pim1/Cxcl12/Sfrp2/Sfrp1/Sgk1/Snai2/Tbx3/Tfap2a/Tfap2b/Myocd/Tek/Tgfb2/Thbs1/Rarb/Twist1/Adamts20/Wnt11/Wnt5a/Wt1/Axl/Pde3a/Bcl11b/Lrrk2/Ndnf/Draxin	64
GO:0014068	positive regulation of phosphatidylinositol 3-kinase signaling	12/717	41/12514	1.9343e-06	1.45061e-05	Unc5b/Angpt1/Erbb4/Hgf/Igf1/Kdr/Ntrk2/Pdgfrb/Reln/Nrg1/Tek/Tgfb2	12
GO:0050807	regulation of synapse organization	18/717	88/12514	1.96011e-06	1.46645e-05	Asic2/Cdh2/Efna5/Lrrn1/Lrrn3/Mef2c/Ntrk2/Ptn/Reln/Pcdh17/Wnt5a/Slitrk6/Lrrtm4/Slitrk2/Adgrl3/Clstn2/Flrt3/Slitrk5	18
GO:0009987	cellular process	595/717	9513/12514	2.03051e-06	1.5155e-05	Ildr2/Emilin1/Ano1/Hoxb2/Dnm3/Synpo/Itga9/Adcy4/Mmrn2/Kdelr3/Psat1/Unc5b/Ltbp4/B3gnt5/Mybpc1/Prex2/Lmo1/Cald1/Hba-a2/Chrna3/Chrna5/Foxp2/Asic2/Ache/Dok4/Chrna7/Actn2/Adcyap1r1/Add2/Angpt1/Alas2/Ank1/Anxa3/Boc/Apba2/Speg/Nr2f2/Mmp28/Rhoc/Atp1b2/Axin2/Bcat1/Cspg4/Bgn/Fabp7/Prdm1/Bmp2/Bmp4/Bmp5/Bnc1/Smyd1/C3ar1/Cacna1g/Camk2a/Car2/Cav1/Runx2/Runx1/Runx1t1/Cd34/Entpd1/Arhgap31/Cdh11/Cdh2/Cdh5/Cdh8/Cd…	595
GO:0045935	positive regulation of nucleobase-containing compound metabolic process	108/717	1220/12514	2.21281e-06	1.6468e-05	Adcy4/Lmo1/Adcyap1r1/Anxa3/Nr2f2/Bmp2/Bmp4/Bmp5/C3ar1/Camk2a/Runx2/Runx1/Col1a1/Cyp1b1/Dab2/Ebf1/Ebf3/S1pr1/Elk3/Epas1/Nr2f1/Erbb4/Eya1/Fgf9/Foxc2/Fli1/Gata2/Gata3/Gli1/Gli2/Gli3/Hand2/Hey2/Hgf/Hmga2/Hoxa2/Hoxa5/Hoxa7/Hoxb4/Hoxb5/Hoxb9/Hoxd8/Igf1/Cyr61/Mdfic/Ldb2/Lef1/Lmo2/Lyl1/Maf/Mef2c/Meox1/Meox2/Foxc1/Kitl/Meis2/Msx1/Nfia/Nfib/Nkx2-5/Mycn/Nos3/Npr1/Pdgfra/Pdgfrb/Pitx2/Prrx1/Pou2f2/Tmsb4x/Reln…	108
GO:0072080	nephron tubule development	14/717	56/12514	2.21693e-06	1.6468e-05	Bmp2/Bmp4/Eya1/Gata3/Gli3/Hoxb7/Mef2c/Pgf/Tcf21/Tfap2b/Wnt2b/Wt1/Kif26b/Wwtr1	14
GO:0007204	positive regulation of cytosolic calcium ion concentration	21/717	116/12514	2.2888e-06	1.69617e-05	Adcyap1r1/Bmp4/C3ar1/Cacna1g/Cav1/Coro1a/S1pr1/Ednrb/Epor/Gata2/Lpar1/Kdr/Ntsr1/Pdgfra/Prkg1/Pth1r/Ryr1/Tgfb2/Trpc3/Akap6/Jph2	21
GO:0009187	cyclic nucleotide metabolic process	18/717	89/12514	2.32787e-06	1.72105e-05	Adcy4/Adcyap1r1/Lpar1/Nos3/Npr1/Npr3/Pde2a/Thbs1/Wnt5a/Akap6/Pde10a/Pde5a/Gucy1b3/Gabbr1/Calcrl/Pde3a/Gucy1a3/Akap12	18
GO:0097285	cell-type specific apoptotic process	44/717	366/12514	2.35405e-06	1.73631e-05	Unc5b/Angpt1/Bmp4/Camk2a/Cav1/Chl1/Coro1a/Cntfr/Epor/Erbb4/Gata3/Gli3/Grik2/Hand2/Hey2/Igf1/Kdr/Lef1/Mef2c/Kitl/Msx1/Nes/Nefl/Ngfr/Nkx2-5/Ntrk2/Cxcl12/Sfrp2/Sfrp1/Tfap2a/Tfap2b/Myocd/Tek/Tgfb2/Tgfbr2/Thbs1/Wnt5a/Wt1/Axl/Ripk3/Ndnf/Draxin/Cd248/Trim2	44
GO:0045944	positive regulation of transcription from RNA polymerase II promoter	74/717	749/12514	2.37704e-06	1.74915e-05	Lmo1/Bmp2/Bmp4/Bmp5/Runx2/Runx1/Dab2/Ebf1/Ebf3/S1pr1/Elk3/Epas1/Nr2f1/Eya1/Foxc2/Fli1/Gata2/Gata3/Gli1/Gli2/Gli3/Hand2/Hey2/Hoxa2/Hoxa5/Hoxa7/Hoxb4/Hoxb5/Hoxb9/Hoxd8/Igf1/Cyr61/Ldb2/Lef1/Lmo2/Maf/Mef2c/Meox1/Meox2/Foxc1/Meis2/Msx1/Nfia/Nfib/Nkx2-5/Mycn/Pitx2/Prrx1/Pou2f2/Sfrp2/Sox2/Nrg1/Tal1/Tcf21/Zeb1/Tfap2a/Tfap2b/Myocd/Rarb/Tlx1/Twist1/Wnt5a/Wt1/Plagl1/Ikzf4/Ets1/Itga8/Zeb2/Zfp462/Maml2/Heyl/B…	74
GO:1903708	positive regulation of hemopoiesis	19/717	98/12514	2.39338e-06	1.75705e-05	Prdm1/Car2/Runx1/Csf1/Gata2/Gata3/Gli3/Hbb-b2/Hlx/Hoxa5/Lef1/Foxc1/Kitl/Tal1/Tgfbr2/Ets1/Axl/Itpkb/Atp11c	19
GO:0043408	regulation of MAPK cascade	49/717	427/12514	2.42501e-06	1.77611e-05	Chrna7/Angpt1/Cspg4/Bmp2/Bmp4/Bmp5/Cav1/Cdh2/Dab2/Dcc/Epha4/Erbb4/Ankrd6/Fgf9/Flt4/Gdf10/Ghr/Lpar1/Grik2/Hgf/Igf1/Cyr61/Igfbp3/Kdr/Mdfic/Mef2c/Kitl/Ngfr/Ntrk2/Pdgfra/Pdgfrb/Sfrp2/Sfrp1/Sox2/Rassf2/Tek/Trib2/Tgfb2/Thbs1/Wnt5a/Zeb2/Pde5a/Ephb1/Nrk/Dixdc1/Glipr2/Tnik/Lrrk2/Fzd10	49
GO:0043586	tongue development	7/717	13/12514	2.49374e-06	1.8222e-05	Gli3/Hand2/Lef1/Nkx2-5/Sox2/Cyp26b1/Bnc2	7
GO:1902531	regulation of intracellular signal transduction	92/717	997/12514	2.53601e-06	1.84878e-05	Unc5b/Prex2/Chrna7/Angpt1/Rhoc/Cspg4/Bmp2/Bmp4/Bmp5/Cav1/Cdh2/Col3a1/Csf1/Cyp1b1/Dab2/Dcc/Epha4/Erbb4/Ankrd6/Fgf9/Flt4/Gata3/Gdf10/Ghr/Lpar1/Grik2/Hgf/Hic1/Hmga2/Igf1/Cyr61/Igfbp3/Kdr/Mdfic/L1cam/Lgals1/Mef2c/Kitl/Meis3/Msx1/Ncam1/Ngfr/Ntrk2/Pdgfra/Pdgfrb/Ptprd/Reln/Stmn3/Cxcl12/Sfrp2/Sfrp1/Slit2/Snai2/Sox2/Stra6/Nrg1/Rassf2/Tek/Trib2/Tgfb2/Thbs1/Twist1/Vav1/Wnt11/Wnt5a/Akap6/Pde10a/Tiam2/Zeb2/Pd…	92
GO:0045445	myoblast differentiation	12/717	42/12514	2.56824e-06	1.86793e-05	Boc/Bmp4/Smyd1/Epas1/Igf1/Igfbp3/Lgals1/Mbnl3/Mef2c/Tbx2/Tbx3/Myocd	12
GO:0030177	positive regulation of Wnt signaling pathway	17/717	81/12514	2.59224e-06	1.88102e-05	Bmp2/Cav1/Col1a1/Dab2/Ankrd6/Fgf9/Rspo1/Sfrp2/Sfrp1/Wnt2b/Sulf1/Zeb2/Dixdc1/Wls/Sulf2/Rspo3/Nkd1	17
GO:0048771	tissue remodeling	20/717	108/12514	2.75986e-06	1.99802e-05	Cspg4/Car2/Cav1/S1pr1/Epas1/Erg/Foxc2/Flt4/Gja5/Hoxa3/Igf1/Mef2c/Foxc1/Mmp2/Nos3/Pth1r/Sfrp1/Rassf2/Tgfb2/Axl	20
GO:0090257	regulation of muscle system process	22/717	127/12514	2.83507e-06	2.04774e-05	Cald1/Chrna3/Cav1/Col14a1/Myh7/Gja5/Igf1/Mef2c/Nkx2-5/Nos3/Prkg1/Ryr1/Scn5a/Myocd/Tnni1/Trpc3/Wisp1/Akap6/Pde5a/Chrm2/Calcrl/Gucy1a3	22
GO:0072132	mesenchyme morphogenesis	11/717	36/12514	3.24952e-06	2.3417e-05	Bmp2/Foxc2/Lef1/Foxc1/Msx1/Snai2/Tbx2/Twist1/Wnt11/Wnt5a/Heyl	11
GO:0010810	regulation of cell-substrate adhesion	23/717	138/12514	3.35697e-06	2.41358e-05	Emilin1/Cdk6/Col8a1/Col1a1/Csf1/Dab2/Efna5/Epha3/Col26a1/Has2/Hoxa7/Cyr61/Kdr/Lgals1/Nid1/Ptn/Ptprz1/Tek/Thbs1/Postn/Dlc1/Ccdc80/Ndnf	23
GO:0019932	second-messenger-mediated signaling	21/717	119/12514	3.50163e-06	2.50609e-05	Adcy4/Adcyap1r1/Cxcr4/Ednrb/Igf1/Kdr/L1cam/Ncam1/Nos3/Npr3/Ntrk2/Prkg1/Pde2a/Nrg1/Thbs1/Akap6/Pde10a/Gucy1b3/Pde3a/Gucy1a3/Lrrk2	21
GO:0060326	cell chemotaxis	21/717	119/12514	3.50163e-06	2.50609e-05	Itga9/Mmp28/C3ar1/Coro1a/Csf1/Ednrb/Lpar1/Hgf/Hoxb9/Lef1/Mpp1/Pdgfra/Pdgfrb/Cxcl12/Slit2/Snai2/Thbs1/Vav1/Wnt5a/Dock4/Ephb1	21
GO:0043069	negative regulation of programmed cell death	64/717	624/12514	3.51447e-06	2.50956e-05	Unc5b/Asic2/Angpt1/Bmp4/Cav1/Chl1/Coro1a/Cntfr/Dab2/Twist2/Ednrb/Epor/Erbb4/Eya1/Foxc2/Flt4/Gas1/Gata3/Gli3/Grik2/Hand2/Hey2/Hgf/Igf1/Cyr61/Kdr/Lef1/Mef2c/Foxc1/Kitl/Meis3/Msx1/Nes/Nefl/Ngfr/Nkx2-5/Ntrk2/Ntsr1/Pdgfrb/Pim1/Cxcl12/Sfrp2/Sfrp1/Sgk1/Snai2/Tbx3/Tfap2a/Tfap2b/Myocd/Tek/Tgfb2/Thbs1/Rarb/Twist1/Adamts20/Wnt11/Wnt5a/Wt1/Axl/Pde3a/Bcl11b/Lrrk2/Ndnf/Draxin	64
GO:0030799	regulation of cyclic nucleotide metabolic process	15/717	66/12514	3.52582e-06	2.51194e-05	Adcy4/Adcyap1r1/Lpar1/Nos3/Npr1/Npr3/Pde2a/Thbs1/Wnt5a/Akap6/Pde5a/Gabbr1/Calcrl/Gucy1a3/Akap12	15
GO:0002053	positive regulation of mesenchymal cell proliferation	10/717	30/12514	3.77246e-06	2.68156e-05	Foxp2/Fgf9/Gas1/Irs1/Kdr/Mycn/Prrx1/Prrx2/Tgfbr2/Wnt5a	10
GO:0007160	cell-matrix adhesion	23/717	139/12514	3.8097e-06	2.7019e-05	Actn2/Cd34/Cdk6/Col13a1/Col3a1/Csf1/Efna5/Epha3/Hoxa7/Hoxd3/Itgb5/Kdr/Nid1/Nid2/Sned1/Cntn2/Tek/Thbs1/Adamts12/Itga8/Frem1/Postn/Dlc1	23
GO:0048015	phosphatidylinositol-mediated signaling	18/717	92/12514	3.83535e-06	2.71395e-05	Unc5b/Prex2/Angpt1/Erbb4/Gata3/Hgf/Igf1/Irs1/Kdr/Npr3/Ntrk2/Pdgfra/Pdgfrb/Reln/Nrg1/Tek/Tgfb2/Twist1	18
GO:0008406	gonad development	20/717	111/12514	4.28335e-06	3.01735e-05	Angpt1/Bmp4/Runx1/Dmc1/Fgf9/Gata3/Hmga2/Kdr/Lhx9/Foxc1/Kitl/Mmp2/Nos3/Pdgfra/Sfrp2/Sema3a/Sfrp1/Tcf21/Wnt5a/Wt1	20
GO:0048592	eye morphogenesis	20/717	111/12514	4.28335e-06	3.01735e-05	Prdm1/Bmp4/Col5a1/Col5a2/Col8a1/Gas1/Gli3/Kdr/Ntrk2/Pitx2/Ptn/Sox2/Stra6/Tbx2/Zeb1/Tfap2a/Rarb/Twist1/Fat3/Ephb1	20
GO:0003279	cardiac septum development	15/717	67/12514	4.30589e-06	3.02642e-05	Gata3/Gja5/Hey2/Cyr61/Nkx2-5/Pcsk5/Pitx2/Stra6/Tbx2/Tbx3/Tgfb2/Rarb/Wnt11/Wnt5a/Heyl	15
GO:0051963	regulation of synapse assembly	14/717	59/12514	4.32688e-06	3.03437e-05	Asic2/Efna5/Lrrn1/Lrrn3/Mef2c/Ntrk2/Wnt5a/Slitrk6/Lrrtm4/Slitrk2/Adgrl3/Clstn2/Flrt3/Slitrk5	14
GO:0001974	blood vessel remodeling	11/717	37/12514	4.38702e-06	3.06968e-05	Epas1/Erg/Foxc2/Flt4/Hoxa3/Igf1/Mef2c/Foxc1/Nos3/Tgfb2/Axl	11
GO:0014070	response to organic cyclic compound	42/717	351/12514	4.50396e-06	3.13194e-05	Chrna3/Chrna5/Chrna7/Nr2f2/Axin2/Bmp2/Bmp4/Cav1/Cnr1/Cyp1b1/Dab2/Nr2f1/Ghr/Gli2/Irs1/Lef1/Mef2c/Mmp2/Msn/Ncam1/Nos3/Pim1/Pygm/Ryr1/Scn5a/Sfrp1/Sgk1/Snai2/Pde2a/Tek/Tgfb2/Tgfbr2/Rarb/Trpc3/Wt1/Akap6/Lin28b/Pde3a/Smad9/Lrrk2/Rftn2/Zc3hav1	42
GO:0043269	regulation of ion transport	42/717	351/12514	4.50396e-06	3.13194e-05	Chrna3/Asic2/Actn2/Adcyap1r1/Atp1b2/Bmp4/Cacna1g/Camk2a/Car2/Cav1/Entpd1/Coro1a/Cxcr4/Cnr1/Cntn1/Stom/Gja5/Igf1/Kcnh7/Mef2c/Nkx2-5/Nos3/Ntsr1/Pdgfrb/Prkg1/Reln/Scn5a/Cxcl12/Sgk1/Tgfb2/Thbs1/Trpc3/Twist1/Kcnq5/Tcaf2/Akap6/Kel/Gabbr1/Cacna2d2/Jph2/Ahnak/Cacng7	42
GO:0048017	inositol lipid-mediated signaling	18/717	93/12514	4.50597e-06	3.13194e-05	Unc5b/Prex2/Angpt1/Erbb4/Gata3/Hgf/Igf1/Irs1/Kdr/Npr3/Ntrk2/Pdgfra/Pdgfrb/Reln/Nrg1/Tek/Tgfb2/Twist1	18
GO:0043067	regulation of programmed cell death	92/717	1011/12514	4.54423e-06	3.15154e-05	Unc5b/Asic2/Angpt1/Bmp2/Bmp4/Bmp5/Camk2a/Cav1/Chl1/Coro1a/Cxcr4/Cnr1/Cntfr/Cyp1b1/Dab2/Twist2/Ednrb/Epor/Erbb4/Eya1/Foxc2/Flt4/Gas1/Gata3/Gdf10/Gli3/Lpar1/Grik2/Hand2/Hey2/Hgf/Hoxa5/Igf1/Cyr61/Igfbp3/Kdr/Lef1/Mef2c/Foxc1/Kitl/Mmp2/Meis3/Msx1/Nes/Nefl/Ngfr/Nkx2-5/Nos3/Ntrk2/Ntsr1/Pdgfrb/Pim1/Ptn/Aldh1a2/Cxcl12/Sfrp2/Sfrp1/Sgk1/Slit2/Snai2/Sox2/Tbx3/Tfap2a/Tfap2b/Myocd/Rassf2/Tek/Tgfb2/Thbs1/Rarb/T…	92
GO:0060538	skeletal muscle organ development	21/717	121/12514	4.60779e-06	3.18856e-05	Foxp2/Nr2f2/Smyd1/Cav1/Cntfr/Hlx/Mef2c/Meox2/Pitx2/Ryr1/Stra6/Tcf21/Myocd/Twist1/Wt1/Plagl1/Cyp26b1/Kel/AI464131/Heyl/Megf10	21
GO:2000727	positive regulation of cardiac muscle cell differentiation	7/717	14/12514	4.7409e-06	3.27345e-05	Bmp4/Efnb2/Mef2c/Nrg1/Myocd/Wisp1/Akap6	7
GO:2000826	regulation of heart morphogenesis	8/717	19/12514	4.79852e-06	3.30273e-05	Bmp2/Bmp4/Eya1/Foxc2/Hand2/Foxc1/Tbx2/Twist1	8
GO:0051173	positive regulation of nitrogen compound metabolic process	111/717	1284/12514	4.80438e-06	3.30273e-05	Adcy4/Lmo1/Adcyap1r1/Anxa3/Nr2f2/Bmp2/Bmp4/Bmp5/C3ar1/Camk2a/Runx2/Runx1/Col1a1/Cyp1b1/Dab2/Ebf1/Ebf3/S1pr1/Elk3/Epas1/Nr2f1/Erbb4/Eya1/Fgf9/Foxc2/Fli1/Gata2/Gata3/Gli1/Gli2/Gli3/Hand2/Has2/Hey2/Hgf/Hmga2/Hoxa2/Hoxa5/Hoxa7/Hoxb4/Hoxb5/Hoxb9/Hoxd8/Igf1/Cyr61/Mdfic/Ldb2/Lef1/Lmo2/Lyl1/Maf/Mef2c/Meox1/Meox2/Foxc1/Kitl/Meis2/Msx1/Nfia/Nfib/Nkx2-5/Mycn/Nos3/Npr1/Pdgfra/Pdgfrb/Pitx2/Prrx1/Pou2f2/Tmsb4x…	111
GO:0090066	regulation of anatomical structure size	41/717	340/12514	4.82511e-06	3.30972e-05	Asic2/Actn2/Acta2/Add2/Cacna1g/Cav1/Coro1a/Crabp2/Ednrb/Efna5/Bcl11a/Foxc2/Gja5/Kdr/L1cam/Foxc1/Mmp2/Map1b/Neb/Nefl/Nefm/Nos3/Npr1/Ntn1/Prkg1/Tmsb4x/Cxcl12/Sema3a/Slit1/Slit2/Spta1/Sptb/Nrg1/Cntn2/Wnt5a/Kel/Pde5a/Plxna4/Gucy1a3/Lrrk2/Draxin	41
GO:0007162	negative regulation of cell adhesion	24/717	151/12514	4.86638e-06	3.33074e-05	Angpt1/Bmp2/Bmp4/Col1a1/Cyp1b1/Gli3/Hlx/Hoxa7/Lef1/Lgals1/Mmp2/Prkg1/Ptprz1/Cxcl12/Snai2/Adamts18/Thbs1/Tnc/Pde5a/Lrrc32/Postn/Dlc1/Jam2/Pag1	24
GO:0014065	phosphatidylinositol 3-kinase signaling	16/717	76/12514	4.88035e-06	3.33303e-05	Unc5b/Prex2/Angpt1/Erbb4/Gata3/Hgf/Igf1/Irs1/Kdr/Ntrk2/Pdgfrb/Reln/Nrg1/Tek/Tgfb2/Twist1	16
GO:0042981	regulation of apoptotic process	91/717	999/12514	4.94408e-06	3.36921e-05	Unc5b/Asic2/Angpt1/Bmp2/Bmp4/Bmp5/Camk2a/Cav1/Chl1/Coro1a/Cnr1/Cntfr/Cyp1b1/Dab2/Twist2/Ednrb/Epor/Erbb4/Eya1/Foxc2/Flt4/Gas1/Gata3/Gdf10/Gli3/Lpar1/Grik2/Hand2/Hey2/Hgf/Hoxa5/Igf1/Cyr61/Igfbp3/Kdr/Lef1/Mef2c/Foxc1/Kitl/Mmp2/Meis3/Msx1/Nes/Nefl/Ngfr/Nkx2-5/Nos3/Ntrk2/Ntsr1/Pdgfrb/Pim1/Ptn/Aldh1a2/Cxcl12/Sfrp2/Sfrp1/Sgk1/Slit2/Snai2/Sox2/Tbx3/Tfap2a/Tfap2b/Myocd/Rassf2/Tek/Tgfb2/Thbs1/Rarb/Twist1/…	91
GO:0045321	leukocyte activation	45/717	389/12514	5.08261e-06	3.45611e-05	Lmo1/Chrna7/Anxa3/Prdm1/Bmp4/Cav1/Runx2/Cdk6/Coro1a/Cxcr4/Cnr1/Efnb2/Bcl11a/Gata2/Gata3/Gli3/Hlx/Igf1/Il11ra1/Lef1/Lgals1/Lyl1/Mef2c/Pou2f2/Cxcl12/Sfrp1/Spta1/Zeb1/Tgfbr2/Thbs1/Vav1/Wnt5a/Adgrf5/Cyp26b1/Pde5a/Axl/Ephb1/Itpkb/Atp11c/Treml2/Lrrc32/Apbb1ip/Ripk3/Bcl11b/Pag1	45
GO:0001755	neural crest cell migration	10/717	31/12514	5.28499e-06	3.58594e-05	Ednrb/Erbb4/Hand2/Lef1/Kitl/Nrp2/Pitx2/Sema3a/Twist1/Zeb2	10
GO:0009628	response to abiotic stimulus	60/717	580/12514	5.49065e-06	3.71744e-05	Ano1/Foxp2/Asic2/Chrna7/Alas2/Bcat1/Bmp2/Cav1/Cd34/Cdh8/Cnn2/Col11a1/Col3a1/Dmc1/Epas1/Eya1/Gata3/Lrp2/Gypa/Igf1/Kdr/Mme/Mmp2/Meis2/CYTB/Ngfr/Nos3/Nrxn2/Ntsr1/Plat/Pygm/Ryr1/Sfrp2/Sfrp1/Sgk1/St8sia1/Slc1a2/Slc2a4/Snai2/Sox2/Pde2a/Stra6/Tgfb1i1/Tgfb2/Thbs1/Ttn/Twist1/Rcsd1/Ano3/Slitrk6/Rgs9bp/Dennd5b/Lrrn4/Ttpa/Piezo2/2810417H13Rik/1810011O10Rik/Arpp21/Mfap4/Loxl2	60
GO:0021884	forebrain neuron development	9/717	25/12514	5.63232e-06	3.78881e-05	Dcx/Lhx6/Nrp2/Sema3a/Slit2/Cntn2/Tfap2a/Wnt5a/Robo2	9
GO:0060043	regulation of cardiac muscle cell proliferation	9/717	25/12514	5.63232e-06	3.78881e-05	Erbb4/Fgf9/Hey2/Mef2c/Ncam1/Nkx2-5/Mapk11/Tbx2/Tgfbr2	9
GO:0060421	positive regulation of heart growth	9/717	25/12514	5.63232e-06	3.78881e-05	Erbb4/Fgf9/Hey2/Mef2c/Ncam1/Tbx2/Wisp1/Wt1/Akap6	9
GO:0002065	columnar/cuboidal epithelial cell differentiation	20/717	113/12514	5.68562e-06	3.80831e-05	Prdm1/Bmp2/Bmp4/Bmp5/Cdh2/Cdk6/Ednrb/Gli3/Hey2/Hoxa5/Lef1/Mef2c/Kitl/Mycn/Rarb/Adamts20/Wnt11/Wnt5a/Slitrk6/Zeb2	20
GO:0060047	heart contraction	20/717	113/12514	5.68562e-06	3.80831e-05	Chrna7/Cacna1g/Cav1/Cxcr4/Epas1/Myh7/Gja5/Hey2/Nkx2-5/Nos3/Prkg1/Scn5a/Sema3a/Tgfb2/Tnni1/Ttn/Akap6/Pde5a/Chrm2/Popdc2	20
GO:0034101	erythrocyte homeostasis	19/717	104/12514	6.00306e-06	4.01237e-05	Hba-a2/Alas2/Ank1/Bmp4/Cdk6/Epas1/Gata2/Gata3/Hba-a1/Hba-x/Hbb-b2/Hoxa5/Hoxb6/Lmo2/Trim10/Tal1/Mfsd7b/Ets1/Axl	19
GO:0042733	embryonic digit morphogenesis	13/717	53/12514	6.41408e-06	4.27797e-05	Bmp4/Gas1/Gli2/Gli3/Hand2/Msx1/Mycn/Sfrp2/Tbx2/Tbx3/Twist1/Wnt5a/Mfsd7b	13
GO:0045892	negative regulation of transcription, DNA-templated	81/717	866/12514	6.4826e-06	4.31449e-05	Lmo1/Foxp2/Nr2f2/Prdm1/Bmp2/Bmp4/Smyd1/Cav1/Runx2/Runx1/Runx1t1/Cyp1b1/Dab2/Twist2/Ednrb/Elk3/Epas1/Nr2f1/Bcl11a/Fgf9/Foxc2/Gata2/Gata3/Gli2/Gli3/Hand2/Hba-x/Hbb-bh1/Hbb-y/Hey2/Hic1/Hmga2/Hoxa2/Hoxa7/Hoxb3/Hoxb4/Hoxd8/Mdfic/Lef1/Maf/Mef2c/Msx1/Nab2/Nfia/Nfib/Nkx2-5/Pim1/Pitx2/Prrx1/Sfrp2/Sfrp1/Snai2/Sox2/Pde2a/Nrg1/Tal1/Tbx2/Tbx3/Tcf21/Zeb1/Tfap2a/Tfap2b/Myocd/Trib2/Rarb/Tle4/Twist1/Wnt11/Wnt5a/W…	81
GO:0003015	heart process	20/717	114/12514	6.53196e-06	4.33813e-05	Chrna7/Cacna1g/Cav1/Cxcr4/Epas1/Myh7/Gja5/Hey2/Nkx2-5/Nos3/Prkg1/Scn5a/Sema3a/Tgfb2/Tnni1/Ttn/Akap6/Pde5a/Chrm2/Popdc2	20
GO:0061326	renal tubule development	14/717	61/12514	6.58313e-06	4.36287e-05	Bmp2/Bmp4/Eya1/Gata3/Gli3/Hoxb7/Mef2c/Pgf/Tcf21/Tfap2b/Wnt2b/Wt1/Kif26b/Wwtr1	14
GO:0046661	male sex differentiation	16/717	78/12514	6.96096e-06	4.60354e-05	Bmp5/Fgf9/Gata3/Hmga2/Kdr/Lhx9/Pdgfra/Sfrp2/Sema3a/Sfrp1/Sox2/Tbx3/Tcf21/Wnt5a/Wt1/Smad9	16
GO:0044702	single organism reproductive process	60/717	585/12514	7.18673e-06	4.74111e-05	Chrna7/Adcyap1r1/Angpt1/Nr2f2/Prdm1/Bmp4/Bmp5/Runx1/Cxcr4/Cnr1/Dmc1/Ednrb/Epas1/Epor/Fgf9/Gata2/Gata3/Gli1/Gli2/Hey2/Hmga2/Igf1/Cyr61/Il11ra1/Kdr/Lef1/Lhx9/Foxc1/Kitl/Mmp2/Nos3/Pcsk5/Pdgfra/Plat/Rspo1/Cxcl12/Sfrp2/Sema3a/Sfrp1/Sox2/Stra6/Tbx3/Tcf21/Myocd/Tnc/Wnt5a/Wt1/Cyp26b1/Apob/Sulf1/Pde5a/Abcg2/Axl/Nrk/Ttpa/Pde3a/Smad9/Rspo3/Spaca6/Nkd1	60
GO:0042592	homeostatic process	87/717	952/12514	7.19923e-06	4.74111e-05	Ildr2/Ano1/Lmo1/Hba-a2/Chrna7/Adcyap1r1/Alas2/Ank1/Atp1b2/Bmp4/C3ar1/Cacna1g/Car2/Cav1/Cd34/Cdh2/Cdk6/Coro1a/Cnr1/Col14a1/Col9a1/Csf1/S1pr1/Ednrb/Efna5/Epas1/Epor/Erbb4/Gata2/Gata3/Gja5/Lpar1/Grik2/Hba-a1/Hba-x/Hbb-b2/Hoxa5/Hoxb6/Igf1/Kdr/Ldb2/Lmo2/Lpl/Mef2c/Foxc1/Kitl/Map1a/Ngfr/Ntsr1/Pdgfra/Pdgfrb/Prkg1/Pth1r/Pygm/Trim10/Ryr1/Scd1/Scn5a/Sgk1/Slc2a4/Slc4a1/Spta1/Tns2/Tal1/Tfap2b/Rassf2/Tgfb2/Myl…	87
GO:0042063	gliogenesis	27/717	186/12514	7.37261e-06	4.84511e-05	Cspg4/Bmp2/Bmp4/Cdh2/Cdk6/Cxcr4/Csf1/Vcan/Dcx/Epha4/Gap43/Gli3/Hmga2/Igf1/Lef1/Nab2/Nfib/Mycn/Ntrk2/Ptn/Ptprz1/Reln/Nrg1/Tal1/Cntn2/Tgfb2/Zcchc24	27
GO:0038084	vascular endothelial growth factor signaling pathway	8/717	20/12514	7.59727e-06	4.98231e-05	Flt4/Kdr/Foxc1/Nrp2/Pdgfra/Pdgfrb/Adamts3/Adgra3	8
GO:1902679	negative regulation of RNA biosynthetic process	82/717	884/12514	7.75128e-06	5.0727e-05	Lmo1/Foxp2/Nr2f2/Prdm1/Bmp2/Bmp4/Smyd1/Cav1/Runx2/Runx1/Runx1t1/Cyp1b1/Dab2/Twist2/Ednrb/Elk3/Epas1/Nr2f1/Bcl11a/Fgf9/Foxc2/Gata2/Gata3/Gli2/Gli3/Hand2/Hba-x/Hbb-bh1/Hbb-y/Hey2/Hic1/Hmga2/Hoxa2/Hoxa7/Hoxb3/Hoxb4/Hoxd8/Mdfic/Lef1/Maf/Mef2c/Msx1/Nab2/Nfia/Nfib/Nkx2-5/Pim1/Pitx2/Prrx1/Sfrp2/Sfrp1/Snai2/Sox2/Pde2a/Nrg1/Tal1/Tbx2/Tbx3/Tcf21/Zeb1/Tfap2a/Tfap2b/Myocd/Trib2/Rarb/Tle4/Twist1/Wnt11/Wnt5a/W…	82
GO:0006939	smooth muscle contraction	13/717	54/12514	8.01047e-06	5.20969e-05	Cald1/Chrna3/Acta2/Cacna1g/Cav1/Ednrb/Prkg1/Myocd/Sulf1/Chrm2/Calcrl/Gucy1a3/Sulf2	13
GO:0008037	cell recognition	13/717	54/12514	8.01047e-06	5.20969e-05	Cnr1/Epha3/Epha4/Colec12/Gap43/Ptprz1/Sema3a/Cntn2/Tub/Robo2/Ephb1/Megf10/Pear1	13
GO:0042475	odontogenesis of dentin-containing tooth	13/717	54/12514	8.01047e-06	5.20969e-05	Bmp2/Bmp4/Runx2/Csf1/Gli2/Gli3/Hand2/Lef1/Foxc1/Msx1/Ngfr/Pdgfra/Bcl11b	13
GO:0046545	development of primary female sexual characteristics	14/717	62/12514	8.06136e-06	5.23193e-05	Angpt1/Bmp4/Runx1/Dmc1/Kdr/Lhx9/Foxc1/Kitl/Mmp2/Nos3/Pdgfra/Sfrp1/Wt1/Dach2	14
GO:0008219	cell death	116/717	1372/12514	8.15079e-06	5.27905e-05	Unc5b/Asic2/Ache/Adcyap1r1/Angpt1/Axin2/Bmp2/Bmp4/Bmp5/Camk2a/Cav1/Cd34/Chl1/Coro1a/Cxcr4/Cnr1/Cntfr/Cyp1b1/Dab2/Dcc/Twist2/Ednrb/Epor/Erbb4/Eya1/Foxc2/Flt4/Gas1/Gata3/Gdf10/Ghr/Gli3/Lpar1/Grik2/Hand2/Hey2/Hgf/Hic1/Hoxa5/Igf1/Cyr61/Igfbp3/Atcay/Kdr/Lef1/Lgals1/Lsp1/Mef2c/Meox2/Foxc1/Kitl/Mmp2/Meis3/Msx1/Ncam1/Nes/Nefl/Ngfr/Nkx2-5/Mycn/Nos3/Ntn1/Ntrk2/Ntsr1/Pdgfrb/Pim1/Ptn/Ptprz1/Aldh1a2/Cxcl12/Sf…	116
GO:0035136	forelimb morphogenesis	9/717	26/12514	8.17875e-06	5.28623e-05	Runx2/Crabp2/Msx1/Aldh1a2/Tbx3/Tfap2a/Tfap2b/Twist1/Rnf165	9
GO:0070486	leukocyte aggregation	31/717	231/12514	8.29829e-06	5.35246e-05	Lmo1/Chrna7/Bmp4/Cav1/Runx2/Cdk6/Coro1a/Cxcr4/Efnb2/Bcl11a/Gata3/Gli3/Has2/Hlx/Igf1/Lef1/Lgals1/Cxcl12/Spta1/Zeb1/Tgfbr2/Vav1/Cyp26b1/Pde5a/Itpkb/Treml2/Lrrc32/Apbb1ip/Ripk3/Bcl11b/Pag1	31
GO:0007159	leukocyte cell-cell adhesion	32/717	243/12514	8.86337e-06	5.7052e-05	Lmo1/Chrna7/Bmp4/Cav1/Runx2/Cdk6/Coro1a/Cxcr4/Efnb2/Bcl11a/Gata3/Gli3/Has2/Hlx/Igf1/L1cam/Lef1/Lgals1/Cxcl12/Spta1/Zeb1/Tgfbr2/Vav1/Cyp26b1/Pde5a/Itpkb/Treml2/Lrrc32/Apbb1ip/Ripk3/Bcl11b/Pag1	32
GO:0045893	positive regulation of transcription, DNA-templated	94/717	1058/12514	9.5501e-06	6.1221e-05	Lmo1/Anxa3/Nr2f2/Bmp2/Bmp4/Bmp5/Camk2a/Runx2/Runx1/Col1a1/Dab2/Ebf1/Ebf3/S1pr1/Elk3/Epas1/Nr2f1/Erbb4/Eya1/Fgf9/Foxc2/Fli1/Gata2/Gata3/Gli1/Gli2/Gli3/Hand2/Hey2/Hmga2/Hoxa2/Hoxa5/Hoxa7/Hoxb4/Hoxb5/Hoxb9/Hoxd8/Igf1/Cyr61/Mdfic/Ldb2/Lef1/Lmo2/Lyl1/Maf/Mef2c/Meox1/Meox2/Foxc1/Meis2/Msx1/Nfia/Nfib/Nkx2-5/Mycn/Pitx2/Prrx1/Pou2f2/Tmsb4x/Reln/Sfrp2/Sfrp1/Sox2/Nrg1/Tal1/Tbx3/Tcf21/Zeb1/Tfap2a/Tfap2b/Myoc…	94
GO:1903508	positive regulation of nucleic acid-templated transcription	94/717	1058/12514	9.5501e-06	6.1221e-05	Lmo1/Anxa3/Nr2f2/Bmp2/Bmp4/Bmp5/Camk2a/Runx2/Runx1/Col1a1/Dab2/Ebf1/Ebf3/S1pr1/Elk3/Epas1/Nr2f1/Erbb4/Eya1/Fgf9/Foxc2/Fli1/Gata2/Gata3/Gli1/Gli2/Gli3/Hand2/Hey2/Hmga2/Hoxa2/Hoxa5/Hoxa7/Hoxb4/Hoxb5/Hoxb9/Hoxd8/Igf1/Cyr61/Mdfic/Ldb2/Lef1/Lmo2/Lyl1/Maf/Mef2c/Meox1/Meox2/Foxc1/Meis2/Msx1/Nfia/Nfib/Nkx2-5/Mycn/Pitx2/Prrx1/Pou2f2/Tmsb4x/Reln/Sfrp2/Sfrp1/Sox2/Nrg1/Tal1/Tbx3/Tcf21/Zeb1/Tfap2a/Tfap2b/Myoc…	94
GO:0016265	death	116/717	1377/12514	9.66039e-06	6.18016e-05	Unc5b/Asic2/Ache/Adcyap1r1/Angpt1/Axin2/Bmp2/Bmp4/Bmp5/Camk2a/Cav1/Cd34/Chl1/Coro1a/Cxcr4/Cnr1/Cntfr/Cyp1b1/Dab2/Dcc/Twist2/Ednrb/Epor/Erbb4/Eya1/Foxc2/Flt4/Gas1/Gata3/Gdf10/Ghr/Gli3/Lpar1/Grik2/Hand2/Hey2/Hgf/Hic1/Hoxa5/Igf1/Cyr61/Igfbp3/Atcay/Kdr/Lef1/Lgals1/Lsp1/Mef2c/Meox2/Foxc1/Kitl/Mmp2/Meis3/Msx1/Ncam1/Nes/Nefl/Ngfr/Nkx2-5/Mycn/Nos3/Ntn1/Ntrk2/Ntsr1/Pdgfrb/Pim1/Ptn/Ptprz1/Aldh1a2/Cxcl12/Sf…	116
GO:0001935	endothelial cell proliferation	16/717	80/12514	9.80032e-06	6.25691e-05	Nr2f2/Bmp2/Bmp4/Cav1/Cd34/Flt4/Kdr/Pgf/Aldh1a2/Cxcl12/Tek/Thbs1/Wnt5a/Sulf1/Egfl7/Loxl2	16
GO:0030856	regulation of epithelial cell differentiation	17/717	89/12514	9.94292e-06	6.32479e-05	Bmp4/Cav1/S1pr3/Gata3/Hey2/Hoxa7/Kdr/Kitl/Mycn/Sox2/Tbx3/Zeb1/Tgfb2/Adamts20/Cd109/Zeb2/Wwtr1	17
GO:0006029	proteoglycan metabolic process	13/717	55/12514	9.947e-06	6.32479e-05	Bgn/Bmp2/Col11a1/Dcn/Igf1/Dse/Adamts12/Sulf1/Dsel/Hs6st2/Hs6st3/Ndnf/Sulf2	13
GO:1903507	negative regulation of nucleic acid-templated transcription	81/717	877/12514	1.03925e-05	6.59468e-05	Lmo1/Foxp2/Nr2f2/Prdm1/Bmp2/Bmp4/Smyd1/Cav1/Runx2/Runx1/Runx1t1/Cyp1b1/Dab2/Twist2/Ednrb/Elk3/Epas1/Nr2f1/Bcl11a/Fgf9/Foxc2/Gata2/Gata3/Gli2/Gli3/Hand2/Hba-x/Hbb-bh1/Hbb-y/Hey2/Hic1/Hmga2/Hoxa2/Hoxa7/Hoxb3/Hoxb4/Hoxd8/Mdfic/Lef1/Maf/Mef2c/Msx1/Nab2/Nfia/Nfib/Nkx2-5/Pim1/Pitx2/Prrx1/Sfrp2/Sfrp1/Snai2/Sox2/Pde2a/Nrg1/Tal1/Tbx2/Tbx3/Tcf21/Zeb1/Tfap2a/Tfap2b/Myocd/Trib2/Rarb/Tle4/Twist1/Wnt11/Wnt5a/W…	81
GO:0019220	regulation of phosphate metabolic process	95/717	1075/12514	1.0605e-05	6.70875e-05	Adcy4/Chrna3/Chrna7/Adcyap1r1/Angpt1/Nr2f2/Axin2/Cspg4/Bmp2/Bmp4/Bmp5/Cav1/Entpd1/Cdh2/Cxcr4/Cntn1/Csf1/Vcan/Dab2/Dcc/Ednrb/Efna5/Epha4/Erbb4/Ankrd6/Fgf9/Flt4/Gdf10/Ghr/Lpar1/Grik2/Hgf/Igf1/Cyr61/Igfbp3/Irs1/Kdr/Mdfic/Lrrn3/Mef2c/Kitl/Ngfr/Nos3/Npr1/Npr3/Ntrk2/Ntsr1/Pdgfra/Pdgfrb/Pim1/Prkg1/Rspo1/Pth1r/Ptprz1/Reln/Sfrp2/Sfrp1/Slit2/Sox2/Pde2a/Nrg1/Myocd/Rassf2/Tek/Trib2/Tgfb2/Tgfbr2/Thbs1/Ttn/Twi…	95
GO:0048469	cell maturation	19/717	108/12514	1.06151e-05	6.70875e-05	Cspg4/Runx2/Runx1/Dmc1/Ednrb/Epas1/Gata2/Gata3/Hba-x/Hoxa5/Kdr/Lhx6/Pou2f2/Pth1r/Tal1/Cntn2/Mfsd7b/Pde3a/Lrrk2	19
GO:1902680	positive regulation of RNA biosynthetic process	94/717	1061/12514	1.07165e-05	6.75924e-05	Lmo1/Anxa3/Nr2f2/Bmp2/Bmp4/Bmp5/Camk2a/Runx2/Runx1/Col1a1/Dab2/Ebf1/Ebf3/S1pr1/Elk3/Epas1/Nr2f1/Erbb4/Eya1/Fgf9/Foxc2/Fli1/Gata2/Gata3/Gli1/Gli2/Gli3/Hand2/Hey2/Hmga2/Hoxa2/Hoxa5/Hoxa7/Hoxb4/Hoxb5/Hoxb9/Hoxd8/Igf1/Cyr61/Mdfic/Ldb2/Lef1/Lmo2/Lyl1/Maf/Mef2c/Meox1/Meox2/Foxc1/Meis2/Msx1/Nfia/Nfib/Nkx2-5/Mycn/Pitx2/Prrx1/Pou2f2/Tmsb4x/Reln/Sfrp2/Sfrp1/Sox2/Nrg1/Tal1/Tbx3/Tcf21/Zeb1/Tfap2a/Tfap2b/Myoc…	94
GO:0051129	negative regulation of cellular component organization	48/717	438/12514	1.08623e-05	6.83746e-05	Dnm3/Add2/Cspg4/Bmp4/Cav1/Coro1a/Cnn2/Dab2/S1pr1/Epha4/Nr2f1/Bcl11a/Lpar1/Hey2/Hgf/Igf1/Lgals1/Map1a/Map1b/Ngfr/Ntn1/Tmsb4x/Ptn/Ptprz1/Stmn2/Sfrp2/Sema3a/Sfrp1/Sgk1/Slit1/Slit2/Spta1/Sptb/Tbc1d4/Twist1/Dpysl3/Wnt5a/Ntm/Fez1/Apc2/Fat3/Usp44/Postn/Dlc1/Dact3/Lrrk2/Trim62/Draxin	48
GO:0002262	myeloid cell homeostasis	20/717	118/12514	1.11754e-05	7.02042e-05	Hba-a2/Alas2/Ank1/Bmp4/Cdk6/Epas1/Gata2/Gata3/Hba-a1/Hba-x/Hbb-b2/Hoxa5/Hoxb6/Lmo2/Kitl/Trim10/Tal1/Mfsd7b/Ets1/Axl	20
GO:0006357	regulation of transcription from RNA polymerase II promoter	111/717	1308/12514	1.12101e-05	7.02812e-05	Lmo1/Foxp2/Nr2f2/Prdm1/Bmp2/Bmp4/Bmp5/Bnc1/Cav1/Runx2/Runx1/Dab2/Twist2/Ebf1/Ebf3/S1pr1/Ednrb/Elk3/Epas1/Nr2f1/Erg/Bcl11a/Eya1/Fbn1/Fgf9/Foxc2/Fli1/Gata2/Gata3/Gli1/Gli2/Gli3/Hand2/Hba-x/Hbb-bh1/Hbb-y/Hey2/Hic1/Hmga2/Hoxa2/Hoxa5/Hoxa7/Hoxb3/Hoxb4/Hoxb5/Hoxb9/Hoxd8/Igf1/Cyr61/Kdr/Ldb2/Lef1/Lmo2/Lyl1/Maf/Mef2c/Meox1/Meox2/Foxc1/Meis2/Msx1/Nfia/Nfib/Nkx2-5/Mycn/Pitx2/Prrx1/Pou2f2/Sfrp2/Sfrp1/Snai2/S…	111
GO:0015669	gas transport	5/717	7/12514	1.16127e-05	7.21633e-05	Car2/Hba-x/Hbb-b2/Hbb-bh1/Hbb-y	5
GO:0042482	positive regulation of odontogenesis	5/717	7/12514	1.16127e-05	7.21633e-05	Bmp2/Cd34/Csf1/Ngfr/Tfap2a	5
GO:0042487	regulation of odontogenesis of dentin-containing tooth	5/717	7/12514	1.16127e-05	7.21633e-05	Bmp2/Bmp4/Runx2/Csf1/Ngfr	5
GO:0072201	negative regulation of mesenchymal cell proliferation	5/717	7/12514	1.16127e-05	7.21633e-05	Bmp4/Nfib/Ptn/Wnt11/Wnt5a	5
GO:0000122	negative regulation of transcription from RNA polymerase II promoter	59/717	581/12514	1.16334e-05	7.21633e-05	Lmo1/Foxp2/Nr2f2/Prdm1/Bmp2/Bmp4/Cav1/Twist2/Ednrb/Epas1/Nr2f1/Bcl11a/Fgf9/Foxc2/Gata2/Gata3/Gli2/Gli3/Hba-x/Hbb-bh1/Hbb-y/Hey2/Hic1/Hmga2/Hoxa2/Hoxa7/Hoxb3/Hoxb4/Hoxd8/Lef1/Maf/Mef2c/Msx1/Nfia/Nfib/Nkx2-5/Pitx2/Prrx1/Snai2/Sox2/Pde2a/Tal1/Tbx2/Tbx3/Tcf21/Zeb1/Tfap2a/Tfap2b/Myocd/Rarb/Tle4/Twist1/Wt1/Zfp57/Zeb2/Zfp536/Heyl/Tagln3/Wwtr1	59
GO:0046068	cGMP metabolic process	9/717	27/12514	1.16484e-05	7.21633e-05	Nos3/Npr1/Pde2a/Thbs1/Wnt5a/Pde10a/Pde5a/Gucy1b3/Gucy1a3	9
GO:0003281	ventricular septum development	12/717	48/12514	1.17776e-05	7.28198e-05	Gata3/Gja5/Hey2/Cyr61/Nkx2-5/Pitx2/Stra6/Tbx3/Tgfb2/Wnt11/Wnt5a/Heyl	12
GO:0051174	regulation of phosphorus metabolic process	95/717	1079/12514	1.23386e-05	7.61383e-05	Adcy4/Chrna3/Chrna7/Adcyap1r1/Angpt1/Nr2f2/Axin2/Cspg4/Bmp2/Bmp4/Bmp5/Cav1/Entpd1/Cdh2/Cxcr4/Cntn1/Csf1/Vcan/Dab2/Dcc/Ednrb/Efna5/Epha4/Erbb4/Ankrd6/Fgf9/Flt4/Gdf10/Ghr/Lpar1/Grik2/Hgf/Igf1/Cyr61/Igfbp3/Irs1/Kdr/Mdfic/Lrrn3/Mef2c/Kitl/Ngfr/Nos3/Npr1/Npr3/Ntrk2/Ntsr1/Pdgfra/Pdgfrb/Pim1/Prkg1/Rspo1/Pth1r/Ptprz1/Reln/Sfrp2/Sfrp1/Slit2/Sox2/Pde2a/Nrg1/Myocd/Rassf2/Tek/Trib2/Tgfb2/Tgfbr2/Thbs1/Ttn/Twi…	95
GO:0051480	cytosolic calcium ion homeostasis	21/717	129/12514	1.29315e-05	7.96403e-05	Adcyap1r1/Bmp4/C3ar1/Cacna1g/Cav1/Coro1a/S1pr1/Ednrb/Epor/Gata2/Lpar1/Kdr/Ntsr1/Pdgfra/Prkg1/Pth1r/Ryr1/Tgfb2/Trpc3/Akap6/Jph2	21
GO:0030099	myeloid cell differentiation	33/717	259/12514	1.30049e-05	7.99352e-05	Hba-a2/Alas2/Ank1/Bmp4/Car2/Runx1/Cdk6/Csf1/Twist2/Epas1/Fli1/Gata2/Gata3/Hba-a1/Hba-x/Hbb-b2/Hoxa5/Hoxa7/Hoxb7/Hoxb8/Lef1/Lmo2/Mef2c/Kitl/Meis2/Trim10/Sfrp1/Tal1/Rassf2/Tgfbr2/Mfsd7b/Cd109/Ets1	33
GO:0042110	T cell activation	30/717	225/12514	1.31632e-05	8.05922e-05	Lmo1/Chrna7/Bmp4/Cav1/Runx2/Cdk6/Coro1a/Cxcr4/Efnb2/Bcl11a/Gata3/Gli3/Hlx/Igf1/Lef1/Lgals1/Cxcl12/Spta1/Zeb1/Tgfbr2/Vav1/Cyp26b1/Pde5a/Itpkb/Treml2/Lrrc32/Apbb1ip/Ripk3/Bcl11b/Pag1	30
GO:0070489	T cell aggregation	30/717	225/12514	1.31632e-05	8.05922e-05	Lmo1/Chrna7/Bmp4/Cav1/Runx2/Cdk6/Coro1a/Cxcr4/Efnb2/Bcl11a/Gata3/Gli3/Hlx/Igf1/Lef1/Lgals1/Cxcl12/Spta1/Zeb1/Tgfbr2/Vav1/Cyp26b1/Pde5a/Itpkb/Treml2/Lrrc32/Apbb1ip/Ripk3/Bcl11b/Pag1	30
GO:0060323	head morphogenesis	10/717	34/12514	1.33574e-05	8.16217e-05	Col1a1/Twist2/Lef1/Mmp2/Msx1/Pdgfra/Stra6/Tfap2a/Mfsd7b/Crispld2	10
GO:0033674	positive regulation of kinase activity	39/717	331/12514	1.41796e-05	8.64771e-05	Chrna3/Chrna7/Angpt1/Axin2/Cspg4/Bmp2/Bmp4/Csf1/Dab2/Epha4/Ghr/Lpar1/Hgf/Igf1/Cyr61/Irs1/Mdfic/Mef2c/Kitl/Pdgfra/Pdgfrb/Pim1/Reln/Nrg1/Rassf2/Tek/Tgfb2/Tgfbr2/Thbs1/Wnt11/Wnt5a/Akap6/Zeb2/Pde5a/Nrk/Ripk3/Tnik/Lrrk2/Fzd10	39
GO:0030823	regulation of cGMP metabolic process	7/717	16/12514	1.42808e-05	8.69255e-05	Nos3/Npr1/Pde2a/Thbs1/Wnt5a/Pde5a/Gucy1a3	7
GO:0071593	lymphocyte aggregation	30/717	226/12514	1.43714e-05	8.7307e-05	Lmo1/Chrna7/Bmp4/Cav1/Runx2/Cdk6/Coro1a/Cxcr4/Efnb2/Bcl11a/Gata3/Gli3/Hlx/Igf1/Lef1/Lgals1/Cxcl12/Spta1/Zeb1/Tgfbr2/Vav1/Cyp26b1/Pde5a/Itpkb/Treml2/Lrrc32/Apbb1ip/Ripk3/Bcl11b/Pag1	30
GO:0051965	positive regulation of synapse assembly	12/717	49/12514	1.47942e-05	8.97017e-05	Asic2/Efna5/Lrrn1/Lrrn3/Ntrk2/Slitrk6/Lrrtm4/Slitrk2/Adgrl3/Clstn2/Flrt3/Slitrk5	12
GO:0021987	cerebral cortex development	16/717	83/12514	1.60024e-05	9.68402e-05	Cdh2/Col3a1/Dcx/Emx2/Nr2f1/Gli3/Lhx6/Fut10/Nrp2/Ntrk2/Reln/Sema3a/Slit2/Sox2/Dixdc1/Ccdc141	16
GO:0061005	cell differentiation involved in kidney development	9/717	28/12514	1.62994e-05	9.84475e-05	Bmp4/Foxc2/Gata3/Gli3/Mef2c/Tcf21/Wt1/Basp1/Wwtr1	9
GO:0003156	regulation of organ formation	8/717	22/12514	1.74051e-05	0.000104722	Bmp2/Bmp4/Eya1/Hand2/Wnt2b/Wnt5a/Wt1/Sulf1	8
GO:0055023	positive regulation of cardiac muscle tissue growth	8/717	22/12514	1.74051e-05	0.000104722	Erbb4/Fgf9/Hey2/Mef2c/Ncam1/Tbx2/Wisp1/Akap6	8
GO:0007600	sensory perception	29/717	217/12514	1.74908e-05	0.000105036	Ano1/Asic2/Chrm4/Cnr1/Col11a1/Col1a1/Dnm1/Ednrb/Epas1/Eya4/Hoxb8/Igf1/Lrig1/Lef1/Mme/Map1a/Ncam1/Ngfr/Ntsr1/Plcb2/Scn3a/Snai2/Sox2/Tfap2a/Tub/Slitrk6/Chrm2/Rgs9bp/Piezo2	29
GO:0002684	positive regulation of immune system process	42/717	371/12514	1.78095e-05	0.000106746	Prdm1/C3ar1/Car2/Cav1/Runx1/Coro1a/Cnr1/Csf1/Efnb2/Colec12/Gata2/Gata3/Gli3/Hbb-b2/Hlx/Hoxa5/Igf1/Lef1/Lgals1/Mef2c/Foxc1/Kitl/Mmp2/Cxcl12/Spta1/Tal1/Tek/Tgfb2/Tgfbr2/Thbs1/Vav1/Wnt5a/Ets1/Klhl6/Axl/Itpkb/Atp11c/Aim2/Tril/Rftn2/Zc3hav1/Plvap	42
GO:0014066	regulation of phosphatidylinositol 3-kinase signaling	13/717	58/12514	1.8444e-05	0.000109413	Unc5b/Angpt1/Erbb4/Hgf/Igf1/Kdr/Ntrk2/Pdgfrb/Reln/Nrg1/Tek/Tgfb2/Twist1	13
GO:0010171	body morphogenesis	12/717	50/12514	1.84639e-05	0.000109413	Col1a1/Twist2/Lef1/Mmp2/Msx1/Pdgfra/Stra6/Tfap2a/Mfsd7b/Grem2/Mab21l2/Crispld2	12
GO:0014909	smooth muscle cell migration	12/717	50/12514	1.84639e-05	0.000109413	Cyp1b1/Lpar1/Has2/Igf1/Igfbp3/Pdgfrb/Plat/Prkg1/Tmsb4x/Slit2/Sema6d/Postn	12
GO:0048332	mesoderm morphogenesis	12/717	50/12514	1.84639e-05	0.000109413	Bmp4/Eya1/Foxc2/Lef1/Foxc1/Sfrp2/Tal1/Tbx3/Wnt11/Wnt5a/Crb2/Wls	12
GO:0060324	face development	12/717	50/12514	1.84639e-05	0.000109413	Col1a1/Twist2/Hoxb3/Lef1/Mmp2/Msx1/Pdgfra/Aldh1a2/Stra6/Tfap2a/Wnt5a/Crispld2	12
GO:0060411	cardiac septum morphogenesis	12/717	50/12514	1.84639e-05	0.000109413	Gja5/Hey2/Cyr61/Nkx2-5/Pitx2/Tbx2/Tbx3/Tgfb2/Rarb/Wnt11/Wnt5a/Heyl	12
GO:0035556	intracellular signal transduction	129/717	1592/12514	1.93139e-05	0.000114234	Adcy4/Unc5b/Prex2/Dok4/Chrna7/Adcyap1r1/Angpt1/Rhoc/Cspg4/Bmp2/Bmp4/Bmp5/Cav1/Arhgap31/Cdh2/Cxcr4/Col3a1/Col1a2/Csf1/Cyp1b1/Dab2/Dclk1/Dcc/Dcx/Ecel1/Ednrb/Epha4/Erbb4/Ankrd6/Fgf9/Flt4/Gata3/Gdf10/Ghr/Lpar1/Grik2/Hgf/Hic1/Hmga2/Igf1/Cyr61/Igfbp3/Irs1/Kdr/Mdfic/L1cam/Lgals1/Mef2c/Kitl/Meis3/Msx1/Ncam1/Ngfr/Nos3/Npr1/Npr3/Ntn1/Ntrk2/Pdgfra/Pdgfrb/Plcb2/Prkg1/Mapk11/Ptprd/Reln/Rgl1/Stmn3/Cxcl12/Sfrp2…	129
GO:0032101	regulation of response to external stimulus	51/717	487/12514	2.03066e-05	0.000119879	Asic2/Chrna7/Mmp28/Fabp7/Prdm1/C3ar1/Cav1/Cd34/Cxcr4/Cnr1/Csf1/S1pr1/Ednrb/Efnb2/Stom/Epha4/Gata3/Lpar1/Kdr/Cd93/Mpp1/Map1a/Myom1/Pdgfra/Pdgfrb/Prkg1/Stab2/Scn1a/Cxcl12/Sema3a/Slit1/Slit2/Snai2/Pde2a/Adamts18/Thbd/Thbs1/Wnt5a/Fez1/Cd109/Adamts12/D430041D05Rik/Pde5a/Plxna4/Robo2/Aim2/Calcrl/Tnik/Dpf3/Adgra3/Zc3hav1	51
GO:0051049	regulation of transport	98/717	1136/12514	2.04879e-05	0.000120722	Ano1/Mybpc1/Chrna3/Asic2/Chrna7/Actn2/Adcyap1r1/Angpt1/Atp1b2/Axin2/Bmp4/Cacna1g/Camk2a/Car2/Cav1/Runx1/Cd34/Entpd1/Coro1a/Cxcr4/Cnn2/Cnr1/Cntn1/Dab2/Dnm1/Ednrb/Efna5/Stom/Erbb4/Kcnn3/Gas1/Gata2/Gata3/Gja5/Gli3/Hmga2/Igf1/Irs1/Mdfic/Kcnh7/Mef2c/Msn/Map1b/Ncam1/Ngfr/Nkx2-5/Nos3/Ntrk2/Ntsr1/Pdgfrb/Prkg1/Mapk11/Rspo1/Reln/Scn5a/Cxcl12/Sfrp2/Sfrp1/Sgk1/Slc1a2/Snai2/Pde2a/Syt1/Syt2/Tbc1d4/Tfap2b/Tek/T…	98
GO:0071559	response to transforming growth factor beta	21/717	133/12514	2.08854e-05	0.000122604	Ltbp4/Bmp2/Cav1/Runx1/Col3a1/Col1a2/Dab2/Fbn1/Fbn2/Itgb5/Mef2c/Nos3/Zeb1/Myocd/Tgfb1i1/Tgfb2/Tgfbr2/Thbs1/Cd109/Itga8/Smad9	21
GO:0071560	cellular response to transforming growth factor beta stimulus	21/717	133/12514	2.08854e-05	0.000122604	Ltbp4/Bmp2/Cav1/Runx1/Col3a1/Col1a2/Dab2/Fbn1/Fbn2/Itgb5/Mef2c/Nos3/Zeb1/Myocd/Tgfb1i1/Tgfb2/Tgfbr2/Thbs1/Cd109/Itga8/Smad9	21
GO:0030218	erythrocyte differentiation	17/717	94/12514	2.1111e-05	0.000123696	Hba-a2/Alas2/Ank1/Bmp4/Cdk6/Epas1/Gata2/Gata3/Hba-a1/Hba-x/Hbb-b2/Hoxa5/Lmo2/Trim10/Tal1/Mfsd7b/Ets1	17
GO:0046649	lymphocyte activation	39/717	337/12514	2.14775e-05	0.000125609	Lmo1/Chrna7/Prdm1/Bmp4/Cav1/Runx2/Cdk6/Coro1a/Cxcr4/Efnb2/Bcl11a/Gata3/Gli3/Hlx/Igf1/Il11ra1/Lef1/Lgals1/Lyl1/Mef2c/Pou2f2/Cxcl12/Sfrp1/Spta1/Zeb1/Tgfbr2/Vav1/Cyp26b1/Pde5a/Axl/Ephb1/Itpkb/Atp11c/Treml2/Lrrc32/Apbb1ip/Ripk3/Bcl11b/Pag1	39
GO:0060443	mammary gland morphogenesis	11/717	43/12514	2.15256e-05	0.000125656	Bmp4/Cav1/Csf1/Gli2/Gli3/Ntn1/Slit2/Tbx2/Tbx3/Tgfbr2/Wnt5a	11
GO:0009190	cyclic nucleotide biosynthetic process	13/717	59/12514	2.24336e-05	0.000129555	Adcy4/Adcyap1r1/Lpar1/Nos3/Npr1/Npr3/Pde2a/Akap6/Gucy1b3/Gabbr1/Calcrl/Gucy1a3/Akap12	13
GO:0030808	regulation of nucleotide biosynthetic process	13/717	59/12514	2.24336e-05	0.000129555	Adcy4/Adcyap1r1/Entpd1/Lpar1/Nos3/Npr1/Npr3/Pde2a/Akap6/Gabbr1/Calcrl/Gucy1a3/Akap12	13
GO:0052652	cyclic purine nucleotide metabolic process	13/717	59/12514	2.24336e-05	0.000129555	Adcy4/Adcyap1r1/Lpar1/Nos3/Npr1/Npr3/Pde2a/Akap6/Gucy1b3/Gabbr1/Calcrl/Gucy1a3/Akap12	13
GO:1900371	regulation of purine nucleotide biosynthetic process	13/717	59/12514	2.24336e-05	0.000129555	Adcy4/Adcyap1r1/Entpd1/Lpar1/Nos3/Npr1/Npr3/Pde2a/Akap6/Gabbr1/Calcrl/Gucy1a3/Akap12	13
GO:0003197	endocardial cushion development	9/717	29/12514	2.24415e-05	0.000129555	Bmp2/Epha3/Erg/Msx1/Snai2/Tbx2/Thbs1/Twist1/Heyl	9
GO:0007200	phospholipase C-activating G-protein coupled receptor signaling pathway	9/717	29/12514	2.24415e-05	0.000129555	Ano1/Actn2/Chrm4/S1pr1/Ednrb/Lpar1/Npr3/Pth1r/Chrm2	9
GO:0032330	regulation of chondrocyte differentiation	10/717	36/12514	2.33255e-05	0.000134164	Axin2/Bmp4/Runx2/Gli2/Gli3/Maf/Snai2/Rarb/Adamts12/Loxl2	10
GO:0048483	autonomic nervous system development	10/717	36/12514	2.33255e-05	0.000134164	Hoxb2/Ednrb/Gata3/Hand2/Hlx/Nrp2/Sema3a/Tfap2a/Tfap2b/Plxna4	10
GO:0008016	regulation of heart contraction	17/717	95/12514	2.43668e-05	0.000139896	Chrna7/Cacna1g/Cav1/Epas1/Myh7/Gja5/Hey2/Nkx2-5/Nos3/Prkg1/Scn5a/Sema3a/Tgfb2/Akap6/Pde5a/Chrm2/Popdc2	17
GO:0060512	prostate gland morphogenesis	8/717	23/12514	2.53548e-05	0.000145038	Bmp4/Gli2/Igf1/Mmp2/Sfrp1/Tnc/Wnt5a/Sulf1	8
GO:0060740	prostate gland epithelium morphogenesis	8/717	23/12514	2.53548e-05	0.000145038	Bmp4/Gli2/Igf1/Mmp2/Sfrp1/Tnc/Wnt5a/Sulf1	8
GO:0006937	regulation of muscle contraction	16/717	86/12514	2.54725e-05	0.000145445	Cald1/Chrna3/Cav1/Myh7/Gja5/Nkx2-5/Prkg1/Ryr1/Scn5a/Myocd/Tnni1/Akap6/Pde5a/Chrm2/Calcrl/Gucy1a3	16
GO:0051254	positive regulation of RNA metabolic process	95/717	1099/12514	2.57353e-05	0.000146679	Lmo1/Anxa3/Nr2f2/Bmp2/Bmp4/Bmp5/Camk2a/Runx2/Runx1/Col1a1/Dab2/Ebf1/Ebf3/S1pr1/Elk3/Epas1/Nr2f1/Erbb4/Eya1/Fgf9/Foxc2/Fli1/Gata2/Gata3/Gli1/Gli2/Gli3/Hand2/Hey2/Hmga2/Hoxa2/Hoxa5/Hoxa7/Hoxb4/Hoxb5/Hoxb9/Hoxd8/Igf1/Cyr61/Mdfic/Ldb2/Lef1/Lmo2/Lyl1/Maf/Mef2c/Meox1/Meox2/Foxc1/Meis2/Msx1/Nfia/Nfib/Nkx2-5/Mycn/Pitx2/Prrx1/Pou2f2/Tmsb4x/Reln/Sfrp2/Sfrp1/Sox2/Nrg1/Tal1/Tbx3/Tcf21/Zeb1/Tfap2a/Tfap2b/Myoc…	95
GO:0008585	female gonad development	13/717	60/12514	2.71588e-05	0.000154511	Angpt1/Bmp4/Runx1/Dmc1/Kdr/Lhx9/Foxc1/Kitl/Mmp2/Nos3/Pdgfra/Sfrp1/Wt1	13
GO:0009968	negative regulation of signal transduction	69/717	734/12514	2.79583e-05	0.000158771	Mmrn2/Unc5b/Axin2/Prdm1/Bmp2/Bmp4/Bmp5/Cav1/Runx2/Cdh2/Dab2/Dnm1/Eya1/Ankrd6/Fbn1/Fbn2/Fgf9/Gas1/Gata2/Gata3/Gli1/Gli3/Hey2/Hgf/Hic1/Hmga2/Igf1/Irs1/Lef1/Meis3/Ngfr/Nkx2-5/Ptprd/Rgs5/Stmn3/Cxcl12/Sfrp2/Sfrp1/Slit2/Snai2/Sox2/Tcf21/Tfap2a/Rassf2/Tgfb1i1/Thbs1/Twist1/Wnt11/Wnt5a/Cyp26b1/Cd109/Apc2/Grem2/Adamts12/Sulf1/Rgs9bp/Zfp536/Mcc/Egfl7/Dlc1/Heyl/Dact3/Lrrk2/1810011O10Rik/Draxin/Sulf2/Adgra3/N…	69
GO:0055074	calcium ion homeostasis	27/717	200/12514	2.82117e-05	0.000159228	Chrna7/Adcyap1r1/Bmp4/C3ar1/Cacna1g/Cav1/Coro1a/S1pr1/Ednrb/Epor/Gata2/Lpar1/Grik2/Kdr/Ntsr1/Pdgfra/Prkg1/Pth1r/Pygm/Ryr1/Tfap2b/Tgfb2/Trpc3/Akap6/Kel/Tmtc2/Jph2	27
GO:0009582	detection of abiotic stimulus	12/717	52/12514	2.82419e-05	0.000159228	Ano1/Asic2/Col11a1/Igf1/Ngfr/Ntsr1/Sox2/Ttn/Ano3/Rgs9bp/Dennd5b/Piezo2	12
GO:0030802	regulation of cyclic nucleotide biosynthetic process	12/717	52/12514	2.82419e-05	0.000159228	Adcy4/Adcyap1r1/Lpar1/Nos3/Npr1/Npr3/Pde2a/Akap6/Gabbr1/Calcrl/Gucy1a3/Akap12	12
GO:1901343	negative regulation of vasculature development	12/717	52/12514	2.82419e-05	0.000159228	Mmrn2/Bmp4/Hoxa5/Foxc1/Stab1/Ptn/Tek/Thbs1/Tie1/Wt1/Sulf1/Amot	12
GO:1901215	negative regulation of neuron death	22/717	146/12514	2.83151e-05	0.000159355	Unc5b/Angpt1/Cd34/Chl1/Coro1a/Cntfr/Epor/Ghr/Grik2/Igf1/Kdr/Mef2c/Nes/Nefl/Ngfr/Ntrk2/Tfap2a/Tfap2b/Axl/Lrrk2/Ndnf/Draxin	22
GO:0019934	cGMP-mediated signaling	5/717	8/12514	2.95023e-05	0.000165146	Ednrb/Prkg1/Pde2a/Thbs1/Pde3a	5
GO:0048341	paraxial mesoderm formation	5/717	8/12514	2.95023e-05	0.000165146	Foxc2/Lef1/Foxc1/Wnt11/Wnt5a	5
GO:0060638	mesenchymal-epithelial cell signaling	5/717	8/12514	2.95023e-05	0.000165146	Hgf/Hoxa5/Tnc/Wnt2b/Wnt5a	5
GO:0060325	face morphogenesis	9/717	30/12514	3.04426e-05	0.000170106	Col1a1/Twist2/Lef1/Mmp2/Msx1/Pdgfra/Stra6/Tfap2a/Crispld2	9
GO:0050890	cognition	25/717	179/12514	3.11451e-05	0.000173722	Foxp2/Chrna7/Chl1/Cnr1/Aff2/Elavl4/Igf1/Mef2c/Meis2/Ncam1/Nrxn2/Ntrk2/Ntsr1/Ptn/Ptprz1/Reln/Sgk1/Stra6/Ptchd1/Cntn2/Amph/Itga8/Pde5a/Lrrn4/Sorcs3	25
GO:0045860	positive regulation of protein kinase activity	36/717	307/12514	3.34423e-05	0.000186204	Chrna3/Chrna7/Angpt1/Axin2/Cspg4/Bmp2/Bmp4/Csf1/Dab2/Epha4/Ghr/Lpar1/Hgf/Igf1/Cyr61/Mdfic/Mef2c/Kitl/Pdgfrb/Pim1/Reln/Nrg1/Rassf2/Tgfb2/Tgfbr2/Thbs1/Wnt11/Wnt5a/Akap6/Zeb2/Pde5a/Nrk/Ripk3/Tnik/Lrrk2/Fzd10	36
GO:0060675	ureteric bud morphogenesis	11/717	45/12514	3.41991e-05	0.00019008	Bmp2/Bmp4/Eya1/Gata3/Gli3/Hoxb7/Pgf/Tcf21/Wnt2b/Wt1/Kif26b	11
GO:0050865	regulation of cell activation	31/717	248/12514	3.44554e-05	0.000191165	Lmo1/Prdm1/Bmp4/Cav1/Coro1a/Cnr1/Efnb2/Gata3/Gli3/Hlx/Igf1/Lgals1/Mef2c/Pdgfra/Prkg1/Sfrp1/Spta1/Adamts18/Zeb1/Tgfbr2/Thbs1/Wnt5a/Adgrf5/Cyp26b1/Pde5a/Axl/Itpkb/Atp11c/Lrrc32/Ripk3/Pag1	31
GO:0009581	detection of external stimulus	12/717	53/12514	3.46305e-05	0.00019146	Ano1/Asic2/Col11a1/Igf1/Ngfr/Ntsr1/Sox2/Ttn/Ano3/Rgs9bp/Dennd5b/Piezo2	12
GO:0044236	multicellular organismal metabolic process	12/717	53/12514	3.46305e-05	0.00019146	Bmp4/Col5a1/Col1a1/Ghr/Tram2/Mmp16/Mmp2/Mrc2/Pdgfrb/Tns2/Adamts3/Mfap4	12
GO:0001936	regulation of endothelial cell proliferation	14/717	70/12514	3.49778e-05	0.000193039	Nr2f2/Bmp2/Bmp4/Cav1/Flt4/Kdr/Pgf/Aldh1a2/Cxcl12/Tek/Thbs1/Wnt5a/Sulf1/Egfl7	14
GO:0003171	atrioventricular valve development	7/717	18/12514	3.59063e-05	0.000196434	Bmp2/Gja5/Hey2/Cyr61/Pitx2/Twist1/Heyl	7
GO:0042474	middle ear morphogenesis	7/717	18/12514	3.59063e-05	0.000196434	Eya1/Eya4/Gas1/Hoxa2/Msx1/Prrx1/Prrx2	7
GO:0048846	axon extension involved in axon guidance	7/717	18/12514	3.59063e-05	0.000196434	Nrp2/Cxcl12/Sema3a/Slit1/Slit2/Wnt5a/Plxna4	7
GO:0060384	innervation	7/717	18/12514	3.59063e-05	0.000196434	Lrig1/Sema3a/Rnf165/Slitrk6/Sulf1/Sulf2/Col25a1	7
GO:1902284	neuron projection extension involved in neuron projection guidance	7/717	18/12514	3.59063e-05	0.000196434	Nrp2/Cxcl12/Sema3a/Slit1/Slit2/Wnt5a/Plxna4	7
GO:0008038	neuron recognition	8/717	24/12514	3.61339e-05	0.00019665	Cnr1/Epha3/Epha4/Gap43/Ptprz1/Sema3a/Cntn2/Robo2	8
GO:0045661	regulation of myoblast differentiation	8/717	24/12514	3.61339e-05	0.00019665	Boc/Bmp4/Smyd1/Igfbp3/Mbnl3/Mef2c/Tbx3/Myocd	8
GO:0045992	negative regulation of embryonic development	8/717	24/12514	3.61339e-05	0.00019665	Bmp4/Col5a1/Col5a2/Gata3/Sfrp2/Tbx2/Wnt5a/Sulf1	8
GO:0016358	dendrite development	26/717	192/12514	3.74438e-05	0.000203425	Dnm3/Prex2/Chrna3/Ache/Bmp5/Dclk1/Dcx/Epha4/Bcl11a/Lpar1/Elavl4/Mef2c/Map1b/Ntrk2/Prkg1/Ptprd/Ptprz1/Reln/Sema3a/Sgk1/Nrg1/Fat3/Ephb1/Tnik/Lrrk2/Slitrk5	26
GO:0051253	negative regulation of RNA metabolic process	82/717	923/12514	3.75921e-05	0.000203878	Lmo1/Foxp2/Nr2f2/Prdm1/Bmp2/Bmp4/Smyd1/Cav1/Runx2/Runx1/Runx1t1/Cyp1b1/Dab2/Twist2/Ednrb/Elk3/Epas1/Nr2f1/Bcl11a/Fgf9/Foxc2/Gata2/Gata3/Gli2/Gli3/Hand2/Hba-x/Hbb-bh1/Hbb-y/Hey2/Hic1/Hmga2/Hoxa2/Hoxa7/Hoxb3/Hoxb4/Hoxd8/Mdfic/Lef1/Maf/Mef2c/Msx1/Nab2/Nfia/Nfib/Nkx2-5/Pim1/Pitx2/Prrx1/Sfrp2/Sfrp1/Snai2/Sox2/Pde2a/Nrg1/Tal1/Tbx2/Tbx3/Tcf21/Zeb1/Tfap2a/Tfap2b/Myocd/Trib2/Rarb/Tle4/Twist1/Wnt11/Wnt5a/W…	82
GO:0009611	response to wounding	42/717	383/12514	3.80053e-05	0.000205763	Asic2/Chrna7/Bnc1/Cav1/Cd34/Entpd1/Cnn2/Cnr1/Col3a1/Col5a1/Col1a1/Ednrb/Elk3/Epha4/Erbb4/Foxc2/Gata3/Igf1/Cyr61/Mmp2/Nefl/Ngfr/Pdgfra/Prkg1/Stab2/Slc1a2/Slit2/Snai2/Pde2a/Adamts18/Tgfb2/Thbd/Thbs1/Tnc/Dpysl3/Wnt5a/Cd109/Adamts12/Pde5a/Axl/Calcrl/Myl9	42
GO:0050900	leukocyte migration	20/717	128/12514	3.81274e-05	0.000206068	Itga9/Mmp28/C3ar1/Cd34/Coro1a/Csf1/S1pr1/Ednrb/Gata3/Hoxa7/Kitl/Mpp1/Msn/Cxcl12/Slit2/Thbs1/Vav1/Wnt5a/Ripk3/Plvap	20
GO:0003229	ventricular cardiac muscle tissue development	10/717	38/12514	3.90834e-05	0.000210509	Col11a1/Col14a1/Epor/Myh7/Foxc2/Hey2/Foxc1/Nkx2-5/Tbx3/Tnni1	10
GO:0048010	vascular endothelial growth factor receptor signaling pathway	10/717	38/12514	3.90834e-05	0.000210509	Mmrn2/Angpt1/Bmp4/Fgf9/Foxc2/Flt4/Kdr/Foxc1/Tek/Sulf1	10
GO:0007611	learning or memory	23/717	160/12514	4.04172e-05	0.000217319	Foxp2/Chrna7/Cnr1/Aff2/Elavl4/Igf1/Mef2c/Meis2/Ncam1/Nrxn2/Ntrk2/Ntsr1/Ptn/Ptprz1/Reln/Sgk1/Stra6/Cntn2/Amph/Itga8/Pde5a/Lrrn4/Sorcs3	23
GO:0031327	negative regulation of cellular biosynthetic process	91/717	1054/12514	4.06261e-05	0.000217532	Lmo1/Foxp2/Nr2f2/Prdm1/Bmp2/Bmp4/Bmp5/Smyd1/Cav1/Runx2/Runx1/Runx1t1/Cd34/Entpd1/Cyp1b1/Dab2/Twist2/Ednrb/Elk3/Epas1/Nr2f1/Bcl11a/Fgf9/Foxc2/Gata2/Gata3/Gli2/Gli3/Lpar1/Hand2/Hba-x/Hbb-bh1/Hbb-y/Hey2/Hic1/Hmga2/Hoxa2/Hoxa7/Hoxb3/Hoxb4/Hoxd8/Mdfic/Lef1/Maf/Mef2c/Msx1/Nab2/Nfia/Nfib/Nkx2-5/Npr3/Pim1/Pitx2/Prrx1/Prkg1/Sfrp2/Sfrp1/Snai2/Sox2/Pde2a/Nrg1/Tal1/Tbx2/Tbx3/Tcf21/Zeb1/Tfap2a/Tfap2b/Myocd/Tr…	91
GO:0030513	positive regulation of BMP signaling pathway	9/717	31/12514	4.07343e-05	0.000217532	Bmp4/Cyr61/Kdr/Msx1/Rnf165/Sulf1/Crb2/Kcp/Zfp423	9
GO:0035924	cellular response to vascular endothelial growth factor stimulus	9/717	31/12514	4.07343e-05	0.000217532	Flt4/Kdr/Foxc1/Nrp2/Pdgfra/Pdgfrb/Adamts12/Adamts3/Adgra3	9
GO:0060412	ventricular septum morphogenesis	9/717	31/12514	4.07343e-05	0.000217532	Gja5/Hey2/Nkx2-5/Pitx2/Tbx3/Tgfb2/Wnt11/Wnt5a/Heyl	9
GO:0048871	multicellular organismal homeostasis	26/717	193/12514	4.09817e-05	0.000218481	Ildr2/Car2/Cd34/Coro1a/Cnr1/Col14a1/Col9a1/Csf1/S1pr1/Ednrb/Epas1/Erbb4/Gata2/Kdr/Ldb2/Foxc1/Map1a/Ntsr1/Pdgfrb/Pth1r/Scd1/Tns2/Tfap2b/Tub/Adgrf5/Cyp26b1	26
GO:0051606	detection of stimulus	15/717	80/12514	4.12271e-05	0.000219416	Ano1/Asic2/Col11a1/Igf1/Ngfr/Ntsr1/Plcb2/Sox2/Syt1/Ttn/Ano3/Rgs9bp/Ssc5d/Dennd5b/Piezo2	15
GO:0007271	synaptic transmission, cholinergic	6/717	13/12514	4.20039e-05	0.000223172	Chrna3/Chrna7/Chrm4/Lama2/Ngfr/Chrm2	6
GO:0061333	renal tubule morphogenesis	12/717	54/12514	4.22363e-05	0.000223944	Bmp2/Bmp4/Eya1/Gata3/Gli3/Hoxb7/Mef2c/Pgf/Tcf21/Wnt2b/Wt1/Kif26b	12
GO:0002683	negative regulation of immune system process	28/717	216/12514	4.25547e-05	0.000223944	Angpt1/Mmp28/Prdm1/Bmp4/Runx1/Cdk6/Cnr1/Col3a1/Twist2/Gata2/Gli3/Hlx/Hoxa5/Hoxa7/Hoxb8/Lmo2/Kitl/Meis2/Cxcl12/Sfrp1/Slit2/Tgfb2/Thbs1/Adgrf5/Pde5a/Axl/Lrrc32/Pag1	28
GO:0001707	mesoderm formation	11/717	46/12514	4.26493e-05	0.000223944	Bmp4/Eya1/Foxc2/Lef1/Foxc1/Sfrp2/Tal1/Wnt11/Wnt5a/Crb2/Wls	11
GO:0014910	regulation of smooth muscle cell migration	11/717	46/12514	4.26493e-05	0.000223944	Cyp1b1/Lpar1/Has2/Igf1/Igfbp3/Pdgfrb/Prkg1/Tmsb4x/Slit2/Sema6d/Postn	11
GO:0032963	collagen metabolic process	11/717	46/12514	4.26493e-05	0.000223944	Bmp4/Col5a1/Col1a1/Tram2/Mmp16/Mmp2/Mrc2/Pdgfrb/Tns2/Adamts3/Mfap4	11
GO:0048546	digestive tract morphogenesis	11/717	46/12514	4.26493e-05	0.000223944	Gli2/Gli3/Hlx/Pdgfra/Pitx2/Sfrp2/Sfrp1/Stra6/Tcf21/Wnt11/Wnt5a	11
GO:0072171	mesonephric tubule morphogenesis	11/717	46/12514	4.26493e-05	0.000223944	Bmp2/Bmp4/Eya1/Gata3/Gli3/Hoxb7/Pgf/Tcf21/Wnt2b/Wt1/Kif26b	11
GO:0021543	pallium development	18/717	109/12514	4.35759e-05	0.000228398	Cdh2/Col3a1/Dcx/Emx2/Nr2f1/Gli3/Lef1/Lhx6/Fut10/Nrp2/Ntrk2/Reln/Sema3a/Slit2/Sox2/Zeb2/Dixdc1/Ccdc141	18
GO:0030307	positive regulation of cell growth	19/717	119/12514	4.36433e-05	0.000228398	Crabp2/Efna5/Bcl11a/Flt4/Igf1/L1cam/Lef1/Map1b/Ntn1/Cxcl12/Sfrp2/Sfrp1/Sgk1/Syt1/Syt2/Nrg1/Tgfb2/Wisp1/Akap6	19
GO:1903037	regulation of leukocyte cell-cell adhesion	21/717	140/12514	4.58441e-05	0.000239515	Lmo1/Bmp4/Cav1/Coro1a/Efnb2/Gata3/Gli3/Has2/Hlx/Igf1/Lgals1/Cxcl12/Spta1/Zeb1/Tgfbr2/Cyp26b1/Pde5a/Itpkb/Lrrc32/Ripk3/Pag1	21
GO:0050772	positive regulation of axonogenesis	13/717	63/12514	4.69336e-05	0.000244393	Ache/Crabp2/Efna5/Bcl11a/L1cam/Map1b/Nefl/Ntn1/Ntrk2/Cxcl12/Nrg1/Robo2/Dixdc1	13
GO:0060993	kidney morphogenesis	13/717	63/12514	4.69336e-05	0.000244393	Bmp2/Bmp4/Eya1/Gata3/Gli3/Hoxb7/Pgf/Tcf21/Wnt2b/Wt1/Kif26b/Lrrk2/Wwtr1	13
GO:1902105	regulation of leukocyte differentiation	21/717	141/12514	5.10307e-05	0.000265286	Prdm1/Bmp4/Car2/Runx1/Csf1/Gata2/Gata3/Gli3/Hlx/Hoxa7/Lef1/Kitl/Sfrp1/Tal1/Zeb1/Rassf2/Tgfbr2/Cyp26b1/Axl/Itpkb/Atp11c	21
GO:0007156	homophilic cell adhesion via plasma membrane adhesion molecules	12/717	55/12514	5.12472e-05	0.000265971	Cdh11/Cdh2/Cdh5/Cdh8/L1cam/Pcdh10/Robo2/Fat3/Pcdh19/Cdh10/Clstn2/Pcdh18	12
GO:0098742	cell-cell adhesion via plasma-membrane adhesion molecules	16/717	91/12514	5.2508e-05	0.000272064	Bmp2/Cdh11/Cdh2/Cdh5/Cdh8/L1cam/Lgals1/Pcdh10/Ptprd/Scarf2/Robo2/Fat3/Pcdh19/Cdh10/Clstn2/Pcdh18	16
GO:0044259	multicellular organismal macromolecule metabolic process	11/717	47/12514	5.28354e-05	0.000273309	Bmp4/Col5a1/Col1a1/Tram2/Mmp16/Mmp2/Mrc2/Pdgfrb/Tns2/Adamts3/Mfap4	11
GO:0007268	synaptic transmission	37/717	326/12514	5.29459e-05	0.000273429	Chrna3/Chrna7/Apba2/Cacna1g/Camk2a/Car2/Cdh8/Chrm4/Cnr1/Dnm1/Erbb4/Gabra3/Grid1/Grik2/Kdr/Lama2/Mef2c/Ngfr/Nrxn2/Ntrk2/Ntsr1/Plat/Reln/Syt1/Syt2/Cntn2/Pcdh17/Chrm2/Gria3/Gabbr1/Stx1b/Cacna2d2/Clstn2/Lrrk2/Syde1/Slitrk5/Sytl2	37
GO:0051057	positive regulation of small GTPase mediated signal transduction	9/717	32/12514	5.3819e-05	0.000277481	Col3a1/Csf1/Lpar1/Igf1/Kitl/Ngfr/Reln/Nrg1/Itpkb	9
GO:0060343	trabecula formation	7/717	19/12514	5.40525e-05	0.000278227	Col1a1/Fbn2/Hey2/Mmp2/Nkx2-5/Sfrp1/Tek	7
GO:0048640	negative regulation of developmental growth	13/717	64/12514	5.58575e-05	0.000286577	Bmp4/Bcl11a/Ntn1/Mapk11/Sfrp2/Sema3a/Sfrp1/Slit1/Slit2/Tgfbr2/Wnt5a/Draxin/Nkd1	13
GO:0060563	neuroepithelial cell differentiation	13/717	64/12514	5.58575e-05	0.000286577	Bmp2/Cdh2/Ednrb/Gli3/Hey2/Lef1/Mef2c/Kitl/Mycn/Adamts20/Wnt11/Slitrk6/Zeb2	13
GO:0045934	negative regulation of nucleobase-containing compound metabolic process	87/717	1008/12514	6.1698e-05	0.000316024	Lmo1/Foxp2/Nr2f2/Prdm1/Bmp2/Bmp4/Smyd1/Cav1/Runx2/Runx1/Runx1t1/Entpd1/Cyp1b1/Dab2/Twist2/Ednrb/Elk3/Epas1/Nr2f1/Bcl11a/Fgf9/Foxc2/Gata2/Gata3/Gli2/Gli3/Lpar1/Hand2/Hba-x/Hbb-bh1/Hbb-y/Hey2/Hic1/Hmga2/Hoxa2/Hoxa7/Hoxb3/Hoxb4/Hoxd8/Mdfic/Lef1/Maf/Mef2c/Msx1/Nab2/Nfia/Nfib/Nkx2-5/Npr3/Pim1/Pitx2/Prrx1/Sfrp2/Sfrp1/Snai2/Sox2/Pde2a/Nrg1/Tal1/Tbx2/Tbx3/Tcf21/Zeb1/Tfap2a/Tfap2b/Myocd/Trib2/Rarb/Tle4/Tw…	87
GO:0007219	Notch signaling pathway	19/717	122/12514	6.19808e-05	0.000316955	Bmp2/Cdk6/Cntn1/S1pr3/Eya1/Foxc2/Gata2/Hey2/Hoxd3/Foxc1/Snai2/Sox2/Tbx2/Tgfbr2/Egfl7/Postn/Heyl/1810011O10Rik/Zfp423	19
GO:0042693	muscle cell fate commitment	5/717	9/12514	6.32445e-05	0.000320801	Mef2c/Nkx2-5/Tbx2/Tbx3/Wt1	5
GO:0048570	notochord morphogenesis	5/717	9/12514	6.32445e-05	0.000320801	Gli1/Gli2/Wnt11/Wnt5a/Crb2	5
GO:0060028	convergent extension involved in axis elongation	5/717	9/12514	6.32445e-05	0.000320801	Sfrp2/Sfrp1/Wnt11/Wnt5a/Nkd1	5
GO:0072102	glomerulus morphogenesis	5/717	9/12514	6.32445e-05	0.000320801	Bmp4/Mef2c/Pdgfra/Pdgfrb/Tcf21	5
GO:2000052	positive regulation of non-canonical Wnt signaling pathway	5/717	9/12514	6.32445e-05	0.000320801	Dab2/Ankrd6/Rspo1/Sfrp1/Nkd1	5
GO:0034110	regulation of homotypic cell-cell adhesion	22/717	154/12514	6.50162e-05	0.000328323	Lmo1/Bmp4/Cav1/Coro1a/Efnb2/Gata3/Gli3/Has2/Hlx/Igf1/Lgals1/Prkg1/Spta1/Adamts18/Zeb1/Tgfbr2/Cyp26b1/Pde5a/Itpkb/Lrrc32/Ripk3/Pag1	22
GO:0003300	cardiac muscle hypertrophy	11/717	48/12514	6.50418e-05	0.000328323	Col14a1/Hey2/Igf1/Mef2c/Prkg1/Myocd/Trpc3/Ttn/Wisp1/Akap6/Pde5a	11
GO:0060425	lung morphogenesis	11/717	48/12514	6.50418e-05	0.000328323	Foxp2/Bmp4/Hoxa5/Igf1/Nfib/Pitx2/Sox2/Tcf21/Tgfbr2/Tnc/Wnt2b	11
GO:0040037	negative regulation of fibroblast growth factor receptor signaling pathway	6/717	14/12514	6.99512e-05	0.000351972	Gata3/Ngfr/Thbs1/Wnt5a/Sulf1/Sulf2	6
GO:0055012	ventricular cardiac muscle cell differentiation	6/717	14/12514	6.99512e-05	0.000351972	Hey2/Mef2c/Nkx2-5/Pitx2/Myocd/Rarb	6
GO:0060976	coronary vasculature development	9/717	33/12514	7.02758e-05	0.000353038	Angpt1/Epor/Fgf9/Hand2/Hey2/Pcsk5/Pdgfrb/Myocd/Wt1	9
GO:0009890	negative regulation of biosynthetic process	91/717	1070/12514	7.10509e-05	0.000355329	Lmo1/Foxp2/Nr2f2/Prdm1/Bmp2/Bmp4/Bmp5/Smyd1/Cav1/Runx2/Runx1/Runx1t1/Cd34/Entpd1/Cyp1b1/Dab2/Twist2/Ednrb/Elk3/Epas1/Nr2f1/Bcl11a/Fgf9/Foxc2/Gata2/Gata3/Gli2/Gli3/Lpar1/Hand2/Hba-x/Hbb-bh1/Hbb-y/Hey2/Hic1/Hmga2/Hoxa2/Hoxa7/Hoxb3/Hoxb4/Hoxd8/Mdfic/Lef1/Maf/Mef2c/Msx1/Nab2/Nfia/Nfib/Nkx2-5/Npr3/Pim1/Pitx2/Prrx1/Prkg1/Sfrp2/Sfrp1/Snai2/Sox2/Pde2a/Nrg1/Tal1/Tbx2/Tbx3/Tcf21/Zeb1/Tfap2a/Tfap2b/Myocd/Tr…	91
GO:1900542	regulation of purine nucleotide metabolic process	17/717	103/12514	7.10611e-05	0.000355329	Adcy4/Adcyap1r1/Entpd1/Lpar1/Igf1/Nos3/Npr1/Npr3/Pde2a/Thbs1/Wnt5a/Akap6/Pde5a/Gabbr1/Calcrl/Gucy1a3/Akap12	17
GO:0007519	skeletal muscle tissue development	18/717	113/12514	7.10718e-05	0.000355329	Foxp2/Nr2f2/Smyd1/Cav1/Hlx/Mef2c/Meox2/Pitx2/Ryr1/Tcf21/Myocd/Twist1/Plagl1/Cyp26b1/Kel/AI464131/Heyl/Megf10	18
GO:0035249	synaptic transmission, glutamatergic	12/717	57/12514	7.43491e-05	0.000370533	Cdh8/Cnr1/Grid1/Grik2/Mef2c/Ngfr/Ntrk2/Plat/Reln/Syt1/Gria3/Lrrk2	12
GO:0042698	ovulation cycle	12/717	57/12514	7.43491e-05	0.000370533	Chrna7/Angpt1/Bmp4/Runx1/Dmc1/Kdr/Foxc1/Kitl/Mmp2/Nos3/Pdgfra/Axl	12
GO:0010648	negative regulation of cell communication	74/717	828/12514	7.61732e-05	0.000379021	Mmrn2/Unc5b/Axin2/Prdm1/Bmp2/Bmp4/Bmp5/Cav1/Runx2/Cdh2/Dab2/Dnm1/Eya1/Ankrd6/Fbn1/Fbn2/Fgf9/Gas1/Gata2/Gata3/Gli1/Gli3/Grik2/Hey2/Hgf/Hic1/Hmga2/Igf1/Irs1/Lef1/Meis3/Ngfr/Nkx2-5/Ptprd/Rgs5/Stmn3/Cxcl12/Sfrp2/Sfrp1/Slit2/Snai2/Sox2/Tcf21/Tfap2a/Rassf2/Tgfb1i1/Thbs1/Pcdh17/Twist1/Wnt11/Wnt5a/Cyp26b1/Fez1/Cd109/Apc2/Grem2/Adamts12/Sulf1/Rgs9bp/Zfp536/Mcc/Egfl7/Dlc1/Gabbr1/Heyl/Dact3/Sorcs3/Lrrk2/181…	74
GO:0001704	formation of primary germ layer	14/717	75/12514	7.77775e-05	0.00038639	Bmp4/Col5a1/Col5a2/Eya1/Foxc2/Lef1/Foxc1/Sfrp2/Sox2/Tal1/Wnt11/Wnt5a/Crb2/Wls	14
GO:0035115	embryonic forelimb morphogenesis	7/717	20/12514	7.90669e-05	0.000390937	Runx2/Crabp2/Msx1/Aldh1a2/Tbx3/Tfap2a/Twist1	7
GO:0050922	negative regulation of chemotaxis	7/717	20/12514	7.90669e-05	0.000390937	Mmp28/Sema3a/Slit1/Slit2/Thbs1/Wnt5a/Robo2	7
GO:0061036	positive regulation of cartilage development	7/717	20/12514	7.90669e-05	0.000390937	Bmp2/Bmp4/Runx2/Gli3/Cyr61/Wnt5a/Loxl2	7
GO:0060688	regulation of morphogenesis of a branching structure	10/717	41/12514	7.9278e-05	0.000391042	Bmp4/Hgf/Hoxb7/Pgf/Sfrp1/Snai2/Wnt2b/Wnt5a/Sulf1/Lrrk2	10
GO:0001756	somitogenesis	11/717	49/12514	7.95871e-05	0.000391042	Axin2/Foxc2/Lef1/Meox1/Meox2/Foxc1/Sfrp2/Sfrp1/Wnt5a/Crb2/Zeb2	11
GO:0014897	striated muscle hypertrophy	11/717	49/12514	7.95871e-05	0.000391042	Col14a1/Hey2/Igf1/Mef2c/Prkg1/Myocd/Trpc3/Ttn/Wisp1/Akap6/Pde5a	11
GO:0072078	nephron tubule morphogenesis	11/717	49/12514	7.95871e-05	0.000391042	Bmp2/Bmp4/Eya1/Gata3/Gli3/Hoxb7/Pgf/Tcf21/Wnt2b/Wt1/Kif26b	11
GO:1990138	neuron projection extension	17/717	104/12514	8.05102e-05	0.000394958	Dclk1/Dcx/L1cam/Map1b/Nrp2/Ntn1/Cxcl12/Sema3a/Slit1/Slit2/Syt1/Syt2/Nrg1/Wnt5a/Plxna4/Postn/Draxin	17
GO:0050801	ion homeostasis	41/717	383/12514	8.09341e-05	0.000396417	Chrna7/Adcyap1r1/Alas2/Ank1/Atp1b2/Bmp4/C3ar1/Cacna1g/Car2/Cav1/Coro1a/S1pr1/Ednrb/Epas1/Epor/Gata2/Gja5/Lpar1/Grik2/Kdr/Ngfr/Ntsr1/Pdgfra/Prkg1/Pth1r/Pygm/Ryr1/Scn5a/Sgk1/Slc4a1/Tfap2b/Tgfb2/Trpc3/Akap6/Kel/Tmtc2/Ttpa/Slc37a2/Jph2/Lrrk2/Steap3	41
GO:0002694	regulation of leukocyte activation	28/717	224/12514	8.15745e-05	0.000398931	Lmo1/Prdm1/Bmp4/Cav1/Coro1a/Cnr1/Efnb2/Gata3/Gli3/Hlx/Igf1/Lgals1/Mef2c/Sfrp1/Spta1/Zeb1/Tgfbr2/Thbs1/Wnt5a/Adgrf5/Cyp26b1/Pde5a/Axl/Itpkb/Atp11c/Lrrc32/Ripk3/Pag1	28
GO:1903522	regulation of blood circulation	20/717	135/12514	8.25522e-05	0.000403083	Asic2/Chrna7/Cacna1g/Cav1/Epas1/Myh7/Gja5/Hey2/Kdr/Mmp2/Nkx2-5/Nos3/Prkg1/Scn5a/Sema3a/Tgfb2/Akap6/Pde5a/Chrm2/Popdc2	20
GO:0002521	leukocyte differentiation	33/717	284/12514	8.43524e-05	0.000411233	Prdm1/Bmp4/Car2/Runx2/Runx1/Cdk6/Csf1/Bcl11a/Gata2/Gata3/Gli3/Hlx/Hoxa7/Il11ra1/Lef1/Lgals1/Lyl1/Mef2c/Kitl/Pou2f2/Sfrp1/Tal1/Zeb1/Rassf2/Tgfbr2/Vav1/Cyp26b1/Cd109/Axl/Itpkb/Atp11c/Ripk3/Bcl11b	33
GO:0008217	regulation of blood pressure	15/717	85/12514	8.55672e-05	0.000416507	Asic2/Chrna7/Acta2/C3ar1/Cd34/Cnr1/Col1a2/Ednrb/Gja5/Hsd11b2/Nos3/Npr3/Ntsr1/Postn/Gucy1a3	15
GO:0046903	secretion	60/717	636/12514	8.58043e-05	0.000417014	Ildr2/Ano1/Ltbp4/Chrna3/Chrna7/Angpt1/Anxa3/Cacna1g/Camk2a/Car2/Cav1/Runx1/Cd34/Entpd1/Coro1a/Cnr1/Dab2/Ednrb/Efna5/Erbb4/Gata2/Gata3/Gja5/Lrp2/Hmga2/Igf1/Irs1/Mef2c/Ncam1/Npr3/Nrxn2/Ntrk2/Ntsr1/Pou2f2/Prkg1/Mapk11/Cxcl12/Sfrp1/Syt1/Syt2/Tbx3/Tfap2b/Tek/Tgfb2/Twist1/Wnt5a/Axl/Ssc5d/Aim2/Lrrc32/Postn/Nell2/Gabbr1/Stx1b/Lrrk2/Oxct1/Steap3/Syde1/Abcc3/Sytl2	60
GO:0023057	negative regulation of signaling	73/717	817/12514	8.59984e-05	0.00041731	Mmrn2/Unc5b/Axin2/Prdm1/Bmp2/Bmp4/Bmp5/Cav1/Runx2/Cdh2/Dab2/Dnm1/Eya1/Ankrd6/Fbn1/Fbn2/Fgf9/Gas1/Gata2/Gata3/Gli1/Gli3/Grik2/Hey2/Hgf/Hic1/Hmga2/Igf1/Irs1/Lef1/Meis3/Ngfr/Nkx2-5/Ptprd/Rgs5/Stmn3/Cxcl12/Sfrp2/Sfrp1/Slit2/Snai2/Sox2/Tcf21/Tfap2a/Rassf2/Tgfb1i1/Thbs1/Pcdh17/Twist1/Wnt11/Wnt5a/Cyp26b1/Cd109/Apc2/Grem2/Adamts12/Sulf1/Rgs9bp/Zfp536/Mcc/Egfl7/Dlc1/Gabbr1/Heyl/Dact3/Sorcs3/Lrrk2/1810011O…	73
GO:0051347	positive regulation of transferase activity	40/717	372/12514	8.9504e-05	0.00043365	Chrna3/Chrna7/Angpt1/Axin2/Cspg4/Bmp2/Bmp4/Csf1/Dab2/Epha4/Ghr/Lpar1/Hgf/Igf1/Cyr61/Irs1/Mdfic/Mef2c/Kitl/Pdgfra/Pdgfrb/Pim1/Reln/Nrg1/Rassf2/Tek/Trib2/Tgfb2/Tgfbr2/Thbs1/Wnt11/Wnt5a/Akap6/Zeb2/Pde5a/Nrk/Ripk3/Tnik/Lrrk2/Fzd10	40
GO:0008347	glial cell migration	9/717	34/12514	9.07664e-05	0.000439087	Cspg4/Csf1/Vcan/Dcx/Epha4/Gli3/Ptprz1/Reln/Tgfb2	9
GO:0030003	cellular cation homeostasis	32/717	273/12514	9.11491e-05	0.000440259	Chrna7/Adcyap1r1/Alas2/Atp1b2/Bmp4/C3ar1/Cacna1g/Car2/Cav1/Coro1a/S1pr1/Ednrb/Epor/Gata2/Lpar1/Grik2/Kdr/Ntsr1/Pdgfra/Prkg1/Pth1r/Pygm/Ryr1/Sgk1/Slc4a1/Tfap2b/Tgfb2/Trpc3/Akap6/Kel/Ttpa/Jph2	32
GO:0032844	regulation of homeostatic process	31/717	261/12514	9.14251e-05	0.000440913	Ano1/Lmo1/Adcyap1r1/Bmp4/Cacna1g/Car2/Cav1/Cdk6/Coro1a/Cnr1/S1pr1/Ednrb/Efna5/Gata2/Gja5/Hbb-b2/Hoxa5/Lmo2/Kitl/Ngfr/Ntsr1/Ryr1/Scn5a/Tal1/Tgfb2/Trpc3/Akap6/Ets1/Ripk3/Lrrk2/Oxct1	31
GO:0001709	cell fate determination	8/717	27/12514	9.35622e-05	0.000449836	Bmp4/Gata2/Gata3/Hoxa2/Mef2c/Prrx1/Tbx2/Cyp26b1	8
GO:0046579	positive regulation of Ras protein signal transduction	8/717	27/12514	9.35622e-05	0.000449836	Col3a1/Csf1/Lpar1/Igf1/Kitl/Ngfr/Nrg1/Itpkb	8
GO:1901214	regulation of neuron death	28/717	226/12514	9.53706e-05	0.000457828	Unc5b/Angpt1/Cd34/Chl1/Coro1a/Cntfr/Dcc/Epor/Gata3/Ghr/Grik2/Igf1/Kdr/Mef2c/Nes/Nefl/Ngfr/Ntrk2/Ptprz1/Tfap2a/Tfap2b/Tgfb2/Axl/Ephb1/Lrrk2/Ndnf/Draxin/Trim2	28
GO:0014896	muscle hypertrophy	11/717	50/12514	9.6827e-05	0.0004634	Col14a1/Hey2/Igf1/Mef2c/Prkg1/Myocd/Trpc3/Ttn/Wisp1/Akap6/Pde5a	11
GO:0072088	nephron epithelium morphogenesis	11/717	50/12514	9.6827e-05	0.0004634	Bmp2/Bmp4/Eya1/Gata3/Gli3/Hoxb7/Pgf/Tcf21/Wnt2b/Wt1/Kif26b	11
GO:0010811	positive regulation of cell-substrate adhesion	15/717	86/12514	9.82632e-05	0.000469557	Emilin1/Cdk6/Col8a1/Csf1/Dab2/Col26a1/Has2/Cyr61/Kdr/Nid1/Ptn/Tek/Thbs1/Ccdc80/Ndnf	15
GO:0021795	cerebral cortex cell migration	10/717	42/12514	9.87764e-05	0.00046986	Dcx/Gli3/Lhx6/Fut10/Nrp2/Reln/Sema3a/Slit2/Dixdc1/Ccdc141	10
GO:0071230	cellular response to amino acid stimulus	10/717	42/12514	9.87764e-05	0.00046986	Col3a1/Col5a2/Col6a1/Col1a1/Col1a2/Mmp2/Ntrk2/Pdgfra/Zeb1/Rragd	10
GO:0071695	anatomical structure maturation	10/717	42/12514	9.87764e-05	0.00046986	Bmp2/Cdh5/S1pr1/Gata3/Igf1/Lyl1/Mmp2/Aldh1a2/Ryr1/Tgfb2	10
GO:0006874	cellular calcium ion homeostasis	25/717	192/12514	0.00010044	0.00047705	Chrna7/Adcyap1r1/Bmp4/C3ar1/Cacna1g/Cav1/Coro1a/S1pr1/Ednrb/Epor/Gata2/Lpar1/Grik2/Kdr/Ntsr1/Pdgfra/Prkg1/Pth1r/Pygm/Ryr1/Tgfb2/Trpc3/Akap6/Kel/Jph2	25
GO:0006140	regulation of nucleotide metabolic process	17/717	106/12514	0.000102778	0.000485945	Adcy4/Adcyap1r1/Entpd1/Lpar1/Igf1/Nos3/Npr1/Npr3/Pde2a/Thbs1/Wnt5a/Akap6/Pde5a/Gabbr1/Calcrl/Gucy1a3/Akap12	17
GO:0022409	positive regulation of cell-cell adhesion	17/717	106/12514	0.000102778	0.000485945	Cav1/Coro1a/Efnb2/Gata3/Gli3/Has2/Hlx/Igf1/L1cam/Lef1/Lgals1/Sox2/Spta1/Tgfbr2/Wnt5a/Kif26b/Itpkb	17
GO:0030534	adult behavior	17/717	106/12514	0.000102778	0.000485945	Prex2/Chrna3/Chrna5/Chrna7/Chl1/Dnm1/Epha4/Hoxb8/Nrxn2/Ntsr1/Scn1a/Cxcl12/Slc1a2/Cntn2/Pcdh17/Slitrk6/Slitrk5	17
GO:0018108	peptidyl-tyrosine phosphorylation	26/717	204/12514	0.000105163	0.000496474	Angpt1/Cspg4/Cav1/Cntn1/Efna5/Epha4/Erbb4/Flt4/Ghr/Hgf/Igf1/Kdr/Kitl/Ntrk2/Pdgfra/Pdgfrb/Ptprz1/Reln/Sfrp2/Sfrp1/Nrg1/Tek/Ttn/Sh3bp5/Axl/Ephb1	26
GO:0030282	bone mineralization	12/717	59/12514	0.000105912	0.000498506	Axin2/Bmp2/Bmp4/S1pr1/Fbn2/Igf1/Mef2c/Pth1r/Ptn/Tfap2a/Twist1/Wnt11	12
GO:0061053	somite development	12/717	59/12514	0.000105912	0.000498506	Axin2/Foxc2/Lef1/Meox1/Meox2/Foxc1/Sfrp2/Sfrp1/Wnt11/Wnt5a/Crb2/Zeb2	12
GO:0003416	endochondral bone growth	6/717	15/12514	0.000110952	0.000519888	Col9a1/Kdr/Tgfbr2/Thbs1/Rarb/Bnc2	6
GO:0043114	regulation of vascular permeability	6/717	15/12514	0.000110952	0.000519888	Angpt1/Slit2/Pde2a/Mylk3/Amot/Pde3a	6
GO:0060045	positive regulation of cardiac muscle cell proliferation	6/717	15/12514	0.000110952	0.000519888	Erbb4/Fgf9/Hey2/Mef2c/Ncam1/Tbx2	6
GO:0048485	sympathetic nervous system development	7/717	21/12514	0.000112771	0.000527623	Gata3/Hand2/Nrp2/Sema3a/Tfap2a/Tfap2b/Plxna4	7
GO:0070997	neuron death	30/717	252/12514	0.000113301	0.000529314	Unc5b/Ache/Angpt1/Cd34/Chl1/Coro1a/Cntfr/Dcc/Epor/Gata3/Ghr/Grik2/Igf1/Kdr/Mef2c/Meox2/Nes/Nefl/Ngfr/Ntrk2/Ptprz1/Tfap2a/Tfap2b/Tgfb2/Axl/Ephb1/Lrrk2/Ndnf/Draxin/Trim2	30
GO:0007270	neuron-neuron synaptic transmission	16/717	97/12514	0.000115983	0.000539703	Chrna7/Car2/Cdh8/Cnr1/Dnm1/Erbb4/Grid1/Grik2/Mef2c/Ngfr/Ntrk2/Plat/Reln/Syt1/Gria3/Lrrk2	16
GO:0001569	patterning of blood vessels	9/717	35/12514	0.000116042	0.000539703	Angpt1/Cxcr4/Foxc2/Lef1/Pitx2/Cxcl12/Sfrp2/Tek/Tgfbr2	9
GO:0050906	detection of stimulus involved in sensory perception	9/717	35/12514	0.000116042	0.000539703	Ano1/Asic2/Col11a1/Igf1/Ntsr1/Plcb2/Sox2/Rgs9bp/Piezo2	9
GO:0022602	ovulation cycle process	11/717	51/12514	0.000117156	0.000542473	Chrna7/Angpt1/Bmp4/Runx1/Dmc1/Kdr/Foxc1/Kitl/Mmp2/Nos3/Pdgfra	11
GO:0043502	regulation of muscle adaptation	11/717	51/12514	0.000117156	0.000542473	Col14a1/Myh7/Igf1/Mef2c/Nos3/Scn5a/Tnni1/Trpc3/Wisp1/Akap6/Pde5a	11
GO:0072028	nephron morphogenesis	11/717	51/12514	0.000117156	0.000542473	Bmp2/Bmp4/Eya1/Gata3/Gli3/Hoxb7/Pgf/Tcf21/Wnt2b/Wt1/Kif26b	11
GO:0021800	cerebral cortex tangential migration	5/717	10/12514	0.000120522	0.000550738	Lhx6/Nrp2/Reln/Sema3a/Slit2	5
GO:0035414	negative regulation of catenin import into nucleus	5/717	10/12514	0.000120522	0.000550738	Axin2/Snai2/Apc2/Dact3/Wwtr1	5
GO:0043116	negative regulation of vascular permeability	5/717	10/12514	0.000120522	0.000550738	Angpt1/Slit2/Pde2a/Amot/Pde3a	5
GO:0060033	anatomical structure regression	5/717	10/12514	0.000120522	0.000550738	Gli1/Gli2/Lef1/Smad9/Cd248	5
GO:0060536	cartilage morphogenesis	5/717	10/12514	0.000120522	0.000550738	Hand2/Hoxa5/Mef2c/Msx1/Snai2	5
GO:0060766	negative regulation of androgen receptor signaling pathway	5/717	10/12514	0.000120522	0.000550738	Dab2/Igf1/Sfrp1/Tcf21/Heyl	5
GO:0060973	cell migration involved in heart development	5/717	10/12514	0.000120522	0.000550738	Hand2/Pdgfrb/Pitx2/Snai2/Twist1	5
GO:0072109	glomerular mesangium development	5/717	10/12514	0.000120522	0.000550738	Bmp4/C3ar1/Foxc2/Pdgfrb/Wt1	5
GO:1901213	regulation of transcription from RNA polymerase II promoter involved in heart development	5/717	10/12514	0.000120522	0.000550738	Bmp2/Bmp4/Msx1/Tbx2/Myocd	5
GO:0061387	regulation of extent of cell growth	14/717	78/12514	0.000121093	0.000552541	Crabp2/Efna5/Bcl11a/L1cam/Map1b/Ntn1/Cxcl12/Sema3a/Slit1/Slit2/Nrg1/Wnt5a/Plxna4/Draxin	14
GO:0018212	peptidyl-tyrosine modification	26/717	206/12514	0.000123638	0.000563334	Angpt1/Cspg4/Cav1/Cntn1/Efna5/Epha4/Erbb4/Flt4/Ghr/Hgf/Igf1/Kdr/Kitl/Ntrk2/Pdgfra/Pdgfrb/Ptprz1/Reln/Sfrp2/Sfrp1/Nrg1/Tek/Ttn/Sh3bp5/Axl/Ephb1	26
GO:0050982	detection of mechanical stimulus	8/717	28/12514	0.000124467	0.000566288	Asic2/Col11a1/Igf1/Sox2/Ttn/Ano3/Dennd5b/Piezo2	8
GO:0014812	muscle cell migration	12/717	60/12514	0.0001256	0.000570612	Cyp1b1/Lpar1/Has2/Igf1/Igfbp3/Pdgfrb/Plat/Prkg1/Tmsb4x/Slit2/Sema6d/Postn	12
GO:0098771	inorganic ion homeostasis	37/717	340/12514	0.000127736	0.000579477	Chrna7/Adcyap1r1/Alas2/Ank1/Atp1b2/Bmp4/C3ar1/Cacna1g/Car2/Cav1/Coro1a/S1pr1/Ednrb/Epas1/Epor/Gata2/Lpar1/Grik2/Kdr/Ntsr1/Pdgfra/Prkg1/Pth1r/Pygm/Ryr1/Sgk1/Slc4a1/Tfap2b/Tgfb2/Trpc3/Akap6/Kel/Tmtc2/Ttpa/Slc37a2/Jph2/Steap3	37
GO:0045995	regulation of embryonic development	15/717	88/12514	0.00012866	0.000582827	Bmp4/Col5a1/Col5a2/Gata3/Igf1/Lama2/Lama4/Sfrp2/Sfrp1/Tbx2/Wnt2b/Wnt5a/Sulf1/Nrk/Amot	15
GO:0051050	positive regulation of transport	58/717	618/12514	0.000129715	0.000586756	Ano1/Mybpc1/Asic2/Actn2/Adcyap1r1/Angpt1/Atp1b2/Bmp4/Cacna1g/Camk2a/Car2/Cav1/Runx1/Cd34/Cntn1/Dab2/Dnm1/Ednrb/Stom/Erbb4/Kcnn3/Gata2/Gata3/Gli3/Igf1/Irs1/Msn/Nkx2-5/Ntsr1/Pdgfrb/Prkg1/Mapk11/Reln/Scn5a/Cxcl12/Sfrp2/Sgk1/Slc1a2/Syt1/Tek/Tgfb2/Trpc3/Tub/Twist1/Wnt5a/Tcaf2/Akap6/Ehd2/Axl/Aim2/Postn/Nell2/Gabbr1/Stx1b/Jph2/Oxct1/1810011O10Rik/Sytl2	58
GO:0001701	in utero embryonic development	38/717	353/12514	0.000130432	0.000589149	Hba-a2/Angpt1/Apba2/Speg/Nr2f2/Prdm1/Bmp2/Runx1/Dab2/Epas1/Gata2/Gata3/Gli2/Gli3/Hand2/Hba-a1/Hey2/Igf1/Cyr61/Lef1/Foxc1/Msx1/Nos3/Pdgfra/Pdgfrb/Pitx2/Slit2/Tbx3/Tgfbr2/Tie1/Ttn/Twist1/Mfsd7b/Apob/Nrk/Amot/Ttpa/Rspo3	38
GO:0012501	programmed cell death	104/717	1281/12514	0.000131933	0.000595071	Unc5b/Asic2/Angpt1/Bmp2/Bmp4/Bmp5/Camk2a/Cav1/Chl1/Coro1a/Cxcr4/Cnr1/Cntfr/Cyp1b1/Dab2/Dcc/Twist2/Ednrb/Epor/Erbb4/Eya1/Foxc2/Flt4/Gas1/Gata3/Gdf10/Gli3/Lpar1/Grik2/Hand2/Hey2/Hgf/Hic1/Hoxa5/Igf1/Cyr61/Igfbp3/Atcay/Kdr/Lef1/Lgals1/Lsp1/Mef2c/Foxc1/Kitl/Mmp2/Meis3/Msx1/Nes/Nefl/Ngfr/Nkx2-5/Nos3/Ntn1/Ntrk2/Ntsr1/Pdgfrb/Pim1/Ptn/Aldh1a2/Cxcl12/Sfrp2/Sema3a/Sfrp1/Sgk1/Slit2/Snai2/Sox2/Tbx3/Tfap2a/Tfa…	104
GO:0045637	regulation of myeloid cell differentiation	19/717	129/12514	0.000133536	0.000601435	Car2/Runx1/Cdk6/Csf1/Twist2/Gata2/Hbb-b2/Hoxa5/Hoxa7/Hoxb8/Lef1/Lmo2/Mef2c/Kitl/Meis2/Sfrp1/Tal1/Rassf2/Ets1	19
GO:0006812	cation transport	55/717	578/12514	0.000135629	0.000609989	Ano1/Slc6a15/Chrna3/Chrna5/Asic2/Chrna7/Actn2/Adcyap1r1/Ank1/Atp1b2/Bmp4/Cacna1g/Camk2a/Cav1/Entpd1/Coro1a/Cxcr4/Cnr1/Cntn1/Stom/Kcnn3/Gja5/Igf1/Kcnh7/ATP8/CYTB/Nkx2-5/Nos3/Ntsr1/Pdgfrb/Prkg1/Ryr1/Scn1a/Scn3a/Scn5a/Cxcl12/Sgk1/Abcc9/Tgfb2/Trpc3/Twist1/Kcnq5/Akap6/Kel/Slc9a5/Cachd1/Gabbr1/Calcrl/Cacna2d2/Jph2/Ahnak/Piezo2/Slc39a8/Steap3/Cacng7	55
GO:0055080	cation homeostasis	36/717	329/12514	0.000140679	0.000631795	Chrna7/Adcyap1r1/Alas2/Ank1/Atp1b2/Bmp4/C3ar1/Cacna1g/Car2/Cav1/Coro1a/S1pr1/Ednrb/Epas1/Epor/Gata2/Lpar1/Grik2/Kdr/Ntsr1/Pdgfra/Prkg1/Pth1r/Pygm/Ryr1/Sgk1/Slc4a1/Tfap2b/Tgfb2/Trpc3/Akap6/Kel/Tmtc2/Ttpa/Jph2/Steap3	36
GO:1903524	positive regulation of blood circulation	11/717	52/12514	0.000141011	0.000632379	Chrna7/Cav1/Gja5/Hey2/Kdr/Nkx2-5/Nos3/Prkg1/Scn5a/Tgfb2/Pde5a	11
GO:0055065	metal ion homeostasis	33/717	292/12514	0.000144023	0.000644964	Chrna7/Adcyap1r1/Alas2/Ank1/Atp1b2/Bmp4/C3ar1/Cacna1g/Cav1/Coro1a/S1pr1/Ednrb/Epas1/Epor/Gata2/Lpar1/Grik2/Kdr/Ntsr1/Pdgfra/Prkg1/Pth1r/Pygm/Ryr1/Sgk1/Tfap2b/Tgfb2/Trpc3/Akap6/Kel/Tmtc2/Jph2/Steap3	33
GO:0003402	planar cell polarity pathway involved in axis elongation	4/717	6/12514	0.000146102	0.000650556	Sfrp2/Sfrp1/Wnt11/Wnt5a	4
GO:0032836	glomerular basement membrane development	4/717	6/12514	0.000146102	0.000650556	Nid1/Wt1/Sulf1/Sulf2	4
GO:0038166	angiotensin-activated signaling pathway	4/717	6/12514	0.000146102	0.000650556	Actn2/Camk2a/Car2/Cav1	4
GO:0090500	endocardial cushion to mesenchymal transition	4/717	6/12514	0.000146102	0.000650556	Erg/Has2/Hey2/Twist1	4
GO:0035150	regulation of tube size	15/717	89/12514	0.000146712	0.000650622	Asic2/Acta2/Cacna1g/Cav1/Ednrb/Foxc2/Gja5/Kdr/Foxc1/Mmp2/Nos3/Npr1/Prkg1/Pde5a/Gucy1a3	15
GO:0050880	regulation of blood vessel size	15/717	89/12514	0.000146712	0.000650622	Asic2/Acta2/Cacna1g/Cav1/Ednrb/Foxc2/Gja5/Kdr/Foxc1/Mmp2/Nos3/Npr1/Prkg1/Pde5a/Gucy1a3	15
GO:0006873	cellular ion homeostasis	32/717	280/12514	0.000146907	0.000650622	Chrna7/Adcyap1r1/Alas2/Atp1b2/Bmp4/C3ar1/Cacna1g/Car2/Cav1/Coro1a/S1pr1/Ednrb/Epor/Gata2/Lpar1/Grik2/Kdr/Ntsr1/Pdgfra/Prkg1/Pth1r/Pygm/Ryr1/Sgk1/Slc4a1/Tfap2b/Tgfb2/Trpc3/Akap6/Kel/Ttpa/Jph2	32
GO:1902930	regulation of alcohol biosynthetic process	9/717	36/12514	0.000146947	0.000650622	Adcyap1r1/Bmp2/Bmp5/Dab2/Ntsr1/Prkg1/Pth1r/Snai2/Apob	9
GO:0072507	divalent inorganic cation homeostasis	27/717	220/12514	0.000148261	0.000655512	Chrna7/Adcyap1r1/Bmp4/C3ar1/Cacna1g/Cav1/Coro1a/S1pr1/Ednrb/Epor/Gata2/Lpar1/Grik2/Kdr/Ntsr1/Pdgfra/Prkg1/Pth1r/Pygm/Ryr1/Tfap2b/Tgfb2/Trpc3/Akap6/Kel/Tmtc2/Jph2	27
GO:0031401	positive regulation of protein modification process	65/717	719/12514	0.000152518	0.000673388	Chrna3/Chrna7/Angpt1/Axin2/Cspg4/Bmp2/Bmp4/Bmp5/Cav1/Cdh2/Cxcr4/Cntn1/Csf1/Dab2/Dcc/Ednrb/Efna5/Epha4/Erbb4/Ankrd6/Fgf9/Flt4/Gdf10/Ghr/Lpar1/Hgf/Igf1/Cyr61/Igfbp3/Kdr/Mdfic/Lrrn3/Mef2c/Kitl/Ngfr/Ntrk2/Pdgfra/Pdgfrb/Pim1/Rspo1/Ptprz1/Reln/Sfrp2/Snai2/Sox2/Nrg1/Rassf2/Tek/Trib2/Tgfb2/Tgfbr2/Thbs1/Wnt11/Wnt5a/Akap6/Zeb2/Pde5a/Nrk/Dixdc1/Glipr2/Dlc1/Ripk3/Tnik/Lrrk2/Fzd10	65
GO:0050773	regulation of dendrite development	18/717	120/12514	0.000157178	0.000691467	Dnm3/Chrna3/Ache/Bmp5/Epha4/Bcl11a/Lpar1/Elavl4/Mef2c/Ntrk2/Ptprd/Ptprz1/Reln/Sgk1/Nrg1/Fat3/Tnik/Lrrk2	18
GO:0002063	chondrocyte development	7/717	22/12514	0.000157275	0.000691467	Axin2/Runx2/Col11a1/Sfrp2/Tgfbr2/Sulf1/Sulf2	7
GO:2000243	positive regulation of reproductive process	7/717	22/12514	0.000157275	0.000691467	Runx1/Ednrb/Plat/Sema3a/Wt1/Pde5a/Pde3a	7
GO:0001932	regulation of protein phosphorylation	75/717	862/12514	0.000159791	0.000701288	Chrna3/Chrna7/Angpt1/Nr2f2/Axin2/Cspg4/Bmp2/Bmp4/Bmp5/Cav1/Cdh2/Cxcr4/Cntn1/Csf1/Dab2/Dcc/Ednrb/Efna5/Epha4/Erbb4/Ankrd6/Fgf9/Flt4/Gdf10/Ghr/Lpar1/Grik2/Hgf/Igf1/Cyr61/Igfbp3/Kdr/Mdfic/Lrrn3/Mef2c/Kitl/Ngfr/Ntrk2/Pdgfra/Pdgfrb/Pim1/Rspo1/Ptprz1/Reln/Sfrp2/Sfrp1/Slit2/Sox2/Nrg1/Myocd/Rassf2/Tek/Trib2/Tgfb2/Tgfbr2/Thbs1/Ttn/Twist1/Wnt11/Wnt5a/Cd109/Akap6/Sh3bp5/Zeb2/Pde5a/Ephb1/Nrk/Dixdc1/Glipr2/Ri…	75
GO:0010959	regulation of metal ion transport	27/717	221/12514	0.000159956	0.000701288	Actn2/Adcyap1r1/Atp1b2/Bmp4/Cacna1g/Camk2a/Cav1/Coro1a/Cxcr4/Cntn1/Stom/Igf1/Nkx2-5/Nos3/Ntsr1/Pdgfrb/Prkg1/Scn5a/Cxcl12/Sgk1/Tgfb2/Trpc3/Akap6/Kel/Cacna2d2/Jph2/Ahnak	27
GO:0030239	myofibril assembly	8/717	29/12514	0.000163334	0.000715098	Actn2/Mef2c/Neb/Nkx2-5/Pdgfra/Pdgfrb/Mylk3/Ttn	8
GO:0001894	tissue homeostasis	19/717	131/12514	0.000164261	0.000718152	Ildr2/Car2/Cd34/Coro1a/Col14a1/Col9a1/Csf1/S1pr1/Epas1/Erbb4/Gata2/Kdr/Ldb2/Foxc1/Map1a/Pdgfrb/Pth1r/Tub/Adgrf5	19
GO:0006811	ion transport	72/717	820/12514	0.000164965	0.000720224	Ano1/Slc6a15/Chrna3/Chrna5/Asic2/Chrna7/Actn2/Adcyap1r1/Add2/Ank1/Atp1b2/Bmp4/Cacna1g/Camk2a/Car2/Cav1/Entpd1/Coro1a/Cxcr4/Cnr1/Cntn1/Stom/Kcnn3/Gabra3/Gja5/Grid1/Grik2/Igf1/Kcnh7/Mef2c/ATP8/CYTB/Nkx2-5/Nos3/Ntrk2/Ntsr1/Pdgfrb/Prkg1/Reln/Ryr1/Scn1a/Scn3a/Scn5a/Cxcl12/Sgk1/Slc1a2/Slc4a1/Abcc9/Tgfb2/Thbs1/Trpc3/Twist1/Kcnq5/Tcaf2/Akap6/Kel/Slc9a5/Cachd1/Atp11c/Gria3/Gabbr1/Calcrl/Mpc1/Cacna2d2/Slc3…	72
GO:0006915	apoptotic process	102/717	1259/12514	0.000167028	0.000728219	Unc5b/Asic2/Angpt1/Bmp2/Bmp4/Bmp5/Camk2a/Cav1/Chl1/Coro1a/Cnr1/Cntfr/Cyp1b1/Dab2/Dcc/Twist2/Ednrb/Epor/Erbb4/Eya1/Foxc2/Flt4/Gas1/Gata3/Gdf10/Gli3/Lpar1/Grik2/Hand2/Hey2/Hgf/Hic1/Hoxa5/Igf1/Cyr61/Igfbp3/Atcay/Kdr/Lef1/Lgals1/Lsp1/Mef2c/Foxc1/Kitl/Mmp2/Meis3/Msx1/Nes/Nefl/Ngfr/Nkx2-5/Nos3/Ntn1/Ntrk2/Ntsr1/Pdgfrb/Pim1/Ptn/Aldh1a2/Cxcl12/Sfrp2/Sema3a/Sfrp1/Sgk1/Slit2/Snai2/Sox2/Tbx3/Tfap2a/Tfap2b/My…	102
GO:0007413	axonal fasciculation	6/717	16/12514	0.000168955	0.000733557	Cnr1/Epha3/Epha4/Ptprz1/Sema3a/Cntn2	6
GO:1902667	regulation of axon guidance	6/717	16/12514	0.000168955	0.000733557	Cxcl12/Sema3a/Slit1/Slit2/Wnt5a/Plxna4	6
GO:2000050	regulation of non-canonical Wnt signaling pathway	6/717	16/12514	0.000168955	0.000733557	Dab2/Ankrd6/Rspo1/Sfrp2/Sfrp1/Nkd1	6
GO:0071407	cellular response to organic cyclic compound	26/717	210/12514	0.000169493	0.000734877	Nr2f2/Axin2/Bmp2/Bmp4/Cav1/Cyp1b1/Nr2f1/Gli2/Lef1/Mef2c/Mmp2/Msn/Pim1/Ryr1/Sfrp1/Sgk1/Snai2/Pde2a/Rarb/Wt1/Akap6/Lin28b/Pde3a/Smad9/Lrrk2/Zc3hav1	26
GO:0008584	male gonad development	12/717	62/12514	0.000174519	0.000754582	Fgf9/Gata3/Hmga2/Kdr/Lhx9/Pdgfra/Sfrp2/Sema3a/Sfrp1/Tcf21/Wnt5a/Wt1	12
GO:0046546	development of primary male sexual characteristics	12/717	62/12514	0.000174519	0.000754582	Fgf9/Gata3/Hmga2/Kdr/Lhx9/Pdgfra/Sfrp2/Sema3a/Sfrp1/Tcf21/Wnt5a/Wt1	12
GO:0043524	negative regulation of neuron apoptotic process	18/717	121/12514	0.000174994	0.000755595	Unc5b/Angpt1/Chl1/Coro1a/Cntfr/Epor/Grik2/Kdr/Mef2c/Nes/Nefl/Ngfr/Ntrk2/Tfap2a/Tfap2b/Axl/Ndnf/Draxin	18
GO:0032940	secretion by cell	54/717	571/12514	0.000182495	0.000786897	Ildr2/Ano1/Ltbp4/Chrna3/Chrna7/Angpt1/Anxa3/Cacna1g/Camk2a/Runx1/Cd34/Entpd1/Coro1a/Cnr1/Dab2/Efna5/Gata2/Gata3/Gja5/Lrp2/Hmga2/Igf1/Irs1/Mef2c/Ncam1/Nrxn2/Ntrk2/Ntsr1/Pou2f2/Prkg1/Mapk11/Cxcl12/Sfrp1/Syt1/Syt2/Tbx3/Tfap2b/Tek/Tgfb2/Twist1/Wnt5a/Axl/Ssc5d/Aim2/Lrrc32/Postn/Nell2/Gabbr1/Stx1b/Lrrk2/Oxct1/Steap3/Syde1/Sytl2	54
GO:0044087	regulation of cellular component biogenesis	52/717	544/12514	0.000184372	0.000793049	Dnm3/Synpo/Asic2/Add2/Cav1/Cdh2/Coro1a/S1pr1/Efna5/Epha3/Foxc2/Gap43/Lpar1/Hey2/Cyr61/Kdr/Ldb2/Lrrn1/Lrrn3/Mef2c/Msn/Map1b/Ncam1/Nkx2-5/Ntrk2/Tmsb4x/Stmn2/Sgk1/Slit2/Snai2/Spta1/Sptb/Mylk3/Tal1/Tek/Pcdh17/Twist1/Dpysl3/Wnt11/Wnt5a/Fez1/Slitrk6/Lrrtm4/Slitrk2/Adgrl3/Aim2/Dlc1/Stx1b/Clstn2/Flrt3/Palld/Slitrk5	52
GO:0045668	negative regulation of osteoblast differentiation	9/717	37/12514	0.000184428	0.000793049	Axin2/Cdk6/Twist2/Gdf10/Hand2/Hoxa2/Sfrp1/Sox2/Twist1	9
GO:0019219	regulation of nucleobase-containing compound metabolic process	189/717	2617/12514	0.00018667	0.000801591	Hoxb2/Adcy4/Lmo1/Foxp2/Adcyap1r1/Anxa3/Nr2f2/Axin2/Prdm1/Bmp2/Bmp4/Bmp5/Bnc1/Smyd1/C3ar1/Camk2a/Cav1/Runx2/Runx1/Runx1t1/Entpd1/Col1a1/Cyp1b1/Dab2/Dcc/Twist2/Ebf1/Ebf3/S1pr1/Ednrb/Elk3/Emx2/Epas1/Nr2f1/Erbb4/Erg/Bcl11a/Eya1/Eya4/Fbn1/Fgf9/Foxc2/Fli1/Aff2/Gata2/Gata3/Gli1/Gli2/Gli3/Lpar1/Hand2/Hba-x/Hbb-bh1/Hbb-y/Hey2/Hgf/Hic1/Hlx/Hmga2/Hoxa2/Hoxa3/Hoxa5/Hoxa6/Hoxa7/Hoxb3/Hoxb4/Hoxb5/Hoxb6/Hoxb7/H…	189
GO:0010629	negative regulation of gene expression	91/717	1100/12514	0.000190657	0.000817593	Upk3b/Lmo1/Foxp2/Nr2f2/Prdm1/Bmp2/Bmp4/Smyd1/Cav1/Runx2/Runx1/Runx1t1/Cd34/Cyp1b1/Dab2/Twist2/Ednrb/Elk3/Epas1/Nr2f1/Bcl11a/Fgf9/Foxc2/Gas1/Gata2/Gata3/Gli2/Gli3/Hand2/Hba-x/Hbb-bh1/Hbb-y/Hey2/Hic1/Hmga2/Hoxa2/Hoxa7/Hoxb3/Hoxb4/Hoxd8/Igf1/Mdfic/Lef1/Maf/Mef2c/Msx1/Nab2/Nfia/Nfib/Nkx2-5/Pim1/Pitx2/Prrx1/Sfrp2/Sfrp1/Slit2/Snai2/Sox2/Pde2a/Nrg1/Tal1/Tbx2/Tbx3/Tcf21/Zeb1/Tfap2a/Tfap2b/Myocd/Trib2/Thb…	91
GO:0002685	regulation of leukocyte migration	13/717	72/12514	0.000197458	0.0008456	Mmp28/C3ar1/Csf1/Hoxa7/Kitl/Mpp1/Msn/Cxcl12/Slit2/Thbs1/Wnt5a/Ripk3/Plvap	13
GO:0050863	regulation of T cell activation	19/717	133/12514	0.000201029	0.000859717	Lmo1/Bmp4/Cav1/Coro1a/Efnb2/Gata3/Gli3/Hlx/Igf1/Lgals1/Spta1/Zeb1/Tgfbr2/Cyp26b1/Pde5a/Itpkb/Lrrc32/Ripk3/Pag1	19
GO:0003161	cardiac conduction system development	5/717	11/12514	0.00021055	0.000896763	Gja5/Nkx2-5/Nrg1/Tbx3/Popdc2	5
GO:0010863	positive regulation of phospholipase C activity	5/717	11/12514	0.00021055	0.000896763	Adcyap1r1/Lpar1/Pdgfra/Pdgfrb/Dlc1	5
GO:0055003	cardiac myofibril assembly	5/717	11/12514	0.00021055	0.000896763	Nkx2-5/Pdgfra/Pdgfrb/Mylk3/Ttn	5
GO:0014911	positive regulation of smooth muscle cell migration	8/717	30/12514	0.000211658	0.000899043	Cyp1b1/Lpar1/Has2/Igf1/Pdgfrb/Tmsb4x/Sema6d/Postn	8
GO:0035137	hindlimb morphogenesis	8/717	30/12514	0.000211658	0.000899043	Bmp4/Aff3/Msx1/Pitx2/Tbx3/Tfap2b/Rarb/Twist1	8
GO:0050803	regulation of synapse structure or activity	23/717	179/12514	0.00022932	0.000972745	Asic2/Camk2a/Cdh2/Efna5/Grik2/Kdr/Lrrn1/Lrrn3/Mef2c/Ntrk2/Ptn/Reln/Cntn2/Pcdh17/Wnt5a/Slitrk6/Lrrtm4/Slitrk2/Adgrl3/Clstn2/Sorcs3/Flrt3/Slitrk5	23
GO:0043200	response to amino acid	11/717	55/12514	0.000238774	0.00101148	Col3a1/Col5a2/Col6a1/Col1a1/Col1a2/Mmp2/Ntrk2/Pdgfra/Slc1a2/Zeb1/Rragd	11
GO:0050850	positive regulation of calcium-mediated signaling	6/717	17/12514	0.000248522	0.00104994	Igf1/Kdr/L1cam/Ncam1/Nrg1/Akap6	6
GO:0072111	cell proliferation involved in kidney development	6/717	17/12514	0.000248522	0.00104994	Bmp2/Bmp4/C3ar1/Gata3/Pdgfrb/Wt1	6
GO:0007179	transforming growth factor beta receptor signaling pathway	17/717	114/12514	0.000254989	0.0010758	Ltbp4/Bmp2/Col3a1/Col1a2/Dab2/Fbn1/Fbn2/Itgb5/Zeb1/Myocd/Tgfb1i1/Tgfb2/Tgfbr2/Thbs1/Cd109/Itga8/Smad9	17
GO:0051172	negative regulation of nitrogen compound metabolic process	90/717	1095/12514	0.000258895	0.00109082	Lmo1/Foxp2/Nr2f2/Prdm1/Bmp2/Bmp4/Smyd1/Cav1/Runx2/Runx1/Runx1t1/Cd34/Entpd1/Cyp1b1/Dab2/Twist2/Ednrb/Elk3/Epas1/Nr2f1/Bcl11a/Fgf9/Foxc2/Gata2/Gata3/Gli2/Gli3/Lpar1/Hand2/Hba-x/Hbb-bh1/Hbb-y/Hey2/Hic1/Hmga2/Hoxa2/Hoxa7/Hoxb3/Hoxb4/Hoxd8/Atcay/Mdfic/Lef1/Maf/Mef2c/Msx1/Nab2/Nfia/Nfib/Nkx2-5/Npr3/Pim1/Pitx2/Prrx1/Sfrp2/Sfrp1/Snai2/Sox2/Pde2a/Nrg1/Tal1/Tbx2/Tbx3/Tcf21/Zeb1/Tfap2a/Tfap2b/Myocd/Trib2/R…	90
GO:0031214	biomineral tissue development	13/717	74/12514	0.000262228	0.0011019	Axin2/Bmp2/Bmp4/Col1a1/S1pr1/Fbn2/Igf1/Mef2c/Pth1r/Ptn/Tfap2a/Twist1/Wnt11	13
GO:1902107	positive regulation of leukocyte differentiation	13/717	74/12514	0.000262228	0.0011019	Prdm1/Car2/Runx1/Csf1/Gata3/Gli3/Hlx/Lef1/Kitl/Tgfbr2/Axl/Itpkb/Atp11c	13
GO:0072503	cellular divalent inorganic cation homeostasis	25/717	204/12514	0.000263555	0.00110599	Chrna7/Adcyap1r1/Bmp4/C3ar1/Cacna1g/Cav1/Coro1a/S1pr1/Ednrb/Epor/Gata2/Lpar1/Grik2/Kdr/Ntsr1/Pdgfra/Prkg1/Pth1r/Pygm/Ryr1/Tgfb2/Trpc3/Akap6/Kel/Jph2	25
GO:0030902	hindbrain development	16/717	104/12514	0.000267055	0.00111918	Hoxb2/Foxp2/Cntn1/Gas1/Gata2/Gli1/Gli2/Hoxa2/Hoxb3/Igf1/Lef1/Nfib/Aldh1a2/Dixdc1/Dlc1/Smad9	16
GO:0009880	embryonic pattern specification	10/717	47/12514	0.000268079	0.00112197	Erbb4/Meox1/Meox2/Nrp2/Sema3a/Tbx3/Tfap2a/Wnt5a/Wt1/Peg12	10
GO:0006940	regulation of smooth muscle contraction	8/717	31/12514	0.00027111	0.00113164	Cald1/Chrna3/Cav1/Prkg1/Myocd/Chrm2/Calcrl/Gucy1a3	8
GO:0007193	adenylate cyclase-inhibiting G-protein coupled receptor signaling pathway	8/717	31/12514	0.00027111	0.00113164	Adcy4/Chrm4/S1pr1/S1pr3/Lpar1/Npr3/Chrm2/Gabbr1	8
GO:0048675	axon extension	14/717	84/12514	0.000273062	0.00113827	Dclk1/Dcx/L1cam/Map1b/Nrp2/Ntn1/Cxcl12/Sema3a/Slit1/Slit2/Nrg1/Wnt5a/Plxna4/Draxin	14
GO:0060341	regulation of cellular localization	73/717	849/12514	0.000279816	0.00116487	Ano1/Mybpc1/Chrna3/Chrna7/Actn2/Adcyap1r1/Angpt1/Axin2/Bmp4/Cacna1g/Camk2a/Cav1/Runx1/Cd34/Entpd1/Cdh2/Coro1a/Cnr1/Dab2/Dnm1/Efna5/Stom/Erbb4/Kcnn3/Gas1/Gata3/Gja5/Gli3/Hmga2/Igf1/Irs1/Mdfic/Mef2c/Msn/Map1b/Ncam1/Ntrk2/Ntsr1/Prkg1/Mapk11/Ptn/Cxcl12/Sfrp2/Sfrp1/Snai2/Pde2a/Syt1/Syt2/Nrg1/Tfap2b/Tek/Tgfb2/Pcdh17/Trpc3/Twist1/Wnt5a/Tcaf2/Apc2/Akap6/Ehd2/Ssc5d/Aim2/Lrrc32/Postn/Reep1/Nell2/Gabbr1/Stx…	73
GO:0007188	adenylate cyclase-modulating G-protein coupled receptor signaling pathway	11/717	56/12514	0.000282016	0.00117247	Adcy4/Chrm4/Cnr1/S1pr1/S1pr3/Lpar1/Npr3/Pth1r/Chrm2/Gabbr1/Calcrl	11
GO:0019935	cyclic-nucleotide-mediated signaling	9/717	39/12514	0.000283428	0.00117367	Adcy4/Adcyap1r1/Ednrb/Npr3/Prkg1/Pde2a/Thbs1/Pde10a/Pde3a	9
GO:0034754	cellular hormone metabolic process	9/717	39/12514	0.000283428	0.00117367	Bmp2/Bmp5/Crabp2/Cyp1b1/Dab2/Pdgfra/Prkg1/Aldh1a2/Cyp26b1	9
GO:0035567	non-canonical Wnt signaling pathway	9/717	39/12514	0.000283428	0.00117367	Dab2/Ankrd6/Rspo1/Sfrp2/Sfrp1/Wnt11/Wnt5a/Fzd10/Nkd1	9
GO:0006875	cellular metal ion homeostasis	28/717	241/12514	0.000285422	0.00118037	Chrna7/Adcyap1r1/Alas2/Atp1b2/Bmp4/C3ar1/Cacna1g/Cav1/Coro1a/S1pr1/Ednrb/Epor/Gata2/Lpar1/Grik2/Kdr/Ntsr1/Pdgfra/Prkg1/Pth1r/Pygm/Ryr1/Sgk1/Tgfb2/Trpc3/Akap6/Kel/Jph2	28
GO:0035116	embryonic hindlimb morphogenesis	7/717	24/12514	0.000288637	0.0011874	Bmp4/Aff3/Msx1/Pitx2/Tbx3/Rarb/Twist1	7
GO:0035162	embryonic hemopoiesis	7/717	24/12514	0.000288637	0.0011874	Runx1/Gata3/Kdr/Lmo2/Kitl/Tal1/Tgfbr2	7
GO:0040036	regulation of fibroblast growth factor receptor signaling pathway	7/717	24/12514	0.000288637	0.0011874	Runx2/Gata3/Ngfr/Thbs1/Wnt5a/Sulf1/Sulf2	7
GO:1902742	apoptotic process involved in development	7/717	24/12514	0.000288637	0.0011874	Foxc2/Hand2/Cyr61/Lef1/Foxc1/Nkx2-5/Wt1	7
GO:0001816	cytokine production	33/717	304/12514	0.000305246	0.00125408	Chrna7/Angpt1/C3ar1/Runx1/Cd34/Cyp1b1/Twist2/S1pr3/Flt4/Gata3/Lef1/Maf/Pcsk5/Mapk11/Snai2/Tek/Trib2/Tgfb2/Thbs1/Twist1/Wnt11/Wnt5a/Sulf1/Axl/Ssc5d/Adamts3/Aim2/Lrrc32/Postn/Ripk3/Tril/Sulf2/Zc3hav1	33
GO:0050804	modulation of synaptic transmission	25/717	206/12514	0.000306511	0.00125763	Chrna3/Chrna7/Camk2a/Car2/Cnr1/Dnm1/Erbb4/Grik2/Kdr/Lama2/Mef2c/Ngfr/Ntrk2/Ntsr1/Reln/Syt1/Cntn2/Pcdh17/Gabbr1/Stx1b/Cacna2d2/Clstn2/Sorcs3/Lrrk2/Syde1	25
GO:2000113	negative regulation of cellular macromolecule biosynthetic process	82/717	983/12514	0.00031122	0.00127528	Lmo1/Foxp2/Nr2f2/Prdm1/Bmp2/Bmp4/Smyd1/Cav1/Runx2/Runx1/Runx1t1/Cyp1b1/Dab2/Twist2/Ednrb/Elk3/Epas1/Nr2f1/Bcl11a/Fgf9/Foxc2/Gata2/Gata3/Gli2/Gli3/Hand2/Hba-x/Hbb-bh1/Hbb-y/Hey2/Hic1/Hmga2/Hoxa2/Hoxa7/Hoxb3/Hoxb4/Hoxd8/Mdfic/Lef1/Maf/Mef2c/Msx1/Nab2/Nfia/Nfib/Nkx2-5/Pim1/Pitx2/Prrx1/Sfrp2/Sfrp1/Snai2/Sox2/Pde2a/Nrg1/Tal1/Tbx2/Tbx3/Tcf21/Zeb1/Tfap2a/Tfap2b/Myocd/Trib2/Rarb/Tle4/Twist1/Wnt11/Wnt5a/W…	82
GO:0002027	regulation of heart rate	10/717	48/12514	0.000321509	0.0013123	Chrna7/Cacna1g/Cav1/Epas1/Myh7/Gja5/Hey2/Scn5a/Sema3a/Popdc2	10
GO:0016525	negative regulation of angiogenesis	10/717	48/12514	0.000321509	0.0013123	Mmrn2/Hoxa5/Foxc1/Stab1/Ptn/Tek/Thbs1/Tie1/Sulf1/Amot	10
GO:0051145	smooth muscle cell differentiation	10/717	48/12514	0.000321509	0.0013123	Bmp4/Ednrb/Hey2/Mef2c/Pdgfrb/Pitx2/Tmsb4x/Zeb1/Myocd/Itga8	10
GO:0045778	positive regulation of ossification	12/717	66/12514	0.00032232	0.0013139	Bmp2/Bmp4/Runx2/Fbn2/Gdf10/Gli3/Igf1/Cyr61/Mef2c/Sfrp2/Tfap2a/Wnt5a	12
GO:0001955	blood vessel maturation	4/717	7/12514	0.000325421	0.00131457	Cdh5/S1pr1/Lyl1/Mmp2	4
GO:0021978	telencephalon regionalization	4/717	7/12514	0.000325421	0.00131457	Bmp2/Bmp4/Emx2/Nr2f1	4
GO:0060346	bone trabecula formation	4/717	7/12514	0.000325421	0.00131457	Col1a1/Fbn2/Mmp2/Sfrp1	4
GO:0060513	prostatic bud formation	4/717	7/12514	0.000325421	0.00131457	Bmp4/Gli2/Wnt5a/Sulf1	4
GO:0060592	mammary gland formation	4/717	7/12514	0.000325421	0.00131457	Bmp4/Gli3/Tbx2/Tbx3	4
GO:0060872	semicircular canal development	4/717	7/12514	0.000325421	0.00131457	Eya1/Gata2/Gli3/Zeb1	4
GO:0072239	metanephric glomerulus vasculature development	4/717	7/12514	0.000325421	0.00131457	Pdgfra/Pdgfrb/Tcf21/Wt1	4
GO:0050707	regulation of cytokine secretion	11/717	57/12514	0.000331675	0.00133811	Angpt1/Cd34/Gata3/Mapk11/Tek/Twist1/Wnt5a/Ssc5d/Aim2/Lrrc32/Postn	11
GO:0010656	negative regulation of muscle cell apoptotic process	8/717	32/12514	0.000343541	0.00136808	Cav1/Erbb4/Hand2/Hey2/Igf1/Nkx2-5/Sfrp2/Myocd	8
GO:0051966	regulation of synaptic transmission, glutamatergic	8/717	32/12514	0.000343541	0.00136808	Cnr1/Grik2/Mef2c/Ngfr/Ntrk2/Reln/Syt1/Lrrk2	8
GO:0055010	ventricular cardiac muscle tissue morphogenesis	8/717	32/12514	0.000343541	0.00136808	Col11a1/Epor/Myh7/Foxc2/Hey2/Foxc1/Nkx2-5/Tnni1	8
GO:0030098	lymphocyte differentiation	23/717	184/12514	0.000343855	0.00136808	Prdm1/Bmp4/Runx2/Cdk6/Bcl11a/Gata3/Gli3/Hlx/Il11ra1/Lef1/Lgals1/Lyl1/Pou2f2/Sfrp1/Zeb1/Tgfbr2/Vav1/Cyp26b1/Axl/Itpkb/Atp11c/Ripk3/Bcl11b	23
GO:0021783	preganglionic parasympathetic fiber development	5/717	12/12514	0.000343965	0.00136808	Hoxb2/Nrp2/Sema3a/Tfap2a/Plxna4	5
GO:0021871	forebrain regionalization	5/717	12/12514	0.000343965	0.00136808	Bmp2/Bmp4/Emx2/Nr2f1/Gli3	5
GO:0030539	male genitalia development	5/717	12/12514	0.000343965	0.00136808	Bmp5/Pdgfra/Sox2/Tbx3/Wt1	5
GO:0048340	paraxial mesoderm morphogenesis	5/717	12/12514	0.000343965	0.00136808	Foxc2/Lef1/Foxc1/Wnt11/Wnt5a	5
GO:0060218	hematopoietic stem cell differentiation	5/717	12/12514	0.000343965	0.00136808	Cdk6/Hoxb4/Foxc1/Sfrp1/Tal1	5
GO:0060572	morphogenesis of an epithelial bud	5/717	12/12514	0.000343965	0.00136808	Bmp4/Gli2/Wnt2b/Wnt5a/Sulf1	5
GO:0097094	craniofacial suture morphogenesis	5/717	12/12514	0.000343965	0.00136808	Bmp4/Gli3/Mmp16/Twist1/Frem1	5
GO:0051101	regulation of DNA binding	13/717	76/12514	0.000344339	0.00136808	Runx1t1/Twist2/Gata3/Hand2/Hey2/Igf1/Lef1/Msx1/Nfib/Pitx2/Myocd/Twist1/Zfp462	13
GO:0048813	dendrite morphogenesis	17/717	117/12514	0.000349392	0.0013864	Dnm3/Prex2/Chrna3/Ache/Dclk1/Dcx/Epha4/Elavl4/Ptprd/Ptprz1/Reln/Sema3a/Sgk1/Ephb1/Tnik/Lrrk2/Slitrk5	17
GO:0051249	regulation of lymphocyte activation	24/717	196/12514	0.000351508	0.00139303	Lmo1/Prdm1/Bmp4/Cav1/Coro1a/Efnb2/Gata3/Gli3/Hlx/Igf1/Lgals1/Mef2c/Sfrp1/Spta1/Zeb1/Tgfbr2/Cyp26b1/Pde5a/Axl/Itpkb/Atp11c/Lrrc32/Ripk3/Pag1	24
GO:0001101	response to acid chemical	20/717	150/12514	0.000353332	0.00139849	Runx1/Col3a1/Col5a2/Col6a1/Col1a1/Col1a2/Epha3/Hoxa2/Mef2c/Mest/Mmp2/Ntrk2/Pdgfra/Scd1/Slc1a2/Sox2/Zeb1/Tek/Tie1/Rragd	20
GO:0060216	definitive hemopoiesis	6/717	18/12514	0.000354831	0.00140088	Runx1/Gata2/Hoxb3/Hoxb4/Lyl1/Tal1	6
GO:0061311	cell surface receptor signaling pathway involved in heart development	6/717	18/12514	0.000354831	0.00140088	Bmp2/Bmp4/Hand2/Hey2/Msx1/Wnt5a	6
GO:0030203	glycosaminoglycan metabolic process	12/717	67/12514	0.000372565	0.00146905	Lyve1/Angpt1/Bgn/Dcn/Has2/Igf1/Foxc1/Pdgfrb/St3gal2/Dse/Dsel/Ndnf	12
GO:0048521	negative regulation of behavior	7/717	25/12514	0.000381251	0.00150002	Mmp28/Sema3a/Slit1/Slit2/Thbs1/Wnt5a/Robo2	7
GO:0001817	regulation of cytokine production	30/717	270/12514	0.000381376	0.00150002	Chrna7/Angpt1/C3ar1/Runx1/Cd34/Cyp1b1/Twist2/S1pr3/Flt4/Gata3/Lef1/Mapk11/Snai2/Tek/Trib2/Tgfb2/Thbs1/Twist1/Wnt11/Wnt5a/Sulf1/Axl/Ssc5d/Aim2/Lrrc32/Postn/Ripk3/Tril/Sulf2/Zc3hav1	30
GO:2000181	negative regulation of blood vessel morphogenesis	10/717	49/12514	0.000383541	0.00150664	Mmrn2/Hoxa5/Foxc1/Stab1/Ptn/Tek/Thbs1/Tie1/Sulf1/Amot	10
GO:1903530	regulation of secretion by cell	41/717	412/12514	0.000387741	0.00152123	Ano1/Chrna3/Chrna7/Angpt1/Cacna1g/Camk2a/Runx1/Cd34/Entpd1/Cnr1/Dab2/Efna5/Gata3/Gja5/Hmga2/Igf1/Irs1/Mef2c/Ncam1/Ntrk2/Ntsr1/Prkg1/Mapk11/Cxcl12/Sfrp1/Syt1/Syt2/Tfap2b/Tek/Tgfb2/Twist1/Wnt5a/Ssc5d/Aim2/Lrrc32/Postn/Nell2/Gabbr1/Stx1b/Lrrk2/Oxct1	41
GO:0007369	gastrulation	18/717	129/12514	0.000393355	0.00154133	Bmp4/Col5a1/Col5a2/Eya1/Foxc2/Lef1/Foxc1/Sfrp2/Sfrp1/Sox2/Tal1/Tgfbr2/Wnt11/Wnt5a/Aplnr/Crb2/Amot/Wls	18
GO:0010942	positive regulation of cell death	43/717	439/12514	0.000394932	0.00154558	Unc5b/Axin2/Bmp2/Bmp4/Camk2a/Cav1/Cnr1/Cyp1b1/Lpar1/Grik2/Hoxa5/Cyr61/Igfbp3/Mef2c/Mmp2/Msx1/Ngfr/Mycn/Nos3/Ntsr1/Ptn/Ptprz1/Aldh1a2/Sfrp2/Sfrp1/Slit2/Tfap2a/Tfap2b/Rassf2/Tgfb2/Thbs1/Rarb/Unc5c/Wnt11/Wnt5a/Wt1/Pde5a/Dlc1/Ripk3/Lrrk2/Steap3/Cd248/Csrnp3	43
GO:0032102	negative regulation of response to external stimulus	21/717	163/12514	0.000407757	0.00159378	Chrna7/Mmp28/Fabp7/Prdm1/Cd34/Epha4/Gata3/Pdgfra/Prkg1/Sema3a/Slit1/Slit2/Snai2/Adamts18/Thbd/Thbs1/Wnt5a/Fez1/Cd109/Robo2/Calcrl	21
GO:0048878	chemical homeostasis	54/717	590/12514	0.000410912	0.00160411	Ano1/Chrna7/Adcyap1r1/Alas2/Ank1/Atp1b2/Bmp4/C3ar1/Cacna1g/Car2/Cav1/Coro1a/Cnr1/S1pr1/Ednrb/Efna5/Epas1/Epor/Erbb4/Gata2/Gja5/Lpar1/Grik2/Igf1/Kdr/Lpl/Ngfr/Ntsr1/Pdgfra/Prkg1/Pth1r/Pygm/Ryr1/Scd1/Scn5a/Sgk1/Slc2a4/Slc4a1/Tfap2b/Tgfb2/Mylip/Trpc3/Adgrf5/Cyp26b1/Apob/Akap6/Kel/Tmtc2/Ttpa/Slc37a2/Jph2/Lrrk2/Oxct1/Steap3	54
GO:0001658	branching involved in ureteric bud morphogenesis	9/717	41/12514	0.000422785	0.00164841	Bmp2/Bmp4/Eya1/Gli3/Hoxb7/Pgf/Tcf21/Wnt2b/Wt1	9
GO:0045859	regulation of protein kinase activity	46/717	481/12514	0.000425915	0.00165469	Chrna3/Chrna7/Angpt1/Nr2f2/Axin2/Cspg4/Bmp2/Bmp4/Cav1/Csf1/Dab2/Epha4/Ghr/Lpar1/Hgf/Igf1/Cyr61/Mdfic/Mef2c/Kitl/Pdgfrb/Pim1/Reln/Sfrp2/Sfrp1/Nrg1/Myocd/Rassf2/Trib2/Tgfb2/Tgfbr2/Thbs1/Ttn/Wnt11/Wnt5a/Akap6/Sh3bp5/Zeb2/Pde5a/Nrk/Ripk3/Tnik/Lrrk2/Camk2n2/Fzd10/Wwtr1	46
GO:0030001	metal ion transport	44/717	454/12514	0.00042598	0.00165469	Slc6a15/Asic2/Chrna7/Actn2/Adcyap1r1/Atp1b2/Bmp4/Cacna1g/Camk2a/Cav1/Coro1a/Cxcr4/Cntn1/Stom/Kcnn3/Gja5/Igf1/Kcnh7/Nkx2-5/Nos3/Ntsr1/Pdgfrb/Prkg1/Ryr1/Scn1a/Scn3a/Scn5a/Cxcl12/Sgk1/Abcc9/Tgfb2/Trpc3/Kcnq5/Akap6/Kel/Slc9a5/Cachd1/Calcrl/Cacna2d2/Jph2/Ahnak/Slc39a8/Steap3/Cacng7	44
GO:0030029	actin filament-based process	44/717	454/12514	0.00042598	0.00165469	Synpo/Cald1/Actn2/Add2/Coro1a/Cnn2/S1pr1/Efna5/Epha3/Myh7/Lpar1/Itgb5/Mef2c/Neb/Nkx2-5/Pdgfra/Pdgfrb/Tmsb4x/Scn5a/Sfrp1/Slit2/Spta1/Sptb/Mylk3/Tek/Ttn/Dpysl3/Wnt11/Coro2b/Akap6/Ehd2/Nrk/Amot/Cttnbp2/Dixdc1/Dlc1/Tnik/Flnc/Antxr1/Palld/Daam2/Limch1/Rhoj/Fzd10	44
GO:0043405	regulation of MAP kinase activity	23/717	187/12514	0.000434432	0.00168543	Chrna7/Cspg4/Bmp2/Bmp4/Cav1/Dab2/Epha4/Ghr/Lpar1/Hgf/Mdfic/Mef2c/Kitl/Pdgfrb/Sfrp2/Sfrp1/Trib2/Thbs1/Wnt5a/Zeb2/Pde5a/Lrrk2/Fzd10	23
GO:0007612	learning	15/717	98/12514	0.000435172	0.00168622	Foxp2/Chrna7/Elavl4/Meis2/Nrxn2/Ntrk2/Ntsr1/Ptn/Reln/Sgk1/Stra6/Cntn2/Amph/Lrrn4/Sorcs3	15
GO:0045926	negative regulation of growth	21/717	164/12514	0.000443104	0.00171483	Bmp4/Dab2/Bcl11a/Gas1/Msx1/Ntn1/Mapk11/Scd1/Sfrp2/Sema3a/Sfrp1/Slit1/Slit2/Tgfb2/Tgfbr2/Wnt11/Wnt5a/Wt1/Dact3/Draxin/Nkd1	21
GO:0048593	camera-type eye morphogenesis	14/717	88/12514	0.000447739	0.0017285	Bmp4/Col8a1/Gli3/Kdr/Pitx2/Ptn/Sox2/Stra6/Tbx2/Zeb1/Tfap2a/Twist1/Fat3/Ephb1	14
GO:0050866	negative regulation of cell activation	14/717	88/12514	0.000447739	0.0017285	Prdm1/Bmp4/Cnr1/Gli3/Hlx/Pdgfra/Prkg1/Sfrp1/Adamts18/Adgrf5/Pde5a/Axl/Lrrc32/Pag1	14
GO:0007187	G-protein coupled receptor signaling pathway, coupled to cyclic nucleotide second messenger	11/717	59/12514	0.000453244	0.00174546	Adcy4/Chrm4/Cnr1/S1pr1/S1pr3/Lpar1/Npr3/Pth1r/Chrm2/Gabbr1/Calcrl	11
GO:0043500	muscle adaptation	11/717	59/12514	0.000453244	0.00174546	Col14a1/Myh7/Hey2/Igf1/Mef2c/Nos3/Tnni1/Trpc3/Wisp1/Akap6/Pde5a	11
GO:2000021	regulation of ion homeostasis	16/717	109/12514	0.000459835	0.00176866	Adcyap1r1/Bmp4/Cacna1g/Car2/Cav1/Coro1a/Ednrb/Gja5/Ngfr/Ntsr1/Ryr1/Scn5a/Tgfb2/Trpc3/Akap6/Lrrk2	16
GO:0010001	glial cell differentiation	19/717	142/12514	0.000470419	0.00180716	Bmp2/Bmp4/Cdh2/Cxcr4/Epha4/Gap43/Gli3/Hmga2/Igf1/Lef1/Nab2/Nfib/Mycn/Ntrk2/Ptprz1/Reln/Nrg1/Tal1/Cntn2	19
GO:0042060	wound healing	26/717	224/12514	0.000471534	0.00180922	Asic2/Bnc1/Cav1/Cd34/Entpd1/Cnn2/Col3a1/Col5a1/Col1a1/Elk3/Erbb4/Foxc2/Igf1/Cyr61/Pdgfra/Prkg1/Stab2/Snai2/Adamts18/Tgfb2/Thbd/Thbs1/Wnt5a/Cd109/Axl/Myl9	26
GO:0051046	regulation of secretion	43/717	443/12514	0.000478002	0.0018318	Ano1/Chrna3/Chrna7/Angpt1/Cacna1g/Camk2a/Runx1/Cd34/Entpd1/Cnr1/Dab2/Ednrb/Efna5/Gata3/Gja5/Hmga2/Igf1/Irs1/Mef2c/Ncam1/Ntrk2/Ntsr1/Prkg1/Mapk11/Cxcl12/Sfrp1/Syt1/Syt2/Tfap2b/Tek/Tgfb2/Twist1/Wnt5a/Ssc5d/Aim2/Lrrc32/Postn/Nell2/Gabbr1/Stx1b/Lrrk2/Oxct1/Sytl2	43
GO:0044089	positive regulation of cellular component biogenesis	32/717	299/12514	0.000481107	0.00184144	Dnm3/Synpo/Asic2/Cav1/Cdh2/Coro1a/Efna5/Foxc2/Lpar1/Kdr/Ldb2/Lrrn1/Lrrn3/Msn/Map1b/Nkx2-5/Ntrk2/Mylk3/Tal1/Tek/Twist1/Dpysl3/Wnt11/Slitrk6/Lrrtm4/Slitrk2/Adgrl3/Aim2/Clstn2/Flrt3/Palld/Slitrk5	32
GO:0032846	positive regulation of homeostatic process	15/717	99/12514	0.00048635	0.00185924	Ano1/Adcyap1r1/Bmp4/Car2/Cav1/Cnr1/Ednrb/Gata2/Ntsr1/Tal1/Tgfb2/Trpc3/Akap6/Ets1/Oxct1	15
GO:0003203	endocardial cushion morphogenesis	6/717	19/12514	0.000493651	0.00187345	Bmp2/Msx1/Snai2/Tbx2/Twist1/Heyl	6
GO:0035850	epithelial cell differentiation involved in kidney development	6/717	19/12514	0.000493651	0.00187345	Foxc2/Gata3/Mef2c/Wt1/Basp1/Wwtr1	6
GO:0035904	aorta development	6/717	19/12514	0.000493651	0.00187345	Col3a1/Eya1/Hey2/Pdgfrb/Tbx2/Tfap2b	6
GO:0035909	aorta morphogenesis	6/717	19/12514	0.000493651	0.00187345	Col3a1/Eya1/Hey2/Pdgfrb/Tbx2/Tfap2b	6
GO:0061037	negative regulation of cartilage development	6/717	19/12514	0.000493651	0.00187345	Bmp4/Gli2/Snai2/Tgfb2/Rarb/Adamts12	6
GO:2000647	negative regulation of stem cell proliferation	6/717	19/12514	0.000493651	0.00187345	Bmp4/Nfib/Ptn/Snai2/Wnt11/Wnt5a	6
GO:0048009	insulin-like growth factor receptor signaling pathway	7/717	26/12514	0.000496183	0.00187624	Bmp2/Bmp5/Ghr/Igf1/Igfbp3/Irs1/AI464131	7
GO:0048821	erythrocyte development	7/717	26/12514	0.000496183	0.00187624	Hba-a2/Ank1/Hba-a1/Hba-x/Hbb-b2/Tal1/Mfsd7b	7
GO:2001259	positive regulation of cation channel activity	7/717	26/12514	0.000496183	0.00187624	Asic2/Actn2/Bmp4/Ntsr1/Prkg1/Akap6/Jph2	7
GO:0007498	mesoderm development	13/717	79/12514	0.000508011	0.00191634	Bmp4/Eya1/Foxc2/Lef1/Mest/Foxc1/Sfrp2/Tal1/Tbx3/Wnt11/Wnt5a/Crb2/Wls	13
GO:0010771	negative regulation of cell morphogenesis involved in differentiation	13/717	79/12514	0.000508011	0.00191634	Dnm3/Bcl11a/Ntn1/Sfrp2/Sema3a/Sfrp1/Slit1/Slit2/Wnt5a/Postn/Dact3/Trim62/Draxin	13
GO:0031032	actomyosin structure organization	16/717	110/12514	0.000510187	0.00192224	Synpo/Actn2/Cnn2/S1pr1/Lpar1/Itgb5/Mef2c/Neb/Nkx2-5/Pdgfra/Pdgfrb/Mylk3/Ttn/Wnt11/Dlc1/Limch1	16
GO:0048747	muscle fiber development	9/717	42/12514	0.000511151	0.00192356	Bmp4/Lef1/Ryr1/Ttn/Kel/AI464131/Cacna2d2/Flnc/Nexn	9
GO:0043406	positive regulation of MAP kinase activity	18/717	132/12514	0.000521896	0.00196164	Chrna7/Cspg4/Bmp2/Dab2/Epha4/Ghr/Lpar1/Hgf/Mdfic/Mef2c/Kitl/Pdgfrb/Thbs1/Wnt5a/Zeb2/Pde5a/Lrrk2/Fzd10	18
GO:0043549	regulation of kinase activity	49/717	527/12514	0.000531531	0.00198791	Chrna3/Chrna7/Angpt1/Nr2f2/Axin2/Cspg4/Bmp2/Bmp4/Cav1/Csf1/Dab2/Epha4/Ghr/Lpar1/Hgf/Igf1/Cyr61/Irs1/Mdfic/Mef2c/Kitl/Pdgfra/Pdgfrb/Pim1/Reln/Sfrp2/Sfrp1/Nrg1/Myocd/Rassf2/Tek/Trib2/Tgfb2/Tgfbr2/Thbs1/Ttn/Wnt11/Wnt5a/Akap6/Sh3bp5/Zeb2/Pde5a/Nrk/Ripk3/Tnik/Lrrk2/Camk2n2/Fzd10/Wwtr1	49
GO:0030903	notochord development	5/717	13/12514	0.00053269	0.00198791	Gli1/Gli2/Wnt11/Wnt5a/Crb2	5
GO:0030949	positive regulation of vascular endothelial growth factor receptor signaling pathway	5/717	13/12514	0.00053269	0.00198791	Angpt1/Bmp4/Fgf9/Kdr/Tek	5
GO:0048333	mesodermal cell differentiation	5/717	13/12514	0.00053269	0.00198791	Bmp4/Eya1/Foxc2/Sfrp2/Tal1	5
GO:0097090	presynaptic membrane organization	5/717	13/12514	0.00053269	0.00198791	Cdh2/Ptprd/Cntn2/Pcdh17/Lrrtm4	5
GO:2000095	regulation of Wnt signaling pathway, planar cell polarity pathway	5/717	13/12514	0.00053269	0.00198791	Dab2/Ankrd6/Sfrp2/Sfrp1/Nkd1	5
GO:0048806	genitalia development	8/717	34/12514	0.000535668	0.00199428	Bmp5/Pdgfra/Sox2/Stra6/Tbx3/Wnt5a/Wt1/Axl	8
GO:0061383	trabecula morphogenesis	8/717	34/12514	0.000535668	0.00199428	Col1a1/S1pr1/Fbn2/Hey2/Mmp2/Nkx2-5/Sfrp1/Tek	8
GO:1901700	response to oxygen-containing compound	63/717	724/12514	0.000540136	0.00200852	Ildr2/Ano1/Chrna7/Prdm1/Bmp4/Cav1/Runx1/Cnr1/Col3a1/Col5a2/Col6a1/Col1a1/Col1a2/Cyp1b1/Ednrb/Efna5/Epha3/Foxc2/Ghr/Lpar1/Hgf/Hoxa2/Irs1/Mef2c/Mest/Mmp2/Msn/CYTB/ND1/Ncam1/Ngfr/Nos3/Ntrk2/Pdgfra/Pim1/Pygm/Scd1/Sfrp1/Sgk1/Slc1a2/Slc2a4/Slit2/Snai2/Sox2/Pde2a/Tbc1d4/Zeb1/Tfap2a/Tek/Tgfb2/Tgfbr2/Thbs1/Tie1/Trpc3/Wt1/Apob/Akap6/Axl/Rragd/Calcrl/Pde3a/Lrrk2/Oxct1	63
GO:0010468	regulation of gene expression	197/717	2799/12514	0.000544063	0.00202073	Upk3b/Hoxb2/Lmo1/Foxp2/Asic2/Anxa3/Apba2/Nr2f2/Axin2/Prdm1/Bmp2/Bmp4/Bmp5/Bnc1/Smyd1/Camk2a/Cav1/Runx2/Runx1/Runx1t1/Cd34/Cdk6/Cnn2/Cntn1/Col1a1/Csf1/Cyp1b1/Dab2/Twist2/Ebf1/Ebf3/S1pr1/Ednrb/Elk3/Emx2/Epas1/Nr2f1/Erbb4/Erg/Bcl11a/Eya1/Eya4/Fbn1/Fgf9/Foxc2/Fli1/Aff2/Gas1/Gata2/Gata3/Gli1/Gli2/Gli3/Hand2/Hba-x/Hbb-bh1/Hbb-y/Hey2/Hic1/Hlx/Hmga2/Hoxa2/Hoxa3/Hoxa5/Hoxa6/Hoxa7/Hoxb3/Hoxb4/Hoxb5/Hoxb6/H…	197
GO:0032872	regulation of stress-activated MAPK cascade	19/717	144/12514	0.000561357	0.00208249	Bmp2/Dab2/Epha4/Ankrd6/Flt4/Grik2/Hgf/Mdfic/Sfrp2/Sfrp1/Rassf2/Tgfb2/Wnt5a/Zeb2/Ephb1/Nrk/Dixdc1/Tnik/Fzd10	19
GO:0006022	aminoglycan metabolic process	12/717	70/12514	0.000564717	0.00209248	Lyve1/Angpt1/Bgn/Dcn/Has2/Igf1/Foxc1/Pdgfrb/St3gal2/Dse/Dsel/Ndnf	12
GO:0042306	regulation of protein import into nucleus	17/717	122/12514	0.000574192	0.00212473	Angpt1/Axin2/Bmp4/Dab2/Erbb4/Gli3/Igf1/Mdfic/Sfrp2/Snai2/Pde2a/Tek/Apc2/Akap6/Dact3/1810011O10Rik/Wwtr1	17
GO:0042445	hormone metabolic process	13/717	80/12514	0.000575454	0.00212473	Bmp2/Bmp5/Crabp2/Cyp1b1/Dab2/Gata3/Igf1/Pcsk5/Pdgfra/Prkg1/Aldh1a2/Reln/Cyp26b1	13
GO:0043271	negative regulation of ion transport	13/717	80/12514	0.000575454	0.00212473	Actn2/Cav1/Entpd1/Cnr1/Nos3/Ntsr1/Prkg1/Tgfb2/Thbs1/Twist1/Tcaf2/Kel/Gabbr1	13
GO:0043270	positive regulation of ion transport	20/717	156/12514	0.000591355	0.00218087	Asic2/Actn2/Adcyap1r1/Atp1b2/Bmp4/Camk2a/Cav1/Cntn1/Nkx2-5/Ntsr1/Pdgfrb/Prkg1/Reln/Scn5a/Cxcl12/Sgk1/Trpc3/Akap6/Gabbr1/Jph2	20
GO:0070302	regulation of stress-activated protein kinase signaling cascade	19/717	145/12514	0.000612263	0.00225533	Bmp2/Dab2/Epha4/Ankrd6/Flt4/Grik2/Hgf/Mdfic/Sfrp2/Sfrp1/Rassf2/Tgfb2/Wnt5a/Zeb2/Ephb1/Nrk/Dixdc1/Tnik/Fzd10	19
GO:0006910	phagocytosis, recognition	4/717	8/12514	0.00062134	0.00227806	Colec12/Tub/Megf10/Pear1	4
GO:0010919	regulation of inositol phosphate biosynthetic process	4/717	8/12514	0.00062134	0.00227806	Adcyap1r1/Ntsr1/Prkg1/Pth1r	4
GO:0031223	auditory behavior	4/717	8/12514	0.00062134	0.00227806	Foxp2/Nrxn2/Stra6/Slitrk6	4
GO:0043129	surfactant homeostasis	4/717	8/12514	0.00062134	0.00227806	Epas1/Erbb4/Kdr/Adgrf5	4
GO:0010558	negative regulation of macromolecule biosynthetic process	83/717	1020/12514	0.000622069	0.00227806	Lmo1/Foxp2/Nr2f2/Prdm1/Bmp2/Bmp4/Smyd1/Cav1/Runx2/Runx1/Runx1t1/Cyp1b1/Dab2/Twist2/Ednrb/Elk3/Epas1/Nr2f1/Bcl11a/Fgf9/Foxc2/Gata2/Gata3/Gli2/Gli3/Hand2/Hba-x/Hbb-bh1/Hbb-y/Hey2/Hic1/Hmga2/Hoxa2/Hoxa7/Hoxb3/Hoxb4/Hoxd8/Mdfic/Lef1/Maf/Mef2c/Msx1/Nab2/Nfia/Nfib/Nkx2-5/Pim1/Pitx2/Prrx1/Sfrp2/Sfrp1/Snai2/Sox2/Pde2a/Nrg1/Tal1/Tbx2/Tbx3/Tcf21/Zeb1/Tfap2a/Tfap2b/Myocd/Trib2/Rarb/Tle4/Twist1/Wnt11/Wnt5a/W…	83
GO:0051924	regulation of calcium ion transport	18/717	134/12514	0.000626451	0.00229143	Adcyap1r1/Bmp4/Cacna1g/Camk2a/Cav1/Coro1a/Cxcr4/Igf1/Nos3/Ntsr1/Pdgfrb/Cxcl12/Tgfb2/Trpc3/Akap6/Cacna2d2/Jph2/Ahnak	18
GO:1904589	regulation of protein import	17/717	123/12514	0.000631637	0.00230142	Angpt1/Axin2/Bmp4/Dab2/Erbb4/Gli3/Igf1/Mdfic/Sfrp2/Snai2/Pde2a/Tek/Apc2/Akap6/Dact3/1810011O10Rik/Wwtr1	17
GO:0045639	positive regulation of myeloid cell differentiation	10/717	52/12514	0.000632117	0.00230142	Car2/Runx1/Csf1/Gata2/Hbb-b2/Hoxa5/Lef1/Kitl/Tal1/Ets1	10
GO:0045669	positive regulation of osteoblast differentiation	10/717	52/12514	0.000632117	0.00230142	Bmp2/Bmp4/Runx2/Fbn2/Gdf10/Gli3/Igf1/Cyr61/Mef2c/Sfrp2	10
GO:0090263	positive regulation of canonical Wnt signaling pathway	10/717	52/12514	0.000632117	0.00230142	Cav1/Col1a1/Fgf9/Rspo1/Sfrp2/Sfrp1/Wnt2b/Dixdc1/Wls/Rspo3	10
GO:0003401	axis elongation	7/717	27/12514	0.0006371	0.00230884	Bmp4/Sfrp2/Sfrp1/Tnc/Wnt11/Wnt5a/Nkd1	7
GO:0021772	olfactory bulb development	7/717	27/12514	0.0006371	0.00230884	Erbb4/Sema3a/Slit1/Slit2/Wnt5a/Robo2/Lrrk2	7
GO:0021799	cerebral cortex radially oriented cell migration	7/717	27/12514	0.0006371	0.00230884	Dcx/Gli3/Lhx6/Fut10/Reln/Dixdc1/Ccdc141	7
GO:0060193	positive regulation of lipase activity	7/717	27/12514	0.0006371	0.00230884	Adcyap1r1/Rhoc/Lpar1/Cyr61/Pdgfra/Pdgfrb/Dlc1	7
GO:0030850	prostate gland development	8/717	35/12514	0.000660002	0.00238907	Bmp4/Gli2/Igf1/Mmp2/Sfrp1/Tnc/Wnt5a/Sulf1	8
GO:0010573	vascular endothelial growth factor production	6/717	20/12514	0.00067133	0.0024189	C3ar1/Cyp1b1/Flt4/Sulf1/Adamts3/Sulf2	6
GO:0045214	sarcomere organization	6/717	20/12514	0.00067133	0.0024189	Actn2/Mef2c/Neb/Nkx2-5/Mylk3/Ttn	6
GO:0060351	cartilage development involved in endochondral bone morphogenesis	6/717	20/12514	0.00067133	0.0024189	Axin2/Col9a1/Col1a1/Tgfbr2/Thbs1/Rarb	6
GO:0060977	coronary vasculature morphogenesis	6/717	20/12514	0.00067133	0.0024189	Angpt1/Epor/Fgf9/Hand2/Hey2/Pdgfrb	6
GO:0033993	response to lipid	33/717	318/12514	0.000682482	0.00245626	Nr2f2/Prdm1/Bmp4/Cav1/Runx1/Cnr1/Dab2/Ednrb/Epha3/Nr2f1/Ghr/Lpar1/Hoxa2/Lef1/Mef2c/Mest/Mmp2/Msn/Nos3/Ntsr1/Pim1/Scd1/Sfrp1/Sgk1/Snai2/Sox2/Tfap2a/Tek/Tgfb2/Tgfbr2/Tie1/Rarb/Axl	33
GO:0002244	hematopoietic progenitor cell differentiation	18/717	135/12514	0.000685164	0.00246308	Bmp4/Runx1/Cdk6/Fli1/Gata2/Gata3/Hoxb3/Hoxb4/Kdr/Mef2c/Foxc1/Pdgfra/Ptprz1/Sfrp1/Tal1/Tcaf2/Kcp/Col24a1	18
GO:0071345	cellular response to cytokine stimulus	26/717	230/12514	0.000705517	0.00253335	Angpt1/Cav1/Coro1a/Cxcr4/Cntfr/Csf1/Csf2rb/Epor/Gata3/Ghr/Il11ra1/Lef1/Il17rd/Mme/Cxcl12/Sfrp1/Slit2/Pde2a/Mylk3/Wnt5a/Akap6/Grem2/Adamts12/Axl/Aim2/Plvap	26
GO:1902578	single-organism localization	175/717	2457/12514	0.000709948	0.00254634	Ildr2/Ano1/Slc6a15/Kdelr3/Ltbp4/Mybpc1/Chrna3/Chrna5/Asic2/Ache/Chrna7/Actn2/Adcyap1r1/Add2/Angpt1/Ank1/Anxa3/Atp1b2/Axin2/Bmp4/Cacna1g/Camk2a/Car2/Cav1/Runx1/Cd34/Entpd1/Cdh2/Coro1a/Cxcr4/Cnn2/Cnr1/Cntn1/Dab2/Dnm1/Ednrb/Efna5/Stom/Erbb4/Eya1/Kcnn3/Colec12/Fgf9/Gabra3/Gas1/Gata2/Gata3/Gja5/Gli3/Lrp2/Grid1/Grik2/Gypa/Hba-x/Hbb-b2/Hbb-bh1/Hbb-y/Hmga2/Igf1/Irs1/Atcay/Mdfic/Kif5a/Kif5c/Kcnh7/Mef2c/Ms…	175
GO:0043588	skin development	19/717	147/12514	0.000726126	0.00260139	Runx1/Col3a1/Col5a1/Col5a2/Col1a1/Col1a2/Hoxa7/Ldb2/Ngfr/Ryr1/Scd1/Tfap2a/Tgfb2/Cyp26b1/Cd109/Tnfrsf19/Bcl11b/Palld/Slitrk5	19
GO:0048520	positive regulation of behavior	13/717	82/12514	0.000733199	0.00261856	C3ar1/Csf1/S1pr1/Lpar1/Kdr/Mef2c/Pdgfrb/Cxcl12/Slit2/Snai2/Stra6/Thbs1/Wnt5a	13
GO:0030817	regulation of cAMP biosynthetic process	9/717	44/12514	0.000733426	0.00261856	Adcy4/Adcyap1r1/Lpar1/Npr3/Pde2a/Akap6/Gabbr1/Calcrl/Akap12	9
GO:0048286	lung alveolus development	9/717	44/12514	0.000733426	0.00261856	Foxp2/Bmp4/Hoxa5/Igf1/Kdr/Sox2/Stra6/Tcf21/Myocd	9
GO:0043068	positive regulation of programmed cell death	40/717	412/12514	0.000741901	0.00264581	Unc5b/Bmp2/Bmp4/Camk2a/Cav1/Cnr1/Cyp1b1/Lpar1/Grik2/Hoxa5/Cyr61/Igfbp3/Mef2c/Mmp2/Msx1/Ngfr/Nos3/Ntsr1/Ptn/Aldh1a2/Sfrp2/Sfrp1/Slit2/Tfap2a/Tfap2b/Rassf2/Tgfb2/Thbs1/Rarb/Unc5c/Wnt11/Wnt5a/Wt1/Pde5a/Dlc1/Ripk3/Lrrk2/Steap3/Cd248/Csrnp3	40
GO:0003215	cardiac right ventricle morphogenesis	5/717	14/12514	0.000789768	0.00280375	Gata3/Hand2/Hey2/Nkx2-5/Tgfb2	5
GO:0007350	blastoderm segmentation	5/717	14/12514	0.000789768	0.00280375	Nrp2/Sema3a/Tbx3/Wnt5a/Wt1	5
GO:0048841	regulation of axon extension involved in axon guidance	5/717	14/12514	0.000789768	0.00280375	Cxcl12/Sema3a/Slit1/Wnt5a/Plxna4	5
GO:1900274	regulation of phospholipase C activity	5/717	14/12514	0.000789768	0.00280375	Adcyap1r1/Lpar1/Pdgfra/Pdgfrb/Dlc1	5
GO:0035050	embryonic heart tube development	11/717	63/12514	0.00080965	0.00287109	Bmp2/Foxc2/Gja5/Hand2/Mef2c/Foxc1/Nkx2-5/Aldh1a2/Tbx2/Tbx3/Wnt5a	11
GO:0030279	negative regulation of ossification	10/717	54/12514	0.000862252	0.00305071	Axin2/Cdk6/Twist2/Gdf10/Hand2/Hoxa2/Mef2c/Sfrp1/Sox2/Twist1	10
GO:2001257	regulation of cation channel activity	10/717	54/12514	0.000862252	0.00305071	Asic2/Actn2/Bmp4/Cav1/Stom/Ntsr1/Prkg1/Akap6/Jph2/Ahnak	10
GO:0010660	regulation of muscle cell apoptotic process	9/717	45/12514	0.000870975	0.0030781	Camk2a/Cav1/Erbb4/Hand2/Hey2/Igf1/Nkx2-5/Sfrp2/Myocd	9
GO:0001958	endochondral ossification	6/717	21/12514	0.000894754	0.00312341	Bmp4/Runx2/Col1a1/Mef2c/Mmp16/Nab2	6
GO:0003209	cardiac atrium morphogenesis	6/717	21/12514	0.000894754	0.00312341	Gja5/Hey2/Cyr61/Nkx2-5/Pitx2/Wnt5a	6
GO:0010518	positive regulation of phospholipase activity	6/717	21/12514	0.000894754	0.00312341	Adcyap1r1/Lpar1/Cyr61/Pdgfra/Pdgfrb/Dlc1	6
GO:0010613	positive regulation of cardiac muscle hypertrophy	6/717	21/12514	0.000894754	0.00312341	Igf1/Mef2c/Trpc3/Wisp1/Akap6/Pde5a	6
GO:0014742	positive regulation of muscle hypertrophy	6/717	21/12514	0.000894754	0.00312341	Igf1/Mef2c/Trpc3/Wisp1/Akap6/Pde5a	6
GO:0030517	negative regulation of axon extension	6/717	21/12514	0.000894754	0.00312341	Ntn1/Sema3a/Slit1/Slit2/Wnt5a/Draxin	6
GO:0030809	negative regulation of nucleotide biosynthetic process	6/717	21/12514	0.000894754	0.00312341	Entpd1/Lpar1/Npr3/Pde2a/Akap6/Gabbr1	6
GO:0036075	replacement ossification	6/717	21/12514	0.000894754	0.00312341	Bmp4/Runx2/Col1a1/Mef2c/Mmp16/Nab2	6
GO:0072210	metanephric nephron development	6/717	21/12514	0.000894754	0.00312341	Bmp4/Pdgfra/Pdgfrb/Tcf21/Wt1/Kif26b	6
GO:1900372	negative regulation of purine nucleotide biosynthetic process	6/717	21/12514	0.000894754	0.00312341	Entpd1/Lpar1/Npr3/Pde2a/Akap6/Gabbr1	6
GO:1903792	negative regulation of anion transport	6/717	21/12514	0.000894754	0.00312341	Entpd1/Cnr1/Prkg1/Thbs1/Tcaf2/Gabbr1	6
GO:0019222	regulation of metabolic process	282/717	4236/12514	0.000896202	0.00312498	Upk3b/Hoxb2/Adcy4/Ltbp4/Prex2/Lmo1/Chrna3/Foxp2/Asic2/Ache/Chrna7/Adcyap1r1/Angpt1/Anxa3/Apba2/Nr2f2/Rhoc/Atp1b2/Axin2/Cspg4/Prdm1/Bmp2/Bmp4/Bmp5/Bnc1/Smyd1/C3ar1/Camk2a/Cav1/Runx2/Runx1/Runx1t1/Cd34/Entpd1/Cdh2/Cdk6/Chrm4/Cxcr4/Cnn2/Cnr1/Cntn1/Col1a1/Csf1/Vcan/Cyp1b1/Dab2/Dcc/Dcn/Twist2/Ebf1/Ebf3/S1pr1/Ednrb/Efna5/Elk3/Emx2/Epas1/Epha3/Epha4/Nr2f1/Erbb4/Erg/Bcl11a/Eya1/Eya4/Ankrd6/Fbn1/Fgf9/Foxc…	282
GO:0009889	regulation of biosynthetic process	192/717	2745/12514	0.000910571	0.00317156	Hoxb2/Adcy4/Lmo1/Foxp2/Adcyap1r1/Anxa3/Nr2f2/Axin2/Prdm1/Bmp2/Bmp4/Bmp5/Bnc1/Smyd1/C3ar1/Camk2a/Cav1/Runx2/Runx1/Runx1t1/Cd34/Entpd1/Col1a1/Cyp1b1/Dab2/Dcc/Twist2/Ebf1/Ebf3/S1pr1/Ednrb/Elk3/Emx2/Epas1/Nr2f1/Erbb4/Erg/Bcl11a/Eya1/Eya4/Fbn1/Fgf9/Foxc2/Fli1/Gata2/Gata3/Gli1/Gli2/Gli3/Lpar1/Hand2/Has2/Hba-x/Hbb-bh1/Hbb-y/Hey2/Hgf/Hic1/Hlx/Hmga2/Hoxa2/Hoxa3/Hoxa5/Hoxa6/Hoxa7/Hoxb3/Hoxb4/Hoxb5/Hoxb6/Ho…	192
GO:0016043	cellular component organization	273/717	4089/12514	0.000964046	0.00335408	Emilin1/Dnm3/Synpo/Unc5b/Mybpc1/Prex2/Cald1/Chrna3/Asic2/Ache/Actn2/Add2/Angpt1/Ank1/Boc/Rhoc/Axin2/Cspg4/Bmp2/Bmp4/Bmp5/Bnc1/Smyd1/Camk2a/Cav1/Cd34/Entpd1/Cdh11/Cdh2/Chl1/Coro1a/Cxcr4/Cnn2/Cnr1/Cntn1/Col11a1/Col14a1/Col3a1/Col5a1/Col5a2/Col6a1/Col1a1/Col1a2/Crabp2/Crmp1/Hapln1/Cyp1b1/Dab2/Dclk1/Dcc/Dcx/Dmc1/Dnm1/S1pr1/Efna5/Efnb2/Epas1/Stom/Epha3/Epha4/Nr2f1/Erbb4/Erg/Bcl11a/Eya1/Kcnn3/Eya4/Foxc…	273
GO:0032874	positive regulation of stress-activated MAPK cascade	14/717	95/12514	0.000982764	0.00341164	Bmp2/Dab2/Epha4/Ankrd6/Flt4/Mdfic/Rassf2/Tgfb2/Wnt5a/Zeb2/Nrk/Dixdc1/Tnik/Fzd10	14
GO:0050954	sensory perception of mechanical stimulus	14/717	95/12514	0.000982764	0.00341164	Asic2/Col11a1/Col1a1/Dnm1/Eya4/Igf1/Lrig1/Map1a/Snai2/Sox2/Tfap2a/Tub/Slitrk6/Piezo2	14
GO:0034762	regulation of transmembrane transport	25/717	223/12514	0.000999556	0.00346609	Asic2/Actn2/Atp1b2/Bmp4/Car2/Cav1/Stom/Gja5/Kcnh7/Mef2c/Ntsr1/Pdgfrb/Prkg1/Reln/Scn5a/Thbs1/Twist1/Kcnq5/Tcaf2/Akap6/Kel/Cacna2d2/Jph2/Ahnak/Cacng7	25
GO:0051897	positive regulation of protein kinase B signaling	10/717	55/12514	0.0010008	0.00346658	Angpt1/Gata3/Igf1/Meis3/Ngfr/Nrg1/Tek/Thbs1/Axl/AI464131	10
GO:0080134	regulation of response to stress	67/717	800/12514	0.00100934	0.00348853	Asic2/Chrna7/Axin2/Bmp2/Cav1/Cd34/Cdk6/Cnr1/Dab2/Ednrb/Stom/Epha4/Eya1/Ankrd6/Colec12/Foxc2/Flt4/Gata3/Grik2/Gypa/Hgf/Hic1/Mdfic/Cd93/Mef2c/Mmp2/Map1a/Myom1/Pdgfra/Prrx1/Prkg1/Stab2/Scn1a/Cxcl12/Sfrp2/Sfrp1/Slit2/Snai2/Pde2a/Adamts18/Rassf2/Tgfb2/Thbd/Thbs1/Trpc3/Twist1/Vav1/Wnt5a/Fez1/Cd109/Adamts12/Zeb2/D430041D05Rik/Pde5a/Ephb1/Nrk/Dixdc1/Aim2/Calcrl/Tnik/Lrrk2/Tril/Steap3/Dpf3/Usp13/Zc3hav1/F…	67
GO:0007626	locomotory behavior	19/717	151/12514	0.00100937	0.00348853	Prex2/Chrna3/Apba2/Chl1/Dnm1/Epha4/Hoxb8/Elavl4/Ntsr1/Reln/Scn1a/Cxcl12/Nrg1/Tal1/Cntn2/Slitrk6/Lsamp/Negr1/Lrrk2	19
GO:0021988	olfactory lobe development	7/717	29/12514	0.00101309	0.00348987	Erbb4/Sema3a/Slit1/Slit2/Wnt5a/Robo2/Lrrk2	7
GO:0060071	Wnt signaling pathway, planar cell polarity pathway	7/717	29/12514	0.00101309	0.00348987	Dab2/Ankrd6/Sfrp2/Sfrp1/Wnt11/Wnt5a/Nkd1	7
GO:0090184	positive regulation of kidney development	7/717	29/12514	0.00101309	0.00348987	Bmp4/C3ar1/Gata3/Hoxb7/Pdgfrb/Wnt2b/Wt1	7
GO:0002088	lens development in camera-type eye	9/717	46/12514	0.00102876	0.00353785	Bmp4/Gata3/Maf/Nhs/Sox2/Tfap2a/Tgfbr2/Slitrk6/Zeb2	9
GO:0006366	transcription from RNA polymerase II promoter	102/717	1325/12514	0.00102928	0.00353785	Lmo1/Foxp2/Nr2f2/Prdm1/Bmp2/Bmp4/Bmp5/Bnc1/Cav1/Runx2/Runx1/Dab2/Twist2/Ebf1/Ebf3/S1pr1/Ednrb/Elk3/Epas1/Nr2f1/Erg/Bcl11a/Eya1/Fgf9/Foxc2/Fli1/Gata2/Gata3/Gli1/Gli2/Gli3/Hand2/Hba-x/Hbb-bh1/Hbb-y/Hey2/Hic1/Hmga2/Hoxa2/Hoxa5/Hoxa7/Hoxb3/Hoxb4/Hoxb5/Hoxb9/Hoxd8/Igf1/Cyr61/Ldb2/Lef1/Lmo2/Lyl1/Maf/Mef2c/Meox1/Meox2/Foxc1/Meis2/Msx1/Nfia/Nfib/Nkx2-5/Mycn/Pitx2/Prrx1/Pou2f2/Sfrp2/Snai2/Sox2/Pde2a/Pknox…	102
GO:0048660	regulation of smooth muscle cell proliferation	13/717	85/12514	0.00103701	0.00355663	Bmp4/C3ar1/Cav1/S1pr1/Igf1/Igfbp3/Nos3/Npr1/Npr3/Pdgfrb/Tgfbr2/Wisp1/Calcrl	13
GO:0050806	positive regulation of synaptic transmission	13/717	85/12514	0.00103701	0.00355663	Car2/Dnm1/Erbb4/Grik2/Lama2/Ngfr/Ntrk2/Ntsr1/Reln/Syt1/Stx1b/Clstn2/Syde1	13
GO:0030516	regulation of axon extension	11/717	65/12514	0.00106056	0.00359927	L1cam/Map1b/Ntn1/Cxcl12/Sema3a/Slit1/Slit2/Nrg1/Wnt5a/Plxna4/Draxin	11
GO:0071417	cellular response to organonitrogen compound	27/717	249/12514	0.00106306	0.00359927	Cav1/Col3a1/Col5a2/Col6a1/Col1a1/Col1a2/Foxc2/Ghr/Irs1/Mef2c/Mmp2/Ngfr/Ntrk2/Pdgfra/Ryr1/Sfrp1/Sgk1/Slc2a4/Slit2/Pde2a/Tbc1d4/Zeb1/Wt1/Akap6/Rragd/Pde3a/Lrrk2	27
GO:0030595	leukocyte chemotaxis	12/717	75/12514	0.00106729	0.00359927	Itga9/Mmp28/C3ar1/Coro1a/Csf1/Ednrb/Mpp1/Cxcl12/Slit2/Thbs1/Vav1/Wnt5a	12
GO:0001710	mesodermal cell fate commitment	4/717	9/12514	0.00106782	0.00359927	Bmp4/Eya1/Foxc2/Sfrp2	4
GO:0003177	pulmonary valve development	4/717	9/12514	0.00106782	0.00359927	Gja5/Hey2/Stra6/Heyl	4
GO:0003184	pulmonary valve morphogenesis	4/717	9/12514	0.00106782	0.00359927	Gja5/Hey2/Stra6/Heyl	4
GO:0003207	cardiac chamber formation	4/717	9/12514	0.00106782	0.00359927	Hand2/Mef2c/Nkx2-5/Tbx2	4
GO:0021561	facial nerve development	4/717	9/12514	0.00106782	0.00359927	Hoxb2/Nrp2/Sema3a/Plxna4	4
GO:0021610	facial nerve morphogenesis	4/717	9/12514	0.00106782	0.00359927	Hoxb2/Nrp2/Sema3a/Plxna4	4
GO:0021612	facial nerve structural organization	4/717	9/12514	0.00106782	0.00359927	Hoxb2/Nrp2/Sema3a/Plxna4	4
GO:0030825	positive regulation of cGMP metabolic process	4/717	9/12514	0.00106782	0.00359927	Nos3/Npr1/Wnt5a/Gucy1a3	4
GO:0071675	regulation of mononuclear cell migration	4/717	9/12514	0.00106782	0.00359927	C3ar1/Csf1/Slit2/Thbs1	4
GO:0072110	glomerular mesangial cell proliferation	4/717	9/12514	0.00106782	0.00359927	Bmp4/C3ar1/Pdgfrb/Wt1	4
GO:0072176	nephric duct development	4/717	9/12514	0.00106782	0.00359927	Bmp4/Efnb2/Epha4/Gata3	4
GO:0072178	nephric duct morphogenesis	4/717	9/12514	0.00106782	0.00359927	Bmp4/Efnb2/Epha4/Gata3	4
GO:1902668	negative regulation of axon guidance	4/717	9/12514	0.00106782	0.00359927	Sema3a/Slit1/Slit2/Wnt5a	4
GO:0070304	positive regulation of stress-activated protein kinase signaling cascade	14/717	96/12514	0.00109139	0.00367479	Bmp2/Dab2/Epha4/Ankrd6/Flt4/Mdfic/Rassf2/Tgfb2/Wnt5a/Zeb2/Nrk/Dixdc1/Tnik/Fzd10	14
GO:1901699	cellular response to nitrogen compound	30/717	288/12514	0.00110686	0.00372286	Cav1/Col3a1/Col5a2/Col6a1/Col1a1/Col1a2/Foxc2/Ghr/Irs1/Mef2c/Mmp2/Ngfr/Ntrk2/Pdgfra/Ryr1/Sfrp1/Sgk1/Slc2a4/Slit2/Pde2a/Tbc1d4/Zeb1/Thbs1/Wt1/Akap6/Lin28b/Rragd/Pde3a/Lrrk2/Zc3hav1	30
GO:0030325	adrenal gland development	5/717	15/12514	0.00112918	0.00377363	Hmga2/Pdgfra/Pdgfrb/Stra6/Wt1	5
GO:0043567	regulation of insulin-like growth factor receptor signaling pathway	5/717	15/12514	0.00112918	0.00377363	Bmp2/Bmp5/Igf1/Igfbp3/AI464131	5
GO:0048486	parasympathetic nervous system development	5/717	15/12514	0.00112918	0.00377363	Hoxb2/Nrp2/Sema3a/Tfap2a/Plxna4	5
GO:0060026	convergent extension	5/717	15/12514	0.00112918	0.00377363	Sfrp2/Sfrp1/Wnt11/Wnt5a/Nkd1	5
GO:0060914	heart formation	5/717	15/12514	0.00112918	0.00377363	Axin2/Bmp4/Eya1/Hand2/Mef2c	5
GO:0071425	hematopoietic stem cell proliferation	5/717	15/12514	0.00112918	0.00377363	Cd34/Kitl/Sfrp2/Wnt2b/Wnt5a	5
GO:0044765	single-organism transport	164/717	2305/12514	0.00115698	0.0038586	Ildr2/Ano1/Slc6a15/Ltbp4/Mybpc1/Chrna3/Chrna5/Asic2/Ache/Chrna7/Actn2/Adcyap1r1/Add2/Angpt1/Ank1/Anxa3/Atp1b2/Axin2/Bmp4/Cacna1g/Camk2a/Car2/Cav1/Runx1/Cd34/Entpd1/Coro1a/Cxcr4/Cnn2/Cnr1/Cntn1/Dab2/Dnm1/Ednrb/Efna5/Stom/Erbb4/Kcnn3/Colec12/Fgf9/Gabra3/Gas1/Gata2/Gata3/Gja5/Gli3/Lrp2/Grid1/Grik2/Hba-x/Hbb-b2/Hbb-bh1/Hbb-y/Hmga2/Igf1/Irs1/Mdfic/Kif5a/Kif5c/Kcnh7/Mef2c/Msn/ATP8/CYTB/Map1b/Ncam1/Nefl…	164
GO:0061180	mammary gland epithelium development	10/717	56/12514	0.00115706	0.0038586	Csf1/Erbb4/Gata3/Gli2/Hoxa5/Msx1/Ntn1/Slit2/Tbx3/Wnt5a	10
GO:0042325	regulation of phosphorylation	76/717	937/12514	0.00116147	0.00386917	Chrna3/Chrna7/Angpt1/Nr2f2/Axin2/Cspg4/Bmp2/Bmp4/Bmp5/Cav1/Cdh2/Cxcr4/Cntn1/Csf1/Dab2/Dcc/Ednrb/Efna5/Epha4/Erbb4/Ankrd6/Fgf9/Flt4/Gdf10/Ghr/Lpar1/Grik2/Hgf/Igf1/Cyr61/Igfbp3/Irs1/Kdr/Mdfic/Lrrn3/Mef2c/Kitl/Ngfr/Ntrk2/Pdgfra/Pdgfrb/Pim1/Rspo1/Ptprz1/Reln/Sfrp2/Sfrp1/Slit2/Sox2/Nrg1/Myocd/Rassf2/Tek/Trib2/Tgfb2/Tgfbr2/Thbs1/Ttn/Twist1/Wnt11/Wnt5a/Cd109/Akap6/Sh3bp5/Zeb2/Pde5a/Ephb1/Nrk/Dixdc1/Glip…	76
GO:0010837	regulation of keratinocyte proliferation	6/717	22/12514	0.00117131	0.00388134	Twist2/Efnb2/Has2/Snai2/Cd109/Bcl11b	6
GO:0030318	melanocyte differentiation	6/717	22/12514	0.00117131	0.00388134	Ednrb/Gli3/Mef2c/Kitl/Adamts20/Zeb2	6
GO:0035412	regulation of catenin import into nucleus	6/717	22/12514	0.00117131	0.00388134	Axin2/Sfrp2/Snai2/Apc2/Dact3/Wwtr1	6
GO:0048745	smooth muscle tissue development	6/717	22/12514	0.00117131	0.00388134	Foxp2/Bmp4/Col3a1/Pdgfrb/Stra6/Itga8	6
GO:0060561	apoptotic process involved in morphogenesis	6/717	22/12514	0.00117131	0.00388134	Foxc2/Hand2/Cyr61/Lef1/Foxc1/Nkx2-5	6
GO:0030036	actin cytoskeleton organization	40/717	422/12514	0.00117592	0.00389074	Synpo/Cald1/Actn2/Add2/Coro1a/Cnn2/S1pr1/Efna5/Epha3/Lpar1/Itgb5/Mef2c/Neb/Nkx2-5/Pdgfra/Pdgfrb/Tmsb4x/Sfrp1/Slit2/Spta1/Sptb/Mylk3/Tek/Ttn/Dpysl3/Wnt11/Coro2b/Ehd2/Nrk/Amot/Cttnbp2/Dixdc1/Dlc1/Tnik/Antxr1/Palld/Daam2/Limch1/Rhoj/Fzd10	40
GO:0048066	developmental pigmentation	8/717	38/12514	0.00117787	0.00389074	Ednrb/Gli3/Lef1/Mef2c/Kitl/Adamts20/Zeb2/Rab32	8
GO:0050715	positive regulation of cytokine secretion	8/717	38/12514	0.00117787	0.00389074	Cd34/Gata3/Mapk11/Tek/Twist1/Wnt5a/Aim2/Postn	8
GO:0043065	positive regulation of apoptotic process	39/717	409/12514	0.00120709	0.00397657	Unc5b/Bmp2/Bmp4/Camk2a/Cav1/Cnr1/Cyp1b1/Lpar1/Grik2/Hoxa5/Cyr61/Igfbp3/Mef2c/Mmp2/Msx1/Ngfr/Nos3/Ntsr1/Ptn/Aldh1a2/Sfrp2/Sfrp1/Slit2/Tfap2a/Tfap2b/Rassf2/Tgfb2/Thbs1/Rarb/Unc5c/Wnt11/Wnt5a/Wt1/Pde5a/Dlc1/Ripk3/Steap3/Cd248/Csrnp3	39
GO:0050663	cytokine secretion	11/717	66/12514	0.00120821	0.00397657	Angpt1/Cd34/Gata3/Mapk11/Tek/Twist1/Wnt5a/Ssc5d/Aim2/Lrrc32/Postn	11
GO:0006171	cAMP biosynthetic process	9/717	47/12514	0.00120893	0.00397657	Adcy4/Adcyap1r1/Lpar1/Npr3/Pde2a/Akap6/Gabbr1/Calcrl/Akap12	9
GO:0032414	positive regulation of ion transmembrane transporter activity	9/717	47/12514	0.00120893	0.00397657	Asic2/Actn2/Atp1b2/Bmp4/Ntsr1/Prkg1/Reln/Akap6/Jph2	9
GO:0030308	negative regulation of cell growth	16/717	119/12514	0.00121816	0.00399853	Dab2/Bcl11a/Gas1/Msx1/Ntn1/Sfrp2/Sema3a/Sfrp1/Slit1/Slit2/Tgfb2/Wnt11/Wnt5a/Wt1/Dact3/Draxin	16
GO:0046328	regulation of JNK cascade	16/717	119/12514	0.00121816	0.00399853	Dab2/Epha4/Ankrd6/Flt4/Grik2/Mdfic/Sfrp2/Sfrp1/Rassf2/Wnt5a/Zeb2/Ephb1/Nrk/Dixdc1/Tnik/Fzd10	16
GO:0031326	regulation of cellular biosynthetic process	189/717	2713/12514	0.00124015	0.00406646	Hoxb2/Adcy4/Lmo1/Foxp2/Adcyap1r1/Anxa3/Nr2f2/Axin2/Prdm1/Bmp2/Bmp4/Bmp5/Bnc1/Smyd1/C3ar1/Camk2a/Cav1/Runx2/Runx1/Runx1t1/Cd34/Entpd1/Col1a1/Cyp1b1/Dab2/Dcc/Twist2/Ebf1/Ebf3/S1pr1/Ednrb/Elk3/Emx2/Epas1/Nr2f1/Erbb4/Erg/Bcl11a/Eya1/Eya4/Fbn1/Fgf9/Foxc2/Fli1/Gata2/Gata3/Gli1/Gli2/Gli3/Lpar1/Hand2/Hba-x/Hbb-bh1/Hbb-y/Hey2/Hgf/Hic1/Hlx/Hmga2/Hoxa2/Hoxa3/Hoxa5/Hoxa6/Hoxa7/Hoxb3/Hoxb4/Hoxb5/Hoxb6/Hoxb7/H…	189
GO:0055082	cellular chemical homeostasis	35/717	356/12514	0.00125225	0.00410187	Ano1/Chrna7/Adcyap1r1/Alas2/Atp1b2/Bmp4/C3ar1/Cacna1g/Car2/Cav1/Coro1a/S1pr1/Ednrb/Efna5/Epor/Gata2/Lpar1/Grik2/Kdr/Ntsr1/Pdgfra/Prkg1/Pth1r/Pygm/Ryr1/Sgk1/Slc4a1/Tfap2b/Tgfb2/Trpc3/Akap6/Kel/Ttpa/Jph2/Oxct1	35
GO:0010623	developmental programmed cell death	7/717	30/12514	0.00125701	0.00410885	Foxc2/Hand2/Cyr61/Lef1/Foxc1/Kitl/Nkx2-5	7
GO:0090175	regulation of establishment of planar polarity	7/717	30/12514	0.00125701	0.00410885	Dab2/Ankrd6/Sfrp2/Sfrp1/Wnt11/Wnt5a/Nkd1	7
GO:0010243	response to organonitrogen compound	36/717	370/12514	0.00129112	0.00421597	Chrna3/Chrna5/Chrna7/Cav1/Cnr1/Col3a1/Col5a2/Col6a1/Col1a1/Col1a2/Foxc2/Ghr/Irs1/Mef2c/Mmp2/CYTB/Ncam1/Ngfr/Ntrk2/Pdgfra/Pygm/Ryr1/Sfrp1/Sgk1/Slc1a2/Slc2a4/Slit2/Pde2a/Tbc1d4/Zeb1/Trpc3/Wt1/Akap6/Rragd/Pde3a/Lrrk2	36
GO:1903506	regulation of nucleic acid-templated transcription	165/717	2327/12514	0.00129793	0.00423377	Hoxb2/Lmo1/Foxp2/Anxa3/Nr2f2/Axin2/Prdm1/Bmp2/Bmp4/Bmp5/Bnc1/Smyd1/Camk2a/Cav1/Runx2/Runx1/Runx1t1/Col1a1/Cyp1b1/Dab2/Dcc/Twist2/Ebf1/Ebf3/S1pr1/Ednrb/Elk3/Emx2/Epas1/Nr2f1/Erbb4/Erg/Bcl11a/Eya1/Eya4/Fbn1/Fgf9/Foxc2/Fli1/Gata2/Gata3/Gli1/Gli2/Gli3/Hand2/Hba-x/Hbb-bh1/Hbb-y/Hey2/Hic1/Hlx/Hmga2/Hoxa2/Hoxa3/Hoxa5/Hoxa6/Hoxa7/Hoxb3/Hoxb4/Hoxb5/Hoxb6/Hoxb7/Hoxb8/Hoxb9/Hoxc4/Hoxc5/Hoxc6/Hoxd3/Hoxd4/Hox…	165
GO:1901698	response to nitrogen compound	40/717	425/12514	0.00134366	0.00437841	Chrna3/Chrna5/Chrna7/Cav1/Cnr1/Col3a1/Col5a2/Col6a1/Col1a1/Col1a2/Foxc2/Ghr/Irs1/Mef2c/Mmp2/CYTB/Ncam1/Ngfr/Ntrk2/Pdgfra/Pygm/Ryr1/Sfrp1/Sgk1/Slc1a2/Slc2a4/Slit2/Pde2a/Tbc1d4/Zeb1/Thbs1/Trpc3/Wt1/Akap6/Lin28b/Rragd/Pde3a/Lrrk2/Rftn2/Zc3hav1	40
GO:0046058	cAMP metabolic process	11/717	67/12514	0.00137236	0.00446726	Adcy4/Adcyap1r1/Lpar1/Npr3/Pde2a/Akap6/Pde10a/Gabbr1/Calcrl/Pde3a/Akap12	11
GO:0015672	monovalent inorganic cation transport	31/717	305/12514	0.00137418	0.00446856	Slc6a15/Chrna3/Asic2/Actn2/Ank1/Atp1b2/Cav1/Entpd1/Cnr1/Cntn1/Stom/Kcnn3/Gja5/Kcnh7/ATP8/CYTB/Nkx2-5/Nos3/Prkg1/Scn1a/Scn3a/Scn5a/Cxcl12/Sgk1/Abcc9/Twist1/Kcnq5/Akap6/Kel/Slc9a5/Gabbr1	31
GO:2001141	regulation of RNA biosynthetic process	165/717	2331/12514	0.00140147	0.00455258	Hoxb2/Lmo1/Foxp2/Anxa3/Nr2f2/Axin2/Prdm1/Bmp2/Bmp4/Bmp5/Bnc1/Smyd1/Camk2a/Cav1/Runx2/Runx1/Runx1t1/Col1a1/Cyp1b1/Dab2/Dcc/Twist2/Ebf1/Ebf3/S1pr1/Ednrb/Elk3/Emx2/Epas1/Nr2f1/Erbb4/Erg/Bcl11a/Eya1/Eya4/Fbn1/Fgf9/Foxc2/Fli1/Gata2/Gata3/Gli1/Gli2/Gli3/Hand2/Hba-x/Hbb-bh1/Hbb-y/Hey2/Hic1/Hlx/Hmga2/Hoxa2/Hoxa3/Hoxa5/Hoxa6/Hoxa7/Hoxb3/Hoxb4/Hoxb5/Hoxb6/Hoxb7/Hoxb8/Hoxb9/Hoxc4/Hoxc5/Hoxc6/Hoxd3/Hoxd4/Hox…	165
GO:0002696	positive regulation of leukocyte activation	17/717	132/12514	0.00141026	0.0045764	Prdm1/Cav1/Coro1a/Efnb2/Gata3/Gli3/Hlx/Igf1/Lgals1/Mef2c/Spta1/Tgfbr2/Thbs1/Wnt5a/Axl/Itpkb/Atp11c	17
GO:0001938	positive regulation of endothelial cell proliferation	9/717	48/12514	0.00141372	0.00458286	Bmp2/Bmp4/Cav1/Flt4/Kdr/Pgf/Cxcl12/Wnt5a/Egfl7	9
GO:0048659	smooth muscle cell proliferation	13/717	88/12514	0.00143955	0.00465699	Bmp4/C3ar1/Cav1/S1pr1/Igf1/Igfbp3/Nos3/Npr1/Npr3/Pdgfrb/Tgfbr2/Wisp1/Calcrl	13
GO:1903707	negative regulation of hemopoiesis	13/717	88/12514	0.00143955	0.00465699	Bmp4/Runx1/Cdk6/Twist2/Gata2/Gli3/Hlx/Hoxa5/Hoxa7/Hoxb8/Lmo2/Meis2/Sfrp1	13
GO:0022898	regulation of transmembrane transporter activity	16/717	121/12514	0.00145652	0.00470701	Asic2/Actn2/Atp1b2/Bmp4/Cav1/Stom/Mef2c/Ntsr1/Prkg1/Reln/Twist1/Tcaf2/Akap6/Jph2/Ahnak/Cacng7	16
GO:0001818	negative regulation of cytokine production	14/717	99/12514	0.00147949	0.00477634	Chrna7/Angpt1/Cd34/Twist2/Gata3/Lef1/Trib2/Tgfb2/Thbs1/Twist1/Wnt11/Axl/Ssc5d/Lrrc32	14
GO:0032147	activation of protein kinase activity	21/717	180/12514	0.00149765	0.00482501	Chrna3/Chrna7/Angpt1/Cspg4/Bmp2/Bmp4/Dab2/Ghr/Lpar1/Hgf/Mdfic/Nrg1/Tgfb2/Tgfbr2/Thbs1/Wnt11/Wnt5a/Nrk/Ripk3/Tnik/Lrrk2	21
GO:0043523	regulation of neuron apoptotic process	21/717	180/12514	0.00149765	0.00482501	Unc5b/Angpt1/Chl1/Coro1a/Cntfr/Epor/Gata3/Grik2/Kdr/Mef2c/Nes/Nefl/Ngfr/Ntrk2/Tfap2a/Tfap2b/Tgfb2/Axl/Ndnf/Draxin/Trim2	21
GO:0001945	lymph vessel development	6/717	23/12514	0.00150883	0.0048461	Nr2f2/Efnb2/Foxc2/Flt4/Kdr/Foxc1	6
GO:0010524	positive regulation of calcium ion transport into cytosol	6/717	23/12514	0.00150883	0.0048461	Adcyap1r1/Bmp4/Cav1/Ntsr1/Trpc3/Akap6	6
GO:0035411	catenin import into nucleus	6/717	23/12514	0.00150883	0.0048461	Axin2/Sfrp2/Snai2/Apc2/Dact3/Wwtr1	6
GO:0051252	regulation of RNA metabolic process	170/717	2416/12514	0.00152216	0.00488389	Hoxb2/Lmo1/Foxp2/Anxa3/Nr2f2/Axin2/Prdm1/Bmp2/Bmp4/Bmp5/Bnc1/Smyd1/Camk2a/Cav1/Runx2/Runx1/Runx1t1/Col1a1/Cyp1b1/Dab2/Dcc/Twist2/Ebf1/Ebf3/S1pr1/Ednrb/Elk3/Emx2/Epas1/Nr2f1/Erbb4/Erg/Bcl11a/Eya1/Eya4/Fbn1/Fgf9/Foxc2/Fli1/Aff2/Gata2/Gata3/Gli1/Gli2/Gli3/Hand2/Hba-x/Hbb-bh1/Hbb-y/Hey2/Hic1/Hlx/Hmga2/Hoxa2/Hoxa3/Hoxa5/Hoxa6/Hoxa7/Hoxb3/Hoxb4/Hoxb5/Hoxb6/Hoxb7/Hoxb8/Hoxb9/Hoxc4/Hoxc5/Hoxc6/Hoxd3/Hoxd…	170
GO:0006355	regulation of transcription, DNA-templated	164/717	2320/12514	0.0015445	0.00493054	Hoxb2/Lmo1/Foxp2/Anxa3/Nr2f2/Axin2/Prdm1/Bmp2/Bmp4/Bmp5/Bnc1/Smyd1/Camk2a/Cav1/Runx2/Runx1/Runx1t1/Col1a1/Cyp1b1/Dab2/Twist2/Ebf1/Ebf3/S1pr1/Ednrb/Elk3/Emx2/Epas1/Nr2f1/Erbb4/Erg/Bcl11a/Eya1/Eya4/Fbn1/Fgf9/Foxc2/Fli1/Gata2/Gata3/Gli1/Gli2/Gli3/Hand2/Hba-x/Hbb-bh1/Hbb-y/Hey2/Hic1/Hlx/Hmga2/Hoxa2/Hoxa3/Hoxa5/Hoxa6/Hoxa7/Hoxb3/Hoxb4/Hoxb5/Hoxb6/Hoxb7/Hoxb8/Hoxb9/Hoxc4/Hoxc5/Hoxc6/Hoxd3/Hoxd4/Hoxd8/I…	164
GO:0045646	regulation of erythrocyte differentiation	7/717	31/12514	0.00154456	0.00493054	Cdk6/Gata2/Hbb-b2/Hoxa5/Lmo2/Tal1/Ets1	7
GO:0045843	negative regulation of striated muscle tissue development	7/717	31/12514	0.00154456	0.00493054	Bmp2/Bmp4/Lef1/Mapk11/Myocd/Tgfbr2/Twist1	7
GO:0050931	pigment cell differentiation	7/717	31/12514	0.00154456	0.00493054	Ednrb/Gli3/Mef2c/Kitl/Adamts20/Zeb2/Rab32	7
GO:2000351	regulation of endothelial cell apoptotic process	7/717	31/12514	0.00154456	0.00493054	Angpt1/Bmp4/Gata3/Kdr/Tek/Thbs1/Cd248	7
GO:0003181	atrioventricular valve morphogenesis	5/717	16/12514	0.00156564	0.00494745	Bmp2/Hey2/Cyr61/Twist1/Heyl	5
GO:0009954	proximal/distal pattern formation	5/717	16/12514	0.00156564	0.00494745	Gli1/Gli2/Gli3/Aldh1a2/Cyp26b1	5
GO:0010092	specification of organ identity	5/717	16/12514	0.00156564	0.00494745	Axin2/Bmp4/Gli3/Mef2c/Wnt2b	5
GO:0010575	positive regulation of vascular endothelial growth factor production	5/717	16/12514	0.00156564	0.00494745	C3ar1/Cyp1b1/Flt4/Sulf1/Sulf2	5
GO:0010667	negative regulation of cardiac muscle cell apoptotic process	5/717	16/12514	0.00156564	0.00494745	Hand2/Hey2/Nkx2-5/Sfrp2/Myocd	5
GO:0018149	peptide cross-linking	5/717	16/12514	0.00156564	0.00494745	Bgn/Col3a1/Dcn/Thbs1/Ndnf	5
GO:0031290	retinal ganglion cell axon guidance	5/717	16/12514	0.00156564	0.00494745	Efna5/Slit1/Slit2/Robo2/Ephb1	5
GO:0032331	negative regulation of chondrocyte differentiation	5/717	16/12514	0.00156564	0.00494745	Bmp4/Gli2/Snai2/Rarb/Adamts12	5
GO:0048246	macrophage chemotaxis	5/717	16/12514	0.00156564	0.00494745	Mmp28/C3ar1/Csf1/Ednrb/Thbs1	5
GO:0061213	positive regulation of mesonephros development	5/717	16/12514	0.00156564	0.00494745	Bmp4/Gata3/Hoxb7/Wnt2b/Wt1	5
GO:0003014	renal system process	9/717	49/12514	0.00164551	0.00518936	Chrna3/Bmp4/Ednrb/Gja5/Hsd11b2/Npr3/Tfap2b/Sulf1/Sulf2	9
GO:0010657	muscle cell apoptotic process	9/717	49/12514	0.00164551	0.00518936	Camk2a/Cav1/Erbb4/Hand2/Hey2/Igf1/Nkx2-5/Sfrp2/Myocd	9
GO:0030801	positive regulation of cyclic nucleotide metabolic process	8/717	40/12514	0.00167402	0.00524828	Adcy4/Adcyap1r1/Nos3/Npr1/Wnt5a/Calcrl/Gucy1a3/Akap12	8
GO:0090183	regulation of kidney development	8/717	40/12514	0.00167402	0.00524828	Bmp4/C3ar1/Gata3/Hoxb7/Pdgfrb/Wnt2b/Wt1/Wwtr1	8
GO:0045619	regulation of lymphocyte differentiation	12/717	79/12514	0.00169758	0.00524828	Prdm1/Bmp4/Gata3/Gli3/Hlx/Sfrp1/Zeb1/Tgfbr2/Cyp26b1/Axl/Itpkb/Atp11c	12
GO:0007263	nitric oxide mediated signal transduction	4/717	10/12514	0.00169935	0.00524828	Nos3/Thbs1/Gucy1b3/Gucy1a3	4
GO:0007512	adult heart development	4/717	10/12514	0.00169935	0.00524828	Myh7/Hand2/Nkx2-5/Ttn	4
GO:0007638	mechanosensory behavior	4/717	10/12514	0.00169935	0.00524828	Foxp2/Nrxn2/Stra6/Slitrk6	4
GO:0010002	cardioblast differentiation	4/717	10/12514	0.00169935	0.00524828	Nkx2-5/Tbx2/Myocd/Tgfb2	4
GO:0010566	regulation of ketone biosynthetic process	4/717	10/12514	0.00169935	0.00524828	Bmp2/Bmp5/Dab2/Prkg1	4
GO:0010758	regulation of macrophage chemotaxis	4/717	10/12514	0.00169935	0.00524828	Mmp28/C3ar1/Csf1/Thbs1	4
GO:0010996	response to auditory stimulus	4/717	10/12514	0.00169935	0.00524828	Foxp2/Nrxn2/Stra6/Slitrk6	4
GO:0016048	detection of temperature stimulus	4/717	10/12514	0.00169935	0.00524828	Ano1/Ngfr/Ntsr1/Ano3	4
GO:0021604	cranial nerve structural organization	4/717	10/12514	0.00169935	0.00524828	Hoxb2/Nrp2/Sema3a/Plxna4	4
GO:0021854	hypothalamus development	4/717	10/12514	0.00169935	0.00524828	Lef1/Nrp2/Pitx2/Sema3a	4
GO:0032536	regulation of cell projection size	4/717	10/12514	0.00169935	0.00524828	Nefl/Nefm/Cntn2/Kel	4
GO:0048875	chemical homeostasis within a tissue	4/717	10/12514	0.00169935	0.00524828	Epas1/Erbb4/Kdr/Adgrf5	4
GO:0060065	uterus development	4/717	10/12514	0.00169935	0.00524828	Gata3/Stra6/Myocd/Wnt5a	4
GO:0060601	lateral sprouting from an epithelium	4/717	10/12514	0.00169935	0.00524828	Bmp4/Gli2/Wnt5a/Sulf1	4
GO:0061430	bone trabecula morphogenesis	4/717	10/12514	0.00169935	0.00524828	Col1a1/Fbn2/Mmp2/Sfrp1	4
GO:0071674	mononuclear cell migration	4/717	10/12514	0.00169935	0.00524828	C3ar1/Csf1/Slit2/Thbs1	4
GO:0072224	metanephric glomerulus development	4/717	10/12514	0.00169935	0.00524828	Pdgfra/Pdgfrb/Tcf21/Wt1	4
GO:2001212	regulation of vasculogenesis	4/717	10/12514	0.00169935	0.00524828	Cd34/Hey2/Kdr/Asb4	4
GO:0006468	protein phosphorylation	92/717	1192/12514	0.001704	0.00525749	Chrna3/Dok4/Chrna7/Angpt1/Speg/Nr2f2/Axin2/Cspg4/Bmp2/Bmp4/Bmp5/Camk2a/Cav1/Cdh2/Cdk6/Cxcr4/Cntn1/Csf1/Dab2/Dclk1/Dcc/Dcx/Ednrb/Efna5/Epha3/Epha4/Erbb4/Ankrd6/Fgf9/Flt4/Gdf10/Ghr/Lpar1/Grik2/Hgf/Igf1/Cyr61/Igfbp3/Kdr/Mdfic/Lrrn3/Mef2c/Kitl/Ngfr/Npr1/Ntrk2/Pdgfra/Pdgfrb/Pim1/Prkg1/Mapk11/Rspo1/Ptprz1/Reln/Sfrp2/Sfrp1/Sgk1/Slit2/Sox2/Nrg1/Mylk3/Myocd/Rassf2/Tek/Trib2/Tgfb2/Tgfbr2/Thbs1/Tie1/Ttn/Twi…	92
GO:0014902	myotube differentiation	11/717	69/12514	0.00175563	0.00540612	Smyd1/Igf1/Nkx2-5/Pitx2/Ryr1/Cxcl12/Myocd/Cyp26b1/Kel/Ehd2/AI464131	11
GO:0050921	positive regulation of chemotaxis	11/717	69/12514	0.00175563	0.00540612	C3ar1/Csf1/S1pr1/Lpar1/Kdr/Pdgfrb/Cxcl12/Slit2/Snai2/Thbs1/Wnt5a	11
GO:0042391	regulation of membrane potential	25/717	233/12514	0.00185514	0.00570695	Ano1/Chrna3/Asic2/Chrna7/Actn2/Atp1b2/Cacna1g/Cav1/Cnr1/Gja5/Grik2/Kcnh7/Mef2c/Ngfr/Ntsr1/Ptn/Reln/Scn1a/Scn3a/Scn5a/Akap6/Stx1b/Popdc2/Lrrk2/Piezo2	25
GO:0010611	regulation of cardiac muscle hypertrophy	7/717	32/12514	0.00188085	0.00576904	Col14a1/Igf1/Mef2c/Trpc3/Wisp1/Akap6/Pde5a	7
GO:0031076	embryonic camera-type eye development	7/717	32/12514	0.00188085	0.00576904	Pitx2/Aldh1a2/Stra6/Tbx2/Zeb1/Tfap2a/Twist1	7
GO:0048635	negative regulation of muscle organ development	7/717	32/12514	0.00188085	0.00576904	Bmp2/Bmp4/Lef1/Mapk11/Myocd/Tgfbr2/Twist1	7
GO:0044344	cellular response to fibroblast growth factor stimulus	9/717	50/12514	0.00190679	0.00584289	Runx2/Fgf9/Gata3/Ngfr/Sfrp1/Thbs1/Wnt5a/Sulf1/Sulf2	9
GO:0010665	regulation of cardiac muscle cell apoptotic process	6/717	24/12514	0.00191556	0.00584692	Camk2a/Hand2/Hey2/Nkx2-5/Sfrp2/Myocd	6
GO:0030947	regulation of vascular endothelial growth factor receptor signaling pathway	6/717	24/12514	0.00191556	0.00584692	Mmrn2/Angpt1/Bmp4/Fgf9/Kdr/Tek	6
GO:0045880	positive regulation of smoothened signaling pathway	6/717	24/12514	0.00191556	0.00584692	Fgf9/Gas1/Gli1/Prrx1/Prrx2/Sfrp1	6
GO:0048048	embryonic eye morphogenesis	6/717	24/12514	0.00191556	0.00584692	Stra6/Tbx2/Zeb1/Tfap2a/Rarb/Twist1	6
GO:0051051	negative regulation of transport	31/717	312/12514	0.00196898	0.0060041	Actn2/Angpt1/Axin2/Cav1/Cd34/Entpd1/Coro1a/Cnn2/Cnr1/Irs1/Mdfic/Map1b/Nos3/Ntsr1/Prkg1/Sfrp1/Snai2/Pde2a/Tbc1d4/Tgfb2/Thbs1/Twist1/Tcaf2/Apc2/Kel/Ssc5d/Lrrc32/Gabbr1/Dact3/Lrrk2/Wwtr1	31
GO:0009266	response to temperature stimulus	11/717	70/12514	0.00197766	0.00602473	Ano1/Cd34/Cdh8/Igf1/Ngfr/Ntsr1/St8sia1/Tgfb1i1/Ano3/1810011O10Rik/Arpp21	11
GO:0021761	limbic system development	10/717	60/12514	0.00199344	0.00606691	Dcx/Emx2/Gli3/Lef1/Nrp2/Pitx2/Reln/Sema3a/Tbx3/Zeb2	10
GO:0034112	positive regulation of homotypic cell-cell adhesion	12/717	81/12514	0.00211218	0.00637941	Cav1/Coro1a/Efnb2/Gata3/Gli3/Has2/Hlx/Igf1/Lgals1/Spta1/Tgfbr2/Itpkb	12
GO:1903039	positive regulation of leukocyte cell-cell adhesion	12/717	81/12514	0.00211218	0.00637941	Cav1/Coro1a/Efnb2/Gata3/Gli3/Has2/Hlx/Igf1/Lgals1/Spta1/Tgfbr2/Itpkb	12
GO:0003298	physiological muscle hypertrophy	5/717	17/12514	0.00211444	0.00637941	Col14a1/Prkg1/Myocd/Wisp1/Akap6	5
GO:0003301	physiological cardiac muscle hypertrophy	5/717	17/12514	0.00211444	0.00637941	Col14a1/Prkg1/Myocd/Wisp1/Akap6	5
GO:0030818	negative regulation of cAMP biosynthetic process	5/717	17/12514	0.00211444	0.00637941	Lpar1/Npr3/Pde2a/Akap6/Gabbr1	5
GO:0030878	thyroid gland development	5/717	17/12514	0.00211444	0.00637941	Hoxa3/Hoxa5/Hoxb3/Hoxd3/Nkx2-5	5
GO:0048532	anatomical structure arrangement	5/717	17/12514	0.00211444	0.00637941	Hoxb2/Nrp2/Sema3a/Tfap2a/Plxna4	5
GO:0048799	organ maturation	5/717	17/12514	0.00211444	0.00637941	Bmp2/Gata3/Igf1/Aldh1a2/Ryr1	5
GO:0061049	cell growth involved in cardiac muscle cell development	5/717	17/12514	0.00211444	0.00637941	Col14a1/Prkg1/Myocd/Wisp1/Akap6	5
GO:0034765	regulation of ion transmembrane transport	23/717	210/12514	0.00212539	0.00640629	Asic2/Actn2/Atp1b2/Bmp4/Cav1/Stom/Gja5/Kcnh7/Mef2c/Ntsr1/Pdgfrb/Prkg1/Reln/Scn5a/Thbs1/Kcnq5/Tcaf2/Akap6/Kel/Cacna2d2/Jph2/Ahnak/Cacng7	23
GO:0032411	positive regulation of transporter activity	9/717	51/12514	0.00220017	0.00662531	Asic2/Actn2/Atp1b2/Bmp4/Ntsr1/Prkg1/Reln/Akap6/Jph2	9
GO:0009798	axis specification	11/717	71/12514	0.00222201	0.00668465	Axin2/Bmp4/Lrp2/Hey2/Pitx2/Sfrp1/Tbx3/Wnt5a/Wt1/Peg12/Wls	11
GO:0014743	regulation of muscle hypertrophy	7/717	33/12514	0.00227119	0.00680649	Col14a1/Igf1/Mef2c/Trpc3/Wisp1/Akap6/Pde5a	7
GO:0050918	positive chemotaxis	7/717	33/12514	0.00227119	0.00680649	Angpt1/Bmp4/Coro1a/S1pr1/Hgf/Kdr/Cxcl12	7
GO:0072577	endothelial cell apoptotic process	7/717	33/12514	0.00227119	0.00680649	Angpt1/Bmp4/Gata3/Kdr/Tek/Thbs1/Cd248	7
GO:1901862	negative regulation of muscle tissue development	7/717	33/12514	0.00227119	0.00680649	Bmp2/Bmp4/Lef1/Mapk11/Myocd/Tgfbr2/Twist1	7
GO:0002688	regulation of leukocyte chemotaxis	8/717	42/12514	0.00232234	0.00695313	Mmp28/C3ar1/Csf1/Mpp1/Cxcl12/Slit2/Thbs1/Wnt5a	8
GO:0003230	cardiac atrium development	6/717	25/12514	0.00240008	0.00716536	Gja5/Hey2/Cyr61/Nkx2-5/Pitx2/Wnt5a	6
GO:0021846	cell proliferation in forebrain	6/717	25/12514	0.00240008	0.00716536	Fabp7/Emx2/Gli3/Hmga2/Zeb2/Dixdc1	6
GO:2000677	regulation of transcription regulatory region DNA binding	6/717	25/12514	0.00240008	0.00716536	Gata3/Hand2/Hey2/Igf1/Msx1/Twist1	6
GO:0032409	regulation of transporter activity	16/717	127/12514	0.00241887	0.00721457	Asic2/Actn2/Atp1b2/Bmp4/Cav1/Stom/Mef2c/Ntsr1/Prkg1/Reln/Twist1/Tcaf2/Akap6/Jph2/Ahnak/Cacng7	16
GO:0051171	regulation of nitrogen compound metabolic process	192/717	2801/12514	0.00245428	0.00731323	Hoxb2/Adcy4/Lmo1/Foxp2/Adcyap1r1/Anxa3/Nr2f2/Axin2/Prdm1/Bmp2/Bmp4/Bmp5/Bnc1/Smyd1/C3ar1/Camk2a/Cav1/Runx2/Runx1/Runx1t1/Cd34/Entpd1/Col1a1/Cyp1b1/Dab2/Dcc/Twist2/Ebf1/Ebf3/S1pr1/Ednrb/Elk3/Emx2/Epas1/Nr2f1/Erbb4/Erg/Bcl11a/Eya1/Eya4/Fbn1/Fgf9/Foxc2/Fli1/Aff2/Gata2/Gata3/Gli1/Gli2/Gli3/Lpar1/Hand2/Has2/Hba-x/Hbb-bh1/Hbb-y/Hey2/Hgf/Hic1/Hlx/Hmga2/Hoxa2/Hoxa3/Hoxa5/Hoxa6/Hoxa7/Hoxb3/Hoxb4/Hoxb5/Hox…	192
GO:0050867	positive regulation of cell activation	17/717	139/12514	0.00247521	0.00736161	Prdm1/Cav1/Coro1a/Efnb2/Gata3/Gli3/Hlx/Igf1/Lgals1/Mef2c/Spta1/Tgfbr2/Thbs1/Wnt5a/Axl/Itpkb/Atp11c	17
GO:1900180	regulation of protein localization to nucleus	17/717	139/12514	0.00247521	0.00736161	Angpt1/Axin2/Bmp4/Dab2/Erbb4/Gli3/Igf1/Mdfic/Sfrp2/Snai2/Pde2a/Tek/Apc2/Akap6/Dact3/1810011O10Rik/Wwtr1	17
GO:0009150	purine ribonucleotide metabolic process	28/717	277/12514	0.00248507	0.00738151	Adcy4/Adcyap1r1/Entpd1/Eno3/Myh7/Lpar1/Igf1/ATP8/CYTB/ND2/ND4/Nos3/Npr1/Npr3/Pde2a/Thbs1/Wnt5a/Akap6/Pde10a/Pde5a/Gucy1b3/Gabbr1/Calcrl/Pde3a/Pfkp/Gucy1a3/Lrrk2/Akap12	28
GO:0051403	stress-activated MAPK cascade	19/717	163/12514	0.00248661	0.00738151	Bmp2/Dab2/Epha4/Ankrd6/Flt4/Grik2/Hgf/Mdfic/Sfrp2/Sfrp1/Rassf2/Tgfb2/Wnt5a/Zeb2/Ephb1/Nrk/Dixdc1/Tnik/Fzd10	19
GO:0009953	dorsal/ventral pattern formation	11/717	72/12514	0.00249027	0.00738537	Hoxb2/Axin2/Bmp4/Gas1/Gli1/Gli2/Gli3/Lrp2/Hoxa2/Sfrp1/Grem2	11
GO:0031323	regulation of cellular metabolic process	254/717	3831/12514	0.00250047	0.00740862	Hoxb2/Adcy4/Lmo1/Chrna3/Foxp2/Ache/Chrna7/Adcyap1r1/Angpt1/Anxa3/Nr2f2/Axin2/Cspg4/Prdm1/Bmp2/Bmp4/Bmp5/Bnc1/Smyd1/C3ar1/Camk2a/Cav1/Runx2/Runx1/Runx1t1/Cd34/Entpd1/Cdh2/Cxcr4/Cnr1/Cntn1/Col1a1/Csf1/Vcan/Cyp1b1/Dab2/Dcc/Dcn/Twist2/Ebf1/Ebf3/S1pr1/Ednrb/Efna5/Elk3/Emx2/Epas1/Epha4/Nr2f1/Erbb4/Erg/Bcl11a/Eya1/Eya4/Ankrd6/Fbn1/Fgf9/Foxc2/Fli1/Flt4/Aff2/Gas1/Gata2/Gata3/Gdf10/Ghr/Gli1/Gli2/Gli3/Lpar1…	254
GO:0030814	regulation of cAMP metabolic process	9/717	52/12514	0.00252837	0.00747714	Adcy4/Adcyap1r1/Lpar1/Npr3/Pde2a/Akap6/Gabbr1/Calcrl/Akap12	9
GO:0071774	response to fibroblast growth factor	9/717	52/12514	0.00252837	0.00747714	Runx2/Fgf9/Gata3/Ngfr/Sfrp1/Thbs1/Wnt5a/Sulf1/Sulf2	9
GO:0003417	growth plate cartilage development	4/717	11/12514	0.00255009	0.00752008	Col9a1/Tgfbr2/Thbs1/Rarb	4
GO:0021889	olfactory bulb interneuron differentiation	4/717	11/12514	0.00255009	0.00752008	Erbb4/Slit2/Wnt5a/Robo2	4
GO:2000679	positive regulation of transcription regulatory region DNA binding	4/717	11/12514	0.00255009	0.00752008	Gata3/Hand2/Igf1/Twist1	4
GO:0034097	response to cytokine	29/717	291/12514	0.00259322	0.00764009	Angpt1/Cav1/Coro1a/Cxcr4/Cntfr/Col3a1/Csf1/Csf2rb/Epor/Gata3/Ghr/Il11ra1/Aff3/Lef1/Il17rd/Mme/Aldh1a2/Cxcl12/Sfrp1/Slit2/Pde2a/Mylk3/Wnt5a/Akap6/Grem2/Adamts12/Axl/Aim2/Plvap	29
GO:0014013	regulation of gliogenesis	12/717	83/12514	0.00260611	0.00766367	Bmp2/Bmp4/Cdh2/Cxcr4/Csf1/Epha4/Hmga2/Mycn/Ptn/Ptprz1/Cntn2/Zcchc24	12
GO:0046330	positive regulation of JNK cascade	12/717	83/12514	0.00260611	0.00766367	Dab2/Epha4/Ankrd6/Flt4/Mdfic/Rassf2/Wnt5a/Zeb2/Nrk/Dixdc1/Tnik/Fzd10	12
GO:0010817	regulation of hormone levels	28/717	278/12514	0.00261775	0.00769067	Ildr2/Ano1/Ltbp4/Bmp2/Bmp5/Runx1/Cnr1/Crabp2/Cyp1b1/Dab2/Efna5/Gata3/Lrp2/Hmga2/Igf1/Irs1/Pcsk5/Pdgfra/Prkg1/Aldh1a2/Reln/Sfrp1/Tbx3/Tfap2b/Cyp26b1/Nell2/Gabbr1/Oxct1	28
GO:0080090	regulation of primary metabolic process	250/717	3769/12514	0.00269984	0.00792444	Hoxb2/Adcy4/Ltbp4/Lmo1/Chrna3/Foxp2/Chrna7/Adcyap1r1/Angpt1/Anxa3/Nr2f2/Axin2/Cspg4/Prdm1/Bmp2/Bmp4/Bmp5/Bnc1/Smyd1/C3ar1/Camk2a/Cav1/Runx2/Runx1/Runx1t1/Entpd1/Cdh2/Cxcr4/Cnr1/Cntn1/Col1a1/Csf1/Vcan/Cyp1b1/Dab2/Dcc/Twist2/Ebf1/Ebf3/S1pr1/Ednrb/Efna5/Elk3/Emx2/Epas1/Epha4/Nr2f1/Erbb4/Erg/Bcl11a/Eya1/Eya4/Ankrd6/Fbn1/Fgf9/Foxc2/Fli1/Flt4/Aff2/Gas1/Gata2/Gata3/Gdf10/Ghr/Gli1/Gli2/Gli3/Lpar1/Grik2/H…	250
GO:0055085	transmembrane transport	52/717	612/12514	0.00270335	0.00792729	Ano1/Chrna3/Chrna5/Asic2/Chrna7/Actn2/Atp1b2/Bmp4/Car2/Cav1/Ednrb/Stom/Kcnn3/Gja5/Grid1/Kcnh7/Mef2c/ATP8/Ntsr1/Pdgfrb/Prkg1/Abcg4/Reln/Ryr1/Scn1a/Scn3a/Scn5a/Slc1a2/Slc2a4/Abcc9/Thbs1/Trpc3/Twist1/Mfsd7b/Kcnq5/Tcaf2/Akap6/Kel/Abcg2/Abcd2/Slc9a5/Slc25a40/Gria3/Mpc1/Cacna2d2/Slc37a2/Slc43a3/Jph2/Ahnak/Slc39a8/Abcc3/Cacng7	52
GO:0008543	fibroblast growth factor receptor signaling pathway	8/717	43/12514	0.00271279	0.00794014	Runx2/Fgf9/Gata3/Ngfr/Thbs1/Wnt5a/Sulf1/Sulf2	8
GO:0045682	regulation of epidermis development	8/717	43/12514	0.00271279	0.00794014	Bmp4/Hey2/Hoxa7/Nab2/Ngfr/Mycn/Tgfb2/Cd109	8
GO:0051148	negative regulation of muscle cell differentiation	7/717	34/12514	0.00272114	0.00795715	Bmp2/Bmp4/Mbnl3/Msx1/Nkx2-5/Tbx3/Myocd	7
GO:0071902	positive regulation of protein serine/threonine kinase activity	21/717	189/12514	0.00273338	0.00798549	Chrna7/Cspg4/Bmp2/Dab2/Epha4/Ghr/Lpar1/Hgf/Igf1/Mdfic/Mef2c/Kitl/Pdgfrb/Pim1/Thbs1/Wnt5a/Akap6/Zeb2/Pde5a/Lrrk2/Fzd10	21
GO:0032412	regulation of ion transmembrane transporter activity	15/717	117/12514	0.00274953	0.00802519	Asic2/Actn2/Atp1b2/Bmp4/Cav1/Stom/Mef2c/Ntsr1/Prkg1/Reln/Tcaf2/Akap6/Jph2/Ahnak/Cacng7	15
GO:0032970	regulation of actin filament-based process	26/717	253/12514	0.00278184	0.00806425	Synpo/Actn2/Add2/Cav1/Coro1a/Cnn2/S1pr1/Efna5/Epha3/Gja5/Lpar1/Mef2c/Neb/Pdgfrb/Tmsb4x/Scn5a/Slit2/Spta1/Sptb/Mylk3/Tek/Wnt11/Akap6/Dixdc1/Dlc1/Fzd10	26
GO:0034764	positive regulation of transmembrane transport	11/717	73/12514	0.00278412	0.00806425	Asic2/Actn2/Atp1b2/Bmp4/Car2/Ntsr1/Pdgfrb/Prkg1/Reln/Akap6/Jph2	11
GO:0044093	positive regulation of molecular function	76/717	968/12514	0.00278691	0.00806425	Adcy4/Prex2/Cald1/Chrna3/Asic2/Chrna7/Actn2/Adcyap1r1/Add2/Angpt1/Anxa3/Rhoc/Atp1b2/Axin2/Cspg4/Bmp2/Bmp4/Camk2a/Cav1/Chrm4/Csf1/Dab2/S1pr1/Epha4/Gata3/Ghr/Lpar1/Hand2/Hgf/Hmga2/Igf1/Cyr61/Igfbp3/Irs1/Mdfic/Mef2c/Kitl/Nos3/Npr3/Ntsr1/Pcolce/Pdgfra/Pdgfrb/Pim1/Pitx2/Prkg1/Reln/Sfrp2/Spta1/Nrg1/Myocd/Rassf2/Tek/Trib2/Tgfb2/Tgfbr2/Thbs1/Twist1/Vav1/Wnt11/Wnt5a/Dock4/Akap6/Zeb2/Pde5a/Nrk/Dennd5b/Aim2…	76
GO:0010574	regulation of vascular endothelial growth factor production	5/717	18/12514	0.00279121	0.00806425	C3ar1/Cyp1b1/Flt4/Sulf1/Sulf2	5
GO:0030803	negative regulation of cyclic nucleotide biosynthetic process	5/717	18/12514	0.00279121	0.00806425	Lpar1/Npr3/Pde2a/Akap6/Gabbr1	5
GO:0030815	negative regulation of cAMP metabolic process	5/717	18/12514	0.00279121	0.00806425	Lpar1/Npr3/Pde2a/Akap6/Gabbr1	5
GO:0048557	embryonic digestive tract morphogenesis	5/717	18/12514	0.00279121	0.00806425	Gli3/Hlx/Pdgfra/Pitx2/Tcf21	5
GO:0050974	detection of mechanical stimulus involved in sensory perception	5/717	18/12514	0.00279121	0.00806425	Asic2/Col11a1/Igf1/Sox2/Piezo2	5
GO:0060765	regulation of androgen receptor signaling pathway	5/717	18/12514	0.00279121	0.00806425	Dab2/Igf1/Sfrp1/Tcf21/Heyl	5
GO:0061217	regulation of mesonephros development	5/717	18/12514	0.00279121	0.00806425	Bmp4/Gata3/Hoxb7/Wnt2b/Wt1	5
GO:0071622	regulation of granulocyte chemotaxis	5/717	18/12514	0.00279121	0.00806425	C3ar1/Csf1/Mpp1/Slit2/Thbs1	5
GO:0050878	regulation of body fluid levels	22/717	202/12514	0.00281632	0.0081293	Asic2/Cav1/Cd34/Entpd1/Ednrb/Erbb4/Gja5/Hsd11b2/Npr3/Pdgfra/Prkg1/Stab2/Scd1/Adamts18/Tfap2b/Thbd/Thbs1/Cyp26b1/Aplnr/Axl/Sytl2/Myl9	22
GO:0019438	aromatic compound biosynthetic process	183/717	2662/12514	0.00282444	0.00814523	Hoxb2/Adcy4/Lmo1/Foxp2/Adcyap1r1/Alas2/Ank1/Anxa3/Nr2f2/Axin2/Prdm1/Bmp2/Bmp4/Bmp5/Bnc1/Smyd1/C3ar1/Camk2a/Cav1/Runx2/Runx1/Runx1t1/Entpd1/Col1a1/Cyp1b1/Dab2/Dcc/Twist2/Ebf1/Ebf3/S1pr1/Ednrb/Elk3/Emx2/Epas1/Nr2f1/Erbb4/Erg/Bcl11a/Eya1/Eya4/Fgf9/Foxc2/Fli1/Gata2/Gata3/Gli1/Gli2/Gli3/Lpar1/Hand2/Hba-x/Hbb-bh1/Hbb-y/Hey2/Hgf/Hic1/Hlx/Hmga2/Hoxa2/Hoxa3/Hoxa5/Hoxa6/Hoxa7/Hoxb3/Hoxb4/Hoxb5/Hoxb6/Hoxb7/…	183
GO:0045444	fat cell differentiation	17/717	141/12514	0.00288061	0.0082996	Bmp2/Runx1t1/Gata2/Gata3/Gdf10/Igf1/Lama4/Scd1/Sfrp2/Sfrp1/Slc2a4/Snai2/Trib2/Tgfb1i1/Wnt5a/Adgrf5/Wwtr1	17
GO:0010662	regulation of striated muscle cell apoptotic process	6/717	26/12514	0.00297125	0.00853721	Camk2a/Hand2/Hey2/Nkx2-5/Sfrp2/Myocd	6
GO:0010862	positive regulation of pathway-restricted SMAD protein phosphorylation	6/717	26/12514	0.00297125	0.00853721	Bmp2/Bmp4/Bmp5/Dab2/Gdf10/Tgfb2	6
GO:0072676	lymphocyte migration	6/717	26/12514	0.00297125	0.00853721	S1pr1/Gata3/Msn/Cxcl12/Wnt5a/Ripk3	6
GO:0045621	positive regulation of lymphocyte differentiation	8/717	44/12514	0.00315265	0.00904184	Prdm1/Gata3/Gli3/Hlx/Tgfbr2/Axl/Itpkb/Atp11c	8
GO:0051952	regulation of amine transport	8/717	44/12514	0.00315265	0.00904184	Chrna3/Chrna7/Entpd1/Cnr1/Ntsr1/Prkg1/Cxcl12/Gabbr1	8
GO:0071229	cellular response to acid chemical	13/717	96/12514	0.00318218	0.00911818	Col3a1/Col5a2/Col6a1/Col1a1/Col1a2/Epha3/Hoxa2/Mef2c/Mmp2/Ntrk2/Pdgfra/Zeb1/Rragd	13
GO:0030804	positive regulation of cyclic nucleotide biosynthetic process	7/717	35/12514	0.00323643	0.00919295	Adcy4/Adcyap1r1/Nos3/Npr1/Calcrl/Gucy1a3/Akap12	7
GO:0071621	granulocyte chemotaxis	7/717	35/12514	0.00323643	0.00919295	Itga9/C3ar1/Csf1/Mpp1/Slit2/Thbs1/Vav1	7
GO:0051098	regulation of binding	24/717	230/12514	0.00326295	0.00919295	Cald1/Add2/Angpt1/Bmp2/Bmp4/Cav1/Runx1t1/Dab2/Twist2/Gata3/Hand2/Hey2/Igf1/Lef1/Mef2c/Msx1/Nfib/Pitx2/Spta1/Myocd/Twist1/Grem2/Zfp462/Lrrk2	24
GO:0003128	heart field specification	3/717	6/12514	0.00328745	0.00919295	Axin2/Bmp4/Mef2c	3
GO:0003139	secondary heart field specification	3/717	6/12514	0.00328745	0.00919295	Axin2/Bmp4/Mef2c	3
GO:0007202	activation of phospholipase C activity	3/717	6/12514	0.00328745	0.00919295	Adcyap1r1/Lpar1/Dlc1	3
GO:0007442	hindgut morphogenesis	3/717	6/12514	0.00328745	0.00919295	Gli2/Gli3/Wnt5a	3
GO:0010744	positive regulation of macrophage derived foam cell differentiation	3/717	6/12514	0.00328745	0.00919295	Csf1/Lpl/Apob	3
GO:0021825	substrate-dependent cerebral cortex tangential migration	3/717	6/12514	0.00328745	0.00919295	Nrp2/Sema3a/Slit2	3
GO:0021826	substrate-independent telencephalic tangential migration	3/717	6/12514	0.00328745	0.00919295	Lhx6/Nrg1/Cntn2	3
GO:0021843	substrate-independent telencephalic tangential interneuron migration	3/717	6/12514	0.00328745	0.00919295	Lhx6/Nrg1/Cntn2	3
GO:0021940	positive regulation of cerebellar granule cell precursor proliferation	3/717	6/12514	0.00328745	0.00919295	Gli1/Gli2/Igf1	3
GO:0032222	regulation of synaptic transmission, cholinergic	3/717	6/12514	0.00328745	0.00919295	Chrna3/Lama2/Ngfr	3
GO:0035095	behavioral response to nicotine	3/717	6/12514	0.00328745	0.00919295	Chrna3/Chrna5/Chrna7	3
GO:0038030	non-canonical Wnt signaling pathway via MAPK cascade	3/717	6/12514	0.00328745	0.00919295	Wnt5a/Fzd10/Nkd1	3
GO:0042297	vocal learning	3/717	6/12514	0.00328745	0.00919295	Foxp2/Nrxn2/Stra6	3
GO:0042573	retinoic acid metabolic process	3/717	6/12514	0.00328745	0.00919295	Crabp2/Aldh1a2/Cyp26b1	3
GO:0060235	lens induction in camera-type eye	3/717	6/12514	0.00328745	0.00919295	Bmp4/Sox2/Tfap2a	3
GO:0060371	regulation of atrial cardiac muscle cell membrane depolarization	3/717	6/12514	0.00328745	0.00919295	Cacna1g/Gja5/Scn5a	3
GO:0060923	cardiac muscle cell fate commitment	3/717	6/12514	0.00328745	0.00919295	Nkx2-5/Tbx3/Wt1	3
GO:0061156	pulmonary artery morphogenesis	3/717	6/12514	0.00328745	0.00919295	Bmp4/Hey2/Stra6	3
GO:0061309	cardiac neural crest cell development involved in outflow tract morphogenesis	3/717	6/12514	0.00328745	0.00919295	Hand2/Pitx2/Twist1	3
GO:0071481	cellular response to X-ray	3/717	6/12514	0.00328745	0.00919295	Gata3/Sfrp2/Sfrp1	3
GO:0071670	smooth muscle cell chemotaxis	3/717	6/12514	0.00328745	0.00919295	Lpar1/Pdgfrb/Slit2	3
GO:0098596	imitative learning	3/717	6/12514	0.00328745	0.00919295	Foxp2/Nrxn2/Stra6	3
GO:0098598	learned vocalization behavior or vocal learning	3/717	6/12514	0.00328745	0.00919295	Foxp2/Nrxn2/Stra6	3
GO:1902285	semaphorin-plexin signaling pathway involved in neuron projection guidance	3/717	6/12514	0.00328745	0.00919295	Nrp2/Sema3a/Plxna4	3
GO:0002064	epithelial cell development	18/717	155/12514	0.00332166	0.00928032	Prdm1/Bmp4/Bmp5/Cdk6/Cxcr4/S1pr3/Foxc2/Gata3/Hoxa5/Msn/Pde2a/Tfap2a/Rarb/Wnt5a/Wt1/Slitrk6/Bcl11b/Palld	18
GO:0006816	calcium ion transport	23/717	218/12514	0.00342487	0.00956017	Chrna7/Adcyap1r1/Bmp4/Cacna1g/Camk2a/Cav1/Coro1a/Cxcr4/Igf1/Nos3/Ntsr1/Pdgfrb/Ryr1/Cxcl12/Tgfb2/Trpc3/Akap6/Cachd1/Calcrl/Cacna2d2/Jph2/Ahnak/Cacng7	23
GO:0002695	negative regulation of leukocyte activation	11/717	75/12514	0.00345558	0.00962875	Prdm1/Bmp4/Cnr1/Gli3/Hlx/Sfrp1/Adgrf5/Pde5a/Axl/Lrrc32/Pag1	11
GO:0003158	endothelium development	11/717	75/12514	0.00345558	0.00962875	Angpt1/Nr2f2/Bmp4/S1pr3/Foxc2/Hey2/Hoxb5/Kdr/Msn/Pde2a/Adamts12	11
GO:0051056	regulation of small GTPase mediated signal transduction	19/717	168/12514	0.00349682	0.00973501	Prex2/Cdh2/Col3a1/Csf1/Lpar1/Igf1/Kitl/Ngfr/Reln/Stmn3/Slit2/Nrg1/Vav1/Tiam2/Arhgef40/Amot/Itpkb/Dlc1/Psd2	19
GO:0007605	sensory perception of sound	12/717	86/12514	0.00351947	0.00978938	Asic2/Col11a1/Col1a1/Dnm1/Eya4/Lrig1/Map1a/Snai2/Sox2/Tfap2a/Tub/Slitrk6	12
GO:0009259	ribonucleotide metabolic process	28/717	284/12514	0.00354745	0.00985843	Adcy4/Adcyap1r1/Entpd1/Eno3/Myh7/Lpar1/Igf1/ATP8/CYTB/ND2/ND4/Nos3/Npr1/Npr3/Pde2a/Thbs1/Wnt5a/Akap6/Pde10a/Pde5a/Gucy1b3/Gabbr1/Calcrl/Pde3a/Pfkp/Gucy1a3/Lrrk2/Akap12	28
GO:0010664	negative regulation of striated muscle cell apoptotic process	5/717	19/12514	0.00361177	0.00996663	Hand2/Hey2/Nkx2-5/Sfrp2/Myocd	5
GO:0030800	negative regulation of cyclic nucleotide metabolic process	5/717	19/12514	0.00361177	0.00996663	Lpar1/Npr3/Pde2a/Akap6/Gabbr1	5
GO:0045823	positive regulation of heart contraction	5/717	19/12514	0.00361177	0.00996663	Chrna7/Hey2/Nkx2-5/Scn5a/Tgfb2	5
GO:0060039	pericardium development	5/717	19/12514	0.00361177	0.00996663	Bmp2/Epor/Hand2/Wnt5a/Wt1	5
GO:0060438	trachea development	5/717	19/12514	0.00361177	0.00996663	Ano1/Bmp4/Hoxa5/Lef1/Tgfbr2	5
GO:0060571	morphogenesis of an epithelial fold	5/717	19/12514	0.00361177	0.00996663	Bmp4/Gli2/Wnt2b/Wnt5a/Sulf1	5
GO:0010659	cardiac muscle cell apoptotic process	6/717	27/12514	0.00363816	0.00996663	Camk2a/Hand2/Hey2/Nkx2-5/Sfrp2/Myocd	6
GO:0032350	regulation of hormone metabolic process	6/717	27/12514	0.00363816	0.00996663	Bmp2/Bmp5/Dab2/Gata3/Igf1/Prkg1	6
GO:0033144	negative regulation of intracellular steroid hormone receptor signaling pathway	6/717	27/12514	0.00363816	0.00996663	Dab2/Hmga2/Igf1/Sfrp1/Tcf21/Heyl	6
GO:2001222	regulation of neuron migration	6/717	27/12514	0.00363816	0.00996663	Col3a1/Erbb4/Ptprz1/Reln/Sema3a/Nrg1	6
GO:0002066	columnar/cuboidal epithelial cell development	8/717	45/12514	0.00364599	0.00996663	Prdm1/Bmp4/Bmp5/Cdk6/Hoxa5/Rarb/Wnt5a/Slitrk6	8
GO:0002686	negative regulation of leukocyte migration	4/717	12/12514	0.00365315	0.00996663	Mmp28/Hoxa7/Cxcl12/Slit2	4
GO:0003214	cardiac left ventricle morphogenesis	4/717	12/12514	0.00365315	0.00996663	Fgf9/Hey2/Sfrp2/Tgfb2	4
GO:0006182	cGMP biosynthetic process	4/717	12/12514	0.00365315	0.00996663	Nos3/Npr1/Gucy1b3/Gucy1a3	4
GO:0014046	dopamine secretion	4/717	12/12514	0.00365315	0.00996663	Entpd1/Cnr1/Cxcl12/Gabbr1	4
GO:0014059	regulation of dopamine secretion	4/717	12/12514	0.00365315	0.00996663	Entpd1/Cnr1/Cxcl12/Gabbr1	4
GO:0045663	positive regulation of myoblast differentiation	4/717	12/12514	0.00365315	0.00996663	Boc/Smyd1/Igfbp3/Mef2c	4
GO:0060413	atrial septum morphogenesis	4/717	12/12514	0.00365315	0.00996663	Gja5/Hey2/Cyr61/Nkx2-5	4
GO:0097435	fibril organization	4/717	12/12514	0.00365315	0.00996663	Col3a1/Col5a1/Ripk3/Mfap4	4
GO:1901018	positive regulation of potassium ion transmembrane transporter activity	4/717	12/12514	0.00365315	0.00996663	Actn2/Atp1b2/Prkg1/Akap6	4
GO:1901722	regulation of cell proliferation involved in kidney development	4/717	12/12514	0.00365315	0.00996663	Bmp4/C3ar1/Gata3/Wt1	4
GO:0045638	negative regulation of myeloid cell differentiation	10/717	65/12514	0.00366039	0.00996903	Runx1/Cdk6/Twist2/Gata2/Hoxa5/Hoxa7/Hoxb8/Lmo2/Meis2/Sfrp1	10
GO:1900006	positive regulation of dendrite development	10/717	65/12514	0.00366039	0.00996903	Ache/Bmp5/Epha4/Lpar1/Elavl4/Ptprd/Ptprz1/Reln/Sgk1/Nrg1	10
GO:1901701	cellular response to oxygen-containing compound	43/717	492/12514	0.00370408	0.0100793	Ano1/Prdm1/Bmp4/Cav1/Col3a1/Col5a2/Col6a1/Col1a1/Col1a2/Cyp1b1/Efna5/Epha3/Foxc2/Ghr/Lpar1/Hgf/Hoxa2/Irs1/Mef2c/Mmp2/Msn/Ngfr/Nos3/Ntrk2/Pdgfra/Pim1/Sfrp1/Sgk1/Slc2a4/Slit2/Snai2/Pde2a/Tbc1d4/Zeb1/Thbs1/Wt1/Akap6/Axl/Rragd/Calcrl/Pde3a/Lrrk2/Oxct1	43
GO:0060048	cardiac muscle contraction	9/717	55/12514	0.00375055	0.0101969	Cxcr4/Myh7/Gja5/Nkx2-5/Scn5a/Tnni1/Ttn/Akap6/Pde5a	9
GO:0051251	positive regulation of lymphocyte activation	15/717	121/12514	0.00380767	0.0103432	Prdm1/Cav1/Coro1a/Efnb2/Gata3/Gli3/Hlx/Igf1/Lgals1/Mef2c/Spta1/Tgfbr2/Axl/Itpkb/Atp11c	15
GO:0001541	ovarian follicle development	7/717	36/12514	0.00382294	0.0103667	Angpt1/Bmp4/Dmc1/Kdr/Foxc1/Kitl/Mmp2	7
GO:0043392	negative regulation of DNA binding	7/717	36/12514	0.00382294	0.0103667	Twist2/Hand2/Hey2/Lef1/Msx1/Nfib/Zfp462	7
GO:0000187	activation of MAPK activity	11/717	76/12514	0.00383682	0.0103953	Chrna7/Cspg4/Bmp2/Dab2/Ghr/Lpar1/Hgf/Mdfic/Thbs1/Wnt5a/Lrrk2	11
GO:0050730	regulation of peptidyl-tyrosine phosphorylation	17/717	145/12514	0.00385777	0.0104431	Angpt1/Cspg4/Cav1/Cntn1/Efna5/Erbb4/Ghr/Hgf/Igf1/Kitl/Pdgfrb/Ptprz1/Reln/Sfrp2/Sfrp1/Nrg1/Sh3bp5	17
GO:0018130	heterocycle biosynthetic process	182/717	2665/12514	0.00390017	0.0105488	Hoxb2/Adcy4/Lmo1/Foxp2/Adcyap1r1/Alas2/Ank1/Anxa3/Nr2f2/Axin2/Prdm1/Bmp2/Bmp4/Bmp5/Bnc1/Smyd1/C3ar1/Camk2a/Cav1/Runx2/Runx1/Runx1t1/Entpd1/Col1a1/Cyp1b1/Dab2/Dcc/Twist2/Ebf1/Ebf3/S1pr1/Ednrb/Elk3/Emx2/Epas1/Nr2f1/Erbb4/Erg/Bcl11a/Eya1/Eya4/Fgf9/Foxc2/Fli1/Gata2/Gata3/Gli1/Gli2/Gli3/Lpar1/Hand2/Hba-x/Hbb-bh1/Hbb-y/Hey2/Hgf/Hic1/Hlx/Hmga2/Hoxa2/Hoxa3/Hoxa5/Hoxa6/Hoxa7/Hoxb3/Hoxb4/Hoxb5/Hoxb6/Hoxb7/…	182
GO:0098655	cation transmembrane transport	30/717	313/12514	0.00394029	0.0106481	Ano1/Chrna3/Chrna5/Asic2/Chrna7/Actn2/Atp1b2/Bmp4/Cav1/Stom/Kcnn3/Kcnh7/ATP8/Ntsr1/Prkg1/Ryr1/Scn1a/Scn3a/Scn5a/Abcc9/Trpc3/Kcnq5/Akap6/Kel/Slc9a5/Cacna2d2/Jph2/Ahnak/Slc39a8/Cacng7	30
GO:0043112	receptor metabolic process	14/717	110/12514	0.0040101	0.0108274	Ache/Angpt1/Cav1/Dab2/Dnm1/Nr2f1/Hoxa5/Nsg1/Rspo1/Nrg1/Cntn2/Mylip/Gria3/Calcrl	14
GO:0008344	adult locomotory behavior	10/717	66/12514	0.00409828	0.0110464	Prex2/Chl1/Dnm1/Epha4/Hoxb8/Ntsr1/Scn1a/Cxcl12/Cntn2/Slitrk6	10
GO:0034767	positive regulation of ion transmembrane transport	10/717	66/12514	0.00409828	0.0110464	Asic2/Actn2/Atp1b2/Bmp4/Ntsr1/Pdgfrb/Prkg1/Reln/Akap6/Jph2	10
GO:0006163	purine nucleotide metabolic process	28/717	287/12514	0.00410855	0.0110646	Adcy4/Adcyap1r1/Entpd1/Eno3/Myh7/Lpar1/Igf1/ATP8/CYTB/ND2/ND4/Nos3/Npr1/Npr3/Pde2a/Thbs1/Wnt5a/Akap6/Pde10a/Pde5a/Gucy1b3/Gabbr1/Calcrl/Pde3a/Pfkp/Gucy1a3/Lrrk2/Akap12	28
GO:0042308	negative regulation of protein import into nucleus	8/717	46/12514	0.00419698	0.0112834	Angpt1/Axin2/Mdfic/Snai2/Pde2a/Apc2/Dact3/Wwtr1	8
GO:1904590	negative regulation of protein import	8/717	46/12514	0.00419698	0.0112834	Angpt1/Axin2/Mdfic/Snai2/Pde2a/Apc2/Dact3/Wwtr1	8
GO:0030193	regulation of blood coagulation	9/717	56/12514	0.00424717	0.0113988	Asic2/Cav1/Cd34/Pdgfra/Prkg1/Stab2/Adamts18/Thbd/Thbs1	9
GO:1900046	regulation of hemostasis	9/717	56/12514	0.00424717	0.0113988	Asic2/Cav1/Cd34/Pdgfra/Prkg1/Stab2/Adamts18/Thbd/Thbs1	9
GO:0050870	positive regulation of T cell activation	11/717	77/12514	0.0042509	0.011399	Cav1/Coro1a/Efnb2/Gata3/Gli3/Hlx/Igf1/Lgals1/Spta1/Tgfbr2/Itpkb	11
GO:0032270	positive regulation of cellular protein metabolic process	71/717	909/12514	0.00432421	0.0115857	Chrna3/Chrna7/Angpt1/Axin2/Cspg4/Bmp2/Bmp4/Bmp5/Cav1/Cdh2/Cxcr4/Cntn1/Csf1/Cyp1b1/Dab2/Dcc/Ednrb/Efna5/Epha4/Erbb4/Ankrd6/Fgf9/Flt4/Gdf10/Ghr/Lpar1/Hgf/Igf1/Cyr61/Igfbp3/Kdr/Mdfic/Lrrn3/Mef2c/Kitl/Msn/Ngfr/Ntrk2/Pcolce/Pdgfra/Pdgfrb/Pim1/Rspo1/Ptprz1/Reln/Sfrp2/Snai2/Sox2/Nrg1/Cntn2/Rassf2/Tek/Trib2/Tgfb2/Tgfbr2/Thbs1/Wnt11/Wnt5a/Akap6/Zeb2/Pde5a/Nrk/Dixdc1/Aim2/Glipr2/Dlc1/Ripk3/Tnik/Lrrk2/Samd4…	71
GO:1901362	organic cyclic compound biosynthetic process	185/717	2721/12514	0.00435421	0.0116561	Hoxb2/Adcy4/Lmo1/Foxp2/Adcyap1r1/Alas2/Ank1/Anxa3/Nr2f2/Axin2/Prdm1/Bmp2/Bmp4/Bmp5/Bnc1/Smyd1/C3ar1/Camk2a/Cav1/Runx2/Runx1/Runx1t1/Entpd1/Col1a1/Cyp1b1/Dab2/Dcc/Twist2/Ebf1/Ebf3/S1pr1/Ednrb/Elk3/Emx2/Epas1/Nr2f1/Erbb4/Erg/Bcl11a/Eya1/Eya4/Fgf9/Foxc2/Fli1/Gata2/Gata3/Gli1/Gli2/Gli3/Lpar1/Hand2/Hba-x/Hbb-bh1/Hbb-y/Hey2/Hgf/Hic1/Hlx/Hmga2/Hoxa2/Hoxa3/Hoxa5/Hoxa6/Hoxa7/Hoxb3/Hoxb4/Hoxb5/Hoxb6/Hoxb7/…	185
GO:0010517	regulation of phospholipase activity	6/717	28/12514	0.00441002	0.0117553	Adcyap1r1/Lpar1/Cyr61/Pdgfra/Pdgfrb/Dlc1	6
GO:0030195	negative regulation of blood coagulation	6/717	28/12514	0.00441002	0.0117553	Cd34/Pdgfra/Prkg1/Adamts18/Thbd/Thbs1	6
GO:0030514	negative regulation of BMP signaling pathway	6/717	28/12514	0.00441002	0.0117553	Cav1/Fbn1/Sfrp2/Sfrp1/Wnt5a/Grem2	6
GO:0032964	collagen biosynthetic process	6/717	28/12514	0.00441002	0.0117553	Bmp4/Col5a1/Col1a1/Tram2/Pdgfrb/Adamts3	6
GO:1900047	negative regulation of hemostasis	6/717	28/12514	0.00441002	0.0117553	Cd34/Pdgfra/Prkg1/Adamts18/Thbd/Thbs1	6
GO:0019221	cytokine-mediated signaling pathway	17/717	147/12514	0.0044403	0.011826	Angpt1/Cav1/Cxcr4/Cntfr/Csf1/Csf2rb/Epor/Ghr/Il11ra1/Il17rd/Cxcl12/Slit2/Wnt5a/Grem2/Axl/Aim2/Plvap	17
GO:0002573	myeloid leukocyte differentiation	15/717	123/12514	0.00444995	0.0118416	Bmp4/Car2/Runx1/Csf1/Gata2/Gata3/Hoxa7/Lef1/Mef2c/Kitl/Sfrp1/Tal1/Rassf2/Tgfbr2/Cd109	15
GO:0007254	JNK cascade	16/717	135/12514	0.00447356	0.011889	Dab2/Epha4/Ankrd6/Flt4/Grik2/Mdfic/Sfrp2/Sfrp1/Rassf2/Wnt5a/Zeb2/Ephb1/Nrk/Dixdc1/Tnik/Fzd10	16
GO:0050771	negative regulation of axonogenesis	7/717	37/12514	0.00448671	0.011889	Bcl11a/Ntn1/Sema3a/Slit1/Slit2/Wnt5a/Draxin	7
GO:0060191	regulation of lipase activity	7/717	37/12514	0.00448671	0.011889	Adcyap1r1/Rhoc/Lpar1/Cyr61/Pdgfra/Pdgfrb/Dlc1	7
GO:0060389	pathway-restricted SMAD protein phosphorylation	7/717	37/12514	0.00448671	0.011889	Bmp2/Bmp4/Bmp5/Dab2/Gdf10/Tgfb2/Tgfbr2	7
GO:0061045	negative regulation of wound healing	7/717	37/12514	0.00448671	0.011889	Cd34/Pdgfra/Prkg1/Adamts18/Thbd/Thbs1/Cd109	7
GO:0009913	epidermal cell differentiation	13/717	100/12514	0.00454829	0.012042	Bmp4/Gli1/Gli2/Hey2/Hoxa7/Mycn/Tfap2a/Tgfb2/Cyp26b1/Cd109/Slitrk6/Bcl11b/Palld	13
GO:0002068	glandular epithelial cell development	5/717	20/12514	0.00459191	0.0121165	Bmp4/Bmp5/Cdk6/Rarb/Wnt5a	5
GO:0030511	positive regulation of transforming growth factor beta receptor signaling pathway	5/717	20/12514	0.00459191	0.0121165	Dab2/Myocd/Tgfb1i1/Thbs1/Itga8	5
GO:0048339	paraxial mesoderm development	5/717	20/12514	0.00459191	0.0121165	Foxc2/Lef1/Foxc1/Wnt11/Wnt5a	5
GO:1903846	positive regulation of cellular response to transforming growth factor beta stimulus	5/717	20/12514	0.00459191	0.0121165	Dab2/Myocd/Tgfb1i1/Thbs1/Itga8	5
GO:0022408	negative regulation of cell-cell adhesion	12/717	89/12514	0.00467502	0.0123255	Bmp2/Bmp4/Gli3/Hlx/Lef1/Prkg1/Cxcl12/Snai2/Adamts18/Pde5a/Lrrc32/Pag1	12
GO:0051099	positive regulation of binding	14/717	112/12514	0.00472203	0.0124389	Cald1/Add2/Bmp2/Bmp4/Cav1/Gata3/Hand2/Igf1/Mef2c/Pitx2/Spta1/Myocd/Twist1/Lrrk2	14
GO:0051402	neuron apoptotic process	21/717	198/12514	0.00473417	0.0124604	Unc5b/Angpt1/Chl1/Coro1a/Cntfr/Epor/Gata3/Grik2/Kdr/Mef2c/Nes/Nefl/Ngfr/Ntrk2/Tfap2a/Tfap2b/Tgfb2/Axl/Ndnf/Draxin/Trim2	21
GO:0051338	regulation of transferase activity	50/717	600/12514	0.00474528	0.0124792	Chrna3/Chrna7/Angpt1/Nr2f2/Axin2/Cspg4/Bmp2/Bmp4/Cav1/Csf1/Dab2/Epha4/Ghr/Lpar1/Hgf/Igf1/Cyr61/Irs1/Mdfic/Mef2c/Kitl/Pdgfra/Pdgfrb/Pim1/Reln/Sfrp2/Sfrp1/Nrg1/Myocd/Rassf2/Tek/Trib2/Tgfb2/Tgfbr2/Thbs1/Ttn/Wnt11/Wnt5a/Akap6/Sh3bp5/Zeb2/Pde5a/Nrk/Usp44/Ripk3/Tnik/Lrrk2/Camk2n2/Fzd10/Wwtr1	50
GO:0008589	regulation of smoothened signaling pathway	9/717	57/12514	0.00479364	0.0125642	Runx2/Fgf9/Gas1/Gli1/Gli2/Gli3/Prrx1/Prrx2/Sfrp1	9
GO:0019233	sensory perception of pain	9/717	57/12514	0.00479364	0.0125642	Ano1/Cnr1/Ednrb/Hoxb8/Mme/Ncam1/Ngfr/Ntsr1/Scn3a	9
GO:0045981	positive regulation of nucleotide metabolic process	9/717	57/12514	0.00479364	0.0125642	Adcy4/Adcyap1r1/Igf1/Nos3/Npr1/Wnt5a/Calcrl/Gucy1a3/Akap12	9
GO:1900544	positive regulation of purine nucleotide metabolic process	9/717	57/12514	0.00479364	0.0125642	Adcy4/Adcyap1r1/Igf1/Nos3/Npr1/Wnt5a/Calcrl/Gucy1a3/Akap12	9
GO:0008361	regulation of cell size	15/717	124/12514	0.00480266	0.0125753	Crabp2/Efna5/Bcl11a/L1cam/Map1b/Ntn1/Cxcl12/Sema3a/Slit1/Slit2/Nrg1/Wnt5a/Kel/Plxna4/Draxin	15
GO:0015837	amine transport	8/717	47/12514	0.00480992	0.0125753	Chrna3/Chrna7/Entpd1/Cnr1/Ntsr1/Prkg1/Cxcl12/Gabbr1	8
GO:1903510	mucopolysaccharide metabolic process	8/717	47/12514	0.00480992	0.0125753	Angpt1/Bgn/Dcn/Has2/St3gal2/Dse/Dsel/Ndnf	8
GO:0034654	nucleobase-containing compound biosynthetic process	178/717	2613/12514	0.0048607	0.0126975	Hoxb2/Adcy4/Lmo1/Foxp2/Adcyap1r1/Anxa3/Nr2f2/Axin2/Prdm1/Bmp2/Bmp4/Bmp5/Bnc1/Smyd1/C3ar1/Camk2a/Cav1/Runx2/Runx1/Runx1t1/Entpd1/Col1a1/Cyp1b1/Dab2/Dcc/Twist2/Ebf1/Ebf3/S1pr1/Ednrb/Elk3/Emx2/Epas1/Nr2f1/Erbb4/Erg/Bcl11a/Eya1/Eya4/Fgf9/Foxc2/Fli1/Gata2/Gata3/Gli1/Gli2/Gli3/Lpar1/Hand2/Hba-x/Hbb-bh1/Hbb-y/Hey2/Hgf/Hic1/Hlx/Hmga2/Hoxa2/Hoxa3/Hoxa5/Hoxa6/Hoxa7/Hoxb3/Hoxb4/Hoxb5/Hoxb6/Hoxb7/Hoxb8/Hoxb9…	178
GO:0034220	ion transmembrane transport	40/717	457/12514	0.00489995	0.0127894	Ano1/Chrna3/Chrna5/Asic2/Chrna7/Actn2/Atp1b2/Bmp4/Cav1/Stom/Kcnn3/Gja5/Grid1/Kcnh7/Mef2c/ATP8/Ntsr1/Pdgfrb/Prkg1/Reln/Ryr1/Scn1a/Scn3a/Scn5a/Slc1a2/Abcc9/Thbs1/Trpc3/Kcnq5/Tcaf2/Akap6/Kel/Slc9a5/Gria3/Mpc1/Cacna2d2/Jph2/Ahnak/Slc39a8/Cacng7	40
GO:0051494	negative regulation of cytoskeleton organization	13/717	101/12514	0.00495467	0.0129214	Add2/Coro1a/S1pr1/Map1a/Map1b/Tmsb4x/Stmn2/Sgk1/Slit2/Spta1/Sptb/Apc2/Dlc1	13
GO:0060255	regulation of macromolecule metabolic process	249/717	3794/12514	0.00496084	0.0129268	Upk3b/Hoxb2/Ltbp4/Lmo1/Chrna3/Foxp2/Asic2/Ache/Chrna7/Angpt1/Anxa3/Apba2/Nr2f2/Axin2/Cspg4/Prdm1/Bmp2/Bmp4/Bmp5/Bnc1/Smyd1/C3ar1/Camk2a/Cav1/Runx2/Runx1/Runx1t1/Cd34/Cdh2/Cdk6/Cxcr4/Cnn2/Cntn1/Col1a1/Csf1/Vcan/Cyp1b1/Dab2/Dcc/Twist2/Ebf1/Ebf3/S1pr1/Ednrb/Efna5/Elk3/Emx2/Epas1/Epha4/Nr2f1/Erbb4/Erg/Bcl11a/Eya1/Eya4/Ankrd6/Fbn1/Fgf9/Foxc2/Fli1/Flt4/Aff2/Gas1/Gata2/Gata3/Gdf10/Ghr/Gli1/Gli2/Gli3/Lpa…	249
GO:0071900	regulation of protein serine/threonine kinase activity	28/717	291/12514	0.00497153	0.0129439	Chrna7/Nr2f2/Cspg4/Bmp2/Bmp4/Cav1/Dab2/Epha4/Ghr/Lpar1/Hgf/Igf1/Mdfic/Mef2c/Kitl/Pdgfrb/Pim1/Sfrp2/Sfrp1/Myocd/Trib2/Thbs1/Wnt5a/Akap6/Zeb2/Pde5a/Lrrk2/Fzd10	28
GO:0051047	positive regulation of secretion	24/717	238/12514	0.0050331	0.0130571	Ano1/Cacna1g/Runx1/Cd34/Dab2/Ednrb/Gata3/Igf1/Irs1/Ntsr1/Mapk11/Cxcl12/Syt1/Tek/Tgfb2/Twist1/Wnt5a/Aim2/Postn/Nell2/Gabbr1/Stx1b/Oxct1/Sytl2	24
GO:0003188	heart valve formation	4/717	13/12514	0.00504002	0.0130571	Erg/Gja5/Hey2/Twist1	4
GO:0010738	regulation of protein kinase A signaling	4/717	13/12514	0.00504002	0.0130571	Akap6/Pde10a/Lrrk2/Akap12	4
GO:0032958	inositol phosphate biosynthetic process	4/717	13/12514	0.00504002	0.0130571	Adcyap1r1/Ntsr1/Prkg1/Pth1r	4
GO:0045932	negative regulation of muscle contraction	4/717	13/12514	0.00504002	0.0130571	Prkg1/Pde5a/Calcrl/Gucy1a3	4
GO:0051953	negative regulation of amine transport	4/717	13/12514	0.00504002	0.0130571	Entpd1/Cnr1/Prkg1/Gabbr1	4
GO:1903533	regulation of protein targeting	22/717	212/12514	0.00505291	0.0130797	Mybpc1/Angpt1/Axin2/Bmp4/Dab2/Stom/Erbb4/Kcnn3/Gli3/Igf1/Mdfic/Sfrp2/Snai2/Pde2a/Tek/Tcaf2/Apc2/Akap6/Dact3/Lrrk2/1810011O10Rik/Wwtr1	22
GO:0060402	calcium ion transport into cytosol	10/717	68/12514	0.00509757	0.0131736	Adcyap1r1/Bmp4/Cacna1g/Cav1/Coro1a/Ntsr1/Ryr1/Tgfb2/Trpc3/Akap6	10
GO:0097529	myeloid leukocyte migration	10/717	68/12514	0.00509757	0.0131736	Itga9/Mmp28/C3ar1/Csf1/Ednrb/Mpp1/Cxcl12/Slit2/Thbs1/Vav1	10
GO:0003254	regulation of membrane depolarization	6/717	29/12514	0.00529618	0.0136306	Cacna1g/Gja5/Ngfr/Ntsr1/Scn5a/Lrrk2	6
GO:0010658	striated muscle cell apoptotic process	6/717	29/12514	0.00529618	0.0136306	Camk2a/Hand2/Hey2/Nkx2-5/Sfrp2/Myocd	6
GO:0043616	keratinocyte proliferation	6/717	29/12514	0.00529618	0.0136306	Twist2/Efnb2/Has2/Snai2/Cd109/Bcl11b	6
GO:0050819	negative regulation of coagulation	6/717	29/12514	0.00529618	0.0136306	Cd34/Pdgfra/Prkg1/Adamts18/Thbd/Thbs1	6
GO:0090102	cochlea development	6/717	29/12514	0.00529618	0.0136306	Eya1/Gli2/Hey2/Zeb1/Wnt5a/Slitrk6	6
GO:0006897	endocytosis	32/717	347/12514	0.00530271	0.0136363	Dnm3/Ache/Chrna7/Angpt1/Anxa3/Cav1/Coro1a/Cnn2/Dab2/Dnm1/Colec12/Gata2/Ghr/Lrp2/Mrc2/Stab2/Rspo1/Syt1/Syt2/Cntn2/Amph/Tgfbr2/Thbs1/Tub/Vav1/Wnt5a/Ehd2/Axl/Calcrl/Lrrk2/Megf10/Pear1	32
GO:1903034	regulation of response to wounding	22/717	213/12514	0.00534093	0.0137233	Asic2/Chrna7/Cav1/Cd34/Cnr1/Ednrb/Epha4/Foxc2/Gata3/Pdgfra/Prkg1/Stab2/Slit2/Pde2a/Adamts18/Thbd/Thbs1/Wnt5a/Cd109/Adamts12/Pde5a/Calcrl	22
GO:0023061	signal release	28/717	293/12514	0.00545705	0.0138153	Ildr2/Ano1/Ltbp4/Chrna3/Camk2a/Runx1/Cnr1/Dab2/Efna5/Gata3/Lrp2/Hmga2/Irs1/Mef2c/Nrxn2/Ntrk2/Sfrp1/Syt1/Syt2/Tbx3/Tfap2b/Nell2/Gabbr1/Stx1b/Lrrk2/Oxct1/Syde1/Sytl2	28
GO:0042310	vasoconstriction	8/717	48/12514	0.00548916	0.0138153	Asic2/Acta2/Cacna1g/Cav1/Ednrb/Gja5/Mmp2/Pde5a	8
GO:0061515	myeloid cell development	8/717	48/12514	0.00548916	0.0138153	Hba-a2/Ank1/Fli1/Hba-a1/Hba-x/Hbb-b2/Tal1/Mfsd7b	8
GO:0002374	cytokine secretion involved in immune response	3/717	7/12514	0.00550897	0.0138153	Angpt1/Tek/Wnt5a	3
GO:0002739	regulation of cytokine secretion involved in immune response	3/717	7/12514	0.00550897	0.0138153	Angpt1/Tek/Wnt5a	3
GO:0008354	germ cell migration	3/717	7/12514	0.00550897	0.0138153	Cxcr4/Foxc1/Cxcl12	3
GO:0010759	positive regulation of macrophage chemotaxis	3/717	7/12514	0.00550897	0.0138153	C3ar1/Csf1/Thbs1	3
GO:0019800	peptide cross-linking via chondroitin 4-sulfate glycosaminoglycan	3/717	7/12514	0.00550897	0.0138153	Bgn/Dcn/Ndnf	3
GO:0021516	dorsal spinal cord development	3/717	7/12514	0.00550897	0.0138153	Hoxb8/Tal1/Draxin	3
GO:0021546	rhombomere development	3/717	7/12514	0.00550897	0.0138153	Hoxb2/Hoxa2/Hoxb3	3
GO:0021559	trigeminal nerve development	3/717	7/12514	0.00550897	0.0138153	Sema3a/Tfap2a/Plxna4	3
GO:0021936	regulation of cerebellar granule cell precursor proliferation	3/717	7/12514	0.00550897	0.0138153	Gli1/Gli2/Igf1	3
GO:0030828	positive regulation of cGMP biosynthetic process	3/717	7/12514	0.00550897	0.0138153	Nos3/Npr1/Gucy1a3	3
GO:0032347	regulation of aldosterone biosynthetic process	3/717	7/12514	0.00550897	0.0138153	Bmp2/Bmp5/Dab2	3
GO:0035809	regulation of urine volume	3/717	7/12514	0.00550897	0.0138153	Ednrb/Npr3/Tfap2b	3
GO:0035810	positive regulation of urine volume	3/717	7/12514	0.00550897	0.0138153	Ednrb/Npr3/Tfap2b	3
GO:0043206	extracellular fibril organization	3/717	7/12514	0.00550897	0.0138153	Col3a1/Col5a1/Mfap4	3
GO:0044332	Wnt signaling pathway involved in dorsal/ventral axis specification	3/717	7/12514	0.00550897	0.0138153	Axin2/Lrp2/Sfrp1	3
GO:0045634	regulation of melanocyte differentiation	3/717	7/12514	0.00550897	0.0138153	Kitl/Adamts20/Zeb2	3
GO:0048672	positive regulation of collateral sprouting	3/717	7/12514	0.00550897	0.0138153	Crabp2/Efna5/Bcl11a	3
GO:0050942	positive regulation of pigment cell differentiation	3/717	7/12514	0.00550897	0.0138153	Kitl/Adamts20/Zeb2	3
GO:0060363	cranial suture morphogenesis	3/717	7/12514	0.00550897	0.0138153	Bmp4/Gli3/Twist1	3
GO:0061032	visceral serous pericardium development	3/717	7/12514	0.00550897	0.0138153	Epor/Hand2/Wt1	3
GO:0061525	hindgut development	3/717	7/12514	0.00550897	0.0138153	Gli2/Gli3/Wnt5a	3
GO:0070886	positive regulation of calcineurin-NFAT signaling cascade	3/717	7/12514	0.00550897	0.0138153	Igf1/Nrg1/Akap6	3
GO:0090037	positive regulation of protein kinase C signaling	3/717	7/12514	0.00550897	0.0138153	Flt4/Wnt11/Wnt5a	3
GO:1900115	extracellular regulation of signal transduction	3/717	7/12514	0.00550897	0.0138153	Fbn1/Fbn2/Grem2	3
GO:1900116	extracellular negative regulation of signal transduction	3/717	7/12514	0.00550897	0.0138153	Fbn1/Fbn2/Grem2	3
GO:2000096	positive regulation of Wnt signaling pathway, planar cell polarity pathway	3/717	7/12514	0.00550897	0.0138153	Dab2/Ankrd6/Nkd1	3
GO:2001214	positive regulation of vasculogenesis	3/717	7/12514	0.00550897	0.0138153	Cd34/Kdr/Asb4	3
GO:0071840	cellular component organization or biogenesis	274/717	4225/12514	0.00559959	0.0140314	Emilin1/Dnm3/Synpo/Unc5b/Mybpc1/Prex2/Cald1/Chrna3/Asic2/Ache/Actn2/Add2/Angpt1/Ank1/Boc/Rhoc/Axin2/Cspg4/Bmp2/Bmp4/Bmp5/Bnc1/Smyd1/Camk2a/Cav1/Cd34/Entpd1/Cdh11/Cdh2/Chl1/Coro1a/Cxcr4/Cnn2/Cnr1/Cntn1/Col11a1/Col14a1/Col3a1/Col5a1/Col5a2/Col6a1/Col1a1/Col1a2/Crabp2/Crmp1/Hapln1/Cyp1b1/Dab2/Dclk1/Dcc/Dcx/Dmc1/Dnm1/S1pr1/Efna5/Efnb2/Epas1/Stom/Epha3/Epha4/Nr2f1/Erbb4/Erg/Bcl11a/Eya1/Kcnn3/Eya4/Foxc…	274
GO:0051247	positive regulation of protein metabolic process	75/717	980/12514	0.00561095	0.0140486	Chrna3/Chrna7/Angpt1/Axin2/Cspg4/Bmp2/Bmp4/Bmp5/Cav1/Cdh2/Cxcr4/Cntn1/Csf1/Cyp1b1/Dab2/Dcc/Ednrb/Efna5/Epha4/Erbb4/Ankrd6/Fgf9/Flt4/Gdf10/Ghr/Lpar1/Hgf/Igf1/Cyr61/Igfbp3/Kdr/Mdfic/Lrrn3/Mef2c/Kitl/Msn/Ngfr/Ntrk2/Pcolce/Pdgfra/Pdgfrb/Pim1/Rspo1/Ptprz1/Reln/Sfrp2/Snai2/Sox2/Nrg1/Cntn2/Rassf2/Tek/Trib2/Tgfb2/Tgfbr2/Mylip/Thbs1/Wnt11/Wnt5a/Apc2/Akap6/Zeb2/Pde5a/Nrk/Dixdc1/Aim2/Glipr2/Dlc1/Ripk3/Tnik/…	75
GO:0002761	regulation of myeloid leukocyte differentiation	10/717	69/12514	0.005664	0.0141588	Car2/Runx1/Csf1/Gata2/Hoxa7/Lef1/Kitl/Sfrp1/Tal1/Rassf2	10
GO:0060401	cytosolic calcium ion transport	10/717	69/12514	0.005664	0.0141588	Adcyap1r1/Bmp4/Cacna1g/Cav1/Coro1a/Ntsr1/Ryr1/Tgfb2/Trpc3/Akap6	10
GO:0019693	ribose phosphate metabolic process	28/717	294/12514	0.0057143	0.0142732	Adcy4/Adcyap1r1/Entpd1/Eno3/Myh7/Lpar1/Igf1/ATP8/CYTB/ND2/ND4/Nos3/Npr1/Npr3/Pde2a/Thbs1/Wnt5a/Akap6/Pde10a/Pde5a/Gucy1b3/Gabbr1/Calcrl/Pde3a/Pfkp/Gucy1a3/Lrrk2/Akap12	28
GO:0010922	positive regulation of phosphatase activity	5/717	21/12514	0.00574728	0.0142759	Bmp2/Mef2c/Pdgfrb/Akap6/Ripk3	5
GO:0019228	neuronal action potential	5/717	21/12514	0.00574728	0.0142759	Chrna7/Grik2/Scn1a/Scn3a/Scn5a	5
GO:0031128	developmental induction	5/717	21/12514	0.00574728	0.0142759	Bmp2/Bmp4/Sox2/Tfap2a/Wnt2b	5
GO:0046885	regulation of hormone biosynthetic process	5/717	21/12514	0.00574728	0.0142759	Bmp2/Bmp5/Dab2/Igf1/Prkg1	5
GO:0048596	embryonic camera-type eye morphogenesis	5/717	21/12514	0.00574728	0.0142759	Stra6/Tbx2/Zeb1/Tfap2a/Twist1	5
GO:0050654	chondroitin sulfate proteoglycan metabolic process	5/717	21/12514	0.00574728	0.0142759	Bgn/Dcn/Igf1/Dsel/Ndnf	5
GO:0060795	cell fate commitment involved in formation of primary germ layer	5/717	21/12514	0.00574728	0.0142759	Bmp4/Eya1/Foxc2/Sfrp2/Sox2	5
GO:0042493	response to drug	16/717	139/12514	0.00594067	0.0147329	Chrna3/Asic2/Emx2/Kdr/Mef2c/Mmp2/Sfrp2/Sfrp1/Slc1a2/Pde2a/Tgfb2/Tgfbr2/Abcg2/Aim2/Pde3a/Abcc3	16
GO:0070372	regulation of ERK1 and ERK2 cascade	16/717	139/12514	0.00594067	0.0147329	Angpt1/Bmp2/Bmp4/Cav1/Dab2/Dcc/Erbb4/Flt4/Igf1/Cyr61/Kdr/Pdgfra/Pdgfrb/Tek/Ephb1/Glipr2	16
GO:0030217	T cell differentiation	15/717	127/12514	0.00599905	0.0148542	Bmp4/Runx2/Cdk6/Bcl11a/Gata3/Gli3/Hlx/Lef1/Zeb1/Tgfbr2/Vav1/Cyp26b1/Itpkb/Ripk3/Bcl11b	15
GO:1901617	organic hydroxy compound biosynthetic process	15/717	127/12514	0.00599905	0.0148542	Adcyap1r1/Bmp2/Bmp5/Dab2/Gata3/Hand2/Ntsr1/Prkg1/Pth1r/Snai2/Chpt1/Tgfb2/Apob/Zeb2/Acer3	15
GO:0050818	regulation of coagulation	9/717	59/12514	0.00604915	0.0149547	Asic2/Cav1/Cd34/Pdgfra/Prkg1/Stab2/Adamts18/Thbd/Thbs1	9
GO:0051899	membrane depolarization	9/717	59/12514	0.00604915	0.0149547	Cacna1g/Cav1/Gja5/Ngfr/Ntsr1/Scn1a/Scn3a/Scn5a/Lrrk2	9
GO:0010812	negative regulation of cell-substrate adhesion	7/717	39/12514	0.00607062	0.0149723	Col1a1/Hoxa7/Lgals1/Ptprz1/Thbs1/Postn/Dlc1	7
GO:0048536	spleen development	7/717	39/12514	0.00607062	0.0149723	Hoxb4/Nkx2-5/Pitx2/Tcf21/Tlx1/Mfsd7b/Ripk3	7
GO:0060428	lung epithelium development	7/717	39/12514	0.00607062	0.0149723	Foxp2/Bmp4/Eya1/Hoxa5/Igf1/Nfib/Stra6	7
GO:0010522	regulation of calcium ion transport into cytosol	8/717	49/12514	0.00623914	0.0153758	Adcyap1r1/Bmp4/Cav1/Coro1a/Ntsr1/Tgfb2/Trpc3/Akap6	8
GO:0045834	positive regulation of lipid metabolic process	11/717	81/12514	0.00627522	0.0154361	Dab2/Igf1/Cyr61/Irs1/Pdgfra/Pdgfrb/Scd1/Tek/Twist1/Adgrf5/Abcd2	11
GO:0061041	regulation of wound healing	11/717	81/12514	0.00627522	0.0154361	Asic2/Cav1/Cd34/Foxc2/Pdgfra/Prkg1/Stab2/Adamts18/Thbd/Thbs1/Cd109	11
GO:0007613	memory	10/717	70/12514	0.00627839	0.0154361	Chrna7/Cnr1/Igf1/Ntrk2/Reln/Sgk1/Itga8/Pde5a/Lrrn4/Sorcs3	10
GO:0030857	negative regulation of epithelial cell differentiation	6/717	30/12514	0.00630597	0.0154797	Cav1/S1pr3/Hoxa7/Tbx3/Zeb1/Tgfb2	6
GO:0060603	mammary gland duct morphogenesis	6/717	30/12514	0.00630597	0.0154797	Csf1/Gli2/Ntn1/Slit2/Tbx3/Wnt5a	6
GO:0070661	leukocyte proliferation	16/717	140/12514	0.00636249	0.0156062	Lmo1/Prdm1/Bmp4/Coro1a/Cxcr4/Csf1/Igf1/Lef1/Mef2c/Kitl/Npr3/Cxcl12/Spta1/Pde5a/Lrrc32/Ripk3	16
GO:0008544	epidermis development	18/717	165/12514	0.006417	0.0157276	Bmp4/Runx1/Gli1/Gli2/Hey2/Hoxa7/Ldb2/Nab2/Ngfr/Mycn/Tfap2a/Tgfb2/Cyp26b1/Cd109/Slitrk6/Tnfrsf19/Bcl11b/Palld	18
GO:0060249	anatomical structure homeostasis	20/717	191/12514	0.00662362	0.0162213	Ildr2/Car2/Cd34/Coro1a/Col14a1/Col9a1/Csf1/S1pr1/Epas1/Erbb4/Gata2/Kdr/Ldb2/Foxc1/Map1a/Pdgfrb/Pth1r/Tub/Adgrf5/Nell2	20
GO:0032535	regulation of cellular component size	25/717	257/12514	0.00671437	0.0164041	Actn2/Add2/Coro1a/Crabp2/Efna5/Bcl11a/L1cam/Map1b/Neb/Nefl/Nefm/Ntn1/Tmsb4x/Cxcl12/Sema3a/Slit1/Slit2/Spta1/Sptb/Nrg1/Cntn2/Wnt5a/Kel/Plxna4/Draxin	25
GO:0002076	osteoblast development	4/717	14/12514	0.00674012	0.0164041	Runx2/Gli2/Hoxa2/Pth1r	4
GO:0014912	negative regulation of smooth muscle cell migration	4/717	14/12514	0.00674012	0.0164041	Igfbp3/Prkg1/Slit2/Sema6d	4
GO:0030224	monocyte differentiation	4/717	14/12514	0.00674012	0.0164041	Bmp4/Csf1/Hoxa7/Mef2c	4
GO:0030540	female genitalia development	4/717	14/12514	0.00674012	0.0164041	Stra6/Tbx3/Wnt5a/Axl	4
GO:0061323	cell proliferation involved in heart morphogenesis	4/717	14/12514	0.00674012	0.0164041	Bmp4/Eya1/Hand2/Pitx2	4
GO:0090030	regulation of steroid hormone biosynthetic process	4/717	14/12514	0.00674012	0.0164041	Bmp2/Bmp5/Dab2/Igf1	4
GO:0097503	sialylation	4/717	14/12514	0.00674012	0.0164041	St3gal2/St6galnac3/St8sia1/St8sia4	4
GO:0007215	glutamate receptor signaling pathway	7/717	40/12514	0.00700323	0.0170049	Camk2a/Grid1/Grik2/Mef2c/Reln/Gria3/Cacng7	7
GO:0030810	positive regulation of nucleotide biosynthetic process	7/717	40/12514	0.00700323	0.0170049	Adcy4/Adcyap1r1/Nos3/Npr1/Calcrl/Gucy1a3/Akap12	7
GO:1900373	positive regulation of purine nucleotide biosynthetic process	7/717	40/12514	0.00700323	0.0170049	Adcy4/Adcyap1r1/Nos3/Npr1/Calcrl/Gucy1a3/Akap12	7
GO:1904035	regulation of epithelial cell apoptotic process	8/717	50/12514	0.00706435	0.01714	Angpt1/Bmp4/Gata3/Igf1/Kdr/Tek/Thbs1/Cd248	8
GO:0046822	regulation of nucleocytoplasmic transport	17/717	154/12514	0.00707317	0.0171481	Angpt1/Axin2/Bmp4/Dab2/Erbb4/Gli3/Igf1/Mdfic/Sfrp2/Snai2/Pde2a/Tek/Apc2/Akap6/Dact3/1810011O10Rik/Wwtr1	17
GO:0045168	cell-cell signaling involved in cell fate commitment	5/717	22/12514	0.00709315	0.0171833	Bmp2/Bmp4/Sox2/Tfap2a/Wnt2b	5
GO:1903035	negative regulation of response to wounding	12/717	94/12514	0.00725651	0.0175654	Chrna7/Cd34/Epha4/Gata3/Pdgfra/Prkg1/Slit2/Adamts18/Thbd/Thbs1/Cd109/Calcrl	12
GO:0035088	establishment or maintenance of apical/basal cell polarity	6/717	31/12514	0.00744871	0.0179752	Eya1/Msn/Wnt11/Wnt5a/Crb2/Prickle2	6
GO:0050848	regulation of calcium-mediated signaling	6/717	31/12514	0.00744871	0.0179752	Igf1/Kdr/L1cam/Ncam1/Nrg1/Akap6	6
GO:0061245	establishment or maintenance of bipolar cell polarity	6/717	31/12514	0.00744871	0.0179752	Eya1/Msn/Wnt11/Wnt5a/Crb2/Prickle2	6
GO:1900543	negative regulation of purine nucleotide metabolic process	6/717	31/12514	0.00744871	0.0179752	Entpd1/Lpar1/Npr3/Pde2a/Akap6/Gabbr1	6
GO:1903650	negative regulation of cytoplasmic transport	11/717	83/12514	0.00753708	0.0181744	Angpt1/Axin2/Mdfic/Ntsr1/Snai2/Pde2a/Tgfb2/Apc2/Dact3/Lrrk2/Wwtr1	11
GO:0009799	specification of symmetry	12/717	95/12514	0.00788651	0.0190024	Bmp4/Hand2/Mef2c/Nkx2-5/Pcsk5/Pitx2/Aldh1a2/Tbx2/Tbx3/Wnt5a/Grem2/Daam2	12
GO:0009152	purine ribonucleotide biosynthetic process	15/717	131/12514	0.00795582	0.0191547	Adcy4/Adcyap1r1/Entpd1/Lpar1/ATP8/Nos3/Npr1/Npr3/Pde2a/Akap6/Gucy1b3/Gabbr1/Calcrl/Gucy1a3/Akap12	15
GO:1900181	negative regulation of protein localization to nucleus	8/717	51/12514	0.00796931	0.0191577	Angpt1/Axin2/Mdfic/Snai2/Pde2a/Apc2/Dact3/Wwtr1	8
GO:2000106	regulation of leukocyte apoptotic process	8/717	51/12514	0.00796931	0.0191577	Bmp4/Mef2c/Kitl/Cxcl12/Tgfb2/Wnt5a/Axl/Ripk3	8
GO:0002067	glandular epithelial cell differentiation	7/717	41/12514	0.00803797	0.019308	Bmp2/Bmp4/Bmp5/Cdk6/Hoxa5/Rarb/Wnt5a	7
GO:0045598	regulation of fat cell differentiation	11/717	84/12514	0.0082379	0.019758	Bmp2/Gata2/Gata3/Igf1/Sfrp2/Sfrp1/Snai2/Trib2/Tgfb1i1/Wnt5a/Wwtr1	11
GO:0070374	positive regulation of ERK1 and ERK2 cascade	11/717	84/12514	0.0082379	0.019758	Angpt1/Bmp2/Bmp4/Dcc/Erbb4/Flt4/Kdr/Pdgfra/Pdgfrb/Tek/Glipr2	11
GO:0001952	regulation of cell-matrix adhesion	10/717	73/12514	0.00843581	0.0198366	Cdk6/Csf1/Efna5/Epha3/Hoxa7/Kdr/Tek/Thbs1/Postn/Dlc1	10
GO:0003211	cardiac ventricle formation	3/717	8/12514	0.00844155	0.0198366	Hand2/Mef2c/Nkx2-5	3
GO:0006705	mineralocorticoid biosynthetic process	3/717	8/12514	0.00844155	0.0198366	Bmp2/Bmp5/Dab2	3
GO:0021891	olfactory bulb interneuron development	3/717	8/12514	0.00844155	0.0198366	Slit2/Wnt5a/Robo2	3
GO:0022028	tangential migration from the subventricular zone to the olfactory bulb	3/717	8/12514	0.00844155	0.0198366	Slit1/Slit2/Lrrk2	3
GO:0032000	positive regulation of fatty acid beta-oxidation	3/717	8/12514	0.00844155	0.0198366	Irs1/Twist1/Abcd2	3
GO:0032342	aldosterone biosynthetic process	3/717	8/12514	0.00844155	0.0198366	Bmp2/Bmp5/Dab2	3
GO:0032344	regulation of aldosterone metabolic process	3/717	8/12514	0.00844155	0.0198366	Bmp2/Bmp5/Dab2	3
GO:0035025	positive regulation of Rho protein signal transduction	3/717	8/12514	0.00844155	0.0198366	Col3a1/Lpar1/Ngfr	3
GO:0043568	positive regulation of insulin-like growth factor receptor signaling pathway	3/717	8/12514	0.00844155	0.0198366	Igf1/Igfbp3/AI464131	3
GO:0046069	cGMP catabolic process	3/717	8/12514	0.00844155	0.0198366	Pde2a/Pde10a/Pde5a	3
GO:0048087	positive regulation of developmental pigmentation	3/717	8/12514	0.00844155	0.0198366	Kitl/Adamts20/Zeb2	3
GO:0048843	negative regulation of axon extension involved in axon guidance	3/717	8/12514	0.00844155	0.0198366	Sema3a/Slit1/Wnt5a	3
GO:0055015	ventricular cardiac muscle cell development	3/717	8/12514	0.00844155	0.0198366	Hey2/Nkx2-5/Pitx2	3
GO:0060027	convergent extension involved in gastrulation	3/717	8/12514	0.00844155	0.0198366	Sfrp1/Wnt11/Wnt5a	3
GO:0060281	regulation of oocyte development	3/717	8/12514	0.00844155	0.0198366	Igf1/Pde5a/Pde3a	3
GO:0060426	lung vasculature development	3/717	8/12514	0.00844155	0.0198366	Igf1/Stra6/Tcf21	3
GO:0060502	epithelial cell proliferation involved in lung morphogenesis	3/717	8/12514	0.00844155	0.0198366	Foxp2/Bmp4/Nfib	3
GO:0060900	embryonic camera-type eye formation	3/717	8/12514	0.00844155	0.0198366	Stra6/Tfap2a/Twist1	3
GO:0061318	renal filtration cell differentiation	3/717	8/12514	0.00844155	0.0198366	Foxc2/Wt1/Basp1	3
GO:0072010	glomerular epithelium development	3/717	8/12514	0.00844155	0.0198366	Foxc2/Wt1/Basp1	3
GO:0072112	glomerular visceral epithelial cell differentiation	3/717	8/12514	0.00844155	0.0198366	Foxc2/Wt1/Basp1	3
GO:0072124	regulation of glomerular mesangial cell proliferation	3/717	8/12514	0.00844155	0.0198366	Bmp4/C3ar1/Wt1	3
GO:0072311	glomerular epithelial cell differentiation	3/717	8/12514	0.00844155	0.0198366	Foxc2/Wt1/Basp1	3
GO:0097154	GABAergic neuron differentiation	3/717	8/12514	0.00844155	0.0198366	Gata2/Lhx6/Cntn2	3
GO:0098597	observational learning	3/717	8/12514	0.00844155	0.0198366	Foxp2/Nrxn2/Stra6	3
GO:1902547	regulation of cellular response to vascular endothelial growth factor stimulus	3/717	8/12514	0.00844155	0.0198366	Adamts12/Adamts3/Adgra3	3
GO:0050731	positive regulation of peptidyl-tyrosine phosphorylation	12/717	96/12514	0.00855855	0.0200965	Angpt1/Cspg4/Cntn1/Efna5/Erbb4/Ghr/Hgf/Igf1/Kitl/Ptprz1/Reln/Nrg1	12
GO:0072521	purine-containing compound metabolic process	29/717	317/12514	0.00858661	0.0201473	Adcy4/Adcyap1r1/Entpd1/Eno3/Myh7/Lpar1/Igf1/ATP8/CYTB/ND2/ND4/Nos3/Npr1/Npr3/Pde2a/Thbs1/Wnt5a/Akap6/Pde10a/Pde5a/Abcg2/Gucy1b3/Gabbr1/Calcrl/Pde3a/Pfkp/Gucy1a3/Lrrk2/Akap12	29
GO:0002042	cell migration involved in sprouting angiogenesis	5/717	23/12514	0.00864435	0.0202222	Mmrn2/Efnb2/Foxc2/Kdr/Slit2	5
GO:0032720	negative regulation of tumor necrosis factor production	5/717	23/12514	0.00864435	0.0202222	Chrna7/Cd34/Twist2/Twist1/Axl	5
GO:1903556	negative regulation of tumor necrosis factor superfamily cytokine production	5/717	23/12514	0.00864435	0.0202222	Chrna7/Cd34/Twist2/Twist1/Axl	5
GO:2000242	negative regulation of reproductive process	5/717	23/12514	0.00864435	0.0202222	Bmp4/Igf1/Wnt5a/Wt1/Sulf1	5
GO:0045604	regulation of epidermal cell differentiation	6/717	32/12514	0.0087336	0.0203132	Bmp4/Hey2/Hoxa7/Mycn/Tgfb2/Cd109	6
GO:0006606	protein import into nucleus	19/717	183/12514	0.00874174	0.0203132	Angpt1/Axin2/Bmp4/Dab2/Erbb4/Fgf9/Gli3/Igf1/Mdfic/Sfrp2/Snai2/Pde2a/Tek/Tgfb2/Apc2/Akap6/Dact3/1810011O10Rik/Wwtr1	19
GO:0044744	protein targeting to nucleus	19/717	183/12514	0.00874174	0.0203132	Angpt1/Axin2/Bmp4/Dab2/Erbb4/Fgf9/Gli3/Igf1/Mdfic/Sfrp2/Snai2/Pde2a/Tek/Tgfb2/Apc2/Akap6/Dact3/1810011O10Rik/Wwtr1	19
GO:0051170	nuclear import	19/717	183/12514	0.00874174	0.0203132	Angpt1/Axin2/Bmp4/Dab2/Erbb4/Fgf9/Gli3/Igf1/Mdfic/Sfrp2/Snai2/Pde2a/Tek/Tgfb2/Apc2/Akap6/Dact3/1810011O10Rik/Wwtr1	19
GO:1902593	single-organism nuclear import	19/717	183/12514	0.00874174	0.0203132	Angpt1/Axin2/Bmp4/Dab2/Erbb4/Fgf9/Gli3/Igf1/Mdfic/Sfrp2/Snai2/Pde2a/Tek/Tgfb2/Apc2/Akap6/Dact3/1810011O10Rik/Wwtr1	19
GO:0003323	type B pancreatic cell development	4/717	15/12514	0.00878046	0.0203132	Bmp4/Bmp5/Cdk6/Wnt5a	4
GO:0010831	positive regulation of myotube differentiation	4/717	15/12514	0.00878046	0.0203132	Smyd1/Cxcl12/Cyp26b1/Ehd2	4
GO:0031998	regulation of fatty acid beta-oxidation	4/717	15/12514	0.00878046	0.0203132	Cnr1/Irs1/Twist1/Abcd2	4
GO:0035094	response to nicotine	4/717	15/12514	0.00878046	0.0203132	Chrna3/Chrna5/Chrna7/Cnr1	4
GO:0051150	regulation of smooth muscle cell differentiation	4/717	15/12514	0.00878046	0.0203132	Bmp4/Tmsb4x/Zeb1/Myocd	4
GO:0071260	cellular response to mechanical stimulus	4/717	15/12514	0.00878046	0.0203132	Cav1/Cnn2/Nos3/Pde2a	4
GO:0072215	regulation of metanephros development	4/717	15/12514	0.00878046	0.0203132	Bmp4/Pdgfrb/Wt1/Wwtr1	4
GO:0090036	regulation of protein kinase C signaling	4/717	15/12514	0.00878046	0.0203132	Flt4/Wnt11/Wnt5a/Akap12	4
GO:1902931	negative regulation of alcohol biosynthetic process	4/717	15/12514	0.00878046	0.0203132	Bmp2/Bmp5/Prkg1/Snai2	4
GO:1902932	positive regulation of alcohol biosynthetic process	4/717	15/12514	0.00878046	0.0203132	Adcyap1r1/Dab2/Ntsr1/Pth1r	4
GO:0021510	spinal cord development	8/717	52/12514	0.00895857	0.02071	Dcc/Gata2/Gli2/Gli3/Hoxb8/Reln/Tal1/Draxin	8
GO:1903532	positive regulation of secretion by cell	22/717	223/12514	0.00904038	0.0208837	Ano1/Cacna1g/Runx1/Cd34/Dab2/Gata3/Igf1/Irs1/Ntsr1/Mapk11/Cxcl12/Syt1/Tek/Tgfb2/Twist1/Wnt5a/Aim2/Postn/Nell2/Gabbr1/Stx1b/Oxct1	22
GO:0001947	heart looping	7/717	42/12514	0.0091811	0.0211465	Hand2/Mef2c/Nkx2-5/Aldh1a2/Tbx2/Tbx3/Wnt5a	7
GO:0030500	regulation of bone mineralization	7/717	42/12514	0.0091811	0.0211465	Bmp2/Bmp4/S1pr1/Fbn2/Mef2c/Tfap2a/Twist1	7
GO:0050810	regulation of steroid biosynthetic process	7/717	42/12514	0.0091811	0.0211465	Bmp2/Bmp5/Dab2/Igf1/Prkg1/Snai2/Apob	7
GO:0097530	granulocyte migration	7/717	42/12514	0.0091811	0.0211465	Itga9/C3ar1/Csf1/Mpp1/Slit2/Thbs1/Vav1	7
GO:0001508	action potential	10/717	74/12514	0.00926871	0.0213302	Chrna7/Cacna1g/Cav1/Cnr1/Gja5/Grik2/Ntsr1/Scn1a/Scn3a/Scn5a	10
GO:0032387	negative regulation of intracellular transport	12/717	97/12514	0.00927448	0.0213302	Angpt1/Axin2/Mdfic/Map1b/Ntsr1/Snai2/Pde2a/Tgfb2/Apc2/Dact3/Lrrk2/Wwtr1	12
GO:0006941	striated muscle contraction	9/717	63/12514	0.00930476	0.0213528	Cxcr4/Myh7/Gja5/Nkx2-5/Scn5a/Tnni1/Ttn/Akap6/Pde5a	9
GO:0051928	positive regulation of calcium ion transport	9/717	63/12514	0.00930476	0.0213528	Adcyap1r1/Bmp4/Camk2a/Cav1/Ntsr1/Pdgfrb/Trpc3/Akap6/Jph2	9
GO:0071887	leukocyte apoptotic process	9/717	63/12514	0.00930476	0.0213528	Bmp4/Gli3/Mef2c/Kitl/Cxcl12/Tgfb2/Wnt5a/Axl/Ripk3	9
GO:0031324	negative regulation of cellular metabolic process	114/717	1615/12514	0.00935282	0.0214474	Lmo1/Foxp2/Angpt1/Nr2f2/Prdm1/Bmp2/Bmp4/Bmp5/Smyd1/Cav1/Runx2/Runx1/Runx1t1/Cd34/Entpd1/Cnr1/Cyp1b1/Dab2/Twist2/Ednrb/Elk3/Epas1/Nr2f1/Bcl11a/Fgf9/Foxc2/Gas1/Gata2/Gata3/Gli2/Gli3/Lpar1/Hand2/Hba-x/Hbb-bh1/Hbb-y/Hey2/Hgf/Hic1/Hmga2/Hoxa2/Hoxa7/Hoxb3/Hoxb4/Hoxd8/Igf1/Igfbp3/Atcay/Mdfic/Lef1/Maf/Mef2c/Msx1/Nab2/Nfia/Nfib/Nkx2-5/Mycn/Npr3/Pim1/Pitx2/Plat/Prrx1/Prkg1/Sfrp2/Sfrp1/Slit2/Snai2/Sox2/Pde2…	114
GO:0019725	cellular homeostasis	37/717	433/12514	0.00963685	0.0220826	Ano1/Chrna7/Adcyap1r1/Alas2/Atp1b2/Bmp4/C3ar1/Cacna1g/Car2/Cav1/Coro1a/S1pr1/Ednrb/Efna5/Epor/Gata2/Lpar1/Grik2/Kdr/Ntsr1/Pdgfra/Prkg1/Pth1r/Pygm/Ryr1/Sgk1/Slc4a1/Tns2/Tfap2b/Tgfb2/Trpc3/Akap6/Kel/Ttpa/Nell2/Jph2/Oxct1	37
GO:1901135	carbohydrate derivative metabolic process	55/717	698/12514	0.00966455	0.0221299	Adcy4/B3gnt5/Lyve1/Adcyap1r1/Angpt1/Bgn/Bmp2/Entpd1/Col11a1/Dcn/Eno3/Myh7/Gfpt2/Lpar1/Has2/Igf1/Fut10/Foxc1/ATP8/CYTB/ND2/ND4/Nos3/Npr1/Npr3/Pdgfrb/St3gal2/St6galnac3/St8sia1/St8sia4/Slc2a4/Pde2a/Dse/Thbs1/Wnt5a/Akap6/Adamts12/Pde10a/Sulf1/Pde5a/B3galt1/Dsel/Hs6st2/Hs6st3/Gucy1b3/Gabbr1/Calcrl/Pde3a/Pfkp/Slc37a2/Gucy1a3/Lrrk2/Ndnf/Sulf2/Akap12	55
GO:0043900	regulation of multi-organism process	25/717	265/12514	0.00975995	0.022332	Prdm1/Cav1/Cnr1/Ednrb/Stom/Igf1/Mdfic/Lef1/Lgals1/Cd93/Map1a/Myom1/Plat/Rspo1/Trim10/Scd1/Scn1a/D430041D05Rik/Pde5a/Aim2/Pde3a/Tnik/Trim62/Dpf3/Zc3hav1	25
GO:0070838	divalent metal ion transport	24/717	252/12514	0.010025	0.0229218	Chrna7/Adcyap1r1/Bmp4/Cacna1g/Camk2a/Cav1/Coro1a/Cxcr4/Igf1/Nos3/Ntsr1/Pdgfrb/Ryr1/Cxcl12/Tgfb2/Trpc3/Akap6/Cachd1/Calcrl/Cacna2d2/Jph2/Ahnak/Slc39a8/Cacng7	24
GO:1904064	positive regulation of cation transmembrane transport	8/717	53/12514	0.0100367	0.0229317	Asic2/Actn2/Atp1b2/Bmp4/Ntsr1/Prkg1/Akap6/Jph2	8
GO:0010830	regulation of myotube differentiation	6/717	33/12514	0.0101697	0.023185	Smyd1/Nkx2-5/Cxcl12/Myocd/Cyp26b1/Ehd2	6
GO:0019933	cAMP-mediated signaling	6/717	33/12514	0.0101697	0.023185	Adcy4/Adcyap1r1/Npr3/Pde2a/Pde10a/Pde3a	6
GO:0045980	negative regulation of nucleotide metabolic process	6/717	33/12514	0.0101697	0.023185	Entpd1/Lpar1/Npr3/Pde2a/Akap6/Gabbr1	6
GO:0031099	regeneration	9/717	64/12514	0.0102938	0.0234509	Epha4/Erbb4/Hgf/Igf1/Mmp2/Nefl/Prrx1/Cxcl12/Tnc	9
GO:0006164	purine nucleotide biosynthetic process	15/717	135/12514	0.0103904	0.023607	Adcy4/Adcyap1r1/Entpd1/Lpar1/ATP8/Nos3/Npr1/Npr3/Pde2a/Akap6/Gucy1b3/Gabbr1/Calcrl/Gucy1a3/Akap12	15
GO:0045197	establishment or maintenance of epithelial cell apical/basal polarity	5/717	24/12514	0.0104151	0.023607	Msn/Wnt11/Wnt5a/Crb2/Prickle2	5
GO:0046173	polyol biosynthetic process	5/717	24/12514	0.0104151	0.023607	Adcyap1r1/Ntsr1/Prkg1/Pth1r/Acer3	5
GO:0048662	negative regulation of smooth muscle cell proliferation	5/717	24/12514	0.0104151	0.023607	Cav1/Igfbp3/Nos3/Npr1/Npr3	5
GO:0048710	regulation of astrocyte differentiation	5/717	24/12514	0.0104151	0.023607	Bmp2/Epha4/Hmga2/Mycn/Cntn2	5
GO:0048873	homeostasis of number of cells within a tissue	5/717	24/12514	0.0104151	0.023607	Ildr2/Coro1a/Col14a1/Csf1/Gata2	5
GO:0086009	membrane repolarization	5/717	24/12514	0.0104151	0.023607	Atp1b2/Cav1/Gja5/Scn5a/Akap6	5
GO:0050886	endocrine process	7/717	43/12514	0.0104388	0.0236438	Runx1/Dab2/Gata3/Gja5/Hsd11b2/Nos3/Tbx3	7
GO:0072511	divalent inorganic cation transport	24/717	253/12514	0.0104976	0.0237598	Chrna7/Adcyap1r1/Bmp4/Cacna1g/Camk2a/Cav1/Coro1a/Cxcr4/Igf1/Nos3/Ntsr1/Pdgfrb/Ryr1/Cxcl12/Tgfb2/Trpc3/Akap6/Cachd1/Calcrl/Cacna2d2/Jph2/Ahnak/Slc39a8/Cacng7	24
GO:0031399	regulation of protein modification process	84/717	1147/12514	0.0105939	0.0239604	Chrna3/Chrna7/Angpt1/Nr2f2/Axin2/Cspg4/Bmp2/Bmp4/Bmp5/Cav1/Cdh2/Cxcr4/Cntn1/Csf1/Vcan/Dab2/Dcc/Ednrb/Efna5/Epha4/Erbb4/Ankrd6/Fgf9/Flt4/Gata2/Gata3/Gdf10/Ghr/Lpar1/Grik2/Hgf/Igf1/Cyr61/Igfbp3/Kdr/Mdfic/Lrrn3/Mef2c/Kitl/Ngfr/Ntrk2/Pdgfra/Pdgfrb/Pim1/Rspo1/Ptprz1/Reln/Sfrp2/Sfrp1/Slit2/Snai2/Sox2/Nrg1/Tcf21/Myocd/Rassf2/Tek/Trib2/Tgfb2/Tgfbr2/Thbs1/Ttn/Twist1/Wnt11/Wnt5a/Cd109/Akap6/Sh3bp5/Zeb2/Pde…	84
GO:0032504	multicellular organism reproduction	34/717	393/12514	0.010701	0.0241852	Chrna7/Adcyap1r1/Angpt1/Nr2f2/Prdm1/Bmp4/Runx1/Cxcr4/Cnr1/Dmc1/Ednrb/Epor/Gli1/Hmga2/Igf1/Il11ra1/Kdr/Foxc1/Kitl/Mmp2/Nos3/Pdgfra/Plat/Rspo1/Cxcl12/Wt1/Cyp26b1/Apob/Pde5a/Abcg2/Axl/Pde3a/Spaca6/Nkd1	34
GO:0048814	regulation of dendrite morphogenesis	10/717	76/12514	0.0111215	0.0251175	Dnm3/Chrna3/Ache/Epha4/Ptprd/Ptprz1/Reln/Sgk1/Tnik/Lrrk2	10
GO:0003283	atrial septum development	4/717	16/12514	0.0111854	0.0251678	Gja5/Hey2/Cyr61/Nkx2-5	4
GO:0014047	glutamate secretion	4/717	16/12514	0.0111854	0.0251678	Ntrk2/Ntsr1/Prkg1/Gabbr1	4
GO:0021544	subpallium development	4/717	16/12514	0.0111854	0.0251678	Gli3/Rarb/Bcl11b/Slitrk5	4
GO:0035235	ionotropic glutamate receptor signaling pathway	4/717	16/12514	0.0111854	0.0251678	Camk2a/Grid1/Grik2/Gria3	4
GO:0033077	T cell differentiation in thymus	8/717	54/12514	0.0112082	0.0251678	Bmp4/Cdk6/Gata3/Gli3/Zeb1/Itpkb/Ripk3/Bcl11b	8
GO:0043534	blood vessel endothelial cell migration	8/717	54/12514	0.0112082	0.0251678	Mmrn2/Angpt1/Efnb2/Foxc2/Kdr/Slit2/Thbs1/Amot	8
GO:0071594	thymocyte aggregation	8/717	54/12514	0.0112082	0.0251678	Bmp4/Cdk6/Gata3/Gli3/Zeb1/Itpkb/Ripk3/Bcl11b	8
GO:0043085	positive regulation of catalytic activity	59/717	764/12514	0.0112122	0.0251678	Adcy4/Prex2/Chrna3/Chrna7/Adcyap1r1/Angpt1/Rhoc/Atp1b2/Axin2/Cspg4/Bmp2/Bmp4/Cav1/Chrm4/Csf1/Dab2/S1pr1/Epha4/Ghr/Lpar1/Hgf/Igf1/Cyr61/Igfbp3/Irs1/Mdfic/Mef2c/Kitl/Nos3/Npr3/Pcolce/Pdgfra/Pdgfrb/Pim1/Reln/Sfrp2/Nrg1/Rassf2/Tek/Trib2/Tgfb2/Tgfbr2/Thbs1/Vav1/Wnt11/Wnt5a/Dock4/Akap6/Zeb2/Pde5a/Nrk/Dennd5b/Aim2/Dlc1/Ripk3/Tnik/Lrrk2/Zc3hav1/Fzd10	59
GO:0032956	regulation of actin cytoskeleton organization	21/717	214/12514	0.0112161	0.0251678	Synpo/Actn2/Add2/Coro1a/S1pr1/Efna5/Epha3/Lpar1/Mef2c/Neb/Pdgfrb/Tmsb4x/Slit2/Spta1/Sptb/Mylk3/Tek/Wnt11/Dixdc1/Dlc1/Fzd10	21
GO:0051250	negative regulation of lymphocyte activation	9/717	65/12514	0.0113599	0.0254724	Prdm1/Bmp4/Gli3/Hlx/Sfrp1/Pde5a/Axl/Lrrc32/Pag1	9
GO:0060041	retina development in camera-type eye	11/717	88/12514	0.0115587	0.0258995	Ache/Cyp1b1/Ntrk2/Pdgfra/Pdgfrb/Ptn/Sox2/Rarb/Tub/Fat3/Rhoj	11
GO:0007019	microtubule depolymerization	6/717	34/12514	0.0117658	0.0263072	Map1a/Map1b/Stmn2/Stmn3/Sgk1/Apc2	6
GO:0031102	neuron projection regeneration	6/717	34/12514	0.0117658	0.0263072	Epha4/Hgf/Mmp2/Nefl/Prrx1/Tnc	6
GO:0060393	regulation of pathway-restricted SMAD protein phosphorylation	6/717	34/12514	0.0117658	0.0263072	Bmp2/Bmp4/Bmp5/Dab2/Gdf10/Tgfb2	6
GO:0009260	ribonucleotide biosynthetic process	15/717	137/12514	0.0118098	0.0263472	Adcy4/Adcyap1r1/Entpd1/Lpar1/ATP8/Nos3/Npr1/Npr3/Pde2a/Akap6/Gucy1b3/Gabbr1/Calcrl/Gucy1a3/Akap12	15
GO:0048545	response to steroid hormone	15/717	137/12514	0.0118098	0.0263472	Nr2f2/Bmp4/Cav1/Dab2/Nr2f1/Ghr/Lef1/Mmp2/Msn/Nos3/Sfrp1/Sgk1/Tek/Tgfb2/Rarb	15
GO:0007422	peripheral nervous system development	7/717	44/12514	0.0118173	0.0263472	Ednrb/Hand2/Nab2/Ntrk2/Nrg1/Plxna4/Heyl	7
GO:0070167	regulation of biomineral tissue development	7/717	44/12514	0.0118173	0.0263472	Bmp2/Bmp4/S1pr1/Fbn2/Mef2c/Tfap2a/Twist1	7
GO:0070371	ERK1 and ERK2 cascade	16/717	150/12514	0.0120536	0.0266429	Angpt1/Bmp2/Bmp4/Cav1/Dab2/Dcc/Erbb4/Flt4/Igf1/Cyr61/Kdr/Pdgfra/Pdgfrb/Tek/Ephb1/Glipr2	16
GO:0031098	stress-activated protein kinase signaling cascade	19/717	189/12514	0.0121151	0.0266429	Bmp2/Dab2/Epha4/Ankrd6/Flt4/Grik2/Hgf/Mdfic/Sfrp2/Sfrp1/Rassf2/Tgfb2/Wnt5a/Zeb2/Ephb1/Nrk/Dixdc1/Tnik/Fzd10	19
GO:0007379	segment specification	3/717	9/12514	0.0121284	0.0266429	Hoxa2/Meox1/Meox2	3
GO:0008212	mineralocorticoid metabolic process	3/717	9/12514	0.0121284	0.0266429	Bmp2/Bmp5/Dab2	3
GO:0014048	regulation of glutamate secretion	3/717	9/12514	0.0121284	0.0266429	Ntsr1/Prkg1/Gabbr1	3
GO:0030826	regulation of cGMP biosynthetic process	3/717	9/12514	0.0121284	0.0266429	Nos3/Npr1/Gucy1a3	3
GO:0032341	aldosterone metabolic process	3/717	9/12514	0.0121284	0.0266429	Bmp2/Bmp5/Dab2	3
GO:0048703	embryonic viscerocranium morphogenesis	3/717	9/12514	0.0121284	0.0266429	Foxc2/Hoxa2/Mef2c	3
GO:0050932	regulation of pigment cell differentiation	3/717	9/12514	0.0121284	0.0266429	Kitl/Adamts20/Zeb2	3
GO:0051450	myoblast proliferation	3/717	9/12514	0.0121284	0.0266429	Hgf/Igf1/Pitx2	3
GO:0060019	radial glial cell differentiation	3/717	9/12514	0.0121284	0.0266429	Cdh2/Gli3/Lef1	3
GO:0060052	neurofilament cytoskeleton organization	3/717	9/12514	0.0121284	0.0266429	Nefl/Nefm/Ina	3
GO:0060539	diaphragm development	3/717	9/12514	0.0121284	0.0266429	Stra6/Tcf21/Wt1	3
GO:0060911	cardiac cell fate commitment	3/717	9/12514	0.0121284	0.0266429	Nkx2-5/Tbx3/Wt1	3
GO:0061308	cardiac neural crest cell development involved in heart development	3/717	9/12514	0.0121284	0.0266429	Hand2/Pitx2/Twist1	3
GO:0071636	positive regulation of transforming growth factor beta production	3/717	9/12514	0.0121284	0.0266429	Cd34/Thbs1/Wnt11	3
GO:0090185	negative regulation of kidney development	3/717	9/12514	0.0121284	0.0266429	Bmp4/Gata3/Wt1	3
GO:0090192	regulation of glomerulus development	3/717	9/12514	0.0121284	0.0266429	Bmp4/C3ar1/Wt1	3
GO:1901629	regulation of presynaptic membrane organization	3/717	9/12514	0.0121284	0.0266429	Cdh2/Pcdh17/Lrrtm4	3
GO:1903779	regulation of cardiac conduction	3/717	9/12514	0.0121284	0.0266429	Cav1/Gja5/Nkx2-5	3
GO:2001223	negative regulation of neuron migration	3/717	9/12514	0.0121284	0.0266429	Col3a1/Erbb4/Nrg1	3
GO:0032386	regulation of intracellular transport	34/717	397/12514	0.0123436	0.0270967	Mybpc1/Actn2/Adcyap1r1/Angpt1/Axin2/Bmp4/Cav1/Coro1a/Dab2/Stom/Erbb4/Kcnn3/Gas1/Gli3/Igf1/Mdfic/Msn/Map1b/Ntsr1/Sfrp2/Snai2/Pde2a/Tek/Tgfb2/Trpc3/Tcaf2/Apc2/Akap6/Ehd2/Reep1/Dact3/Lrrk2/1810011O10Rik/Wwtr1	34
GO:0051493	regulation of cytoskeleton organization	29/717	326/12514	0.012355	0.0271027	Synpo/Actn2/Add2/Cav1/Coro1a/S1pr1/Efna5/Epha3/Lpar1/Mef2c/Map1a/Map1b/Neb/Pdgfrb/Tmsb4x/Stmn2/Stmn3/Sgk1/Slit2/Spta1/Sptb/Mylk3/Tek/Wnt11/Apc2/Dixdc1/Dlc1/Nexn/Fzd10	29
GO:0030501	positive regulation of bone mineralization	5/717	25/12514	0.0124188	0.0271856	Bmp2/Bmp4/Fbn2/Mef2c/Tfap2a	5
GO:0036465	synaptic vesicle recycling	5/717	25/12514	0.0124188	0.0271856	Dnm1/Syt1/Syt2/Amph/Lrrk2	5
GO:0070169	positive regulation of biomineral tissue development	5/717	25/12514	0.0124188	0.0271856	Bmp2/Bmp4/Fbn2/Mef2c/Tfap2a	5
GO:0046823	negative regulation of nucleocytoplasmic transport	8/717	55/12514	0.0124776	0.0272951	Angpt1/Axin2/Mdfic/Snai2/Pde2a/Apc2/Dact3/Wwtr1	8
GO:0046578	regulation of Ras protein signal transduction	16/717	151/12514	0.0127921	0.0279636	Prex2/Cdh2/Col3a1/Csf1/Lpar1/Igf1/Kitl/Ngfr/Stmn3/Nrg1/Vav1/Tiam2/Arhgef40/Itpkb/Dlc1/Psd2	16
GO:0065009	regulation of molecular function	112/717	1601/12514	0.012917	0.0282169	Adcy4/Prex2/Cald1/Chrna3/Asic2/Chrna7/Actn2/Adcyap1r1/Add2/Angpt1/Anxa3/Nr2f2/Rhoc/Atp1b2/Axin2/Cspg4/Bmp2/Bmp4/Camk2a/Cav1/Runx1t1/Chrm4/Cnr1/Csf1/Vcan/Cyp1b1/Dab2/Twist2/S1pr1/Efna5/Stom/Epha3/Epha4/Gata3/Ghr/Lpar1/Hand2/Hey2/Hgf/Hmga2/Igf1/Cyr61/Igfbp3/Irs1/Mdfic/Lef1/Mef2c/Kitl/Msx1/Nfib/Nos3/Npr3/Ntrk2/Ntsr1/Pcolce/Pdgfra/Pdgfrb/Pim1/Pitx2/Prkg1/Reln/Stmn3/Sfrp2/Sfrp1/Slit2/Sox2/Spta1/Nrg1/M…	112
GO:0061371	determination of heart left/right asymmetry	7/717	45/12514	0.0133225	0.0290826	Hand2/Mef2c/Nkx2-5/Aldh1a2/Tbx2/Tbx3/Wnt5a	7
GO:0045599	negative regulation of fat cell differentiation	6/717	35/12514	0.0135305	0.0295161	Gata2/Gata3/Trib2/Tgfb1i1/Wnt5a/Wwtr1	6
GO:0006909	phagocytosis	11/717	90/12514	0.013561	0.0295309	Anxa3/Coro1a/Cnn2/Colec12/Gata2/Thbs1/Tub/Vav1/Axl/Megf10/Pear1	11
GO:0051896	regulation of protein kinase B signaling	11/717	90/12514	0.013561	0.0295309	Angpt1/Gata3/Igf1/Meis3/Ngfr/Ntrk2/Nrg1/Tek/Thbs1/Axl/AI464131	11
GO:0030522	intracellular receptor signaling pathway	16/717	152/12514	0.0135656	0.0295309	Nr2f2/Dab2/Hmga2/Igf1/Ntrk2/Pim1/Aldh1a2/Sfrp1/Snai2/Tcf21/Rarb/Twist1/Cyp26b1/Zfp536/Heyl/Zc3hav1	16
GO:0090101	negative regulation of transmembrane receptor protein serine/threonine kinase signaling pathway	9/717	67/12514	0.013737	0.0298626	Cav1/Fbn1/Fbn2/Sfrp2/Sfrp1/Tgfb1i1/Wnt5a/Cd109/Grem2	9
GO:1904019	epithelial cell apoptotic process	9/717	67/12514	0.013737	0.0298626	Angpt1/Bmp4/Gata3/Igf1/Kdr/Tek/Tgfbr2/Thbs1/Cd248	9
GO:1903649	regulation of cytoplasmic transport	28/717	315/12514	0.0139245	0.0302364	Mybpc1/Adcyap1r1/Angpt1/Axin2/Bmp4/Cav1/Coro1a/Dab2/Erbb4/Kcnn3/Gas1/Gli3/Igf1/Mdfic/Msn/Ntsr1/Sfrp2/Snai2/Pde2a/Tek/Tgfb2/Trpc3/Apc2/Akap6/Dact3/Lrrk2/1810011O10Rik/Wwtr1	28
GO:0009214	cyclic nucleotide catabolic process	4/717	17/12514	0.0139765	0.0302364	Pde2a/Pde10a/Pde5a/Pde3a	4
GO:0010737	protein kinase A signaling	4/717	17/12514	0.0139765	0.0302364	Akap6/Pde10a/Lrrk2/Akap12	4
GO:0045058	T cell selection	4/717	17/12514	0.0139765	0.0302364	Gata3/Gli3/Itpkb/Bcl11b	4
GO:0045909	positive regulation of vasodilation	4/717	17/12514	0.0139765	0.0302364	Gja5/Kdr/Nos3/Prkg1	4
GO:0072678	T cell migration	4/717	17/12514	0.0139765	0.0302364	S1pr1/Cxcl12/Wnt5a/Ripk3	4
GO:0090103	cochlea morphogenesis	4/717	17/12514	0.0139765	0.0302364	Eya1/Gli2/Zeb1/Wnt5a	4
GO:0046390	ribose phosphate biosynthetic process	15/717	140/12514	0.0142184	0.0307386	Adcy4/Adcyap1r1/Entpd1/Lpar1/ATP8/Nos3/Npr1/Npr3/Pde2a/Akap6/Gucy1b3/Gabbr1/Calcrl/Gucy1a3/Akap12	15
GO:1904062	regulation of cation transmembrane transport	13/717	115/12514	0.0143211	0.0309392	Asic2/Actn2/Atp1b2/Bmp4/Cav1/Stom/Ntsr1/Prkg1/Scn5a/Akap6/Kel/Jph2/Ahnak	13
GO:0006950	response to stress	142/717	2093/12514	0.0143522	0.030985	Ano1/Asic2/Chrna7/Alas2/Anxa3/Boc/Axin2/Bcat1/Cspg4/Bmp2/Bmp4/Bnc1/Camk2a/Cav1/Runx1/Cd34/Entpd1/Cdh8/Cdk6/Coro1a/Cnn2/Cnr1/Col3a1/Col5a1/Col1a1/Hapln1/Csf1/Cyp1b1/Dab2/Dmc1/S1pr3/Ednrb/Elk3/Epas1/Stom/Epha4/Erbb4/Eya1/Eya4/Ankrd6/Colec12/Foxc2/Flt4/Gata3/Grik2/Gypa/Hey2/Hgf/Hic1/Hmga2/Igf1/Cyr61/Kdr/Mdfic/Lsp1/Cd93/Mef2c/Mmp2/CYTB/ND1/Map1a/Myom1/Ncam1/Nefl/Ngfr/Nos3/Pdgfra/Plat/Prrx1/Prkg1/Mapk…	142
GO:0048609	multicellular organismal reproductive process	33/717	387/12514	0.0143831	0.0310304	Chrna7/Adcyap1r1/Angpt1/Nr2f2/Prdm1/Bmp4/Runx1/Cxcr4/Cnr1/Dmc1/Ednrb/Epor/Gli1/Hmga2/Igf1/Il11ra1/Kdr/Foxc1/Kitl/Mmp2/Nos3/Pdgfra/Plat/Rspo1/Cxcl12/Wt1/Cyp26b1/Apob/Pde5a/Abcg2/Axl/Pde3a/Nkd1	33
GO:0044070	regulation of anion transport	10/717	79/12514	0.0144099	0.0310668	Chrna3/Car2/Entpd1/Cnr1/Ntsr1/Prkg1/Cxcl12/Thbs1/Tcaf2/Gabbr1	10
GO:0006929	substrate-dependent cell migration	5/717	26/12514	0.0146683	0.0314939	Nrp2/Ntn1/Sema3a/Slit2/Snai2	5
GO:0014888	striated muscle adaptation	5/717	26/12514	0.0146683	0.0314939	Myh7/Hey2/Mef2c/Tnni1/Trpc3	5
GO:0034605	cellular response to heat	5/717	26/12514	0.0146683	0.0314939	Ano1/Cd34/St8sia1/1810011O10Rik/Arpp21	5
GO:0060441	epithelial tube branching involved in lung morphogenesis	5/717	26/12514	0.0146683	0.0314939	Bmp4/Hoxa5/Sox2/Tnc/Wnt2b	5
GO:0070206	protein trimerization	5/717	26/12514	0.0146683	0.0314939	Col6a1/Col1a1/Col1a2/Col23a1/Nell2	5
GO:1901016	regulation of potassium ion transmembrane transporter activity	5/717	26/12514	0.0146683	0.0314939	Actn2/Atp1b2/Cav1/Prkg1/Akap6	5
GO:0019216	regulation of lipid metabolic process	19/717	193/12514	0.0148872	0.0319421	Bmp2/Bmp5/Cav1/Cnr1/Dab2/Igf1/Cyr61/Irs1/Pdgfra/Pdgfrb/Prkg1/Scd1/Snai2/Tek/Twist1/Adgrf5/Apob/Abcd2/Bcl11b	19
GO:0003073	regulation of systemic arterial blood pressure	7/717	46/12514	0.0149605	0.0320554	Asic2/Chrna7/Gja5/Hsd11b2/Nos3/Ntsr1/Postn	7
GO:0031110	regulation of microtubule polymerization or depolymerization	7/717	46/12514	0.0149605	0.0320554	Cav1/Map1a/Map1b/Stmn2/Stmn3/Sgk1/Apc2	7
GO:0042307	positive regulation of protein import into nucleus	9/717	68/12514	0.0150549	0.0322358	Bmp4/Dab2/Erbb4/Gli3/Igf1/Sfrp2/Tek/Akap6/1810011O10Rik	9

## Sheet: MeDPB_CellularComponent
Supplementary table S3
Functional Enrichment Analysis on MeDPB enriched genes
Gene Ontology term: Cellular Component
ID	Description	GeneRatio	BgRatio	pvalue	qvalue	geneID	Count
GO:0031012	extracellular matrix	70/719	248/12514	2.92019e-30	1.02053e-27	Emilin1/Mmrn2/Ltbp4/Ache/Bgn/Bmp4/Runx1/Entpd1/Chl1/Col11a1/Col12a1/Col14a1/Col3a1/Col5a1/Col5a2/Col6a1/Col6a3/Col8a1/Col9a1/Col1a1/Col1a2/Hapln1/Vcan/Dcn/Sparcl1/Col26a1/Fbn1/Fbn2/Fgf9/Igf1/Cyr61/Lama2/Lama4/Lgals1/Lpl/Mmp16/Mmp2/Nid1/Nid2/Ntn1/Pcolce/Ptn/Ptprz1/Reln/Sfrp1/Adamts18/Tgfb1i1/Tgfb2/Tgfbi/Thbs1/Tnc/Adamts20/Wisp1/Wnt11/Wnt2b/Wnt5a/Adamts12/Emilin2/Ssc5d/Frem1/Egfl7/Postn/Hmcn1/Ccdc8…	70
GO:0005578	proteinaceous extracellular matrix	63/719	212/12514	1.05783e-28	1.84842e-26	Emilin1/Mmrn2/Ltbp4/Ache/Bgn/Bmp4/Runx1/Entpd1/Chl1/Col11a1/Col12a1/Col14a1/Col3a1/Col5a1/Col5a2/Col6a1/Col6a3/Col8a1/Col9a1/Col1a1/Col1a2/Hapln1/Vcan/Dcn/Sparcl1/Col26a1/Fbn1/Fbn2/Fgf9/Igf1/Cyr61/Lama2/Lama4/Lgals1/Mmp2/Nid1/Nid2/Ntn1/Ptn/Ptprz1/Reln/Sfrp1/Adamts18/Tgfb2/Tgfbi/Tnc/Adamts20/Wisp1/Wnt11/Wnt2b/Wnt5a/Adamts12/Emilin2/Frem1/Postn/Hmcn1/Ccdc80/Ndnf/Col24a1/Mfap4/Adamtsl1/Crispld2/Loxl2	63
GO:0071944	cell periphery	270/719	2579/12514	3.11907e-27	3.63344e-25	Upk3b/Ano1/Slc6a15/Synpo/Itga9/Adcy4/Magee1/Prex2/Cald1/Chrna3/Chrna5/Asic2/Ache/Lyve1/Chrna7/Actn2/Adam12/Adcyap1r1/Add2/Angpt1/Ank1/Anxa3/Boc/Apba2/Rhoc/Atp1b2/Axin2/Cspg4/Bgn/Fabp7/Bmp2/C3ar1/Cacna1g/Camk2a/Car2/Cav1/Cd34/Entpd1/Cdh11/Cdh2/Cdh5/Cdh8/Chl1/Chrm4/Coro1a/Cldn5/Cxcr4/Cnr1/Cntfr/Cntn1/Col13a1/Col6a1/Col6a3/Csf1/Dab2/Dcc/Des/Dnm1/Ecel1/S1pr1/S1pr3/Ednrb/Efna5/Efnb2/Eno3/Stom/Epha3/Ep…	270
GO:0005886	plasma membrane	262/719	2500/12514	2.65631e-26	2.32077e-24	Upk3b/Ano1/Slc6a15/Synpo/Itga9/Adcy4/Magee1/Prex2/Chrna3/Chrna5/Asic2/Ache/Lyve1/Chrna7/Actn2/Adam12/Adcyap1r1/Add2/Angpt1/Ank1/Anxa3/Boc/Apba2/Rhoc/Atp1b2/Axin2/Cspg4/Bgn/Bmp2/C3ar1/Cacna1g/Camk2a/Car2/Cav1/Cd34/Entpd1/Cdh11/Cdh2/Cdh5/Cdh8/Chl1/Chrm4/Coro1a/Cldn5/Cxcr4/Cnr1/Cntfr/Cntn1/Col13a1/Col6a1/Col6a3/Csf1/Dab2/Dcc/Des/Dnm1/Ecel1/S1pr1/S1pr3/Ednrb/Efna5/Efnb2/Eno3/Stom/Epha3/Epha4/Epor/Erb…	262
GO:0031224	intrinsic component of membrane	272/719	2756/12514	2.66036e-23	1.85945e-21	Ildr2/Upk3b/Ano1/Slc6a15/Itga9/Adcy4/Kdelr3/Unc5b/B3gnt5/Lhfp/Chrna3/Chrna5/Asic2/Ache/Lyve1/Chrna7/Adam12/Adam19/Adcyap1r1/Boc/Atp1b2/Cspg4/Bmp2/C3ar1/Cav1/Cd34/Entpd1/Cdh11/Cdh2/Cdh5/Cdh8/Chl1/Chrm4/Cldn5/Cxcr4/Cnr1/Cntfr/Cntn1/Col13a1/Csf1/Csf2rb/Dab2/Dcc/Ecel1/S1pr1/S1pr3/Ednrb/Efna5/Efnb2/Stom/Epha3/Epha4/Epor/Erbb4/Kcnn3/Colec12/Flt4/Gabra3/Gas1/Ghr/Gja5/Lrp2/Lpar1/Grid1/Grik2/Gypa/Has2/Il1…	272
GO:0016021	integral component of membrane	261/719	2692/12514	5.53386e-21	3.22323e-19	Ildr2/Upk3b/Ano1/Slc6a15/Itga9/Adcy4/Kdelr3/Unc5b/B3gnt5/Lhfp/Chrna3/Chrna5/Asic2/Lyve1/Chrna7/Adam12/Adam19/Adcyap1r1/Boc/Atp1b2/Cspg4/Bmp2/C3ar1/Cav1/Cd34/Entpd1/Cdh11/Cdh2/Cdh5/Cdh8/Chl1/Chrm4/Cldn5/Cxcr4/Cnr1/Cntfr/Col13a1/Csf1/Csf2rb/Dab2/Dcc/Ecel1/S1pr1/S1pr3/Ednrb/Efnb2/Stom/Epha3/Epha4/Epor/Erbb4/Kcnn3/Colec12/Flt4/Gabra3/Ghr/Gja5/Lrp2/Lpar1/Grid1/Grik2/Gypa/Has2/Il11ra1/Lrig1/Irs1/Itgb5/…	261
GO:0044425	membrane part	309/719	3535/12514	2.31127e-18	1.1539e-16	Ildr2/Upk3b/Ano1/Slc6a15/Synpo/Itga9/Adcy4/Kdelr3/Unc5b/Magee1/B3gnt5/Lhfp/Chrna3/Chrna5/Asic2/Ache/Lyve1/Chrna7/Adam12/Adam19/Adcyap1r1/Angpt1/Ank1/Boc/Atp1b2/Cspg4/Bmp2/C3ar1/Car2/Cav1/Cd34/Entpd1/Cdh11/Cdh2/Cdh5/Cdh8/Chl1/Chrm4/Coro1a/Cldn5/Cxcr4/Cnr1/Cntfr/Cntn1/Col13a1/Csf1/Csf2rb/Dab2/Dcc/Dnm1/Ecel1/S1pr1/S1pr3/Ednrb/Efna5/Efnb2/Stom/Epha3/Epha4/Epor/Erbb4/Kcnn3/Colec12/Flt4/Gabra3/Gap43/Ga…	309
GO:0005615	extracellular space	89/719	577/12514	3.65605e-18	1.59179e-16	Hbb-bt/Mmrn2/Ltbp4/Hba-a2/Ache/Acta2/Angpt1/Bmp2/Bmp4/Bmp5/Car2/Entpd1/Cntfr/Col12a1/Col14a1/Col3a1/Col6a3/Col1a1/Col1a2/Csf1/Vcan/Dcn/Sparcl1/Eno3/Stom/Fbn1/Fgf9/Gdf10/Ghr/Lrp2/Hba-a1/Hbb-bh1/Hbb-y/Hgf/Igf1/Igfbp3/Lgals1/Lpl/Kitl/Mmp2/Msn/Pcolce/Pcsk5/Pgf/Plat/Ppfibp2/Rspo1/Ptprz1/Reln/Cxcl12/Sfrp2/Sfrp1/Slc4a1/Slit1/Slit2/Nrg1/Tgfb2/Tgfbi/Thbd/Thbs1/Tnc/Dpysl3/Adamts20/Wnt11/Wnt2b/Wnt5a/Ina/Ntm…	89
GO:0009986	cell surface	75/719	436/12514	4.09934e-18	1.59179e-16	Ano1/Ache/Chrna7/Adcyap1r1/Boc/Rhoc/Cspg4/Bgn/Bmp2/Cav1/Cd34/Entpd1/Cdh5/Cxcr4/Vcan/S1pr1/Efna5/Epha4/Ghr/Lpar1/Gypa/Itgb5/Kdr/L1cam/Lgals1/Lpl/Cd93/Mrc2/Msn/Ncam1/Ngfr/Nid2/Ntrk2/Ntsr1/Pdgfra/Pdgfrb/Plat/Stab2/Ptn/Scn5a/Cxcl12/Sfrp1/Slc1a2/Slc2a4/Slit2/Sptb/Nrg1/Cntn2/Tek/Tgfb2/Tgfbr2/Thbd/Thbs1/Wnt5a/Adgrf5/Ntm/Cd109/Col23a1/Slitrk6/Sulf1/Itga8/Axl/Lsamp/Robo2/Amot/Negr1/Treml2/Clstn2/Scube1/An…	75
GO:0044420	extracellular matrix component	31/719	106/12514	1.70513e-14	5.95899e-13	Mmrn2/Ache/Runx1/Entpd1/Col11a1/Col12a1/Col3a1/Col5a1/Col5a2/Col8a1/Col1a1/Col1a2/Dcn/Fbn1/Fbn2/Fgf9/Lama2/Lama4/Nid1/Nid2/Ntn1/Ptn/Ptprz1/Tgfb2/Tgfbi/Tnc/Frem1/Hmcn1/Ccdc80/Mfap4/Loxl2	31
GO:0005581	collagen trimer	21/719	49/12514	5.63365e-14	1.78983e-12	Emilin1/Col11a1/Col12a1/Col13a1/Col14a1/Col3a1/Col5a1/Col5a2/Col6a1/Col6a3/Col8a1/Col9a1/Col1a1/Col1a2/Dcn/Col26a1/Colec12/Col23a1/Emilin2/Col24a1/Col25a1	21
GO:0044459	plasma membrane part	131/719	1188/12514	6.33221e-14	1.84412e-12	Ano1/Slc6a15/Synpo/Itga9/Magee1/Chrna3/Chrna5/Asic2/Ache/Chrna7/Adcyap1r1/Ank1/Boc/Atp1b2/Cspg4/Bmp2/Car2/Cav1/Cd34/Entpd1/Cdh2/Cdh5/Chrm4/Coro1a/Cxcr4/Cntfr/Dab2/Dcc/Ecel1/S1pr1/S1pr3/Efna5/Stom/Epha3/Epha4/Erbb4/Flt4/Gabra3/Gap43/Gas1/Ghr/Gja5/Gnb4/Gng12/Gng2/Gng8/Lrp2/Lpar1/Grid1/Grik2/Gypa/Has2/Irs1/Itgb5/Kdr/L1cam/Kcnh7/Ntng2/Il17rd/Msn/Ncam1/Ngfr/Nos3/Nrxn2/Nsg1/Ntrk2/Ntsr1/Pcdh10/Pdgfra/Pd…	131
GO:0031226	intrinsic component of plasma membrane	74/719	543/12514	2.06385e-12	5.54817e-11	Slc6a15/Itga9/Chrna3/Chrna5/Asic2/Chrna7/Boc/Atp1b2/Cspg4/Bmp2/Cav1/Cd34/Chrm4/Cntfr/Dab2/Ecel1/S1pr1/S1pr3/Efna5/Stom/Epha3/Epha4/Flt4/Gas1/Ghr/Gja5/Lpar1/Grid1/Grik2/Gypa/Has2/Irs1/Itgb5/Kdr/Kcnh7/Ntng2/Il17rd/Ntrk2/Ntsr1/Pcdh10/Pdgfra/Pdgfrb/Stab1/Stab2/Pth1r/Scn1a/Scn3a/Scn5a/Slc1a2/Slc2a4/Slc4a1/Abcc9/Nrg1/Cntn2/Tek/Tgfbr2/Thbd/Trpc3/Kcnq5/Slitrk6/Itga8/Tspan18/Lrrtm4/Chrm2/Ephb1/Lrrn4/Gria3…	74
GO:0030424	axon	55/719	355/12514	1.17376e-11	2.80565e-10	Dnm3/Ache/Chrna7/Ank1/Anxa3/Boc/Camk2a/Car2/Cdh8/Chrm4/Coro1a/Cldn5/Cnr1/Dcc/Dnm1/Epha4/Gap43/Grik2/Atcay/Kif5a/L1cam/Ntng2/Mme/Map1b/Ncam1/Nfib/Nefl/Nefm/Nrp2/Ntrk2/Ntsr1/Ptprz1/Reln/Scn1a/Scn3a/Sema3a/Slc1a2/Pde2a/Syt1/Syt2/Nrg1/Cntn2/Amph/Tgfb2/Tubb3/Ntm/Fez1/Robo2/Ephb1/Dixdc1/Gria3/Gabbr1/Lrrk2/Syde1/Palld	55
GO:0097458	neuron part	110/719	1001/12514	1.20423e-11	2.80565e-10	Dnm3/Synpo/Adcy4/Magee1/Cald1/Chrna3/Chrna5/Asic2/Ache/Chrna7/Adcyap1r1/Add2/Ank1/Anxa3/Boc/Apba2/Fabp7/Cacna1g/Camk2a/Car2/Entpd1/Cdh8/Chl1/Chrm4/Coro1a/Cldn5/Cxcr4/Cnr1/Crmp1/Dclk1/Dcc/Dcx/Dnm1/Epha4/Kcnn3/Gap43/Ghr/Lpar1/Grid1/Grik2/Elavl4/Igf1/Atcay/Kdr/Kif5a/Kif5c/L1cam/Lama2/Ntng2/Mme/ND1/Map1a/Map1b/Ncam1/Nfib/Nefl/Nefm/Ngfr/Nrp2/Nrxn2/Ntrk2/Ntsr1/Ptprz1/Reln/Stmn2/Stmn3/Scn1a/Scn3a/Sema3a…	110
GO:0005887	integral component of plasma membrane	69/719	512/12514	2.05039e-11	4.47848e-10	Slc6a15/Itga9/Chrna3/Chrna5/Asic2/Chrna7/Boc/Atp1b2/Cspg4/Bmp2/Cav1/Cd34/Chrm4/Cntfr/Dab2/Ecel1/S1pr3/Stom/Epha3/Epha4/Flt4/Ghr/Gja5/Lpar1/Grid1/Grik2/Gypa/Has2/Irs1/Itgb5/Kdr/Kcnh7/Il17rd/Ntrk2/Ntsr1/Pcdh10/Pdgfra/Stab1/Stab2/Pth1r/Scn1a/Scn3a/Scn5a/Slc1a2/Slc2a4/Slc4a1/Abcc9/Nrg1/Cntn2/Tek/Tgfbr2/Thbd/Trpc3/Kcnq5/Slitrk6/Itga8/Tspan18/Lrrtm4/Chrm2/Ephb1/Lrrn4/Gria3/Pcdh7/Gabbr1/Steap3/Pcdh18/Ab…	69
GO:0043005	neuron projection	91/719	816/12514	4.33411e-10	8.90974e-09	Dnm3/Synpo/Adcy4/Magee1/Cald1/Chrna3/Chrna5/Asic2/Ache/Chrna7/Adcyap1r1/Ank1/Anxa3/Boc/Cacna1g/Camk2a/Car2/Entpd1/Cdh8/Chl1/Chrm4/Coro1a/Cldn5/Cxcr4/Cnr1/Crmp1/Dcc/Dcx/Dnm1/Epha4/Kcnn3/Gap43/Lpar1/Grid1/Grik2/Elavl4/Atcay/Kdr/Kif5a/Kif5c/L1cam/Lama2/Ntng2/Mme/ND1/Map1b/Ncam1/Nfib/Nefl/Nefm/Ngfr/Nrp2/Ntrk2/Ntsr1/Ptprz1/Reln/Stmn2/Stmn3/Scn1a/Scn3a/Sema3a/Sgk1/Slc1a2/Pde2a/Syt1/Syt2/Nrg1/Cntn2/Amph…	91
GO:0005576	extracellular region	214/719	2557/12514	6.14676e-10	1.18958e-08	Upk3b/Emilin1/Hbb-bt/Ano1/Dnm3/Mmrn2/Psat1/Ltbp4/Hba-a2/Ache/Lyve1/Actn2/Acta2/Angpt1/Anxa3/Rhoc/Cspg4/Bgn/Bmp2/Bmp4/Bmp5/Car2/Runx1/Cd34/Entpd1/Cdh11/Cdh2/Cdh8/Chl1/Coro1a/Cldn5/Cxcr4/Cnn2/Cntfr/Cntn1/Col11a1/Col12a1/Col14a1/Col3a1/Col5a1/Col5a2/Col6a1/Col6a3/Col8a1/Col9a1/Col1a1/Col1a2/Crabp2/Hapln1/Csf1/Vcan/Dab2/Dcn/Des/Dnm1/Sparcl1/Eno3/Stom/Epha3/Epor/Col26a1/Colec12/Fbn1/Fbn2/Fgf9/Gdf10/Gh…	214
GO:0016020	membrane	392/719	5444/12514	6.46746e-10	1.18958e-08	Ildr2/Upk3b/Ano1/Slc6a15/Synpo/Itga9/Adcy4/Kdelr3/Unc5b/Magee1/B3gnt5/Lhfp/Prex2/Cald1/Hba-a2/Chrna3/Chrna5/Asic2/Ache/Lyve1/Chrna7/Actn2/Adam12/Adam19/Adcyap1r1/Add2/Angpt1/Alas2/Ank1/Anxa3/Boc/Apba2/Rhoc/Atp1b2/Axin2/Cspg4/Bgn/Bmp2/C3ar1/Cacna1g/Camk2a/Car2/Cav1/Cd34/Entpd1/Cdh11/Cdh2/Cdh5/Cdh8/Chl1/Chrm4/Coro1a/Cldn5/Cxcr4/Cnn2/Cnr1/Cntfr/Cntn1/Col13a1/Col6a1/Col6a3/Csf1/Csf2rb/Vcan/Cyp1b1/Dab…	392
GO:0005833	hemoglobin complex	7/719	7/12514	2.01064e-09	3.51334e-08	Hbb-bt/Hba-a2/Hba-a1/Hba-x/Hbb-b2/Hbb-bh1/Hbb-y	7
GO:0098589	membrane region	81/719	717/12514	2.41167e-09	4.0134e-08	Ano1/Synpo/Itga9/Unc5b/Magee1/Chrna3/Chrna5/Ache/Chrna7/Adcyap1r1/Angpt1/Ank1/Atp1b2/Car2/Cav1/Cd34/Entpd1/Cdh2/Chrm4/Cnr1/Cntfr/Cntn1/Dab2/Dcc/Ednrb/Stom/Epha4/Erbb4/Gabra3/Gap43/Lrp2/Grid1/Grik2/Irs1/Kdr/L1cam/Msn/Ngfr/Nos3/Nrxn2/Nsg1/Ntrk2/Ntsr1/Pdgfrb/Pth1r/Ptprz1/Ptrf/Scn5a/Slc1a2/Slc2a4/Slc4a1/Pde2a/Syt1/Nrg1/Tek/Tgfbr2/Apc2/Akap6/Sulf1/Itga8/Lrrtm4/Prickle2/Chrm2/Ehd2/Abcg2/Robo2/Ephb1/Dlc…	81
GO:0044449	contractile fiber part	25/719	111/12514	2.70642e-09	4.29919e-08	Actn2/Acta2/Ank1/Synpo2/Des/Myh7/Mef2c/Mmp2/Myom1/Neb/Pygm/Ryr1/Scn1a/Scn5a/Slc4a1/Abcc9/Tnni1/Tpm2/Ttn/Pgm5/Jph1/Jph2/Ahnak/Nexn/Myl9	25
GO:0044421	extracellular region part	198/719	2381/12514	6.46547e-09	9.82396e-08	Upk3b/Emilin1/Hbb-bt/Ano1/Dnm3/Mmrn2/Psat1/Ltbp4/Hba-a2/Ache/Lyve1/Actn2/Acta2/Angpt1/Anxa3/Rhoc/Cspg4/Bgn/Bmp2/Bmp4/Bmp5/Car2/Runx1/Cd34/Entpd1/Cdh11/Cdh2/Chl1/Coro1a/Cldn5/Cxcr4/Cnn2/Cntfr/Cntn1/Col11a1/Col12a1/Col14a1/Col3a1/Col5a1/Col5a2/Col6a1/Col6a3/Col8a1/Col9a1/Col1a1/Col1a2/Crabp2/Hapln1/Csf1/Vcan/Dab2/Dcn/Des/Dnm1/Sparcl1/Eno3/Stom/Col26a1/Colec12/Fbn1/Fbn2/Fgf9/Gdf10/Ghr/Gnb4/Gng12/Gng…	198
GO:0030017	sarcomere	23/719	100/12514	7.61889e-09	1.10942e-07	Actn2/Ank1/Synpo2/Des/Myh7/Mef2c/Mmp2/Myom1/Neb/Pygm/Ryr1/Scn1a/Scn5a/Slc4a1/Abcc9/Tnni1/Tpm2/Ttn/Pgm5/Jph1/Jph2/Nexn/Myl9	23
GO:0005604	basement membrane	21/719	85/12514	8.76063e-09	1.22464e-07	Mmrn2/Ache/Runx1/Entpd1/Col5a1/Col8a1/Fbn1/Fgf9/Lama2/Lama4/Nid1/Nid2/Ntn1/Ptn/Tgfb2/Tgfbi/Tnc/Frem1/Hmcn1/Ccdc80/Loxl2	21
GO:0036477	somatodendritic compartment	69/719	589/12514	9.37488e-09	1.26011e-07	Dnm3/Synpo/Adcy4/Magee1/Cald1/Chrna3/Chrna5/Asic2/Ache/Chrna7/Anxa3/Boc/Fabp7/Cacna1g/Camk2a/Entpd1/Chl1/Chrm4/Crmp1/Dcx/Epha4/Kcnn3/Ghr/Lpar1/Grid1/Grik2/Elavl4/Igf1/Atcay/Kdr/Kif5a/L1cam/Lama2/Mme/ND1/Map1b/Ncam1/Nefm/Ngfr/Ntrk2/Ntsr1/Ptprz1/Reln/Stmn2/Scn1a/Scn3a/Sema3a/Slc1a2/Pde2a/Nrg1/Cntn2/Tgfb2/Tubb3/Ntm/Fez1/Apob/Pde10a/Itga8/Lsamp/Fat3/Negr1/Dixdc1/Gria3/Nell2/Gabbr1/Lrrk2/Wls/Palld/Psd2	69
GO:0045202	synapse	69/719	593/12514	1.2376e-08	1.60188e-07	Dnm3/Synpo/Magee1/Cald1/Chrna3/Chrna5/Asic2/Ache/Chrna7/Add2/Ank1/Apba2/Axin2/Camk2a/Entpd1/Cdh2/Cdh8/Chrm4/Dclk1/Des/Dnm1/Sparcl1/Epha4/Erbb4/Kcnn3/Gabra3/Gap43/Lpar1/Grid1/Grik2/Atcay/L1cam/Lama2/Mme/ND2/Map1a/Map1b/Nefm/Ngfr/Nrxn2/Nsg1/Ntrk2/Ntsr1/Plat/Ptn/Ptprz1/Slc1a2/Pde2a/Syt1/Syt2/Nrg1/Cntn2/Amph/Nmnat2/Ntm/Itga8/Lrrtm4/Chrm2/Cttnbp2/Postn/Gria3/Gabbr1/Stx1b/Clstn2/Sorcs3/Lrrk2/Cap2/Syde1…	69
GO:0044456	synapse part	56/719	443/12514	1.83666e-08	2.29238e-07	Dnm3/Synpo/Magee1/Cald1/Chrna3/Chrna5/Asic2/Ache/Chrna7/Add2/Ank1/Apba2/Axin2/Camk2a/Entpd1/Cdh8/Chrm4/Dclk1/Dnm1/Epha4/Erbb4/Gabra3/Gap43/Lpar1/Grid1/Grik2/L1cam/Lama2/Mme/ND2/Map1a/Map1b/Nefm/Ngfr/Nrxn2/Nsg1/Ntrk2/Ntsr1/Ptprz1/Slc1a2/Pde2a/Syt1/Syt2/Amph/Itga8/Lrrtm4/Chrm2/Cttnbp2/Gria3/Gabbr1/Stx1b/Clstn2/Sorcs3/Lrrk2/Cap2/Syde1	56
GO:0030016	myofibril	24/719	113/12514	1.92202e-08	2.31619e-07	Actn2/Ank1/Synpo2/Des/Myh7/Mef2c/Mmp2/Myom1/Neb/Pygm/Ryr1/Scn1a/Scn5a/Slc4a1/Abcc9/Tnni1/Tpm2/Ttn/Pgm5/Jph1/Jph2/Ahnak/Nexn/Myl9	24
GO:0043292	contractile fiber	25/719	123/12514	2.48341e-08	2.89295e-07	Actn2/Acta2/Ank1/Synpo2/Des/Myh7/Mef2c/Mmp2/Myom1/Neb/Pygm/Ryr1/Scn1a/Scn5a/Slc4a1/Abcc9/Tnni1/Tpm2/Ttn/Pgm5/Jph1/Jph2/Ahnak/Nexn/Myl9	25
GO:0098590	plasma membrane region	65/719	561/12514	3.96783e-08	4.47308e-07	Ano1/Synpo/Itga9/Magee1/Chrna3/Chrna5/Ache/Chrna7/Adcyap1r1/Ank1/Atp1b2/Car2/Cav1/Cd34/Entpd1/Cdh2/Chrm4/Cntfr/Dab2/Epha4/Erbb4/Gabra3/Gap43/Lrp2/Grid1/Grik2/Irs1/L1cam/Msn/Ngfr/Nos3/Nrxn2/Nsg1/Ntrk2/Pdgfrb/Pth1r/Ptprz1/Ptrf/Scn5a/Slc1a2/Slc4a1/Pde2a/Syt1/Nrg1/Tek/Tgfbr2/Apc2/Akap6/Itga8/Lrrtm4/Prickle2/Chrm2/Ehd2/Abcg2/Robo2/Dlc1/Gria3/Gabbr1/Clstn2/Tnik/Wls/Antxr1/Syde1/Abcc3/Plvap	65
GO:0098794	postsynapse	42/719	297/12514	5.17038e-08	5.6466e-07	Dnm3/Synpo/Magee1/Cald1/Chrna3/Chrna5/Asic2/Ache/Chrna7/Add2/Ank1/Axin2/Camk2a/Entpd1/Chrm4/Dclk1/Epha4/Erbb4/Gabra3/Gap43/Lpar1/Grid1/Grik2/Lama2/ND2/Map1a/Map1b/Nefm/Ngfr/Nsg1/Ntrk2/Ntsr1/Ptprz1/Slc1a2/Itga8/Lrrtm4/Chrm2/Gria3/Gabbr1/Clstn2/Sorcs3/Cap2	42
GO:0042995	cell projection	130/719	1443/12514	6.84671e-08	7.0542e-07	Dnm3/Synpo/Adcy4/Magee1/Cald1/Chrna3/Chrna5/Asic2/Ache/Chrna7/Actn2/Adcyap1r1/Add2/Angpt1/Ank1/Anxa3/Boc/Cspg4/Fabp7/Cacna1g/Camk2a/Car2/Cav1/Entpd1/Arhgap31/Cdh2/Cdh8/Cdk6/Chl1/Chrm4/Coro1a/Cldn5/Cxcr4/Cnr1/Crmp1/Dclk1/Dcc/Dcx/Dnm1/Epha4/Kcnn3/Gap43/Gja5/Gli1/Gli2/Gli3/Lrp2/Lpar1/Grid1/Grik2/Elavl4/Irs1/Atcay/Kdr/Kif5a/Kif5c/L1cam/Lama2/Ntng2/Mme/Mpp1/Msn/ND1/Map1a/Map1b/Ncam1/Nfib/Nefl/Nefm/Ngf…	130
GO:0045121	membrane raft	36/719	236/12514	6.86297e-08	7.0542e-07	Unc5b/Chrna7/Adcyap1r1/Angpt1/Cav1/Cdh2/Cnr1/Cntn1/Dcc/Ednrb/Stom/Erbb4/Lrp2/Irs1/Kdr/L1cam/Ngfr/Nos3/Ntsr1/Ptrf/Scn5a/Slc2a4/Pde2a/Tek/Tgfbr2/Akap6/Sulf1/Ehd2/Ephb1/Dlc1/Gabbr1/Ahnak/Lrrk2/Rftn2/Plvap/Pag1	36
GO:0043025	neuronal cell body	52/719	420/12514	1.19172e-07	1.18992e-06	Cald1/Chrna3/Chrna5/Asic2/Ache/Chrna7/Anxa3/Boc/Fabp7/Cacna1g/Camk2a/Entpd1/Chrm4/Crmp1/Epha4/Kcnn3/Ghr/Lpar1/Grik2/Elavl4/Igf1/Kdr/Kif5a/L1cam/ND1/Map1b/Ncam1/Nefm/Ngfr/Ntrk2/Ntsr1/Ptprz1/Reln/Stmn2/Scn1a/Scn3a/Cntn2/Tgfb2/Tubb3/Ntm/Apob/Pde10a/Itga8/Lsamp/Negr1/Dixdc1/Gria3/Nell2/Gabbr1/Lrrk2/Palld/Psd2	52
GO:0044297	cell body	55/719	468/12514	2.91438e-07	2.82916e-06	Cald1/Chrna3/Chrna5/Asic2/Ache/Chrna7/Anxa3/Boc/Fabp7/Cacna1g/Camk2a/Entpd1/Chrm4/Crmp1/Epha4/Kcnn3/Ghr/Gnb4/Lpar1/Grik2/Elavl4/Igf1/Kdr/Kif5a/L1cam/ND1/Map1b/Ncam1/Nefm/Ngfr/Ntrk2/Ntsr1/Ptprz1/Reln/Stmn2/Scn1a/Scn3a/Nrg1/Cntn2/Tgfb2/Tubb3/Dpysl3/Ntm/Apob/Pde10a/Itga8/Lsamp/Negr1/Dixdc1/Gria3/Nell2/Gabbr1/Lrrk2/Palld/Psd2	55
GO:0043235	receptor complex	29/719	180/12514	4.03768e-07	3.81368e-06	Itga9/Chrna3/Chrna5/Chrna7/Adcyap1r1/Bmp2/Cntfr/Dab2/Erbb4/Flt4/Ghr/Lrp2/Grid1/Grik2/Irs1/Itgb5/Npr1/Ntrk2/Pth1r/Ptprb/Tgfbr2/Itga8/Lrrtm4/Gria3/Gabbr1/Apbb1ip/Tril/Slitrk5/Cacng7	29
GO:0031674	I band	17/719	79/12514	1.86628e-06	1.71636e-05	Actn2/Ank1/Synpo2/Des/Myh7/Neb/Pygm/Ryr1/Scn1a/Scn5a/Slc4a1/Ttn/Pgm5/Jph1/Jph2/Nexn/Myl9	17
GO:0030054	cell junction	84/719	880/12514	2.14494e-06	1.92205e-05	Synpo/Chrna3/Chrna5/Ache/Chrna7/Actn2/Adcyap1r1/Synpo2/Cspg4/Fabp7/Camk2a/Cav1/Arhgap31/Cdh2/Cdh5/Chrm4/Coro1a/Cldn5/Cxcr4/Cnn2/Col13a1/Dab2/Des/Efnb2/Epha4/Myh7/Gabra3/Gap43/Gja5/Grid1/Grik2/Hoxc5/Itgb5/Atcay/Kdr/L1cam/Mme/Mrc2/Msn/Map1b/Ncam1/Nfia/Pdgfrb/Tmem47/Scn1a/Scn5a/Tns2/Syt1/Syt2/Tek/Amph/Tgfb1i1/Tnc/Tns1/Vav1/Scarf2/Pgm5/Ntm/Akap6/9430020K01Rik/Itga8/Lrrtm4/Chrm2/Lsamp/Amot/Negr1/Dixdc…	84
GO:0097060	synaptic membrane	27/719	175/12514	2.39382e-06	2.09145e-05	Synpo/Magee1/Chrna3/Chrna5/Ache/Chrna7/Ank1/Entpd1/Chrm4/Epha4/Gabra3/Grid1/Grik2/L1cam/Nrxn2/Nsg1/Ntrk2/Ptprz1/Slc1a2/Pde2a/Syt1/Lrrtm4/Chrm2/Gria3/Gabbr1/Clstn2/Syde1	27
GO:0005583	fibrillar collagen trimer	6/719	9/12514	2.54984e-06	2.12167e-05	Col11a1/Col3a1/Col5a1/Col5a2/Col1a1/Col1a2	6
GO:0098643	banded collagen fibril	6/719	9/12514	2.54984e-06	2.12167e-05	Col11a1/Col3a1/Col5a1/Col5a2/Col1a1/Col1a2	6
GO:0030018	Z disc	16/719	74/12514	3.49822e-06	2.8431e-05	Actn2/Ank1/Synpo2/Des/Myh7/Neb/Pygm/Scn1a/Scn5a/Slc4a1/Ttn/Pgm5/Jph1/Jph2/Nexn/Myl9	16
GO:0042383	sarcolemma	19/719	101/12514	3.98785e-06	3.16738e-05	Ank1/Bgn/Cdh2/Chrm4/Col6a1/Col6a3/Des/Lama2/Msn/Nos3/Ryr1/Scn1a/Scn5a/Slc2a4/Abcc9/Pgm5/Akap6/Ahnak/Flnc	19
GO:0098644	complex of collagen trimers	7/719	14/12514	4.82969e-06	3.75078e-05	Col11a1/Col3a1/Col5a1/Col5a2/Col1a1/Col1a2/Dcn	7
GO:0009897	external side of plasma membrane	21/719	123/12514	6.28694e-06	4.77635e-05	Ano1/Chrna7/Cd34/Cdh5/Cxcr4/S1pr1/Efna5/Gypa/Kdr/L1cam/Ncam1/Ngfr/Pdgfra/Stab2/Cxcl12/Slc2a4/Nrg1/Tgfbr2/Thbs1/Amot/Scube1	21
GO:0031225	anchored component of membrane	14/719	61/12514	6.79744e-06	5.05431e-05	Ache/Cntfr/Cntn1/Efna5/Gas1/Lpl/Ntng2/Ncam1/Cntn2/Ntm/Cd109/Lsamp/Negr1/Lypd1	14
GO:0014069	postsynaptic density	25/719	166/12514	8.70579e-06	6.33842e-05	Dnm3/Cald1/Chrna3/Chrna7/Add2/Axin2/Camk2a/Entpd1/Chrm4/Dclk1/Epha4/Erbb4/Gap43/Grik2/ND2/Map1a/Map1b/Nefm/Ngfr/Ntrk2/Itga8/Gria3/Clstn2/Sorcs3/Cap2	25
GO:0030425	dendrite	45/719	398/12514	9.92526e-06	7.07881e-05	Dnm3/Synpo/Adcy4/Magee1/Cald1/Chrna3/Chrna5/Asic2/Ache/Chrna7/Anxa3/Cacna1g/Camk2a/Chl1/Crmp1/Dcx/Epha4/Lpar1/Grid1/Grik2/Elavl4/Atcay/L1cam/Lama2/Mme/ND1/Map1b/Ntrk2/Ntsr1/Ptprz1/Reln/Sema3a/Slc1a2/Pde2a/Nrg1/Tubb3/Fez1/Fat3/Negr1/Gria3/Nell2/Gabbr1/Lrrk2/Wls/Psd2	45
GO:0033267	axon part	26/719	182/12514	1.52212e-05	0.00010568	Chrna7/Ank1/Boc/Cdh8/Chrm4/Cldn5/Dnm1/Epha4/Grik2/L1cam/Map1b/Ntrk2/Ntsr1/Scn1a/Slc1a2/Syt1/Syt2/Nrg1/Cntn2/Amph/Robo2/Dixdc1/Gria3/Gabbr1/Lrrk2/Palld	26
GO:0098797	plasma membrane protein complex	34/719	272/12514	1.54223e-05	0.00010568	Itga9/Magee1/Chrna3/Chrna5/Chrna7/Atp1b2/Bmp2/Cdh2/Cntfr/Dab2/Gja5/Gnb4/Gng12/Gng2/Gng8/Grid1/Grik2/Irs1/Itgb5/Scn1a/Scn3a/Scn5a/Abcc9/Cntn2/Pgm5/Kcnq5/Apc2/Itga8/Lrrtm4/Gria3/Gabbr1/Apbb1ip/Cacna2d2/Cacng7	34
GO:0098802	plasma membrane receptor complex	17/719	96/12514	2.90744e-05	0.000195399	Itga9/Chrna3/Chrna5/Chrna7/Bmp2/Cntfr/Dab2/Grid1/Grik2/Irs1/Itgb5/Itga8/Lrrtm4/Gria3/Gabbr1/Apbb1ip/Cacng7	17
GO:0032589	neuron projection membrane	9/719	33/12514	7.18116e-05	0.000473515	Chrna7/Ank1/Ngfr/Slc1a2/Nrg1/Itga8/Robo2/Gabbr1/Wls	9
GO:0005575	cellular_component	719/719	12357/12514	8.69461e-05	0.000562692	Cep85l/Ildr2/Nhsl2/Upk3b/Emilin1/Hbb-bt/Ano1/Slc6a15/Hoxb2/Dnm3/Synpo/Itga9/Adcy4/Mmrn2/Kdelr3/Psat1/Unc5b/Magee1/Ltbp4/B3gnt5/Lhfp/Mybpc1/Prex2/Lmo1/Cald1/Hba-a2/Chrna3/Chrna5/Foxp2/Asic2/Ache/Lyve1/Chrna7/Actn2/Acta2/Adam12/Adam19/Adcyap1r1/Add2/Angpt1/Alas2/Ank1/Anxa3/Boc/Apba2/Speg/Nr2f2/Synpo2/Mmp28/Rhoc/Atp1b2/Axin2/Bcat1/Cspg4/Bgn/Fabp7/Prdm1/Bmp2/Bmp4/Bmp5/Bnc1/Smyd1/C3ar1/Cacna1g/Camk2a/…	719
GO:0098552	side of membrane	30/719	249/12514	9.57391e-05	0.000608333	Ano1/Chrna7/Cd34/Cdh5/Cxcr4/S1pr1/Efna5/Gnb4/Gng12/Gng2/Gng8/Gypa/Kdr/L1cam/Msn/Ncam1/Ngfr/Ntsr1/Pdgfra/Stab2/Ryr1/Cxcl12/Slc2a4/Nrg1/Tgfbr2/Thbs1/Pgm5/Amot/Scube1/Lrrk2	30
GO:0042734	presynaptic membrane	9/719	35/12514	0.000118543	0.000733873	Ache/Chrna7/Grik2/L1cam/Nrxn2/Slc1a2/Pde2a/Syt1/Gabbr1	9
GO:0044463	cell projection part	65/719	711/12514	0.000119697	0.000733873	Dnm3/Synpo/Cald1/Asic2/Chrna7/Add2/Ank1/Boc/Camk2a/Cdh8/Chrm4/Cldn5/Cxcr4/Cnr1/Dclk1/Dcc/Dnm1/Epha4/Gap43/Gli2/Lrp2/Lpar1/Grik2/Elavl4/Irs1/Kif5a/Kif5c/L1cam/Lama2/Mme/Msn/Map1a/Map1b/Ncam1/Nefl/Nefm/Ngfr/Ntrk2/Ntsr1/Pth1r/Ptprz1/Stmn2/Scn1a/Slc1a2/Syt1/Syt2/Nrg1/Cntn2/Amph/Dpysl3/Apc2/Itga8/Robo2/Ephb1/Dixdc1/Dlc1/Gria3/Gabbr1/Clstn2/Sorcs3/Lrrk2/Cap2/Wls/Antxr1/Palld	65
GO:0045211	postsynaptic membrane	20/719	139/12514	0.000129552	0.000780606	Synpo/Magee1/Chrna3/Chrna5/Ache/Chrna7/Ank1/Chrm4/Epha4/Gabra3/Grid1/Grik2/Nsg1/Ntrk2/Ptprz1/Lrrtm4/Chrm2/Gria3/Gabbr1/Clstn2	20
GO:0043204	perikaryon	13/719	71/12514	0.000175358	0.00103869	Epha4/Grik2/Map1b/Nefm/Ngfr/Ntrk2/Ntsr1/Reln/Pde10a/Itga8/Gria3/Nell2/Lrrk2	13
GO:0097481	neuronal postsynaptic density	12/719	62/12514	0.000179123	0.00104331	Add2/Camk2a/Dclk1/Gap43/Map1a/Map1b/Nefm/Ngfr/Ntrk2/Clstn2/Sorcs3/Cap2	12
GO:0005865	striated muscle thin filament	5/719	11/12514	0.000213333	0.0012222	Actn2/Neb/Tnni1/Tpm2/Ttn	5
GO:0030673	axolemma	6/719	17/12514	0.00025233	0.0014223	Chrna7/Ank1/Slc1a2/Nrg1/Robo2/Gabbr1	6
GO:0044304	main axon	11/719	56/12514	0.000288875	0.00160245	Chrna7/Ank1/Cldn5/Dnm1/Map1b/Scn1a/Slc1a2/Nrg1/Cntn2/Robo2/Gabbr1	11
GO:0044853	plasma membrane raft	13/719	78/12514	0.000459416	0.00250865	Adcyap1r1/Cav1/Cdh2/Erbb4/Irs1/Nos3/Ptrf/Scn5a/Tgfbr2/Akap6/Ehd2/Dlc1/Plvap	13
GO:0031256	leading edge membrane	14/719	89/12514	0.000518132	0.00278575	Chrna7/Ank1/Ngfr/Ptprz1/Slc1a2/Nrg1/Amph/Apc2/Itga8/Robo2/Dlc1/Gabbr1/Wls/Antxr1	14
GO:0036379	myofilament	5/719	13/12514	0.000539585	0.00285713	Actn2/Neb/Tnni1/Tpm2/Ttn	5
GO:0005901	caveola	12/719	71/12514	0.000661006	0.00344782	Adcyap1r1/Cav1/Erbb4/Irs1/Nos3/Ptrf/Scn5a/Tgfbr2/Akap6/Ehd2/Dlc1/Plvap	12
GO:0015629	actin cytoskeleton	34/719	332/12514	0.000756911	0.00389001	Synpo/Cald1/Actn2/Acta2/Add2/Synpo2/Cdh2/Coro1a/Cnn2/Myh7/Gng12/Myom1/Neb/Spta1/Sptb/Pknox2/Mylk3/Tek/Tnni1/Tpm2/Ttn/Dpysl3/Pgm5/Coro2b/Apc2/Apob/Amot/Cttnbp2/Mtap7d3/Dlc1/Ahnak/Flnc/Palld/Myl9	34
GO:1902495	transmembrane transporter complex	20/719	161/12514	0.000916228	0.00464055	Ano1/Chrna3/Chrna5/Chrna7/Atp1b2/Gabra3/Grid1/Grik2/CYTB/Scn1a/Scn3a/Scn5a/Abcc9/Cntn2/Kcnq5/Akap6/Lrrtm4/Gria3/Cacna2d2/Cacng7	20
GO:1990351	transporter complex	20/719	165/12514	0.00124501	0.0062157	Ano1/Chrna3/Chrna5/Chrna7/Atp1b2/Gabra3/Grid1/Grik2/CYTB/Scn1a/Scn3a/Scn5a/Abcc9/Cntn2/Kcnq5/Akap6/Lrrtm4/Gria3/Cacna2d2/Cacng7	20
GO:0034702	ion channel complex	18/719	145/12514	0.00163238	0.00803486	Ano1/Chrna3/Chrna5/Chrna7/Gabra3/Grid1/Grik2/Scn1a/Scn3a/Scn5a/Abcc9/Cntn2/Kcnq5/Akap6/Lrrtm4/Gria3/Cacna2d2/Cacng7	18
GO:0030315	T-tubule	8/719	40/12514	0.00170394	0.0082706	Cdh2/Msn/Ryr1/Scn1a/Scn5a/Slc2a4/Abcc9/Akap6	8
GO:0043197	dendritic spine	14/719	101/12514	0.00184476	0.00883142	Dnm3/Synpo/Cald1/Asic2/Chrna7/Epha4/Lpar1/Lama2/Ntrk2/Ntsr1/Ptprz1/Slc1a2/Gria3/Gabbr1	14
GO:0030426	growth cone	16/719	125/12514	0.00211073	0.00996816	Chrna7/Boc/Cxcr4/Cnr1/Dcc/Epha4/Elavl4/L1cam/Map1b/Ncam1/Nefl/Ntrk2/Ptprz1/Stmn2/Dpysl3/Palld	16
GO:0005605	basal lamina	5/719	17/12514	0.00214064	0.00997464	Ache/Entpd1/Lama2/Lama4/Nid1	5
GO:0030863	cortical cytoskeleton	11/719	72/12514	0.00254487	0.011693	Cald1/Actn2/Ank1/Cdh2/Coro1a/Mpp1/Slc4a1/Spta1/Sptb/Dlc1/Gypc	11
GO:0005614	interstitial matrix	4/719	11/12514	0.00257633	0.011693	Col14a1/Igf1/Tnc/Ccdc80	4
GO:0030427	site of polarized growth	16/719	128/12514	0.00269548	0.0120769	Chrna7/Boc/Cxcr4/Cnr1/Dcc/Epha4/Elavl4/L1cam/Map1b/Ncam1/Nefl/Ntrk2/Ptprz1/Stmn2/Dpysl3/Palld	16
GO:0044309	neuron spine	14/719	106/12514	0.00291988	0.0129167	Dnm3/Synpo/Cald1/Asic2/Chrna7/Epha4/Lpar1/Lama2/Ntrk2/Ntsr1/Ptprz1/Slc1a2/Gria3/Gabbr1	14
GO:0005883	neurofilament	3/719	6/12514	0.00331384	0.0141786	Nefl/Nefm/Ina	3
GO:0008074	guanylate cyclase complex, soluble	3/719	6/12514	0.00331384	0.0141786	Npr1/Gucy1b3/Gucy1a3	3
GO:0001725	stress fiber	9/719	54/12514	0.00336249	0.0141786	Synpo/Cnn2/Myh7/Tek/Pgm5/Amot/Dlc1/Palld/Myl9	9
GO:0098805	whole membrane	88/719	1155/12514	0.00336743	0.0141786	Ano1/Synpo/Itga9/Unc5b/Magee1/Chrna3/Chrna5/Ache/Chrna7/Adcyap1r1/Angpt1/Ank1/Anxa3/Atp1b2/Car2/Cav1/Cd34/Entpd1/Cdh2/Chrm4/Cnr1/Cntfr/Cntn1/Col6a1/Dab2/Dcc/Ednrb/Stom/Epha4/Erbb4/Gabra3/Gap43/Gnb4/Lrp2/Grid1/Grik2/Irs1/Kdr/L1cam/Msn/Ngfr/Nos3/Nrxn2/Nsg1/Ntrk2/Ntsr1/Pdgfrb/Pth1r/Ptprz1/Ptrf/Scn5a/Slc1a2/Slc2a4/Slc4a1/Pde2a/Syt1/Nrg1/Tek/Tgfbr2/Apc2/Akap6/Sulf1/Itga8/Lrrtm4/Prickle2/Chrm2/Ehd2/Abc…	88
GO:0031594	neuromuscular junction	8/719	46/12514	0.00426838	0.0177582	Ache/Des/Epha4/Kcnn3/Nefm/Ptn/Nrg1/Postn	8
GO:0032432	actin filament bundle	9/719	58/12514	0.00549123	0.0225634	Synpo/Cnn2/Myh7/Tek/Pgm5/Amot/Dlc1/Palld/Myl9	9
GO:0005892	acetylcholine-gated channel complex	3/719	7/12514	0.00555251	0.0225634	Chrna3/Chrna5/Chrna7	3
GO:0001518	voltage-gated sodium channel complex	3/719	8/12514	0.00850723	0.0339026	Scn1a/Scn3a/Scn5a	3
GO:0042641	actomyosin	9/719	62/12514	0.00853692	0.0339026	Synpo/Cnn2/Myh7/Tek/Pgm5/Amot/Dlc1/Palld/Myl9	9
GO:0016528	sarcoplasm	8/719	52/12514	0.00910338	0.035746	Ank1/Pygm/Ryr1/Thbs1/Akap6/Jph1/Jph2/Flnc	8
GO:0044306	neuron projection terminus	14/719	121/12514	0.00950603	0.0369123	Cdh8/Chrm4/Epha4/Grik2/L1cam/Mme/Ntrk2/Ntsr1/Syt1/Syt2/Amph/Dixdc1/Gria3/Lrrk2	14

## Sheet: MeDPB_MolecularFunction
Supplementary table S3
Functional Enrichment Analysis on MeDPB enriched genes
Gene Ontology term: Molecular Function
ID	Description	GeneRatio	BgRatio	pvalue	qvalue	geneID	Count
GO:0004872	receptor activity	78/699	454/12514	1.63875e-19	1.27635e-16	Unc5b/Chrna3/Chrna5/Lyve1/Chrna7/Adcyap1r1/Nr2f2/C3ar1/Chrm4/Cxcr4/Cnr1/Cntfr/Csf2rb/Dab2/Dcc/S1pr1/S1pr3/Ednrb/Epha3/Epha4/Epor/Nr2f1/Erbb4/Colec12/Flt4/Gabra3/Ghr/Lrp2/Lpar1/Grid1/Grik2/Il11ra1/Itgb5/Kdr/Lef1/Il17rd/Ngfr/Npr1/Npr3/Nrp2/Ntrk2/Ntsr1/Pdgfra/Pdgfrb/Stab1/Stab2/Pth1r/Tns2/Abcc9/Ptchd1/Tek/Tgfbr2/Thbd/Tie1/Rarb/Unc5c/Scarf2/Adgrf5/Aplnr/Plxna4/Chrm2/Axl/Robo2/Ssc5d/Ephb1/Amot/Adgrl3/…	78
GO:0004888	transmembrane signaling receptor activity	63/699	317/12514	3.48664e-19	1.27635e-16	Unc5b/Chrna3/Chrna5/Lyve1/Chrna7/Adcyap1r1/C3ar1/Chrm4/Cxcr4/Cnr1/Cntfr/Csf2rb/Dcc/S1pr1/S1pr3/Ednrb/Epha3/Epha4/Epor/Erbb4/Flt4/Gabra3/Ghr/Lrp2/Lpar1/Grid1/Grik2/Il11ra1/Kdr/Il17rd/Ngfr/Npr3/Nrp2/Ntrk2/Ntsr1/Pdgfra/Pdgfrb/Pth1r/Tns2/Abcc9/Ptchd1/Tek/Tgfbr2/Thbd/Tie1/Unc5c/Adgrf5/Aplnr/Plxna4/Chrm2/Axl/Robo2/Ephb1/Adgrl3/Gria3/Gabbr1/Calcrl/Gpr17/Antxr1/Lpar4/Adgra3/Gpr45/Fzd10	63
GO:0038023	signaling receptor activity	69/699	374/12514	4.55268e-19	1.27635e-16	Unc5b/Chrna3/Chrna5/Lyve1/Chrna7/Adcyap1r1/Nr2f2/C3ar1/Chrm4/Cxcr4/Cnr1/Cntfr/Csf2rb/Dcc/S1pr1/S1pr3/Ednrb/Epha3/Epha4/Epor/Nr2f1/Erbb4/Colec12/Flt4/Gabra3/Ghr/Lrp2/Lpar1/Grid1/Grik2/Il11ra1/Kdr/Lef1/Il17rd/Ngfr/Npr1/Npr3/Nrp2/Ntrk2/Ntsr1/Pdgfra/Pdgfrb/Pth1r/Tns2/Abcc9/Ptchd1/Tek/Tgfbr2/Thbd/Tie1/Rarb/Unc5c/Adgrf5/Aplnr/Plxna4/Chrm2/Axl/Robo2/Ephb1/Adgrl3/Gria3/Gabbr1/Calcrl/Gpr17/Antxr1/Lpar4/Ad…	69
GO:0060089	molecular transducer activity	93/699	626/12514	1.12796e-18	2.37168e-16	Unc5b/Chrna3/Chrna5/Dok4/Lyve1/Chrna7/Adcyap1r1/Nr2f2/Rhoc/Cspg4/C3ar1/Chrm4/Cxcr4/Cnr1/Cntfr/Csf2rb/Dab2/Dcc/S1pr1/S1pr3/Ednrb/Epha3/Epha4/Epor/Nr2f1/Erbb4/Colec12/Flt4/Gabra3/Ghr/Gnb4/Gng12/Gng2/Gng8/Lrp2/Lpar1/Grid1/Grik2/Il11ra1/Irs1/Itgb5/Kdr/Lef1/Lgals1/Lsp1/Il17rd/Ngfr/Npr1/Npr3/Nrp2/Ntrk2/Ntsr1/Pdgfra/Pdgfrb/Plcb2/Mapk11/Stab1/Stab2/Pth1r/Tns2/Abcc9/Ptchd1/Tek/Tgfb2/Tgfbr2/Thbd/Tie1/Rarb/…	93
GO:0004871	signal transducer activity	84/699	546/12514	7.35205e-18	1.23669e-15	Unc5b/Chrna3/Chrna5/Dok4/Lyve1/Chrna7/Adcyap1r1/Nr2f2/Rhoc/Cspg4/C3ar1/Chrm4/Cxcr4/Cnr1/Cntfr/Csf2rb/Dcc/S1pr1/S1pr3/Ednrb/Epha3/Epha4/Epor/Nr2f1/Erbb4/Colec12/Flt4/Gabra3/Ghr/Gnb4/Gng12/Gng2/Gng8/Lrp2/Lpar1/Grid1/Grik2/Il11ra1/Irs1/Kdr/Lef1/Lgals1/Lsp1/Il17rd/Ngfr/Npr1/Npr3/Nrp2/Ntrk2/Ntsr1/Pdgfra/Pdgfrb/Plcb2/Mapk11/Pth1r/Tns2/Abcc9/Ptchd1/Tek/Tgfb2/Tgfbr2/Thbd/Tie1/Rarb/Unc5c/Adgrf5/Aplnr/Tiam…	84
GO:0005539	glycosaminoglycan binding	34/699	108/12514	3.0784e-17	4.31516e-15	Lyve1/Bgn/Bmp4/Col13a1/Col5a1/Hapln1/Vcan/Dcn/Fgf9/Cyr61/Lpl/Ncam1/Nrp2/Pcolce/Stab1/Stab2/Rspo1/Ptn/Sfrp1/Slit2/Tgfbr2/Thbs1/Dpysl3/Wisp1/Col23a1/Apob/Grem2/Postn/Nell2/Ccdc80/Ndnf/Rspo3/Col25a1/Crispld2	34
GO:0005515	protein binding	417/699	5628/12514	7.78839e-16	9.35778e-14	Emilin1/Hbb-bt/Ano1/Dnm3/Synpo/Itga9/Adcy4/Unc5b/Magee1/Ltbp4/Lmo1/Cald1/Hba-a2/Chrna3/Chrna5/Foxp2/Asic2/Ache/Dok4/Chrna7/Actn2/Acta2/Adam12/Adam19/Adcyap1r1/Add2/Angpt1/Ank1/Anxa3/Boc/Apba2/Nr2f2/Synpo2/Rhoc/Atp1b2/Axin2/Bcat1/Cspg4/Prdm1/Bmp2/Bmp4/Bmp5/Bnc1/Smyd1/C3ar1/Cacna1g/Camk2a/Cav1/Runx2/Runx1/Runx1t1/Cd34/Entpd1/Arhgap31/Cdh2/Cdh5/Cdk6/Chl1/Coro1a/Cldn5/Cxcr4/Cnn2/Cntfr/Cntn1/Col3a1/Co…	417
GO:0005488	binding	559/699	8514/12514	3.10264e-13	3.15633e-11	Emilin1/Hbb-bt/Ano1/Hoxb2/Dnm3/Synpo/Itga9/Adcy4/Kdelr3/Unc5b/Magee1/Ltbp4/Lmo1/Cald1/Hba-a2/Chrna3/Chrna5/Foxp2/Asic2/Ache/Dok4/Lyve1/Chrna7/Actn2/Acta2/Adam12/Adam19/Adcyap1r1/Add2/Angpt1/Alas2/Ank1/Anxa3/Boc/Apba2/Speg/Nr2f2/Synpo2/Rhoc/Atp1b2/Axin2/Bcat1/Cspg4/Bgn/Fabp7/Prdm1/Bmp2/Bmp4/Bmp5/Bnc1/Smyd1/C3ar1/Cacna1g/Camk2a/Car2/Cav1/Runx2/Runx1/Runx1t1/Cd34/Entpd1/Arhgap31/Cdh11/Cdh2/Cdh5/Cdh8…	559
GO:0043565	sequence-specific DNA binding	86/699	678/12514	3.37755e-13	3.15633e-11	Hoxb2/Foxp2/Nr2f2/Prdm1/Runx2/Runx1/Ebf1/Ebf3/Elk3/Emx2/Epas1/Nr2f1/Erg/Bcl11a/Foxc2/Fli1/Gata2/Gata3/Gli1/Gli2/Gli3/Hand2/Hey2/Hic1/Hlx/Hmga2/Hoxa2/Hoxa3/Hoxa5/Hoxa6/Hoxa7/Hoxb3/Hoxb4/Hoxb5/Hoxb6/Hoxb7/Hoxb8/Hoxb9/Hoxc4/Hoxc5/Hoxc6/Hoxd3/Hoxd4/Hoxd8/Lef1/Lhx6/Lhx9/Lmo2/Lyl1/Maf/Mef2c/Meox1/Meox2/Foxc1/Meis2/Meis3/Msx1/Nfia/Nfib/Nkx2-5/Pitx2/Prrx1/Pou2f2/Prrx2/Snai2/Sox2/Pknox2/Tal1/Tbx2/Tbx3/Zeb…	86
GO:0008201	heparin binding	25/699	83/12514	1.55348e-12	1.30655e-10	Bmp4/Col13a1/Col5a1/Fgf9/Cyr61/Lpl/Ncam1/Nrp2/Pcolce/Rspo1/Ptn/Sfrp1/Slit2/Thbs1/Wisp1/Col23a1/Apob/Grem2/Postn/Nell2/Ccdc80/Ndnf/Rspo3/Col25a1/Crispld2	25
GO:0001228	transcriptional activator activity, RNA polymerase II transcription regulatory region sequence-specific binding	43/699	232/12514	2.30622e-12	1.76332e-10	Runx2/Runx1/Ebf1/Ebf3/Elk3/Epas1/Foxc2/Fli1/Gata2/Gata3/Gli2/Hand2/Hmga2/Hoxa5/Hoxa7/Hoxb5/Hoxd8/Lef1/Lmo2/Maf/Mef2c/Meox1/Meox2/Meis2/Meis3/Msx1/Nfia/Nfib/Nkx2-5/Pitx2/Pou2f2/Sox2/Tcf21/Tfap2a/Tfap2b/Myocd/Tlx1/Twist1/Wt1/Plagl1/Heyl/Bcl11b/Csrnp3	43
GO:0000981	RNA polymerase II transcription factor activity, sequence-specific DNA binding	63/699	444/12514	5.27238e-12	3.69529e-10	Foxp2/Nr2f2/Prdm1/Runx2/Runx1/Ebf1/Ebf3/Elk3/Epas1/Nr2f1/Erg/Bcl11a/Foxc2/Fli1/Gata2/Gata3/Gli1/Gli2/Hand2/Hey2/Hmga2/Hoxa2/Hoxa5/Hoxa7/Hoxb5/Hoxd8/Lef1/Lmo2/Lyl1/Maf/Mef2c/Meox1/Meox2/Foxc1/Meis2/Meis3/Msx1/Nfia/Nfib/Nkx2-5/Pitx2/Pou2f2/Snai2/Sox2/Tal1/Tbx2/Tbx3/Tcf21/Zeb1/Tfap2a/Tfap2b/Myocd/Rarb/Tle4/Tlx1/Twist1/Wt1/Plagl1/Ets1/Zfp536/Heyl/Bcl11b/Csrnp3	63
GO:0000982	transcription factor activity, RNA polymerase II core promoter proximal region sequence-specific binding	44/699	255/12514	1.5856e-11	1.02583e-09	Foxp2/Prdm1/Runx2/Ebf1/Ebf3/Elk3/Epas1/Bcl11a/Foxc2/Fli1/Gata2/Gata3/Gli2/Hand2/Hmga2/Hoxa2/Hoxa5/Hoxa7/Lef1/Mef2c/Meox1/Meox2/Meis2/Meis3/Msx1/Nfia/Nfib/Nkx2-5/Pitx2/Pou2f2/Snai2/Sox2/Tbx2/Tbx3/Tcf21/Tfap2a/Tfap2b/Myocd/Tlx1/Twist1/Wt1/Zfp536/Heyl/Bcl11b	44
GO:0001077	transcriptional activator activity, RNA polymerase II core promoter proximal region sequence-specific binding	35/699	172/12514	1.74082e-11	1.0458e-09	Runx2/Ebf1/Ebf3/Elk3/Epas1/Foxc2/Fli1/Gata2/Gata3/Gli2/Hand2/Hmga2/Hoxa5/Hoxa7/Lef1/Mef2c/Meox1/Meox2/Meis2/Meis3/Nfia/Nfib/Nkx2-5/Pitx2/Pou2f2/Sox2/Tcf21/Tfap2a/Tfap2b/Myocd/Tlx1/Twist1/Wt1/Heyl/Bcl11b	35
GO:0019838	growth factor binding	25/699	93/12514	2.53496e-11	1.42136e-09	Ltbp4/Col3a1/Col5a1/Col6a1/Col1a1/Col1a2/Flt4/Ghr/Cyr61/Igfbp3/Il11ra1/Kdr/Ngfr/Ntrk2/Pdgfra/Pdgfrb/Ptn/Ptprz1/Scn5a/Tek/Tgfbr2/Thbs1/Wisp1/Cd109/Crim1	25
GO:0001071	nucleic acid binding transcription factor activity	86/699	747/12514	6.5675e-11	3.24918e-09	Hoxb2/Foxp2/Nr2f2/Prdm1/Runx2/Runx1/Runx1t1/Twist2/Ebf1/Ebf3/Elk3/Epas1/Nr2f1/Erg/Bcl11a/Foxc2/Fli1/Gata2/Gata3/Gli1/Gli2/Gli3/Hand2/Hey2/Hic1/Hmga2/Hoxa2/Hoxa3/Hoxa5/Hoxa6/Hoxa7/Hoxb3/Hoxb4/Hoxb5/Hoxb6/Hoxb7/Hoxb8/Hoxc4/Hoxc5/Hoxc6/Hoxd3/Hoxd4/Hoxd8/Aff3/Lef1/Lhx6/Lmo2/Lyl1/Maf/Mef2c/Meox1/Meox2/Foxc1/Meis2/Meis3/Msx1/Nfia/Nfib/Nkx2-5/Mycn/Pitx2/Pou2f2/Snai2/Sox2/Tal1/Tbx2/Tbx3/Tcf21/Zeb1/Tfap2a…	86
GO:0003700	transcription factor activity, sequence-specific DNA binding	86/699	747/12514	6.5675e-11	3.24918e-09	Hoxb2/Foxp2/Nr2f2/Prdm1/Runx2/Runx1/Runx1t1/Twist2/Ebf1/Ebf3/Elk3/Epas1/Nr2f1/Erg/Bcl11a/Foxc2/Fli1/Gata2/Gata3/Gli1/Gli2/Gli3/Hand2/Hey2/Hic1/Hmga2/Hoxa2/Hoxa3/Hoxa5/Hoxa6/Hoxa7/Hoxb3/Hoxb4/Hoxb5/Hoxb6/Hoxb7/Hoxb8/Hoxc4/Hoxc5/Hoxc6/Hoxd3/Hoxd4/Hoxd8/Aff3/Lef1/Lhx6/Lmo2/Lyl1/Maf/Mef2c/Meox1/Meox2/Foxc1/Meis2/Meis3/Msx1/Nfia/Nfib/Nkx2-5/Mycn/Pitx2/Pou2f2/Snai2/Sox2/Tal1/Tbx2/Tbx3/Tcf21/Zeb1/Tfap2a…	86
GO:0003674	molecular_function	699/699	12155/12514	8.01485e-10	3.74495e-08	Cep85l/Nhsl2/Emilin1/Hbb-bt/Ano1/Slc6a15/Hoxb2/Dnm3/Synpo/Itga9/Adcy4/Kdelr3/Psat1/Unc5b/Magee1/Ltbp4/B3gnt5/Lhfp/Mybpc1/Prex2/Lmo1/Cald1/Hba-a2/Chrna3/Chrna5/Foxp2/Asic2/Ache/Dok4/Lyve1/Chrna7/Actn2/Acta2/Adam12/Adam19/Adcyap1r1/Add2/Angpt1/Alas2/Ank1/Anxa3/Boc/Apba2/Speg/Nr2f2/Synpo2/Mmp28/Rhoc/Atp1b2/Axin2/Bcat1/Cspg4/Bgn/Fabp7/Prdm1/Bmp2/Bmp4/Bmp5/Bnc1/Smyd1/C3ar1/Cacna1g/Camk2a/Car2/Cav1/Run…	699
GO:1901681	sulfur compound binding	30/699	155/12514	1.74683e-09	7.73249e-08	Bmp4/Cd34/Col13a1/Col5a1/Fgf9/Cyr61/Lpl/Ncam1/Nrp2/Pcolce/Rspo1/Ptn/Sfrp1/Slit1/Slit2/Thbs1/Dpysl3/Wisp1/Col23a1/Apob/Grem2/Lrrtm4/Postn/Nell2/Ccdc80/Ndnf/Rspo3/Col25a1/Chst15/Crispld2	30
GO:0046983	protein dimerization activity	86/699	843/12514	2.53121e-08	1.06444e-06	Ano1/Chrna3/Chrna5/Foxp2/Ache/Chrna7/Actn2/Add2/Nr2f2/Bmp2/Bmp4/Camk2a/Cav1/Runx1/Runx1t1/Coro1a/Csf1/Twist2/Dnm1/Ebf1/Ebf3/Eno3/Epas1/Stom/Erbb4/Bcl11a/Kcnn3/Myh7/Gata3/Ghr/Grik2/Gypa/Hand2/Hey2/Hgf/Lgals1/Lyl1/Maf/Mef2c/Myom1/Nefl/Nefm/Nkx2-5/Mycn/Npr3/Ntrk2/Ntsr1/Pdgfra/Pgf/Pitx2/Prkg1/Abcg4/Slc4a1/Slit2/Sox2/Spta1/Sptb/Pde2a/Tal1/Tcf21/Tfap2a/Tfap2b/Amph/Tgfb2/Tlx1/Twist1/Ina/Ikzf4/Col23a1/Gr…	86
GO:0005509	calcium ion binding	46/699	350/12514	4.89111e-08	1.89883e-06	Ltbp4/Actn2/Anxa3/Runx1/Cdh11/Cdh2/Cdh5/Cdh8/Vcan/Sparcl1/Fbn1/Fbn2/Lrp2/Cd93/Mmp16/Nid1/Nid2/Plcb2/Slit1/Slit2/Spta1/Sned1/Syt1/Syt2/Thbd/Thbs1/Ttn/Megf6/Sulf1/Crb2/Ehd2/Fat3/Pcdh19/Cabp1/Cdh10/Egfl7/Nell2/Clstn2/Scube1/Svep1/Cd248/Sulf2/Pcdh18/Sytl2/Nkd1/Myl9	46
GO:0005102	receptor binding	85/699	842/12514	4.9669e-08	1.89883e-06	Dnm3/Dok4/Angpt1/Bmp2/Bmp4/Bmp5/Camk2a/Cav1/Cdh5/Cntfr/Col3a1/Csf1/Dab2/Dnm1/S1pr1/S1pr3/Ednrb/Efna5/Efnb2/Epha4/Erbb4/Fbn1/Fgf9/Gata3/Gdf10/Lrp2/Hgf/Igf1/Cyr61/Irs1/Itgb5/Kdr/Kif5c/L1cam/Lama2/Lama4/Lef1/Lpl/Kitl/Msn/ND2/Nes/Nefm/Ngfr/Nsg1/Ntrk2/Pdgfra/Pdgfrb/Pgf/Plat/Rspo1/Ptn/Ptprd/Reln/Cxcl12/Sfrp2/Sema3a/Sfrp1/Slit1/Slit2/Tns2/Syt1/Nrg1/Tcf21/Sema6d/Tgfb1i1/Tgfb2/Tgfbr2/Thbs1/Rarb/Wisp1/Wnt1…	85
GO:0005201	extracellular matrix structural constituent	10/699	21/12514	5.58055e-08	2.04067e-06	Emilin1/Col11a1/Col3a1/Col5a1/Col5a2/Col1a1/Col1a2/Fbn1/Fbn2/Col24a1	10
GO:0004930	G-protein coupled receptor activity	23/699	115/12514	7.36168e-08	2.57982e-06	Adcyap1r1/C3ar1/Chrm4/Cxcr4/Cnr1/S1pr1/S1pr3/Ednrb/Lpar1/Npr3/Ntsr1/Pth1r/Adgrf5/Aplnr/Chrm2/Adgrl3/Gabbr1/Calcrl/Gpr17/Lpar4/Adgra3/Gpr45/Fzd10	23
GO:0048407	platelet-derived growth factor binding	7/699	12/12514	1.01939e-06	3.42944e-05	Col3a1/Col5a1/Col6a1/Col1a1/Col1a2/Pdgfra/Pdgfrb	7
GO:0004714	transmembrane receptor protein tyrosine kinase activity	13/699	48/12514	1.44381e-06	4.61232e-05	Epha3/Epha4/Erbb4/Flt4/Kdr/Nrp2/Ntrk2/Pdgfra/Pdgfrb/Tek/Tie1/Axl/Ephb1	13
GO:0050840	extracellular matrix binding	12/699	41/12514	1.48067e-06	4.61232e-05	Itga9/Ache/Bgn/Dcn/Cyr61/Lgals1/Nid1/Slit2/Tgfbi/Thbs1/Ssc5d/Cd248	12
GO:0003779	actin binding	37/699	287/12514	1.63452e-06	4.9097e-05	Synpo/Cald1/Actn2/Add2/Synpo2/Coro1a/Cxcr4/Cnn2/Myh7/Lsp1/Msn/Map1a/Map1b/Nos3/Tmsb4x/Slc4a1/Spta1/Sptb/Pknox2/Tnni1/Tns1/Tpm2/Ttn/Rcsd1/Coro2b/Dixdc1/Tagln3/Lrrk2/Cap2/Flnc/Nexn/Antxr1/Palld/Nebl/Daam2/Ppp1r18/Limch1	37
GO:0046982	protein heterodimerization activity	43/699	361/12514	2.02689e-06	5.87835e-05	Ano1/Chrna3/Chrna5/Foxp2/Add2/Bmp2/Cav1/Runx1/Eno3/Epas1/Bcl11a/Kcnn3/Myh7/Hand2/Hgf/Maf/Mef2c/Nefl/Nefm/Nkx2-5/Ntsr1/Pgf/Abcg4/Sox2/Spta1/Sptb/Tal1/Tfap2b/Amph/Tgfb2/Tlx1/Twist1/Ina/Ikzf4/Axl/Rragd/Gucy1b3/Heyl/Gucy1a3/Scube1/Lsm5/Jam2/Zfp423	43
GO:0008083	growth factor activity	14/699	60/12514	3.98423e-06	0.000108569	Bmp2/Bmp4/Bmp5/Csf1/Fgf9/Gdf10/Hgf/Igf1/Kitl/Pgf/Ptn/Cxcl12/Tgfb2/Hdgfrp3	14
GO:0071837	HMG box domain binding	7/699	14/12514	4.00168e-06	0.000108569	Gata3/Hoxa3/Hoxc4/Mef2c/Meox1/Prrx1/Prrx2	7
GO:0044212	transcription regulatory region DNA binding	60/699	592/12514	4.71295e-06	0.00012387	Foxp2/Prdm1/Runx2/Runx1/Ebf1/Ebf3/Elk3/Nr2f1/Erbb4/Bcl11a/Foxc2/Fli1/Gata2/Gata3/Gli1/Gli2/Gli3/Hand2/Hoxa2/Hoxa5/Hoxa7/Hoxb3/Hoxb5/Hoxd8/Lef1/Lmo2/Lyl1/Mef2c/Meox1/Meox2/Foxc1/Meis2/Msx1/Nfia/Nfib/Nkx2-5/Pitx2/Pou2f2/Sox2/Pknox2/Tal1/Tbx2/Tbx3/Tcf21/Zeb1/Tfap2a/Tfap2b/Myocd/Rarb/Tlx1/Twist1/Wnt11/Wnt5a/Wt1/Plagl1/Ikzf4/Zfp536/Heyl/Bcl11b/Basp1	60
GO:0000975	regulatory region DNA binding	60/699	595/12514	5.52842e-06	0.0001409	Foxp2/Prdm1/Runx2/Runx1/Ebf1/Ebf3/Elk3/Nr2f1/Erbb4/Bcl11a/Foxc2/Fli1/Gata2/Gata3/Gli1/Gli2/Gli3/Hand2/Hoxa2/Hoxa5/Hoxa7/Hoxb3/Hoxb5/Hoxd8/Lef1/Lmo2/Lyl1/Mef2c/Meox1/Meox2/Foxc1/Meis2/Msx1/Nfia/Nfib/Nkx2-5/Pitx2/Pou2f2/Sox2/Pknox2/Tal1/Tbx2/Tbx3/Tcf21/Zeb1/Tfap2a/Tfap2b/Myocd/Rarb/Tlx1/Twist1/Wnt11/Wnt5a/Wt1/Plagl1/Ikzf4/Zfp536/Heyl/Bcl11b/Basp1	60
GO:0001067	regulatory region nucleic acid binding	60/699	598/12514	6.47393e-06	0.000160144	Foxp2/Prdm1/Runx2/Runx1/Ebf1/Ebf3/Elk3/Nr2f1/Erbb4/Bcl11a/Foxc2/Fli1/Gata2/Gata3/Gli1/Gli2/Gli3/Hand2/Hoxa2/Hoxa5/Hoxa7/Hoxb3/Hoxb5/Hoxd8/Lef1/Lmo2/Lyl1/Mef2c/Meox1/Meox2/Foxc1/Meis2/Msx1/Nfia/Nfib/Nkx2-5/Pitx2/Pou2f2/Sox2/Pknox2/Tal1/Tbx2/Tbx3/Tcf21/Zeb1/Tfap2a/Tfap2b/Myocd/Rarb/Tlx1/Twist1/Wnt11/Wnt5a/Wt1/Plagl1/Ikzf4/Zfp536/Heyl/Bcl11b/Basp1	60
GO:0000977	RNA polymerase II regulatory region sequence-specific DNA binding	46/699	416/12514	6.81768e-06	0.000163829	Foxp2/Prdm1/Runx2/Runx1/Ebf1/Ebf3/Elk3/Bcl11a/Fli1/Gata2/Gata3/Gli2/Gli3/Hand2/Hoxa2/Hoxa5/Hoxa7/Hoxb3/Hoxb5/Hoxd8/Lef1/Lmo2/Lyl1/Mef2c/Meox1/Meox2/Foxc1/Meis2/Msx1/Nfia/Nfib/Nkx2-5/Pitx2/Pou2f2/Pknox2/Tal1/Tbx2/Tbx3/Tfap2a/Tfap2b/Rarb/Tlx1/Plagl1/Zfp536/Heyl/Bcl11b	46
GO:0001012	RNA polymerase II regulatory region DNA binding	46/699	421/12514	9.33937e-06	0.000218192	Foxp2/Prdm1/Runx2/Runx1/Ebf1/Ebf3/Elk3/Bcl11a/Fli1/Gata2/Gata3/Gli2/Gli3/Hand2/Hoxa2/Hoxa5/Hoxa7/Hoxb3/Hoxb5/Hoxd8/Lef1/Lmo2/Lyl1/Mef2c/Meox1/Meox2/Foxc1/Meis2/Msx1/Nfia/Nfib/Nkx2-5/Pitx2/Pou2f2/Pknox2/Tal1/Tbx2/Tbx3/Tfap2a/Tfap2b/Rarb/Tlx1/Plagl1/Zfp536/Heyl/Bcl11b	46
GO:0019199	transmembrane receptor protein kinase activity	14/699	66/12514	1.30187e-05	0.000295929	Epha3/Epha4/Erbb4/Flt4/Kdr/Nrp2/Ntrk2/Pdgfra/Pdgfrb/Tek/Tgfbr2/Tie1/Axl/Ephb1	14
GO:0005518	collagen binding	11/699	44/12514	2.14994e-05	0.000475846	Itga9/Ache/Cspg4/Dcn/Mrc2/Map1a/Nid1/Pcolce/Tgfbi/Thbs1/Antxr1	11
GO:0000976	transcription regulatory region sequence-specific DNA binding	48/699	464/12514	2.55381e-05	0.000548134	Foxp2/Prdm1/Runx2/Runx1/Ebf1/Ebf3/Elk3/Bcl11a/Fli1/Gata2/Gata3/Gli2/Gli3/Hand2/Hoxa2/Hoxa5/Hoxa7/Hoxb3/Hoxb5/Hoxd8/Lef1/Lmo2/Lyl1/Mef2c/Meox1/Meox2/Foxc1/Meis2/Msx1/Nfia/Nfib/Nkx2-5/Pitx2/Pou2f2/Sox2/Pknox2/Tal1/Tbx2/Tbx3/Tfap2a/Tfap2b/Myocd/Rarb/Tlx1/Plagl1/Zfp536/Heyl/Bcl11b	48
GO:0045499	chemorepellent activity	5/699	8/12514	2.6069e-05	0.000548134	Efna5/Sema3a/Slit2/Nrg1/Flrt3	5
GO:0000987	core promoter proximal region sequence-specific DNA binding	30/699	246/12514	4.57923e-05	0.00093936	Foxp2/Prdm1/Runx2/Ebf1/Ebf3/Elk3/Bcl11a/Fli1/Gata3/Gli2/Gli3/Hoxa2/Hoxa5/Hoxa7/Lef1/Mef2c/Meox1/Meox2/Meis2/Nfia/Nfib/Nkx2-5/Pitx2/Pou2f2/Tbx2/Tbx3/Tfap2a/Tlx1/Zfp536/Bcl11b	30
GO:0001159	core promoter proximal region DNA binding	30/699	248/12514	5.332e-05	0.00106321	Foxp2/Prdm1/Runx2/Ebf1/Ebf3/Elk3/Bcl11a/Fli1/Gata3/Gli2/Gli3/Hoxa2/Hoxa5/Hoxa7/Lef1/Mef2c/Meox1/Meox2/Meis2/Nfia/Nfib/Nkx2-5/Pitx2/Pou2f2/Tbx2/Tbx3/Tfap2a/Tlx1/Zfp536/Bcl11b	30
GO:0022836	gated channel activity	22/699	156/12514	5.43581e-05	0.00106321	Ano1/Chrna3/Chrna5/Asic2/Chrna7/Cacna1g/Kcnn3/Gabra3/Grid1/Grik2/Kcnh7/Ryr1/Scn1a/Scn3a/Scn5a/Trpc3/Kcnq5/Gria3/Cacna2d2/Jph2/Piezo2/Cacng7	22
GO:0015464	acetylcholine receptor activity	5/699	9/12514	5.59541e-05	0.00106955	Chrna3/Chrna5/Chrna7/Chrm4/Chrm2	5
GO:0000978	RNA polymerase II core promoter proximal region sequence-specific DNA binding	29/699	238/12514	6.1989e-05	0.00115858	Foxp2/Prdm1/Runx2/Ebf1/Ebf3/Elk3/Bcl11a/Fli1/Gli2/Gli3/Hoxa2/Hoxa5/Hoxa7/Lef1/Mef2c/Meox1/Meox2/Meis2/Nfia/Nfib/Nkx2-5/Pitx2/Pou2f2/Tbx2/Tbx3/Tfap2a/Tlx1/Zfp536/Bcl11b	29
GO:0042803	protein homodimerization activity	52/699	541/12514	8.46213e-05	0.00154719	Ano1/Foxp2/Ache/Chrna7/Actn2/Add2/Nr2f2/Bmp2/Bmp4/Camk2a/Runx1/Runx1t1/Coro1a/Csf1/Eno3/Stom/Erbb4/Myh7/Ghr/Grik2/Gypa/Hand2/Lgals1/Maf/Myom1/Nkx2-5/Npr3/Ntrk2/Ntsr1/Pdgfra/Pgf/Pitx2/Prkg1/Abcg4/Slc4a1/Slit2/Pde2a/Tfap2b/Tgfb2/Twist1/Ikzf4/Col23a1/Grem2/Abcg2/Abcd2/Glipr2/Heyl/Lrrk2/Oxct1/Plvap/Zfp423/Wwtr1	52
GO:0043236	laminin binding	7/699	21/12514	9.60582e-05	0.00169348	Itga9/Ache/Lgals1/Nid1/Slit2/Thbs1/Ssc5d	7
GO:0015276	ligand-gated ion channel activity	12/699	60/12514	9.86628e-05	0.00169348	Chrna3/Chrna5/Asic2/Chrna7/Gabra3/Grid1/Grik2/Kcnh7/Ryr1/Trpc3/Gria3/Jph2	12
GO:0022834	ligand-gated channel activity	12/699	60/12514	9.86628e-05	0.00169348	Chrna3/Chrna5/Asic2/Chrna7/Gabra3/Grid1/Grik2/Kcnh7/Ryr1/Trpc3/Gria3/Jph2	12
GO:0008092	cytoskeletal protein binding	58/699	629/12514	0.000105227	0.00176064	Synpo/Cald1/Actn2/Add2/Ank1/Synpo2/Coro1a/Cxcr4/Cnn2/Dcx/Des/Myh7/Gli1/Atcay/Kif5a/Lsp1/Msn/Map1a/Map1b/Nos3/Tmsb4x/Stmn2/Stmn3/Scn5a/Sgk1/Slc4a1/Spta1/Sptb/Pknox2/Mylip/Tnni1/Tns1/Tpm2/Ttn/Rcsd1/Fez1/Coro2b/Axl/Kif26b/Cttnbp2/Mtap7d3/Dixdc1/Dlc1/Reep1/Tagln3/Lrrk2/Cap2/Flnc/Nexn/Antxr1/Phf6/Palld/Nebl/Daam2/Ppp1r18/Limch1/Trim2/Myl9	58
GO:0005501	retinoid binding	5/699	10/12514	0.000106762	0.00176064	Nr2f2/Crabp1/Crabp2/Aldh1a2/Cyp26b1	5
GO:0042802	identical protein binding	79/699	935/12514	0.000119858	0.00193859	Emilin1/Ano1/Foxp2/Ache/Chrna7/Actn2/Add2/Nr2f2/Bcat1/Bmp2/Bmp4/Camk2a/Cav1/Runx1/Runx1t1/Entpd1/Coro1a/Col1a1/Col1a2/Csf1/Dcc/Des/Dnm1/Eno3/Stom/Epha4/Epor/Erbb4/Myh7/Ghr/Grik2/Gypa/Hand2/Hgf/L1cam/Lgals1/Maf/Myom1/Ncam1/Nefl/Nkx2-5/Npr3/Ntrk2/Ntsr1/Pdgfra/Pgf/Pitx2/Prkg1/Abcg4/Sord/Sfrp1/Slc4a1/Slit2/Pde2a/Abcc9/Syt1/Tfap2b/Tgfb2/Ttn/Twist1/Ikzf4/Col23a1/Grem2/Abcg2/Abcd2/Robo2/Trim55/Aim2/Glip…	79
GO:0001972	retinoic acid binding	4/699	6/12514	0.000132263	0.00206001	Nr2f2/Crabp1/Crabp2/Cyp26b1	4
GO:0005021	vascular endothelial growth factor-activated receptor activity	4/699	6/12514	0.000132263	0.00206001	Flt4/Kdr/Nrp2/Pdgfra	4
GO:0015267	channel activity	25/699	201/12514	0.000141092	0.00211904	Ano1/Chrna3/Chrna5/Asic2/Chrna7/Cacna1g/Kcnn3/Gabra3/Gja5/Grid1/Grik2/Kcnh7/Ryr1/Scn1a/Scn3a/Scn5a/Abcc9/Trpc3/Kcnq5/Dennd5b/Gria3/Cacna2d2/Jph2/Piezo2/Cacng7	25
GO:0022803	passive transmembrane transporter activity	25/699	201/12514	0.000141092	0.00211904	Ano1/Chrna3/Chrna5/Asic2/Chrna7/Cacna1g/Kcnn3/Gabra3/Gja5/Grid1/Grik2/Kcnh7/Ryr1/Scn1a/Scn3a/Scn5a/Abcc9/Trpc3/Kcnq5/Dennd5b/Gria3/Cacna2d2/Jph2/Piezo2/Cacng7	25
GO:0005216	ion channel activity	24/699	191/12514	0.000162743	0.00240132	Ano1/Chrna3/Chrna5/Asic2/Chrna7/Cacna1g/Kcnn3/Gabra3/Grid1/Grik2/Kcnh7/Ryr1/Scn1a/Scn3a/Scn5a/Abcc9/Trpc3/Kcnq5/Dennd5b/Gria3/Cacna2d2/Jph2/Piezo2/Cacng7	24
GO:0022838	substrate-specific channel activity	24/699	192/12514	0.00017643	0.0025584	Ano1/Chrna3/Chrna5/Asic2/Chrna7/Cacna1g/Kcnn3/Gabra3/Grid1/Grik2/Kcnh7/Ryr1/Scn1a/Scn3a/Scn5a/Abcc9/Trpc3/Kcnq5/Dennd5b/Gria3/Cacna2d2/Jph2/Piezo2/Cacng7	24
GO:0005125	cytokine activity	10/699	46/12514	0.000180699	0.00257588	Bmp2/Bmp4/Bmp5/Csf1/Gdf10/Kitl/Cxcl12/Tgfb2/Wnt5a/Grem2	10
GO:0001786	phosphatidylserine binding	6/699	17/12514	0.000216272	0.00298168	Gap43/Syt1/Thbs1/Axl/Jph2/Sytl2	6
GO:0030594	neurotransmitter receptor activity	6/699	17/12514	0.000216272	0.00298168	Chrna3/Chrna5/Chrna7/Chrm4/Ntsr1/Chrm2	6
GO:0004222	metalloendopeptidase activity	12/699	65/12514	0.000219801	0.00298168	Adam12/Adam19/Mmp28/Ecel1/Mme/Mmp16/Mmp2/Adamts18/Adamts20/Adam23/Kel/Adamts12	12
GO:0005261	cation channel activity	20/699	149/12514	0.000231816	0.00309475	Ano1/Chrna3/Chrna5/Asic2/Chrna7/Cacna1g/Kcnn3/Kcnh7/Ryr1/Scn1a/Scn3a/Scn5a/Abcc9/Trpc3/Kcnq5/Dennd5b/Cacna2d2/Jph2/Piezo2/Cacng7	20
GO:0043167	ion binding	264/699	3960/12514	0.000237523	0.0031214	Dnm3/Itga9/Adcy4/Ltbp4/Lmo1/Chrna3/Chrna5/Foxp2/Ache/Chrna7/Actn2/Acta2/Adam12/Adam19/Alas2/Anxa3/Speg/Nr2f2/Rhoc/Fabp7/Prdm1/Bmp4/Bnc1/Smyd1/Camk2a/Car2/Runx2/Runx1/Runx1t1/Cd34/Entpd1/Cdh11/Cdh2/Cdh5/Cdh8/Cdk6/Col11a1/Col13a1/Col3a1/Col5a1/Col5a2/Col9a1/Col1a1/Col1a2/Crabp1/Crabp2/Vcan/Cyp1b1/Dab2/Dclk1/Dmc1/Dnm1/Ebf1/Ebf3/Ecel1/Sparcl1/Eno3/Epas1/Epha3/Epha4/Nr2f1/Erbb4/Bcl11a/Eya1/Eya4/Myh7/C…	264
GO:0019904	protein domain specific binding	52/699	568/12514	0.000285418	0.0036931	Actn2/Adam12/Adam19/Axin2/Bmp2/Runx2/Arhgap31/Twist2/Ebf1/Epha4/Gata2/Gata3/Ghr/Gng12/Lrp2/Lpar1/Grik2/Hoxa3/Hoxc4/Irs1/Atcay/L1cam/Ldb2/Lef1/Mef2c/Meox1/Ncam1/Nefl/Prrx1/Pou2f2/Prrx2/Stmn3/Scn5a/Pde2a/Twist1/Dpysl3/Wnt5a/Wt1/Zfp521/Dock4/Sh3bp5/Ehd2/Cttnbp2/Dixdc1/Crim1/Dlc1/Gria3/Heyl/Stx1b/Basp1/Nkd1/Pag1	52
GO:0042166	acetylcholine binding	4/699	7/12514	0.00029495	0.00375861	Chrna3/Chrna5/Ache/Chrna7	4
GO:0050998	nitric-oxide synthase binding	6/699	18/12514	0.000309175	0.00388108	Dnm3/Cav1/Cdh2/Dnm1/Nos3/Scn5a	6
GO:0005230	extracellular ligand-gated ion channel activity	7/699	26/12514	0.000425373	0.00524958	Chrna3/Chrna5/Chrna7/Gabra3/Grid1/Grik2/Gria3	7
GO:0043394	proteoglycan binding	6/699	19/12514	0.000430675	0.00524958	Col5a1/Nid1/Ptn/Slit1/Slit2/Lrrtm4	6
GO:0019840	isoprenoid binding	5/699	13/12514	0.000473624	0.00569061	Nr2f2/Crabp1/Crabp2/Aldh1a2/Cyp26b1	5
GO:0044877	macromolecular complex binding	93/699	1193/12514	0.000514866	0.00608383	Itga9/Adcy4/Ache/Dok4/Actn2/Add2/Cspg4/Runx2/Cdh2/Coro1a/Col3a1/Dab2/Dcn/Dcx/Twist2/Dnm1/S1pr3/Erg/Colec12/Fbn1/Foxc2/Fli1/Gata2/Gata3/Gli1/Gli2/Gli3/Gnb4/Lrp2/Igf1/Cyr61/Irs1/Itgb5/Kdr/Kif5a/L1cam/Lef1/Lmo2/Lrrn3/Mef2c/Meox1/Mrc2/Meis3/CYTB/Map1a/Map1b/Nes/Nfia/Nid1/Nkx2-5/Pcolce/Pdgfra/Pim1/Pitx2/Plcb2/Stab1/Stab2/Snai2/Sox2/Sptb/Pknox2/Tal1/Zeb1/Tfap2a/Tfap2b/Amph/Tgfbi/Thbs1/Rarb/Tle4/Ttn/Tub…	93
GO:0031406	carboxylic acid binding	17/699	124/12514	0.000520818	0.00608383	Alas2/Nr2f2/Fabp7/Crabp1/Crabp2/Gap43/Lpar1/P3h3/L1cam/Nos3/Syt1/Thbs1/Cyp26b1/Axl/Jph2/Lpar4/Sytl2	17
GO:0070888	E-box binding	7/699	27/12514	0.000546878	0.00630073	Gata3/Hand2/Lmo2/Tal1/Tcf21/Zeb1/Twist1	7
GO:0030553	cGMP binding	4/699	8/12514	0.00056383	0.00632281	Prkg1/Pde2a/Pde10a/Pde5a	4
GO:0045125	bioactive lipid receptor activity	4/699	8/12514	0.00056383	0.00632281	S1pr1/S1pr3/Lpar1/Lpar4	4
GO:0043177	organic acid binding	17/699	125/12514	0.000572251	0.0063328	Alas2/Nr2f2/Fabp7/Crabp1/Crabp2/Gap43/Lpar1/P3h3/L1cam/Nos3/Syt1/Thbs1/Cyp26b1/Axl/Jph2/Lpar4/Sytl2	17
GO:0033293	monocarboxylic acid binding	8/699	36/12514	0.000682221	0.00745174	Nr2f2/Fabp7/Crabp1/Crabp2/Gap43/Lpar1/Cyp26b1/Lpar4	8
GO:0001653	peptide receptor activity	7/699	28/12514	0.000694442	0.00748493	C3ar1/Cxcr4/Ednrb/Npr1/Npr3/Ntsr1/Calcrl	7
GO:0005540	hyaluronic acid binding	5/699	14/12514	0.000703059	0.00748493	Lyve1/Hapln1/Vcan/Stab1/Stab2	5
GO:0001968	fibronectin binding	6/699	21/12514	0.00078257	0.00812571	Igfbp3/Mmp2/Thbs1/Tnc/Ssc5d/Ccdc80	6
GO:0005231	excitatory extracellular ligand-gated ion channel activity	6/699	21/12514	0.00078257	0.00812571	Chrna3/Chrna5/Chrna7/Grid1/Grik2/Gria3	6
GO:0019825	oxygen binding	5/699	15/12514	0.00100643	0.0103227	Hbb-bt/Hba-x/Hbb-b2/Hbb-bh1/Hbb-y	5
GO:0004896	cytokine receptor activity	7/699	31/12514	0.00133258	0.0135033	Cxcr4/Cntfr/Csf2rb/Epor/Ghr/Il11ra1/Il17rd	7
GO:0003677	DNA binding	110/699	1501/12514	0.00146886	0.014707	Hoxb2/Foxp2/Nr2f2/Prdm1/Bnc1/Smyd1/Runx2/Runx1/Twist2/Dmc1/Ebf1/Ebf3/Elk3/Emx2/Epas1/Nr2f1/Erbb4/Erg/Bcl11a/Foxc2/Fli1/Gata2/Gata3/Gli1/Gli2/Gli3/Hand2/Hey2/Hic1/Hlx/Hmga2/Hoxa2/Hoxa3/Hoxa5/Hoxa6/Hoxa7/Hoxb3/Hoxb4/Hoxb5/Hoxb6/Hoxb7/Hoxb8/Hoxb9/Hoxc4/Hoxc5/Hoxc6/Hoxd3/Hoxd4/Hoxd8/Aff3/Lef1/Lhx6/Lhx9/Lmo2/Lyl1/Maf/Mef2c/Meox1/Meox2/Foxc1/Meis2/Meis3/Msx1/Nfia/Nfib/Nkx2-5/Mycn/Pitx2/Prrx1/Pou2f2/Prr…	110
GO:0008179	adenylate cyclase binding	4/699	10/12514	0.00154571	0.0151166	Chrna7/Adcyap1r1/Akap6/Akap12	4
GO:0042165	neurotransmitter binding	4/699	10/12514	0.00154571	0.0151166	Chrna3/Chrna5/Ache/Chrna7	4
GO:0020037	heme binding	9/699	50/12514	0.00159971	0.0154648	Cyp1b1/Hba-x/Hbb-b2/Hbb-bh1/Hbb-y/Nos3/Cyp26b1/Gucy1b3/Gucy1a3	9
GO:0008144	drug binding	11/699	71/12514	0.00181836	0.0173788	Chrna3/Chrna7/Cxcr4/Cnr1/Ppic/Pygm/Sfrp1/Pde2a/Abcc9/Rarb/Pde10a	11
GO:0070325	lipoprotein particle receptor binding	5/699	17/12514	0.00188919	0.0178529	Lrp2/Reln/Syt1/Apob/Sacs	5
GO:0005178	integrin binding	11/699	72/12514	0.00204055	0.019069	Col3a1/Dab2/S1pr3/Fbn1/Igf1/Cyr61/Itgb5/Kdr/L1cam/Thbs1/Wisp1	11
GO:0019955	cytokine binding	8/699	43/12514	0.00231515	0.0211632	Ltbp4/Cxcr4/Cntfr/Il11ra1/Tgfbr2/Thbs1/Cd109/Grem2	8
GO:0070742	C2H2 zinc finger domain binding	4/699	11/12514	0.00232226	0.0211632	Ebf1/Gata2/Lef1/Wt1	4
GO:0005215	transporter activity	54/699	653/12514	0.00234014	0.0211632	Ano1/Slc6a15/Chrna3/Chrna5/Asic2/Chrna7/Atp1b2/Fabp7/Cacna1g/Crabp1/Crabp2/Kcnn3/Gabra3/Gja5/Lrp2/Grid1/Grik2/Hba-x/Hbb-b2/Hbb-bh1/Hbb-y/Kcnh7/ATP8/CYTB/Abcg4/Ryr1/Scn1a/Scn3a/Scn5a/Slc1a2/Slc2a4/Slc4a1/Abcc9/Trpc3/Mfsd7b/Kcnq5/Ano3/Apob/Abcg2/Abcd2/Slc9a5/Dennd5b/Atp11c/Ttpa/Gria3/Calcrl/Mpc1/Cacna2d2/Slc37a2/Jph2/Piezo2/Slc39a8/Abcc3/Cacng7	54
GO:0004713	protein tyrosine kinase activity	14/699	107/12514	0.0024663	0.0220669	Epha3/Epha4/Erbb4/Flt4/Kdr/Nrp2/Ntrk2/Pdgfra/Pdgfrb/Tek/Tie1/Ttn/Axl/Ephb1	14
GO:0017046	peptide hormone binding	5/699	18/12514	0.00249689	0.0221054	Ednrb/Ghr/Npr1/Npr3/Pth1r	5
GO:0030246	carbohydrate binding	17/699	143/12514	0.00257149	0.0224417	Cd34/Cntn1/Vcan/Colec12/Gfpt2/P3h3/Lgals1/Cd93/Mrc2/Pygm/Cntn2/Adgrl3/Frem1/Clec14a/Cd248/Galnt14/Loxl2	17
GO:0008528	G-protein coupled peptide receptor activity	6/699	26/12514	0.00261492	0.0224417	C3ar1/Cxcr4/Ednrb/Npr3/Ntsr1/Calcrl	6
GO:0030551	cyclic nucleotide binding	6/699	26/12514	0.00261492	0.0224417	Prkg1/Pde2a/Pde10a/Pde5a/Pde3a/Popdc2	6
GO:0050839	cell adhesion molecule binding	16/699	132/12514	0.00278785	0.0236842	Col3a1/Dab2/S1pr3/Fbn1/Igf1/Cyr61/Itgb5/Kdr/L1cam/Msn/Nos3/Ptprd/Tgfbi/Thbs1/Wisp1/Postn	16
GO:0043169	cation binding	173/699	2567/12514	0.00294208	0.0247445	Itga9/Adcy4/Ltbp4/Lmo1/Chrna3/Chrna5/Foxp2/Ache/Chrna7/Actn2/Adam12/Adam19/Alas2/Anxa3/Nr2f2/Prdm1/Bnc1/Smyd1/Car2/Runx1/Runx1t1/Cdh11/Cdh2/Cdh5/Cdh8/Col11a1/Col3a1/Col5a2/Col9a1/Col1a1/Col1a2/Vcan/Cyp1b1/Ebf1/Ebf3/Ecel1/Sparcl1/Eno3/Epas1/Nr2f1/Bcl11a/Eya1/Eya4/Colec12/Fbn1/Fbn2/Gata2/Gata3/Gli1/Gli2/Gli3/Lrp2/P3h3/Hba-x/Hbb-b2/Hbb-bh1/Hbb-y/Hic1/Lhx6/Lhx9/Lmo2/Cd93/Mbnl3/Il17rd/Mme/Mmp16/Mmp2/C…	173
GO:0004383	guanylate cyclase activity	3/699	6/12514	0.00305594	0.0249535	Npr1/Gucy1b3/Gucy1a3	3
GO:0004889	acetylcholine-activated cation-selective channel activity	3/699	6/12514	0.00305594	0.0249535	Chrna3/Chrna5/Chrna7	3
GO:0016918	retinal binding	3/699	6/12514	0.00305594	0.0249535	Crabp1/Crabp2/Aldh1a2	3
GO:0005044	scavenger receptor activity	5/699	19/12514	0.00323482	0.0261602	Stab1/Stab2/Scarf2/Ssc5d/Loxl2	5
GO:0000983	transcription factor activity, RNA polymerase II core promoter sequence-specific	4/699	12/12514	0.00333067	0.0266788	Hey2/Mef2c/Tfap2b/Heyl	4
GO:0046332	SMAD binding	10/699	66/12514	0.00341978	0.0271341	Axin2/Bmp2/Col3a1/Col5a2/Col1a2/Dab2/Myocd/Tgfb1i1/Tgfbr2/Zeb2	10
GO:0005200	structural constituent of cytoskeleton	8/699	46/12514	0.00359542	0.0282611	Mybpc1/Des/Myom1/Nefl/Sptb/Tpm2/Ttn/Tubb3	8
GO:0046906	tetrapyrrole binding	9/699	57/12514	0.00405785	0.0316006	Cyp1b1/Hba-x/Hbb-b2/Hbb-bh1/Hbb-y/Nos3/Cyp26b1/Gucy1b3/Gucy1a3	9
GO:0001078	transcriptional repressor activity, RNA polymerase II core promoter proximal region sequence-specific binding	12/699	90/12514	0.00418595	0.0322991	Foxp2/Prdm1/Bcl11a/Gata3/Hoxa2/Pitx2/Snai2/Tbx2/Tbx3/Tcf21/Tfap2a/Zfp536	12
GO:0005248	voltage-gated sodium channel activity	4/699	13/12514	0.00460047	0.034858	Asic2/Scn1a/Scn3a/Scn5a	4
GO:0030169	low-density lipoprotein particle binding	4/699	13/12514	0.00460047	0.034858	Colec12/Stab1/Stab2/Thbs1	4
GO:0003680	AT DNA binding	3/699	7/12514	0.00512669	0.037823	Hand2/Hmga2/Mef2c	3
GO:0032036	myosin heavy chain binding	3/699	7/12514	0.00512669	0.037823	Coro1a/Axl/Myl9	3
GO:0070700	BMP receptor binding	3/699	7/12514	0.00512669	0.037823	Bmp2/Bmp4/Bmp5	3
GO:0005160	transforming growth factor beta receptor binding	6/699	30/12514	0.00557701	0.0404358	Bmp2/Bmp4/Bmp5/Gdf10/Tgfb2/Tgfbr2	6
GO:0038024	cargo receptor activity	6/699	30/12514	0.00557701	0.0404358	Dab2/Stab1/Stab2/Scarf2/Ssc5d/Loxl2	6
GO:0042277	peptide binding	16/699	142/12514	0.00574363	0.041288	Kdelr3/Chrna7/Adcyap1r1/Apba2/Ednrb/Ghr/Mme/Ngfr/Npr1/Npr3/Pcsk5/Ppic/Pth1r/Tgfb2/Tubb3/Col25a1	16
GO:0003705	transcription factor activity, RNA polymerase II distal enhancer sequence-specific binding	10/699	71/12514	0.00583103	0.0413611	Foxc2/Gli1/Hoxb5/Lef1/Mef2c/Meox2/Foxc1/Nkx2-5/Snai2/Tle4	10
GO:0005198	structural molecule activity	30/699	330/12514	0.00585216	0.0413611	Emilin1/Mybpc1/Add2/Cav1/Cldn5/Col11a1/Col3a1/Col5a1/Col5a2/Col1a1/Col1a2/Des/Fbn1/Fbn2/Myom1/Nes/Nefl/Nefm/Sptb/Tpm2/Ttn/Tubb3/Ina/Akap6/Mtap7d3/Jph1/Ahnak/Nexn/Col24a1/Akap12	30
GO:0051015	actin filament binding	12/699	94/12514	0.00596191	0.0417775	Actn2/Add2/Coro1a/Sptb/Pknox2/Ttn/Rcsd1/Coro2b/Tagln3/Flnc/Nexn/Antxr1	12
GO:0001190	transcriptional activator activity, RNA polymerase II transcription factor binding	7/699	40/12514	0.00611046	0.0417775	Lmo2/Nkx2-5/Pitx2/Prrx1/Tfap2a/Tfap2b/Myocd	7
GO:0098811	transcriptional repressor activity, RNA polymerase II activating transcription factor binding	7/699	40/12514	0.00611046	0.0417775	Lmo2/Nkx2-5/Pitx2/Prrx1/Tfap2a/Tfap2b/Myocd	7
GO:0003785	actin monomer binding	4/699	14/12514	0.00615944	0.0417775	Coro1a/Nos3/Tmsb4x/Pknox2	4
GO:0005520	insulin-like growth factor binding	4/699	14/12514	0.00615944	0.0417775	Cyr61/Igfbp3/Wisp1/Crim1	4
