# Supplementary material for: Exploring the Molecular Crosstalk between Pancreatic Bud and Mesenchyme in Embryogenesis: Novel Signals Involved
Source: Int J Mol Sci. 2019 Oct 3;20(19):4900. doi: 10.3390/ijms20194900 (PMC6811752; doi:10.3390/ijms20194900)
Supplement: Supplementary file 1 [file ijms-20-04900-s001.zip › ijms-543005-supplementary/Supplementary table S5.xlsx]

## Sheet: Plate 1
Supplementary Table S5
Amplification Efficiency data Plate 1
Block Type	96well
SYBER
Experiment File Name	C:\Applied Biosystems\7500\bin\Plate1 dilution
Experiment Run End Time	2019-09-18 19:59:30 PM CEST
Instrument Type	sds7500
Passive Reference	ROX
Well	Sample Name	Target Name	Task	Reporter	Quencher	Cт	Cт Mean	Cт SD	Average	Automatic Ct Threshold	Ct Threshold	Automatic Baseline	Baseline Start	Baseline End	Tm1
A1	Zim1 1:1 A	amendola ref	UNKNOWN	SYBR	None	28.0724	28.5017	4.645	27.9656	TRUE	0.138689	TRUE	3	23	82.1801
A2	Zim1 1:1 B	amendola ref	UNKNOWN	SYBR	None	27.8587	28.5017	4.645		TRUE	0.138689	TRUE	3	23	82.3539
A3	Zim1 1:10 A	amendola ref	UNKNOWN	SYBR	None	31.1725	28.5017	4.645	31.3634	TRUE	0.138689	TRUE	3	27	82.1801
A4	Zim1 1:10 B	amendola ref	UNKNOWN	SYBR	None	31.5543	28.5017	4.645		TRUE	0.138689	TRUE	3	27	82.1801
A5	Zim1 1:100 A	amendola ref	UNKNOWN	SYBR	None	33.7858	28.5017	4.645	34.358	TRUE	0.138689	TRUE	3	31	82.3539
A6	Zim1 1:100 B	amendola ref	UNKNOWN	SYBR	None	34.9301	28.5017	4.645		TRUE	0.138689	TRUE	3	30	82.3539
A7	Zim1 1:1000 A	amendola ref	UNKNOWN	SYBR	None	38.4157	28.5017	4.645	38.2865	TRUE	0.138689	TRUE	3	34	82.3539
A8	Zim1 1:1000 B	amendola ref	UNKNOWN	SYBR	None	38.1574	28.5017	4.645		TRUE	0.138689	TRUE	3	34	82.1801
A9	Zim1 Bb A	amendola ref	UNKNOWN	SYBR	None	Undetermined	28.5017	4.645		TRUE	0.138689	TRUE	3	35	65.7377
A10	Zim1 Bb B	amendola ref	UNKNOWN	SYBR	None	Undetermined	28.5017	4.645		TRUE	0.138689	TRUE	3	39	65.8408
B1	Chst2 1:1 A	amendola ref	UNKNOWN	SYBR	None	29.5499	28.5017	4.645	29.2748	TRUE	0.138689	TRUE	3	25	84.9613
B2	Chst2 1:1 B	amendola ref	UNKNOWN	SYBR	None	28.9997	28.5017	4.645		TRUE	0.138689	TRUE	3	24	85.1351
B3	Chst2 1:10 A	amendola ref	UNKNOWN	SYBR	None	32.092	28.5017	4.645	32.1574	TRUE	0.138689	TRUE	3	27	84.9613
B4	Chst2 1:10 B	amendola ref	UNKNOWN	SYBR	None	32.2229	28.5017	4.645		TRUE	0.138689	TRUE	3	28	85.1351
B5	Chst2 1:100 A	amendola ref	UNKNOWN	SYBR	None	Undetermined	28.5017	4.645		TRUE	0.138689	TRUE	3	39	61.6691
B6	Chst2 1:100 B	amendola ref	UNKNOWN	SYBR	None	36.6431	28.5017	4.645	36.6431	TRUE	0.138689	TRUE	3	33	84.9731
B7	Chst2 1:1000 A	amendola ref	UNKNOWN	SYBR	None	Undetermined	28.5017	4.645		TRUE	0.138689	TRUE	3	39	63.0597
B8	Chst2 1:1000 B	amendola ref	UNKNOWN	SYBR	None	35.8316	28.5017	4.645		TRUE	0.138689	TRUE	3	31	84.9613
B9	Chst2 Bb A	amendola ref	UNKNOWN	SYBR	None	Undetermined	28.5017	4.645		TRUE	0.138689	TRUE	3	39	61.8429
B10	Chst2 Bb B	amendola ref	UNKNOWN	SYBR	None	Undetermined	28.5017	4.645		TRUE	0.138689	TRUE	3	39	61.8429
C1	Vcan 1:1 A	amendola ref	UNKNOWN	SYBR	None	24.0832	28.5017	4.645	23.7936	TRUE	0.138689	TRUE	3	20	77.3131
C2	Vcan 1:1 B	amendola ref	UNKNOWN	SYBR	None	23.504	28.5017	4.645		TRUE	0.138689	TRUE	3	17	77.3131
C3	Vcan 1:10 A	amendola ref	UNKNOWN	SYBR	None	27.2569	28.5017	4.645	27.2074	TRUE	0.138689	TRUE	3	23	77.3131
C4	Vcan 1:10 B	amendola ref	UNKNOWN	SYBR	None	27.1579	28.5017	4.645		TRUE	0.138689	TRUE	3	22	77.4869
C5	Vcan 1:100 A	amendola ref	UNKNOWN	SYBR	None	30.6029	28.5017	4.645	30.7214	TRUE	0.138689	TRUE	3	26	77.3131
C6	Vcan 1:100 B	amendola ref	UNKNOWN	SYBR	None	30.8398	28.5017	4.645		TRUE	0.138689	TRUE	3	26	77.3131
C7	Vcan 1:1000 A	amendola ref	UNKNOWN	SYBR	None	34.3386	28.5017	4.645	34.0622	TRUE	0.138689	TRUE	3	29	77.1393
C8	Vcan 1:1000 B	amendola ref	UNKNOWN	SYBR	None	33.7859	28.5017	4.645		TRUE	0.138689	TRUE	3	30	77.1393
C9	Vcan Bb A	amendola ref	UNKNOWN	SYBR	None	Undetermined	28.5017	4.645		TRUE	0.138689	TRUE	3	39	66.5361
C10	Vcan Bb B	amendola ref	UNKNOWN	SYBR	None	Undetermined	28.5017	4.645		TRUE	0.138689	TRUE	3	39	63.0597
D1	Sdc4 1:1 A	amendola ref	UNKNOWN	SYBR	None	26.5617	28.5017	4.645	26.2533	TRUE	0.138689	TRUE	3	22	81.4848
D2	Sdc4 1:1 B	amendola ref	UNKNOWN	SYBR	None	25.945	28.5017	4.645		TRUE	0.138689	TRUE	3	21	81.4848
D3	Sdc4 1:10 A	amendola ref	UNKNOWN	SYBR	None	30.8288	28.5017	4.645	29.8871	TRUE	0.138689	TRUE	3	26	81.4848
D4	Sdc4 1:10 B	amendola ref	UNKNOWN	SYBR	None	28.9455	28.5017	4.645		TRUE	0.138689	TRUE	3	24	81.4848
D5	Sdc4 1:100 A	amendola ref	UNKNOWN	SYBR	None	32.7159	28.5017	4.645	32.4989	TRUE	0.138689	TRUE	3	28	81.4848
D6	Sdc4 1:100 B	amendola ref	UNKNOWN	SYBR	None	32.282	28.5017	4.645		TRUE	0.138689	TRUE	3	27	81.4848
D7	Sdc4 1:1000 A	amendola ref	UNKNOWN	SYBR	None	35.7008	28.5017	4.645	35.993	TRUE	0.138689	TRUE	3	31	81.4848
D8	Sdc4 1:1000 B	amendola ref	UNKNOWN	SYBR	None	36.2851	28.5017	4.645		TRUE	0.138689	TRUE	3	31	81.311
D9	Sdc4 Bb A	amendola ref	UNKNOWN	SYBR	None	Undetermined	28.5017	4.645		TRUE	0.138689	TRUE	3	35	76.0963
D10	Sdc4 Bb B	amendola ref	UNKNOWN	SYBR	None	Undetermined	28.5017	4.645		TRUE	0.138689	TRUE	3	35	75.401
E1	Tnc 1:1 A	amendola ref	UNKNOWN	SYBR	None	28.3716	28.5017	4.645	28.0844	TRUE	0.138689	TRUE	3	24	81.8325
E2	Tnc 1:1 B	amendola ref	UNKNOWN	SYBR	None	27.7972	28.5017	4.645		TRUE	0.138689	TRUE	3	23	81.8325
E3	Tnc 1:10 A	amendola ref	UNKNOWN	SYBR	None	32.3396	28.5017	4.645	31.8505	TRUE	0.138689	TRUE	3	28	81.8325
E4	Tnc 1:10 B	amendola ref	UNKNOWN	SYBR	None	31.3615	28.5017	4.645		TRUE	0.138689	TRUE	3	26	81.8325
E5	Tnc 1:100 A	amendola ref	UNKNOWN	SYBR	None	35.6759	28.5017	4.645	35.18	TRUE	0.138689	TRUE	3	31	81.8325
E6	Tnc 1:100 B	amendola ref	UNKNOWN	SYBR	None	34.6842	28.5017	4.645		TRUE	0.138689	TRUE	3	30	81.8325
E7	Tnc 1:1000 A	amendola ref	UNKNOWN	SYBR	None	Undetermined	28.5017	4.645		TRUE	0.138689	TRUE	3	39	66.1885
E8	Tnc 1:1000 B	amendola ref	UNKNOWN	SYBR	None	Undetermined	28.5017	4.645		TRUE	0.138689	TRUE	3	39	67.4052
E9	Tnc Bb A	amendola ref	UNKNOWN	SYBR	None	Undetermined	28.5017	4.645		TRUE	0.138689	TRUE	3	39	63.5812
E10	Tnc Bb B	amendola ref	UNKNOWN	SYBR	None	Undetermined	28.5017	4.645		TRUE	0.138689	TRUE	3	39	63.0597
G1	Gapdh 1:1 A	amendola ref	UNKNOWN	SYBR	None	20.7526	28.5017	4.645	20.6513	TRUE	0.138689	TRUE	3	16	84.4398
G2	Gapdh 1:1 B	amendola ref	UNKNOWN	SYBR	None	20.55	28.5017	4.645		TRUE	0.138689	TRUE	3	16	84.6136
G3	Gapdh 1:10 A	amendola ref	UNKNOWN	SYBR	None	23.7464	28.5017	4.645	23.8488	TRUE	0.138689	TRUE	3	19	84.6136
G4	Gapdh 1:10 B	amendola ref	UNKNOWN	SYBR	None	23.9513	28.5017	4.645		TRUE	0.138689	TRUE	3	20	84.6136
G5	Gapdh 1:100 A	amendola ref	UNKNOWN	SYBR	None	27.4482	28.5017	4.645	27.2666	TRUE	0.138689	TRUE	3	23	84.6136
G6	Gapdh 1:100 B	amendola ref	UNKNOWN	SYBR	None	27.0851	28.5017	4.645		TRUE	0.138689	TRUE	3	23	84.6136
G7	Gapdh 1:1000 A	amendola ref	UNKNOWN	SYBR	None	30.9247	28.5017	4.645	30.5079	TRUE	0.138689	TRUE	3	27	84.6136
G8	Gapdh 1:1000 B	amendola ref	UNKNOWN	SYBR	None	30.0911	28.5017	4.645		TRUE	0.138689	TRUE	3	26	84.6136
G9	Gapdh Bb A	amendola ref	UNKNOWN	SYBR	None	Undetermined	28.5017	4.645		TRUE	0.138689	TRUE	3	30	77.4869
G10	Gapdh Bb B	amendola ref	UNKNOWN	SYBR	None	Undetermined	28.5017	4.645		TRUE	0.138689	TRUE	3	30	77.1393
Bb: blank control
A and B: duplicates

## Sheet: Plate 2
Supplementary Table S5
Block Type	Amplification Efficiency data Plate 2
SYBER	Block Type	96well
Experiment File Name	C:\Applied Biosystems\7500\bin\Plate 2 20_09_19
Experiment Run End Time	2019-09-20 15:13:10 PM CEST
Instrument Type	sds7500
Passive Reference	ROX
Well	Sample Name	Target Name	Task	Reporter	Quencher	Cт	Cт Mean	Cт SD	Average	Automatic Ct Threshold	Ct Threshold	Automatic Baseline	Baseline Start	Baseline End	Tm1
A1	Zim1 1:1 A	amendola ref	UNKNOWN	SYBR	None	27.2728	29.8818	4.7519	27.2728	TRUE	0.138689	TRUE	3	22	82.2196
A2	Zim1 1:1 B	amendola ref	UNKNOWN	SYBR	None	27.7718	29.8818	4.7519		TRUE	0.138689	TRUE	3	23	82.391
A3	Zim1 1:10 A	amendola ref	UNKNOWN	SYBR	None	31.1515	29.8818	4.7519	31.1515	TRUE	0.138689	TRUE	3	26	82.391
A4	Zim1 1:10 B	amendola ref	UNKNOWN	SYBR	None	31.8744	29.8818	4.7519		TRUE	0.138689	TRUE	3	27	82.391
A5	Zim1 1:100 A	amendola ref	UNKNOWN	SYBR	None	33.7352	29.8818	4.7519	33.7352	TRUE	0.138689	TRUE	3	31	82.391
A6	Zim1 1:100 B	amendola ref	UNKNOWN	SYBR	None	33.7052	29.8818	4.7519		TRUE	0.138689	TRUE	3	31	82.391
A7	Zim1 1:1000 A	amendola ref	UNKNOWN	SYBR	None	38.5741	29.8818	4.7519		TRUE	0.138689	TRUE	3	39	82.391
A8	Zim1 1:1000 B	amendola ref	UNKNOWN	SYBR	None	Undetermined	29.8818	4.7519		TRUE	0.138689	TRUE	3	39	61.4854
A9	Zim1 Bb A	amendola ref	UNKNOWN	SYBR	None	Undetermined	29.8818	4.7519		TRUE	0.138689	TRUE	3	39	65.4266
A10	Zim1 Bb B	amendola ref	UNKNOWN	SYBR	None	Undetermined	29.8818	4.7519		TRUE	0.138689	TRUE	3	39	65.7693
B1	Chst2 1:1 A	amendola ref	UNKNOWN	SYBR	None	29.4831	29.8818	4.7519	29.4831	TRUE	0.138689	TRUE	3	25	84.9613
B2	Chst2 1:1 B	amendola ref	UNKNOWN	SYBR	None	29.3139	29.8818	4.7519		TRUE	0.138689	TRUE	3	25	85.1327
B3	Chst2 1:10 A	amendola ref	UNKNOWN	SYBR	None	32.1509	29.8818	4.7519	32.1509	TRUE	0.138689	TRUE	3	28	85.1327
B4	Chst2 1:10 B	amendola ref	UNKNOWN	SYBR	None	33.9224	29.8818	4.7519		TRUE	0.138689	TRUE	3	29	85.1327
B5	Chst2 1:100 A	amendola ref	UNKNOWN	SYBR	None	35.7337	29.8818	4.7519	36.0834	TRUE	0.138689	TRUE	3	31	85.1327
B6	Chst2 1:100 B	amendola ref	UNKNOWN	SYBR	None	36.4332	29.8818	4.7519		TRUE	0.138689	TRUE	3	39	85.1317
B7	Chst2 1:1000 A	amendola ref	UNKNOWN	SYBR	None	Undetermined	29.8818	4.7519		TRUE	0.138689	TRUE	3	39	63.7131
B8	Chst2 1:1000 B	amendola ref	UNKNOWN	SYBR	None	Undetermined	29.8818	4.7519		TRUE	0.138689	TRUE	3	39	61.8281
B9	Chst2 Bb A	amendola ref	UNKNOWN	SYBR	None	Undetermined	29.8818	4.7519		TRUE	0.138689	TRUE	3	39	65.0839
B10	Chst2 Bb B	amendola ref	UNKNOWN	SYBR	None	Undetermined	29.8818	4.7519		TRUE	0.138689	TRUE	3	39	63.8844
C1	Vcan 1:1 A	amendola ref	UNKNOWN	SYBR	None	24.1438	29.8818	4.7519	24.0279	TRUE	0.138689	TRUE	3	20	77.2503
C2	Vcan 1:1 B	amendola ref	UNKNOWN	SYBR	None	23.912	29.8818	4.7519		TRUE	0.138689	TRUE	3	19	77.4216
C3	Vcan 1:10 A	amendola ref	UNKNOWN	SYBR	None	27.0711	29.8818	4.7519	27.3752	TRUE	0.138689	TRUE	3	22	77.7643
C4	Vcan 1:10 B	amendola ref	UNKNOWN	SYBR	None	27.6793	29.8818	4.7519		TRUE	0.138689	TRUE	3	23	77.7643
C5	Vcan 1:100 A	amendola ref	UNKNOWN	SYBR	None	31.4594	29.8818	4.7519	31.1675	TRUE	0.138689	TRUE	3	27	77.9357
C6	Vcan 1:100 B	amendola ref	UNKNOWN	SYBR	None	30.8757	29.8818	4.7519		TRUE	0.138689	TRUE	3	26	77.4216
C7	Vcan 1:1000 A	amendola ref	UNKNOWN	SYBR	None	33.9168	29.8818	4.7519	33.7437	TRUE	0.138689	TRUE	3	31	77.2503
C8	Vcan 1:1000 B	amendola ref	UNKNOWN	SYBR	None	33.5707	29.8818	4.7519		TRUE	0.138689	TRUE	3	31	77.2503
C9	Vcan Bb A	amendola ref	UNKNOWN	SYBR	None	Undetermined	29.8818	4.7519		TRUE	0.138689	TRUE	3	39	63.7131
C10	Vcan Bb B	amendola ref	UNKNOWN	SYBR	None	Undetermined	29.8818	4.7519		TRUE	0.138689	TRUE	3	39	64.5698
D1	Sdc4 1:1 A	amendola ref	UNKNOWN	SYBR	None	26.4814	29.8818	4.7519	26.2305	TRUE	0.138689	TRUE	3	22	81.5342
D2	Sdc4 1:1 B	amendola ref	UNKNOWN	SYBR	None	25.9796	29.8818	4.7519		TRUE	0.138689	TRUE	3	21	81.7055
D3	Sdc4 1:10 A	amendola ref	UNKNOWN	SYBR	None	30.2296	29.8818	4.7519	29.9254	TRUE	0.138689	TRUE	3	26	81.5342
D4	Sdc4 1:10 B	amendola ref	UNKNOWN	SYBR	None	29.6212	29.8818	4.7519		TRUE	0.138689	TRUE	3	25	81.5342
D5	Sdc4 1:100 A	amendola ref	UNKNOWN	SYBR	None	33.2196	29.8818	4.7519	33.3828	TRUE	0.138689	TRUE	3	29	81.5342
D6	Sdc4 1:100 B	amendola ref	UNKNOWN	SYBR	None	33.5459	29.8818	4.7519		TRUE	0.138689	TRUE	3	29	81.5342
D7	Sdc4 1:1000 A	amendola ref	UNKNOWN	SYBR	None	Undetermined	29.8818	4.7519	36.9444	TRUE	0.138689	TRUE	3	39	64.7412
D8	Sdc4 1:1000 B	amendola ref	UNKNOWN	SYBR	None	36.9444	29.8818	4.7519		TRUE	0.138689	TRUE	3	32	81.8769
D9	Sdc4 Bb A	amendola ref	UNKNOWN	SYBR	None	Undetermined	29.8818	4.7519		TRUE	0.138689	TRUE	3	39	66.6261
D10	Sdc4 Bb B	amendola ref	UNKNOWN	SYBR	None	Undetermined	29.8818	4.7519		TRUE	0.138689	TRUE	3	39	63.199
E1	Tnc 1:1 A	amendola ref	UNKNOWN	SYBR	None	27.8358	29.8818	4.7519	27.7784	TRUE	0.138689	TRUE	3	23	81.8769
E2	Tnc 1:1 B	amendola ref	UNKNOWN	SYBR	None	27.721	29.8818	4.7519		TRUE	0.138689	TRUE	3	23	81.8769
E3	Tnc 1:10 A	amendola ref	UNKNOWN	SYBR	None	31.2509	29.8818	4.7519	31.6569	TRUE	0.138689	TRUE	3	27	81.8769
E4	Tnc 1:10 B	amendola ref	UNKNOWN	SYBR	None	32.0628	29.8818	4.7519		TRUE	0.138689	TRUE	3	27	82.0482
E5	Tnc 1:100 A	amendola ref	UNKNOWN	SYBR	None	35.1001	29.8818	4.7519	34.6337	TRUE	0.138689	TRUE	3	30	81.8769
E6	Tnc 1:100 B	amendola ref	UNKNOWN	SYBR	None	34.1674	29.8818	4.7519		TRUE	0.138689	TRUE	3	31	82.0482
E7	Tnc 1:1000 A	amendola ref	UNKNOWN	SYBR	None	36.1072	29.8818	4.7519	36.1072	TRUE	0.138689	TRUE	3	31	81.8769
E8	Tnc 1:1000 B	amendola ref	UNKNOWN	SYBR	None	Undetermined	29.8818	4.7519		TRUE	0.138689	TRUE	3	39	65.2553
E9	Tnc Bb A	amendola ref	UNKNOWN	SYBR	None	Undetermined	29.8818	4.7519		TRUE	0.138689	TRUE	3	39	65.9407
E10	Tnc Bb B	amendola ref	UNKNOWN	SYBR	None	Undetermined	29.8818	4.7519		TRUE	0.138689	TRUE	3	39	65.0839
G1	Gapdh 1:1 A	amendola ref	UNKNOWN	SYBR	None	21.4726	29.8818	4.7519	20.9473	TRUE	0.138689	TRUE	3	17	84.4472
G2	Gapdh 1:1 B	amendola ref	UNKNOWN	SYBR	None	20.4219	29.8818	4.7519		TRUE	0.138689	TRUE	3	16	84.6186
G3	Gapdh 1:10 A	amendola ref	UNKNOWN	SYBR	None	24.163	29.8818	4.7519	24.1918	TRUE	0.138689	TRUE	3	20	84.6186
G4	Gapdh 1:10 B	amendola ref	UNKNOWN	SYBR	None	24.2206	29.8818	4.7519		TRUE	0.138689	TRUE	3	20	84.7899
G5	Gapdh 1:100 A	amendola ref	UNKNOWN	SYBR	None	27.3057	29.8818	4.7519	27.4098	TRUE	0.138689	TRUE	3	23	84.7899
G6	Gapdh 1:100 B	amendola ref	UNKNOWN	SYBR	None	27.5138	29.8818	4.7519		TRUE	0.138689	TRUE	3	23	84.6186
G7	Gapdh 1:1000 A	amendola ref	UNKNOWN	SYBR	None	31.5418	29.8818	4.7519	31.038	TRUE	0.138689	TRUE	3	27	84.7899
G8	Gapdh 1:1000 B	amendola ref	UNKNOWN	SYBR	None	30.5342	29.8818	4.7519		TRUE	0.138689	TRUE	3	26	84.6186
G9	Gapdh Bb A	amendola ref	UNKNOWN	SYBR	None	Undetermined	29.8818	4.7519		TRUE	0.138689	TRUE	3	31	76.9075
G10	Gapdh Bb B	amendola ref	UNKNOWN	SYBR	None	Undetermined	29.8818	4.7519		TRUE	0.138689	TRUE	3	31	76.9075
Bb: blank control
A and B: duplicates
